# Supplementary material for: Counteracting H3K4 methylation modulators Set1 and Jhd2 co-regulate chromatin dynamics and gene transcription
Source: Nat Commun. 2016 Jun 21;7:11949. doi: 10.1038/ncomms11949 (PMC4919544; doi:10.1038/ncomms11949)
Supplement: Supplementary Data 1 — Stranded RNA-seq data for sense transcripts upon deletion of SET1 or JHD2 or upon overexpression of wild type SET1 or the hyperactive SET1G990E mutant. [file ncomms11949-s2.xlsx]

## Sheet: Analyzed Genes
IGB HyperLink	Alt Name	Coor S_cerevisiae_Apr_2011	Strand	Total BPs	Max Abs Lg2Rto	Max DESeq2 AdjP	Lg2Rto WT_flag_set1	AdjP WT_flag_set1	Spli Lg2Rto WT_flag_set1	Spli AdjPVal WT_flag_set1	Spli Coor WT_flag_set1	Lg2Rto WT_g990e	AdjP WT_g990e	Spli Lg2Rto WT_g990e	Spli AdjPVal WT_g990e	Spli Coor WT_g990e	Lg2Rto WT_jhd2	AdjP WT_jhd2	Spli Lg2Rto WT_jhd2	Spli AdjPVal WT_jhd2	Spli Coor WT_jhd2	Lg2Rto WT_set1	AdjP WT_set1	Spli Lg2Rto WT_set1	Spli AdjPVal WT_set1	Spli Coor WT_set1	Lg2Rto flag_set1_g990e	AdjP flag_set1_g990e	Spli Lg2Rto flag_set1_g990e	Spli AdjPVal flag_set1_g990e	Spli Coor flag_set1_g990e	Lg2Rto flag_set1_jhd2	AdjP flag_set1_jhd2	Spli Lg2Rto flag_set1_jhd2	Spli AdjPVal flag_set1_jhd2	Spli Coor flag_set1_jhd2	Lg2Rto flag_set1_set1	AdjP flag_set1_set1	Spli Lg2Rto flag_set1_set1	Spli AdjPVal flag_set1_set1	Spli Coor flag_set1_set1	Lg2Rto g990e_jhd2	AdjP g990e_jhd2	Spli Lg2Rto g990e_jhd2	Spli AdjPVal g990e_jhd2	Spli Coor g990e_jhd2	Lg2Rto g990e_set1	AdjP g990e_set1	Spli Lg2Rto g990e_set1
YFL062W|COS4	YFL062W	chrVI:6425-7565	+	1140	2.16978	114.612	-0.485609	0	0	0	-	0.0864868	0.644824	0	0	-	0.367457	4.11427	0	0	-	0.0885902	0.706463	0	0	-	0.572096	0	0	0	-	0.853067	0	0	0	-	0.5742	7.79914	0	0	-	0.28097	1.17528	0	0	-	0.00210338	0.0131906	0
YFL057C|AAD16	YFL057C	chrVI:14304-14763	-	459	0.496129	33.9591	-0.232379	5.76765	0	0	-	-0.201741	4.99711	0	0	-	-0.144498	3.0742	0	0	-	-0.128351	2.52222	0	0	-	0.0306373	0.200167	0	0	-	0.0878807	1.08038	0	0	-	0.104028	1.84873	0	0	-	0.0572434	0.370614	0	0	-	0.0733903	1.29465	0
YFL056C|AAD6	YFL056C	chrVI:14792-15431	-	639	0.659617	57.7994	-0.124195	2.81113	0	0	-	0.0257875	0.441293	0	0	-	-0.173795	4.98703	0	0	-	0.169747	4.35074	0	0	-	0.149983	1.92402	0	0	-	-0.0496002	0.635391	0	0	-	0.293942	9.73472	0	0	-	-0.199583	2.96252	0	0	-	0.14396	3.44201	0
YFL055W|AGP3	YFL055W	chrVI:17003-18680	+	1677	1.37014	211.847	0.289629	10.2504	0	0	-	0.510177	28.9785	0	0	-	0.373725	16.6978	0	0	-	0.0404315	0.784336	0	0	-	0.220547	3.28959	0	0	-	0.0840955	1.149	0	0	-	-0.249198	7.69914	0	0	-	-0.136452	1.39458	0	0	-	-0.469745	23.5507	0
YFL054C|4661	YFL054C	chrVI:20846-22787	-	1941	1.80603	458.888	1.09528	152.783	0	0	-	0.999817	134.826	0	0	-	1.03227	141.425	0	0	-	0.287502	13.4732	0	0	-	-0.0954589	1.08866	0	0	-	-0.0630094	0.904858	0	0	-	-0.807774	80.0372	0	0	-	0.0324494	0.226314	0	0	-	-0.712315	65.9743	0
YFL053W|DAK2	YFL053W	chrVI:23422-25198	+	1776	1.08535	35.8889	0.0573403	0	0	0	-	0.17141	1.69694	0	0	-	-0.0214065	0.156214	0	0	-	-0.557362	9.8111	0	0	-	0.11407	0	0	0	-	-0.0787468	0	0	0	-	-0.614702	10.8255	0	0	-	-0.192816	0.874911	0	0	-	-0.728772	15.2695	0
YFL052W|4665	YFL052W	chrVI:28231-29629	+	1398	2.18976	323.926	1.64532	165.485	0	0	-	1.64128	171.218	0	0	-	1.578	157.93	0	0	-	0.876284	51.1388	0	0	-	-0.00404398	0.0282975	0	0	-	-0.0673206	0.62772	0	0	-	-0.769041	35.4012	0	0	-	-0.0632766	0.32799	0	0	-	-0.764997	36.8029	0
YFL051C|4667	YFL051C	chrVI:30057-30540	-	483	1.21513	40.6339	-0.0469051	0	0	0	-	-0.6125	10.0768	0	0	-	-0.222622	2.2278	0	0	-	-0.56527	8.53087	0	0	-	-0.565595	0	0	0	-	-0.175717	0	0	0	-	-0.518365	7.05215	0	0	-	0.389878	2.32796	0	0	-	0.0472304	0.386629	0
YFL050C|ALR2	YFL050C	chrVI:33271-35848	-	2577	0.480919	55.8619	-0.12535	5.99774	0	0	-	0.123197	6.07474	0	0	-	0.355569	35.9739	0	0	-	0.282657	22.715	0	0	-	0.248547	11.827	0	0	-	0.480919	55.8619	0	0	-	0.408007	43.5643	0	0	-	0.232372	9.89405	0	0	-	0.15946	8.55159	0
YFL049W|SWP82	YFL049W	chrVI:36802-38674	+	1872	0.398084	74.5066	0.00392971	0.0995898	0	0	-	0.0722918	3.55142	0	0	-	0.119685	7.50733	0	0	-	0.0261557	0.979347	0	0	-	0.0683621	1.5725	0	0	-	0.115755	5.02482	0	0	-	0.022226	0.730626	0	0	-	0.047393	0.860815	0	0	-	-0.0461362	1.91073	0
YFL048C|EMP47	YFL048C	chrVI:38842-40180	-	1338	0.481998	117.372	1.78604e-05	0.000888081	0	0	-	0.10007	6.23745	0	0	-	0.161833	13.5821	0	0	-	-0.249604	29.3679	0	0	-	0.100052	3.13432	0	0	-	0.161815	10.1474	0	0	-	-0.249622	28.0998	0	0	-	0.0617631	1.30001	0	0	-	-0.349673	55.2395	0
YFL047W|RGD2	YFL047W	chrVI:40420-42565	+	2145	0.616718	177.872	-0.354478	53.6026	0	0	-	-0.460196	95.6139	0	0	-	-0.361319	58.1967	0	0	-	0.156522	11.1363	0	0	-	-0.105718	3.65356	0	0	-	-0.00684139	0.145847	0	0	-	0.511	99.6317	0	0	-	0.0988766	3.12223	0	0	-	0.616718	153.504	0
YFL046W|FMP32	YFL046W	chrVI:42814-43438	+	624	1.36411	415.976	0.102462	3.66485	0	0	-	0.0849134	3.05835	0	0	-	0.039355	1.13443	0	0	-	-0.0986083	3.7202	0	0	-	-0.0175486	0.186353	0	0	-	-0.063107	1.34756	0	0	-	-0.20107	10.3685	0	0	-	-0.0455584	0.527311	0	0	-	-0.183522	9.64889	0
YFL045C|SEC53|ALG4	YFL045C	chrVI:43627-44392	-	765	1.18841	844.636	-0.00112042	0.0282239	0	0	-	-0.0487368	2.68227	0	0	-	-0.147748	14.8733	0	0	-	0.24445	35.3774	0	0	-	-0.0476163	1.26216	0	0	-	-0.146628	11.1849	0	0	-	0.245571	34.5824	0	0	-	-0.0990114	3.77199	0	0	-	0.293187	50.2233	0
YFL044C|OTU1|YOD1	YFL044C	chrVI:44654-45560	-	906	0.803087	203.865	0.124673	5.85126	0	0	-	0.279956	24.1483	0	0	-	0.256518	20.3685	0	0	-	0.41945	46.6818	0	0	-	0.155283	4.38696	0	0	-	0.131845	4.67915	0	0	-	0.294777	22.7625	0	0	-	-0.0234379	0.242081	0	0	-	0.139494	6.75742	0
YFL042C|YFL043C	YFL042C	chrVI:45719-47744	-	2025	1.5548	582.305	0.395783	37.621	0	0	-	0.497349	60.2725	0	0	-	0.488378	57.9168	0	0	-	0.252869	16.9604	0	0	-	0.101566	1.91698	0	0	-	0.0925959	2.45713	0	0	-	-0.142914	6.15279	0	0	-	-0.0089706	0.0592671	0	0	-	-0.24448	15.7074	0
YFL041W-A|4689	YFL041W-A	chrVI:48733-48925	+	192	0.766202	24.8204	0.136272	0	0	0	-	0.214299	2.53672	0	0	-	-0.00318754	0.0244433	0	0	-	0.275878	3.47263	0	0	-	0.0780266	0	0	0	-	-0.13946	0	0	0	-	0.139606	1.33293	0	0	-	-0.217486	1.07703	0	0	-	0.061579	0.556536	0
YFL041W|FET5	YFL041W	chrVI:49138-51007	+	1869	0.397633	62.1089	-0.0342365	1.16617	0	0	-	0.015913	0.508125	0	0	-	0.0795558	3.80681	0	0	-	0.262674	24.6495	0	0	-	0.0501495	0.940711	0	0	-	0.113792	4.58557	0	0	-	0.29691	29.5691	0	0	-	0.0636428	1.15886	0	0	-	0.246761	22.2543	0
YFL040W|4693	YFL040W	chrVI:51349-52972	+	1623	1.0268	25.2205	-0.48497	0	0	0	-	-0.605911	9.07253	0	0	-	0.0966592	0.72889	0	0	-	-0.233594	2.19987	0	0	-	-0.12094	0	0	0	-	0.58163	0	0	0	-	0.251377	2.33382	0	0	-	0.70257	6.25578	0	0	-	0.372317	4.24338	0
YFL039C|ACT1|ABY1|END7	YFL039C	chrVI:53259-54696	-	1128	0.999067	362.713	0.132613	7.84245	0	0	-	0.251209	24.7123	0	0	-	0.00781129	0.23045	0	0	-	-0.262664	26.2542	0	0	-	0.118596	3.54121	0	0	-	-0.124802	5.44061	0	0	-	-0.395277	55.1385	0	0	-	-0.243397	15.3719	0	0	-	-0.513873	93.9564	0
YFL038C|YPT1|YP2	YFL038C	chrVI:55365-55986	-	621	0.411739	149.004	0.145198	18.1396	0	0	-	0.0950305	9.32767	0	0	-	0.0821132	7.38489	0	0	-	-0.153536	20.8715	0	0	-	-0.0501677	1.67445	0	0	-	-0.063085	3.46855	0	0	-	-0.298734	69.5492	0	0	-	-0.0129173	0.227214	0	0	-	-0.248566	50.904	0
YFL037W|TUB2|ARM10|SHE8	YFL037W	chrVI:56335-57709	+	1374	0.683065	610.202	0.0789765	8.95904	0	0	-	0.124541	20.7447	0	0	-	-0.030786	2.41502	0	0	-	-0.301868	109.383	0	0	-	0.0455646	1.96129	0	0	-	-0.109762	12.748	0	0	-	-0.380844	169.962	0	0	-	-0.155327	21.8102	0	0	-	-0.426409	217.081	0
RUF21|4703	4703	chrVI:57814-58521	-	707	0.725484	10.3008	-0.23539	0	0	0	-	-0.019171	0.126903	0	0	-	0.490094	6.14541	0	0	-	0.335397	3.47954	0	0	-	0.216219	0	0	0	-	0.725484	0	0	0	-	0.570787	7.37523	0	0	-	0.509265	3.13835	0	0	-	0.354568	3.76611	0
YFL036W|RPO41	YFL036W	chrVI:58781-62837	+	4056	0.613058	231.7	0.272462	43.5165	0	0	-	0.491778	140.154	0	0	-	0.47931	132.446	0	0	-	0.121707	10.5229	0	0	-	0.219316	18.4566	0	0	-	0.206848	21.0599	0	0	-	-0.150755	14.2316	0	0	-	-0.0124682	0.170101	0	0	-	-0.370071	77.2312	0
YFL034C-B|MOB2|YFL035C|YFL035C-A	YFL034C-B	chrVI:63015-63993	-	864	0.321242	30.1357	-0.0962008	3.30328	0	0	-	0.0632292	1.97969	0	0	-	-0.0428658	1.22486	0	0	-	-0.211134	11.7144	0	0	-	0.15943	3.84332	0	0	-	0.053335	1.07828	0	0	-	-0.114933	4.26866	0	0	-	-0.106095	1.7873	0	0	-	-0.274363	18.4114	0
YFL034C-A|RPL22B|YFL035C-B	YFL034C-A	chrVI:64242-64932	-	369	1.07756	243.727	-0.66277	86.3675	0	0	-	-0.50482	52.3991	0	0	-	-0.297696	19.1961	0	0	-	0.0401012	1.04237	0	0	-	0.15795	3.69535	0	0	-	0.365074	23.8742	0	0	-	0.702871	92.0935	0	0	-	0.207124	5.80713	0	0	-	0.544921	57.5078	0
YFL034W|4713	YFL034W	chrVI:65476-68698	+	3222	0.606198	240.264	-0.045632	2.2789	0	0	-	-0.0708254	4.55161	0	0	-	-0.0411626	2.17351	0	0	-	0.0589707	3.32625	0	0	-	-0.0251933	0.481739	0	0	-	0.00446945	0.101099	0	0	-	0.104603	7.38755	0	0	-	0.0296628	0.550426	0	0	-	0.129796	11.3286	0
YFL033C|RIM15|TAK1	YFL033C	chrVI:69114-74427	-	5313	0.693138	102.012	0.239746	13.0146	0	0	-	0.536479	59.4531	0	0	-	0.593285	71.8916	0	0	-	0.312313	21.2703	0	0	-	0.296733	11.827	0	0	-	0.353539	21.7045	0	0	-	0.0725672	2.12552	0	0	-	0.0568056	0.671783	0	0	-	-0.224166	11.8811	0
YFL031W|HAC1|ERN4|IRE15	YFL031W	chrVI:75178-76147	+	717	0.481477	165.114	0.171517	21.9186	0	0	-	0.254487	47.4914	0	0	-	0.481477	163.121	0	0	-	0.256112	46.9117	0	0	-	0.0829699	3.41334	0	0	-	0.30996	60.7085	0	0	-	0.0845954	6.51428	0	0	-	0.22699	28.2989	0	0	-	0.00162548	0.0650706	0
YFL030W|AGX1	YFL030W	chrVI:76830-77988	+	1158	1.30239	214.308	0.301156	8.69133	0	0	-	0.216775	5.68339	0	0	-	-0.0458041	0.756184	0	0	-	-0.864205	71.58	0	0	-	-0.084381	0.63097	0	0	-	-0.34696	8.73794	0	0	-	-1.16536	115.406	0	0	-	-0.262579	3.78118	0	0	-	-1.08098	107.831	0
YFL029C|CAK1|CIV1	YFL029C	chrVI:78054-79161	-	1107	1.2149	382.417	0.194435	10.6318	0	0	-	0.138523	6.66652	0	0	-	0.235164	15.6131	0	0	-	0.352977	30.1038	0	0	-	-0.0559119	0.824936	0	0	-	0.040729	0.795407	0	0	-	0.158542	6.9966	0	0	-	0.0966408	1.68103	0	0	-	0.214454	12.4386	0
YFL028C|CAF16	YFL028C	chrVI:79343-80213	-	870	1.24189	459.308	0.0287707	0.802835	0	0	-	0.133098	6.66068	0	0	-	0.161484	9.0173	0	0	-	-0.340162	33.9677	0	0	-	0.104327	2.24258	0	0	-	0.132714	4.65532	0	0	-	-0.368933	37.4078	0	0	-	0.0283866	0.316342	0	0	-	-0.47326	62.8059	0
YFL027C|GYP8	YFL027C	chrVI:80418-81912	-	1494	0.476269	72.3962	-0.117611	5.72455	0	0	-	-0.15236	9.40849	0	0	-	-0.0445732	1.59304	0	0	-	0.323909	29.5467	0	0	-	-0.0347489	0.493284	0	0	-	0.0730377	2.14602	0	0	-	0.44152	51.4496	0	0	-	0.107787	2.5638	0	0	-	0.476269	63.5647	0
YFL026W|STE2	YFL026W	chrVI:82579-83875	+	1296	0.936615	546.885	-0.168795	18.7274	0	0	-	-0.119481	10.8019	0	0	-	0.247635	39.0996	0	0	-	0.671076	261.047	0	0	-	0.0493143	1.36802	0	0	-	0.416431	97.1302	0	0	-	0.839871	411.659	0	0	-	0.367116	71.867	0	0	-	0.790556	368.063	0
YFL025C|BST1|PER17	YFL025C	chrVI:84144-87234	-	3090	0.507002	90.2121	-0.25678	20.3908	0	0	-	-0.122857	6.2033	0	0	-	-0.125303	6.39077	0	0	-	-0.264741	21.8593	0	0	-	0.133923	3.74167	0	0	-	0.131477	5.04345	0	0	-	-0.00796114	0.219581	0	0	-	-0.00244546	0.026839	0	0	-	-0.141884	7.84141	0
YFL024C|EPL1	YFL024C	chrVI:87846-90345	-	2499	0.518488	137.059	-0.111164	7.10815	0	0	-	-0.244572	30.2876	0	0	-	-0.0615791	3.16137	0	0	-	0.180975	15.6779	0	0	-	-0.133408	5.61289	0	0	-	0.049585	1.60372	0	0	-	0.292139	36.0247	0	0	-	0.182993	11.027	0	0	-	0.425547	79.4232	0
YFL023W|BUD27|URI1	YFL023W	chrVI:90985-93376	+	2391	0.969297	193.888	-0.693799	89.7205	0	0	-	-0.969297	182.402	0	0	-	-0.895274	154.499	0	0	-	-0.735883	100.228	0	0	-	-0.275497	10.458	0	0	-	-0.201475	7.67048	0	0	-	-0.0420842	1.08773	0	0	-	0.0740227	1.01095	0	0	-	0.233413	13.1082	0
YFL022C|FRS2	YFL022C	chrVI:93498-95010	-	1512	0.303355	85.6668	-0.0247377	1.36455	0	0	-	-0.0265246	1.55537	0	0	-	-0.0532205	4.07103	0	0	-	0.0991124	10.3138	0	0	-	-0.00178688	0.0541301	0	0	-	-0.0284828	1.17108	0	0	-	0.12385	14.3862	0	0	-	-0.0266959	0.662281	0	0	-	0.125637	15.5317	0
YFL021W|GAT1|MEP80|NIL1	YFL021W	chrVI:95965-97498	+	1533	1.1258	190.738	-0.186733	5.85894	0	0	-	0.206671	7.05055	0	0	-	0.0797082	1.8714	0	0	-	-0.349238	17.1548	0	0	-	0.393404	12.778	0	0	-	0.266441	8.07236	0	0	-	-0.162505	4.74852	0	0	-	-0.126963	1.48945	0	0	-	-0.555909	39.4603	0
YFL020C|PAU5	YFL020C	chrVI:99230-99599	-	369	1.13596	61.6701	0.182378	2.54224	0	0	-	0.198183	3.05366	0	0	-	0.00867625	0.0776749	0	0	-	-0.00428765	0.0421919	0	0	-	0.0158051	0.0898293	0	0	-	-0.173701	1.75647	0	0	-	-0.186665	2.58168	0	0	-	-0.189507	1.21988	0	0	-	-0.20247	3.08374	0
YFL018C|LPD1|HPD1	YFL018C	chrVI:101627-103127	-	1500	0.46141	250.071	0.192666	41.345	0	0	-	0.232162	61.6275	0	0	-	0.204785	48.3428	0	0	-	-0.229248	59.5706	0	0	-	0.0394958	1.48687	0	0	-	0.0121195	0.465339	0	0	-	-0.421914	190.916	0	0	-	-0.0273763	0.812975	0	0	-	-0.46141	233.781	0
YFL017W-A|SMX2|SNP2|YFL018W-A	YFL017W-A	chrVI:103698-103932	+	234	0.37319	17.5812	-0.0351625	0.519679	0	0	-	-0.142876	3.25957	0	0	-	-0.22555	6.44166	0	0	-	-0.267275	8.16698	0	0	-	-0.107713	1.05511	0	0	-	-0.190388	3.53017	0	0	-	-0.232112	6.15351	0	0	-	-0.0826743	0.672291	0	0	-	-0.124399	2.72315	0
YFL017C|GNA1|PAT1	YFL017C	chrVI:103982-104462	-	480	0.278461	21.004	0.140324	5.63581	0	0	-	-0.0483651	1.40625	0	0	-	-0.113329	4.54401	0	0	-	-0.0595486	1.82463	0	0	-	-0.188689	5.11076	0	0	-	-0.253654	12.2145	0	0	-	-0.199873	9.65	0	0	-	-0.0649642	0.916173	0	0	-	-0.0111835	0.273372	0
YFL016C|MDJ1	YFL016C	chrVI:104700-106236	-	1536	1.01164	404.576	-0.238942	23.2687	0	0	-	-0.257575	28.021	0	0	-	-0.00253358	0.0664001	0	0	-	0.118929	7.13783	0	0	-	-0.0186328	0.271185	0	0	-	0.236409	19.0655	0	0	-	0.357871	47.8438	0	0	-	0.255042	18.9202	0	0	-	0.376504	54.7986	0
YFL014W|HSP12|GLP1|HOR5	YFL014W	chrVI:107255-107585	+	330	1.43195	396.903	0.587071	65.6455	0	0	-	0.830119	131.87	0	0	-	0.749639	107.985	0	0	-	0.338591	23.607	0	0	-	0.243048	7.44187	0	0	-	0.162568	4.89981	0	0	-	-0.24848	13	0	0	-	-0.0804801	1.05042	0	0	-	-0.491528	46.2369	0
YFL013C|IES1	YFL013C	chrVI:107851-109930	-	2079	0.798959	262.596	0.000974034	0.0190699	0	0	-	-0.0540367	2.38969	0	0	-	0.035626	1.39515	0	0	-	0.133863	8.71177	0	0	-	-0.0550107	1.14651	0	0	-	0.0346519	0.899657	0	0	-	0.132889	8.14096	0	0	-	0.0896627	2.23169	0	0	-	0.187899	15.5638	0
YFL011W|HXT10	YFL011W	chrVI:112344-113985	+	1641	2.29065	184.399	0.636937	0	0	0	-	0.421239	7.45406	0	0	-	0.460214	8.52588	0	0	-	-0.775886	23.4604	0	0	-	-0.215698	0	0	0	-	-0.176723	0	0	0	-	-1.41282	61.7122	0	0	-	0.0389748	0.107854	0	0	-	-1.19713	49.6136	0
YFL010W-A|AUA1|YFL011W-A	YFL010W-A	chrVI:114989-115274	+	285	1.36711	51.0916	0.513994	0	0	0	-	0.690939	13.5183	0	0	-	0.650726	12.2057	0	0	-	0.00951109	0.0688742	0	0	-	0.176946	0	0	0	-	0.136732	0	0	0	-	-0.504483	7.49612	0	0	-	-0.0402138	0.0968315	0	0	-	-0.681428	12.8964	0
YFL010C|WWM1	YFL010C	chrVI:115107-115743	-	636	0.608461	161.402	0.155908	11.6414	0	0	-	0.129518	9.08192	0	0	-	0.172914	14.6987	0	0	-	-0.0422013	1.80593	0	0	-	-0.0263901	0.417458	0	0	-	0.0170062	0.394009	0	0	-	-0.198109	17.4389	0	0	-	0.0433963	0.792124	0	0	-	-0.171719	14.3598	0
YFL009W|CDC4	YFL009W	chrVI:116144-118484	+	2340	0.116856	11.1021	-0.0652742	3.37763	0	0	-	-0.114896	8.70222	0	0	-	-0.0638243	3.55378	0	0	-	-0.0105489	0.403078	0	0	-	-0.0496215	1.18325	0	0	-	0.00144984	0.0262308	0	0	-	0.0547252	2.58265	0	0	-	0.0510714	1.08321	0	0	-	0.104347	7.21954	0
YFL008W|SMC1|CHL10	YFL008W	chrVI:119428-123106	+	3678	0.642383	283.518	-0.337807	66.3171	0	0	-	-0.31419	60.4536	0	0	-	-0.366237	80.9379	0	0	-	-0.48774	137.051	0	0	-	0.0236165	0.4559	0	0	-	-0.0284299	0.927496	0	0	-	-0.149933	14.916	0	0	-	-0.0520464	1.32416	0	0	-	-0.17355	20.5289	0
YFL007W|BLM10|YFL006W	YFL007W	chrVI:123478-129910	+	6432	0.421044	172.027	0.0398515	2.62935	0	0	-	0.0362646	2.45464	0	0	-	-0.0078096	0.385407	0	0	-	-0.155468	23.8837	0	0	-	-0.00358691	0.0972143	0	0	-	-0.0476611	2.56884	0	0	-	-0.19532	35.0246	0	0	-	-0.0440742	1.39458	0	0	-	-0.191733	35.3288	0
YFL005W|SEC4|SRO6	YFL005W	chrVI:130333-130981	+	648	0.352467	70.9114	0.134584	10.5595	0	0	-	0.0955743	6.42531	0	0	-	0.144048	12.5336	0	0	-	0.161336	14.8022	0	0	-	-0.0390094	0.828884	0	0	-	0.00946462	0.215753	0	0	-	0.0267525	1.08613	0	0	-	0.0484741	1.0314	0	0	-	0.0657619	3.6188	0
RUF20|4798	4798	chrVI:131060-131503	-	443	1.03016	64.9862	-0.314519	6.48603	0	0	-	-0.52961	17.1269	0	0	-	-0.221702	4.07103	0	0	-	0.0927282	1.23156	0	0	-	-0.215091	2.02263	0	0	-	0.0928171	0.881032	0	0	-	0.407248	9.34051	0	0	-	0.307908	3.46883	0	0	-	0.622338	21.2887	0
YFL004W|VTC2|PHM1	YFL004W	chrVI:131809-134296	+	2487	0.358055	91.8032	-0.0633392	3.96575	0	0	-	-0.0897142	7.15618	0	0	-	-0.260159	46.7869	0	0	-	0.0847777	6.43561	0	0	-	-0.0263751	0.560141	0	0	-	-0.19682	22.443	0	0	-	0.148117	15.3695	0	0	-	-0.170445	13.9008	0	0	-	0.174492	21.559	0
YFL003C|MSH4	YFL003C	chrVI:134520-137157	-	2637	0.927876	104.953	0.196969	3.87907	0	0	-	-0.33934	10.9535	0	0	-	-0.338728	10.7837	0	0	-	-0.382665	12.7029	0	0	-	-0.536309	13.6062	0	0	-	-0.535697	17.5988	0	0	-	-0.579635	23.6292	0	0	-	0.000611881	0.00189097	0	0	-	-0.0433255	0.710305	0
YFL002C|SPB4	YFL002C	chrVI:145113-146934	-	1821	0.439179	87.2912	-0.298503	39.0259	0	0	-	-0.439179	87.2912	0	0	-	-0.345492	54.0101	0	0	-	-0.110304	6.88244	0	0	-	-0.140675	6.05765	0	0	-	-0.0469888	1.46188	0	0	-	0.1882	16.2534	0	0	-	0.0936863	2.79686	0	0	-	0.328875	48.444	0
YFL001W|DEG1|HRM3|PUS3	YFL001W	chrVI:147130-148459	+	1329	0.972709	285.548	-0.47143	60.5075	0	0	-	-0.610281	106.525	0	0	-	-0.703164	140.502	0	0	-	0.0734924	2.62036	0	0	-	-0.138851	3.95489	0	0	-	-0.231734	14.2178	0	0	-	0.544922	74.9849	0	0	-	-0.0928831	1.93604	0	0	-	0.683773	124.055	0
YFR001W|LOC1	YFR001W	chrVI:149109-149724	+	615	1.31833	444.671	-0.379195	34.9551	0	0	-	-0.654876	106.526	0	0	-	-0.77577	148.641	0	0	-	-0.487685	56.7841	0	0	-	-0.275681	12.8879	0	0	-	-0.396575	35.0496	0	0	-	-0.108491	4.25048	0	0	-	-0.120894	2.62113	0	0	-	0.167191	8.98727	0
YFR002W|NIC96	YFR002W	chrVI:150015-152535	+	2520	0.967965	605.016	-0.303008	52.2349	0	0	-	-0.338538	67.94	0	0	-	-0.363255	77.4237	0	0	-	-0.249653	35.9581	0	0	-	-0.0355294	0.823354	0	0	-	-0.060246	2.6087	0	0	-	0.0533558	2.82884	0	0	-	-0.0247166	0.4585	0	0	-	0.0888852	6.40236	0
YFR003C|YPI1	YFR003C	chrVI:152656-153124	-	468	1.39513	936.115	0.467222	97.6429	0	0	-	0.479445	107.91	0	0	-	0.469007	102.268	0	0	-	0.395599	70.3899	0	0	-	0.0122234	0.17952	0	0	-	0.00178518	0.0302504	0	0	-	-0.0716224	3.46315	0	0	-	-0.0104382	0.108137	0	0	-	-0.0838458	4.63851	0
YFR004W|RPN11|MPR1	YFR004W	chrVI:153392-154313	+	921	0.622516	192.663	0.230916	25.9082	0	0	-	0.182883	17.9274	0	0	-	0.188941	18.8875	0	0	-	0.34056	53.5466	0	0	-	-0.0480324	1.07709	0	0	-	-0.041975	1.27911	0	0	-	0.109644	6.85754	0	0	-	0.00605742	0.0592671	0	0	-	0.157677	13.246	0
YFR005C|SAD1	YFR005C	chrVI:154526-155873	-	1347	0.435303	74.0845	-0.10077	4.97322	0	0	-	-0.0484448	1.90419	0	0	-	-0.00973488	0.282826	0	0	-	0.204886	15.3171	0	0	-	0.0523249	1.00584	0	0	-	0.0910348	3.24494	0	0	-	0.305655	30.2054	0	0	-	0.0387099	0.555454	0	0	-	0.253331	22.7022	0
YFR006W|4839	YFR006W	chrVI:156144-157752	+	1608	0.526108	215.881	0.0959582	8.17489	0	0	-	0.0553145	3.75429	0	0	-	0.16022	20.5978	0	0	-	0.142122	16.1872	0	0	-	-0.0406436	1.14433	0	0	-	0.0642617	3.29444	0	0	-	0.0461638	2.66657	0	0	-	0.104905	5.16991	0	0	-	0.0868075	7.20887	0
YFR007W|YFH7|AIM12	YFR007W	chrVI:159298-160360	+	1062	0.835909	193.413	0.149464	6.7369	0	0	-	0.0735834	2.62485	0	0	-	0.0551215	1.81844	0	0	-	0.27673	18.7473	0	0	-	-0.075881	1.27342	0	0	-	-0.0943429	2.53876	0	0	-	0.127266	4.79987	0	0	-	-0.0184619	0.166312	0	0	-	0.203147	11.082	0
YFR008W|FAR7	YFR008W	chrVI:160534-161200	+	666	1.02355	164.82	0.253957	10.3675	0	0	-	0.396803	23.9509	0	0	-	0.304139	14.9316	0	0	-	0.830234	80.4354	0	0	-	0.142845	2.06828	0	0	-	0.0501819	0.720422	0	0	-	0.576276	37.1005	0	0	-	-0.0926636	0.984243	0	0	-	0.433431	22.8602	0
YFR009W|GCN20	YFR009W	chrVI:162487-164746	+	2259	0.268759	76.4158	-0.0318025	2.0714	0	0	-	-0.0110432	0.597101	0	0	-	0.0104793	0.55944	0	0	-	-0.0364849	2.61397	0	0	-	0.0207593	0.540263	0	0	-	0.0422818	2.29049	0	0	-	-0.00468236	0.228528	0	0	-	0.0215225	0.521534	0	0	-	-0.0254417	1.6601	0
YFR010W|UBP6	YFR010W	chrVI:165066-166566	+	1500	0.362101	119.119	0.0269689	1.47228	0	0	-	0.06535	5.24826	0	0	-	0.0883941	8.40177	0	0	-	-0.202301	35.1434	0	0	-	0.0383811	1.14651	0	0	-	0.0614252	3.38572	0	0	-	-0.22927	42.5851	0	0	-	0.0230441	0.514033	0	0	-	-0.267651	59.7553	0
YFR011C|AIM13	YFR011C	chrVI:166745-167258	-	513	0.588514	71.0214	0.212677	8.69982	0	0	-	0.214672	9.61091	0	0	-	0.0128166	0.259718	0	0	-	0.102921	3.09089	0	0	-	0.00199424	0.0204339	0	0	-	-0.199861	5.99616	0	0	-	-0.109757	3.05138	0	0	-	-0.201855	4.40743	0	0	-	-0.111751	3.37091	0
YFR012W-A|4869	YFR012W-A	chrVI:169223-169310	+	87	1.13418	32.0401	0.0270984	0	0	0	-	0.378487	4.40187	0	0	-	0.140198	1.19278	0	0	-	-0.100755	0.849474	0	0	-	0.351389	0	0	0	-	0.1131	0	0	0	-	-0.127854	1.03323	0	0	-	-0.238289	0.981245	0	0	-	-0.479243	6.25971	0
YFR013W|IOC3	YFR013W	chrVI:169921-172285	+	2364	0.344587	80.9979	-0.178016	18.7417	0	0	-	-0.130374	11.5723	0	0	-	-0.0744468	4.73249	0	0	-	-0.139295	12.4449	0	0	-	0.0476419	1.21349	0	0	-	0.103569	5.73175	0	0	-	0.0387211	1.82402	0	0	-	0.0559272	1.37717	0	0	-	-0.00892076	0.359345	0
YFR014C|CMK1	YFR014C	chrVI:172536-173877	-	1341	0.629286	151.828	0.444115	62.5572	0	0	-	0.381462	49.3361	0	0	-	0.248736	22.3543	0	0	-	0.185536	13.0486	0	0	-	-0.0626528	1.15078	0	0	-	-0.195378	10.5343	0	0	-	-0.258579	21.3654	0	0	-	-0.132726	3.68811	0	0	-	-0.195926	14.0227	0
YFR015C|GSY1	YFR015C	chrVI:174264-176391	-	2127	2.33947	432.482	1.53154	178.147	0	0	-	1.47131	168.301	0	0	-	1.17619	108.581	0	0	-	0.615985	30.8657	0	0	-	-0.060226	0.408341	0	0	-	-0.355352	8.9328	0	0	-	-0.915555	63.7736	0	0	-	-0.295126	4.43186	0	0	-	-0.855329	57.2036	0
YFR016C|4877	YFR016C	chrVI:177041-180743	-	3702	1.24691	498.779	0.223662	17.2013	0	0	-	0.186956	13.2763	0	0	-	0.102564	5.1017	0	0	-	0.0230887	0.767877	0	0	-	-0.036706	0.527937	0	0	-	-0.121098	4.66642	0	0	-	-0.200574	13.9908	0	0	-	-0.0843923	1.68103	0	0	-	-0.163868	10.4525	0
YFR017C|4881	YFR017C	chrVI:182273-182861	-	588	1.67234	452.985	1.31769	257.276	0	0	-	1.26458	245.646	0	0	-	1.04687	170.549	0	0	-	0.761047	89.4553	0	0	-	-0.0531081	0.517044	0	0	-	-0.270818	9.76376	0	0	-	-0.556641	45.3416	0	0	-	-0.217709	4.61892	0	0	-	-0.503533	39.1837	0
YFR018C|4883	YFR018C	chrVI:183130-184222	-	1092	0.515191	110.751	0.0370059	1.2577	0	0	-	-0.109424	6.1166	0	0	-	0.162548	11.0663	0	0	-	-0.306711	34.9532	0	0	-	-0.14643	5.05719	0	0	-	0.125543	5.13071	0	0	-	-0.343717	40.8401	0	0	-	0.271973	19.1305	0	0	-	-0.197287	16.301	0
YFR019W|FAB1|SVL7	YFR019W	chrVI:184501-191338	+	6837	0.623933	550.886	0.144711	26.9226	0	0	-	0.265309	89.4627	0	0	-	0.347232	146.911	0	0	-	-0.17457	40.1963	0	0	-	0.120598	11.8106	0	0	-	0.202521	42.5787	0	0	-	-0.319281	122.33	0	0	-	0.0819231	5.15732	0	0	-	-0.439879	237.51	0
YFR021W|ATG18|AUT10|CVT18|NMR1|SVP1	YFR021W	chrVI:194811-196314	+	1503	0.4516	96.031	-0.1935	16.1032	0	0	-	-0.00944139	0.298784	0	0	-	-0.065357	3.10091	0	0	-	-0.268173	29.6619	0	0	-	0.184059	9.11742	0	0	-	0.128143	6.17369	0	0	-	-0.0746732	3.53654	0	0	-	-0.0559156	1.05413	0	0	-	-0.258732	28.1876	0
YFR022W|ROG3|ART7	YFR022W	chrVI:196832-199034	+	2202	1.02304	522.841	-0.255302	31.1556	0	0	-	-0.187474	18.7184	0	0	-	-0.0394186	1.75549	0	0	-	0.519694	102.979	0	0	-	0.0678287	1.82765	0	0	-	0.215884	19.1148	0	0	-	0.774996	231.21	0	0	-	0.148055	6.78555	0	0	-	0.707168	197.418	0
YFR023W|PES4	YFR023W	chrVI:199873-201709	+	1836	2.63476	398.193	0.484105	12.7797	0	0	-	-0.0707964	0.944512	0	0	-	0.0236549	0.271958	0	0	-	-1.02651	65.6218	0	0	-	-0.554901	10.2963	0	0	-	-0.46045	9.26042	0	0	-	-1.51062	120.341	0	0	-	0.0944512	0.537124	0	0	-	-0.955716	58.9795	0
YFR024C-A|LSB3|YFR024C	YFR024C-A	chrVI:201959-203433	-	1380	0.494378	177.591	0.154065	16.2658	0	0	-	0.214665	31.4658	0	0	-	0.176369	21.7988	0	0	-	0.0868535	6.53513	0	0	-	0.0606008	1.85068	0	0	-	0.0223047	0.688528	0	0	-	-0.0672111	4.10187	0	0	-	-0.0382961	0.890044	0	0	-	-0.127812	11.9798	0
YFR025C|HIS2	YFR025C	chrVI:203742-204750	-	1008	0.761503	234.468	-0.024881	0.760587	0	0	-	-0.0229462	0.726258	0	0	-	-0.0512147	2.02762	0	0	-	-0.426142	62.9182	0	0	-	0.00193478	0.0327459	0	0	-	-0.0263338	0.571041	0	0	-	-0.401261	53.6946	0	0	-	-0.0282685	0.367326	0	0	-	-0.403196	57.7146	0
YFR026C|ULI1	YFR026C	chrVI:205747-206257	-	510	1.03923	112.953	-0.0473799	0.662819	0	0	-	0.00652226	0.0861037	0	0	-	-0.012964	0.163317	0	0	-	0.450341	14.5926	0	0	-	0.0539022	0.35569	0	0	-	0.034416	0.31078	0	0	-	0.497721	16.5026	0	0	-	-0.0194862	0.0852645	0	0	-	0.443819	14.4508	0
YFR027W|ECO1|CTF7	YFR027W	chrVI:207451-208297	+	846	1.01813	75.0042	-0.160562	2.75568	0	0	-	-0.261241	6.13862	0	0	-	-0.41412	13.2111	0	0	-	-0.460171	15.2303	0	0	-	-0.100678	0.747879	0	0	-	-0.253558	4.31175	0	0	-	-0.299608	7.1931	0	0	-	-0.15288	1.2767	0	0	-	-0.19893	4.22656	0
YFR028C|CDC14|OAF3	YFR028C	chrVI:208412-210068	-	1656	1.0154	291.903	-0.513893	66.0847	0	0	-	-0.753367	147.791	0	0	-	-0.677829	118.593	0	0	-	-0.357165	32.5568	0	0	-	-0.239474	10.4123	0	0	-	-0.163936	6.73394	0	0	-	0.156728	7.76732	0	0	-	0.0755376	1.24449	0	0	-	0.396202	42.535	0
YFR029W|PTR3|SSY3	YFR029W	chrVI:210936-212973	+	2037	0.544568	88.023	-0.0979773	3.71041	0	0	-	0.0657748	2.27293	0	0	-	-0.0839152	3.23162	0	0	-	-0.256208	18.359	0	0	-	0.163752	4.4863	0	0	-	0.0140621	0.229412	0	0	-	-0.15823	7.79166	0	0	-	-0.14969	3.72772	0	0	-	-0.321982	27.7407	0
YFR030W|MET10	YFR030W	chrVI:213311-216419	+	3108	1.23929	1001	0.0257566	1.11386	0	0	-	0.453568	117.686	0	0	-	0.272122	44.4593	0	0	-	-0.651088	257.257	0	0	-	0.427812	83.6128	0	0	-	0.246365	30.2305	0	0	-	-0.676844	272.832	0	0	-	-0.181446	12.8302	0	0	-	-1.10466	718.201	0
YFR031C|SMC2	YFR031C	chrVI:216593-220106	-	3513	0.791259	157.945	-0.142104	6.29949	0	0	-	-0.138079	6.37494	0	0	-	-0.145142	6.92192	0	0	-	-0.354669	31.4414	0	0	-	0.00402504	0.0603121	0	0	-	-0.00303803	0.0400744	0	0	-	-0.212565	12.231	0	0	-	-0.00706306	0.048495	0	0	-	-0.21659	13.336	0
YFR031C-A|RPL2A|RPL5B	YFR031C-A	chrVI:220506-221418	-	765	0.171035	14.7965	0.051261	2.1062	0	0	-	-0.027206	0.96984	0	0	-	-0.0651406	3.10992	0	0	-	0.0069279	0.226341	0	0	-	-0.078467	1.94604	0	0	-	-0.116402	5.26225	0	0	-	-0.0443331	1.76712	0	0	-	-0.0379346	0.605225	0	0	-	0.0341339	1.34773	0
RUF23|4932	4932	chrVI:221713-221967	+	254	1.22606	36.0475	0.0626644	0	0	0	-	0.331194	3.81181	0	0	-	0.747594	13.3693	0	0	-	1.00496	21.4777	0	0	-	0.268529	0	0	0	-	0.684929	0	0	0	-	0.942298	18.2976	0	0	-	0.4164	2.38187	0	0	-	0.673768	10.6632	0
YFR032C|RRT5	YFR032C	chrVI:222089-222959	-	870	1.53324	125.017	-0.102903	1.55574	0	0	-	-0.479642	17.7972	0	0	-	0.779192	32.3445	0	0	-	1.0536	49.6334	0	0	-	-0.37674	6.53147	0	0	-	0.882094	34.1548	0	0	-	1.1565	57.7605	0	0	-	1.25883	76.3208	0	0	-	1.53324	110.679	0
YFR032C-A|RPL29	YFR032C-A	chrVI:223257-223437	-	180	0.498486	48.6998	-0.0315768	0.696733	0	0	-	-0.138033	5.02224	0	0	-	-0.345094	22.9838	0	0	-	-0.234606	11.559	0	0	-	-0.106456	1.66277	0	0	-	-0.313517	15.2364	0	0	-	-0.20303	8.71992	0	0	-	-0.207061	4.9135	0	0	-	-0.0965733	3.00241	0
YFR032C-B|4938	YFR032C-B	chrVI:223709-223973	-	264	0.889563	18.2763	-0.0555169	0	0	0	-	-0.111553	0.835355	0	0	-	-0.349777	3.76363	0	0	-	0.0689959	0.522714	0	0	-	-0.056036	0	0	0	-	-0.294261	0	0	0	-	0.124513	0.962907	0	0	-	-0.238225	0.936082	0	0	-	0.180549	1.57828	0
YFR033C|QCR6|COR3|UCR6	YFR033C	chrVI:224325-224769	-	444	1.24981	629.121	0.582106	130.296	0	0	-	0.476792	91.7399	0	0	-	0.435425	76.7498	0	0	-	0.346297	48.0372	0	0	-	-0.105315	3.03718	0	0	-	-0.146681	7.62343	0	0	-	-0.235809	22.0327	0	0	-	-0.0413661	0.690533	0	0	-	-0.130494	8.48245	0
YFR034C|PHO4|phoD	YFR034C	chrVI:225019-225958	-	939	0.953753	158.267	-0.285811	12.2381	0	0	-	-0.187412	6.49918	0	0	-	-0.453752	30.1074	0	0	-	-0.560862	43.4522	0	0	-	0.0983992	1.26374	0	0	-	-0.167941	4.13955	0	0	-	-0.275051	11.9212	0	0	-	-0.26634	6.62497	0	0	-	-0.37345	21.3948	0
YFR036W|CDC26|HIT3|SCD26	YFR036W	chrVI:226962-227337	+	375	1.11556	158.088	-0.627523	44.4459	0	0	-	-0.608071	44.41	0	0	-	-0.534939	33.9402	0	0	-	0.31859	10.7659	0	0	-	0.019452	0.157936	0	0	-	0.0925839	1.55906	0	0	-	0.946113	83.7057	0	0	-	0.0731319	0.71878	0	0	-	0.926661	84.0576	0
YFR037C|RSC8|SWH3	YFR037C	chrVI:227512-229186	-	1674	0.435552	92.9085	-0.103447	6.31377	0	0	-	-0.291831	41.1022	0	0	-	-0.262777	33.5534	0	0	-	-0.0836949	4.75445	0	0	-	-0.188384	10.9456	0	0	-	-0.15933	10.3735	0	0	-	0.0197517	0.707334	0	0	-	0.0290538	0.486699	0	0	-	0.208136	21.5495	0
YFR038W|IRC5	YFR038W	chrVI:229379-231941	+	2562	0.577134	148.265	-0.433691	78.8076	0	0	-	-0.577134	148.265	0	0	-	-0.525778	120.949	0	0	-	-0.471598	91.9495	0	0	-	-0.143443	6.57027	0	0	-	-0.0920869	4.1016	0	0	-	-0.0379072	1.56136	0	0	-	0.0513565	1.06239	0	0	-	0.105536	7.05855	0
YFR039C|4958	YFR039C	chrVI:232011-233544	-	1533	0.387505	60.1758	-0.247192	20.9028	0	0	-	-0.2718	26.7281	0	0	-	-0.336856	39.6905	0	0	-	-0.167983	10.7444	0	0	-	-0.0246082	0.35374	0	0	-	-0.0896639	3.1395	0	0	-	0.0792095	3.29086	0	0	-	-0.0650557	1.19755	0	0	-	0.103818	5.2698	0
YFR040W|SAP155	YFR040W	chrVI:234241-237250	+	3009	0.50334	140.617	0.308645	48.8604	0	0	-	0.343169	62.0487	0	0	-	0.344666	62.3322	0	0	-	0.204578	22.9614	0	0	-	0.0345237	0.69367	0	0	-	0.036021	1.1044	0	0	-	-0.104067	6.89775	0	0	-	0.00149735	0.0245802	0	0	-	-0.13859	11.615	0
YFR041C|ERJ5	YFR041C	chrVI:237367-238255	-	888	0.54196	83.479	0.179051	9.39596	0	0	-	0.18607	10.7387	0	0	-	0.114745	5.0228	0	0	-	-0.210925	13.2473	0	0	-	0.00701944	0.0972143	0	0	-	-0.0643058	1.47561	0	0	-	-0.389975	37.3537	0	0	-	-0.0713253	1.05413	0	0	-	-0.396995	40.7642	0
YFR042W|KEG1	YFR042W	chrVI:238457-239060	+	603	0.398303	35.341	0.053161	1.3076	0	0	-	0.130507	4.68873	0	0	-	0.241633	12.2348	0	0	-	0.0825237	2.42434	0	0	-	0.077346	1.0591	0	0	-	0.188472	5.78918	0	0	-	0.0293627	0.640444	0	0	-	0.111126	1.59025	0	0	-	-0.0479833	1.22526	0
YFR043C|IRC6	YFR043C	chrVI:239113-239827	-	714	0.68552	124.91	0.0424472	1.12694	0	0	-	0.102621	3.91053	0	0	-	0.0402858	1.1479	0	0	-	0.273201	16.9662	0	0	-	0.0601739	0.842266	0	0	-	-0.00216139	0.0260147	0	0	-	0.230754	11.8536	0	0	-	-0.0623353	0.857908	0	0	-	0.17058	7.72875	0
YFR044C|DUG1	YFR044C	chrVI:239991-241437	-	1446	0.416783	135.391	0.0253079	1.24864	0	0	-	0.112006	11.1565	0	0	-	0.106573	10.2845	0	0	-	-0.0822827	6.71491	0	0	-	0.0866976	3.78347	0	0	-	0.0812656	4.76231	0	0	-	-0.107591	9.80489	0	0	-	-0.00543205	0.0699282	0	0	-	-0.194288	28.8453	0
YFR045W|4970	YFR045W	chrVI:241997-242999	+	930	0.765731	147.164	0.359938	27.7295	0	0	-	0.549388	63.9792	0	0	-	0.479158	49.1604	0	0	-	0.504014	50.5698	0	0	-	0.18945	4.60166	0	0	-	0.11922	3.08864	0	0	-	0.144076	5.21377	0	0	-	-0.0702297	0.900513	0	0	-	-0.045374	1.18598	0
YFR046C|CNN1	YFR046C	chrVI:243073-244159	-	1086	0.285474	19.8059	0.0102589	0.185301	0	0	-	0.0766654	2.18942	0	0	-	-0.0310718	0.72242	0	0	-	0.182472	7.2592	0	0	-	0.0664065	0.827327	0	0	-	-0.0413307	0.670206	0	0	-	0.172214	6.20541	0	0	-	-0.107737	1.53124	0	0	-	0.105807	3.22777	0
YFR047C|BNA6|QPT1	YFR047C	chrVI:244278-245166	-	888	1.88885	1146.86	0.409868	55.306	0	0	-	0.350139	43.5422	0	0	-	0.24921	23.1987	0	0	-	0.348907	40.8334	0	0	-	-0.0597292	1.10651	0	0	-	-0.160658	7.61476	0	0	-	-0.0609617	2.25437	0	0	-	-0.100929	2.33701	0	0	-	-0.00123254	0.0324484	0
YFR048W|RMD8	YFR048W	chrVI:246145-248134	+	1989	0.437336	59.802	-0.174209	9.79946	0	0	-	-0.021774	0.615001	0	0	-	-0.0728915	2.81662	0	0	-	0.136868	6.634	0	0	-	0.152435	4.32261	0	0	-	0.101317	3.20969	0	0	-	0.311077	25.7685	0	0	-	-0.0511176	0.735957	0	0	-	0.158642	8.45336	0
YFR049W|YMR31	YFR049W	chrVI:248522-248894	+	372	0.625057	101.48	0.427807	48.4702	0	0	-	0.582535	91.3984	0	0	-	0.625057	101.48	0	0	-	0.106124	4.77762	0	0	-	0.154728	3.90156	0	0	-	0.19725	8.25583	0	0	-	-0.321682	26.3479	0	0	-	0.0425222	0.50775	0	0	-	-0.476411	57.2994	0
YFR050C|PRE4	YFR050C	chrVI:249065-249866	-	801	0.332488	117.11	0.205432	40.7959	0	0	-	0.125001	17.4554	0	0	-	0.130761	18.722	0	0	-	-0.0231315	1.43881	0	0	-	-0.0804305	4.16975	0	0	-	-0.0746711	5.13523	0	0	-	-0.228563	48.1128	0	0	-	0.00575942	0.0911709	0	0	-	-0.148133	22.8808	0
YFR051C|RET2	YFR051C	chrVI:250162-251803	-	1641	0.318357	82.8608	0.031936	1.66201	0	0	-	-0.00814625	0.361958	0	0	-	-0.0727054	5.56548	0	0	-	-0.219306	35.6151	0	0	-	-0.0400822	1.10651	0	0	-	-0.104641	7.21604	0	0	-	-0.251242	44.091	0	0	-	-0.0645591	2.11924	0	0	-	-0.21116	33.5735	0
YFR052W|RPN12|NIN1	YFR052W	chrVI:252504-253329	+	825	0.343283	105.004	0.145756	19.0326	0	0	-	0.205573	38.0854	0	0	-	0.233317	47.5855	0	0	-	-0.109966	12.3358	0	0	-	0.0598167	2.25505	0	0	-	0.0875613	5.88468	0	0	-	-0.255722	52.9789	0	0	-	0.0277446	0.667527	0	0	-	-0.315539	83.4451	0
YFR053C|HXK1	YFR053C	chrVI:253591-255049	-	1458	1.70153	219.053	1.5748	184.44	0	0	-	1.70153	219.053	0	0	-	1.33953	136.936	0	0	-	0.393247	13.6455	0	0	-	0.126736	1.16742	0	0	-	-0.235268	4.32078	0	0	-	-1.18155	103.225	0	0	-	-0.362003	6.54664	0	0	-	-1.30828	128.324	0
YFR055W|IRC7	YFR055W	chrVI:264203-265226	+	1023	0.663091	212.731	-0.409994	66.3749	0	0	-	-0.43572	79.134	0	0	-	-0.0128024	0.403182	0	0	-	-0.0595011	2.58157	0	0	-	-0.0257255	0.410862	0	0	-	0.397192	55.9291	0	0	-	0.350493	46.683	0	0	-	0.422917	63.0064	0	0	-	0.376219	56.6662	0
YAL067C|SEO1	YAL067C	chrI:7234-9016	-	1782	5.41391	1546.33	0.455108	16.472	0	0	-	0.575774	26.5907	0	0	-	-0.209431	5.43621	0	0	-	-1.99942	387.831	0	0	-	0.120666	1.01571	0	0	-	-0.664538	29.108	0	0	-	-2.45452	514.807	0	0	-	-0.785204	37.5418	0	0	-	-2.57519	581.566	0
YAL064W-B|24	YAL064W-B	chrI:12045-12426	+	381	1.30702	38.3062	0.22147	0	0	0	-	0.277818	2.87755	0	0	-	0.0443698	0.3199	0	0	-	0.418124	5.08941	0	0	-	0.0563483	0	0	0	-	-0.1771	0	0	0	-	0.196654	1.70746	0	0	-	-0.233449	0.97484	0	0	-	0.140305	1.19084	0
YAL063C|FLO9	YAL063C	chrI:23999-27968	-	3969	1.54045	118.925	0.13259	1.6825	0	0	-	0.516566	12.768	0	0	-	0.147262	2.0931	0	0	-	-1.02389	53.2684	0	0	-	0.383977	3.88204	0	0	-	0.0146729	0.0866246	0	0	-	-1.15648	62.3224	0	0	-	-0.369304	3.47956	0	0	-	-1.54045	106.439	0
YAL062W|GDH3|FUN51	YAL062W	chrI:31566-32940	+	1374	0.775132	99.1123	0.257803	9.50441	0	0	-	-0.00169309	0.0290665	0	0	-	0.243848	9.39127	0	0	-	-0.347405	18.1441	0	0	-	-0.259496	5.49488	0	0	-	-0.0139544	0.149887	0	0	-	-0.605207	44.7883	0	0	-	0.245541	4.9135	0	0	-	-0.345712	18.3068	0
YAL061W|BDH2	YAL061W	chrI:33447-34701	+	1254	1.48774	255.932	0.208692	6.4167	0	0	-	-0.152714	4.26788	0	0	-	-0.513657	32.7309	0	0	-	0.0665877	1.40576	0	0	-	-0.361406	10.0367	0	0	-	-0.722349	53.6316	0	0	-	-0.142104	3.5618	0	0	-	-0.360943	10.5754	0	0	-	0.219302	7.33913	0
YAL060W|BDH1|BDH	YAL060W	chrI:35154-36303	+	1149	1.1748	354.277	0.916147	195.549	0	0	-	1.12193	296.421	0	0	-	0.854743	175.887	0	0	-	0.586701	82.3775	0	0	-	0.205781	6.46584	0	0	-	-0.0614032	1.32523	0	0	-	-0.329445	25.6436	0	0	-	-0.267184	11.3454	0	0	-	-0.535226	65.8933	0
YAL059W|ECM1	YAL059W	chrI:36508-37147	+	639	0.886198	156.417	-0.728883	102.315	0	0	-	-0.86475	149.457	0	0	-	-0.886198	156.065	0	0	-	-0.529896	53.972	0	0	-	-0.135867	2.81903	0	0	-	-0.157314	5.12055	0	0	-	0.198987	9.45898	0	0	-	-0.0214477	0.17685	0	0	-	0.334854	24.7195	0
YAL058W|CNE1|FUN48	YAL058W	chrI:37463-38972	+	1509	1.03216	305.649	-0.0524069	1.71834	0	0	-	0.0237303	0.67373	0	0	-	0.0952256	4.06547	0	0	-	0.256829	18.5048	0	0	-	0.0761373	1.42936	0	0	-	0.147632	5.65727	0	0	-	0.309236	24.6922	0	0	-	0.0714952	1.12192	0	0	-	0.233099	15.8074	0
YAL056W|GPB2|KRH1	YAL056W	chrI:39258-41901	+	2643	0.205407	27.9054	0.0872289	5.49531	0	0	-	0.130462	11.1406	0	0	-	0.205407	24.1443	0	0	-	0.0502873	2.61132	0	0	-	0.0432329	1.01571	0	0	-	0.118178	6.71161	0	0	-	-0.0369416	1.65211	0	0	-	0.0749455	2.06083	0	0	-	-0.0801745	4.995	0
YAL055W|PEX22|YAF5	YAL055W	chrI:42176-42719	+	543	0.916596	123.99	0.0864627	2.03823	0	0	-	0.0861682	2.18942	0	0	-	0.056854	1.29016	0	0	-	-0.0385202	0.837991	0	0	-	-0.00029453	0.00479323	0	0	-	-0.0296087	0.379159	0	0	-	-0.124983	3.26461	0	0	-	-0.0293142	0.214927	0	0	-	-0.124688	3.52078	0
YAL054C|ACS1|FUN44	YAL054C	chrI:42880-45022	-	2142	0.48012	49.8692	0.12676	3.94706	0	0	-	0.461963	35.4097	0	0	-	0.345364	20.8694	0	0	-	0.376076	22.8138	0	0	-	0.335203	11.2482	0	0	-	0.218604	6.71414	0	0	-	0.249317	10.3397	0	0	-	-0.116599	1.50495	0	0	-	-0.0858863	2.20754	0
YAL053W|FLC2|HUF2	YAL053W	chrI:45898-48250	+	2352	0.661066	110.578	0.129696	5.76203	0	0	-	0.473978	58.3675	0	0	-	0.661066	110.578	0	0	-	0.158153	8.1731	0	0	-	0.344281	20.527	0	0	-	0.531369	63.7038	0	0	-	0.0284565	0.777197	0	0	-	0.187088	5.74886	0	0	-	-0.315825	26.6159	0
YAL051W|OAF1|YAF1	YAL051W	chrI:48563-51707	+	3144	0.280194	43.0395	-0.0381457	1.51639	0	0	-	-0.0565398	2.70769	0	0	-	-0.107086	6.90448	0	0	-	-0.014061	0.510144	0	0	-	-0.0183941	0.285273	0	0	-	-0.06894	2.54185	0	0	-	0.0240847	0.863728	0	0	-	-0.0505459	0.992702	0	0	-	0.0424788	1.84489	0
YAL049C|AIM2	YAL049C	chrI:51854-52595	-	741	0.264592	26.9784	0.167702	9.47291	0	0	-	0.114984	5.59331	0	0	-	0.141532	7.69641	0	0	-	0.0238478	0.750789	0	0	-	-0.0527178	0.840536	0	0	-	-0.0261704	0.516008	0	0	-	-0.143854	7.18131	0	0	-	0.0265474	0.300282	0	0	-	-0.0911364	3.8683	0
YAL048C|GEM1|GON1	YAL048C	chrI:52800-54789	-	1989	0.632251	129.171	0.0640543	2.20587	0	0	-	0.196462	12.7123	0	0	-	0.131779	6.62395	0	0	-	0.294901	23.7984	0	0	-	0.132408	3.28774	0	0	-	0.0677247	1.70759	0	0	-	0.230847	14.4869	0	0	-	-0.0646831	0.984137	0	0	-	0.098439	3.94253	0
YAL047C|SPC72|LDB4	YAL047C	chrI:54988-56857	-	1869	0.552415	125.046	-0.183878	12.3943	0	0	-	-0.0204946	0.633045	0	0	-	-0.193989	14.5651	0	0	-	-0.192844	13.7567	0	0	-	0.163383	5.92598	0	0	-	-0.0101108	0.185219	0	0	-	-0.00896627	0.2507	0	0	-	-0.173494	6.6517	0	0	-	-0.17235	11.5868	0
YAL046C|AIM1	YAL046C	chrI:57028-57385	-	357	0.731284	82.1431	0.124868	3.16465	0	0	-	-0.0136836	0.249686	0	0	-	0.0489853	1.02094	0	0	-	-0.296959	13.4288	0	0	-	-0.138551	1.92594	0	0	-	-0.0758822	1.15563	0	0	-	-0.421826	22.9782	0	0	-	0.0626689	0.540068	0	0	-	-0.283275	12.5997	0
YAL044W-A|74	YAL044W-A	chrI:57517-57850	+	333	1.07338	297.02	0.199739	10.9036	0	0	-	0.143615	6.88876	0	0	-	0.177031	9.5892	0	0	-	0.106505	4.25722	0	0	-	-0.0561236	0.81131	0	0	-	-0.0227079	0.391204	0	0	-	-0.0932341	3.2388	0	0	-	0.0334158	0.359424	0	0	-	-0.0371105	1.08765	0
YAL044C|GCV3	YAL044C	chrI:57949-58462	-	513	1.11629	702.314	-0.0110051	0.361888	0	0	-	0.164597	15.0282	0	0	-	-0.126374	9.89139	0	0	-	-0.170236	15.8323	0	0	-	0.175602	9.81268	0	0	-	-0.115369	6.11687	0	0	-	-0.159231	13.4116	0	0	-	-0.290971	32.5691	0	0	-	-0.334833	53.9526	0
YAL043C|PTA1|FUN39	YAL043C	chrI:58694-61052	-	2358	0.420821	115.718	-0.279891	43.8109	0	0	-	-0.271939	43.6854	0	0	-	-0.207246	25.8249	0	0	-	-0.0955179	6.64667	0	0	-	0.00795221	0.137289	0	0	-	0.0726451	3.35059	0	0	-	0.184373	19.4891	0	0	-	0.0646929	1.76814	0	0	-	0.176421	19.1507	0
YAL042W|ERV46|FUN9	YAL042W	chrI:61315-62563	+	1248	0.178817	33.3008	-0.0183641	0.916892	0	0	-	-0.0775274	6.84939	0	0	-	0.0625039	4.92401	0	0	-	-0.0800295	7.0853	0	0	-	-0.0591633	2.24258	0	0	-	0.080868	5.23853	0	0	-	-0.0616654	4.4955	0	0	-	0.140031	11.3439	0	0	-	-0.00250205	0.106157	0
YAL041W|CDC24|CLS4	YAL041W	chrI:62839-65404	+	2565	0.24164	42.1117	-0.162003	16.1988	0	0	-	-0.171672	19.1156	0	0	-	-0.161059	16.9198	0	0	-	-0.0887158	6.14395	0	0	-	-0.00966984	0.163256	0	0	-	0.000943677	0.013697	0	0	-	0.0732867	4.36658	0	0	-	0.0106135	0.137988	0	0	-	0.0829566	5.65812	0
YAL040C|CLN3|DAF1|FUN10|WHI1	YAL040C	chrI:65777-67520	-	1743	0.830813	38.7024	0.085864	1.12103	0	0	-	0.534164	17.2157	0	0	-	0.470578	13.866	0	0	-	0.177114	3.06079	0	0	-	0.448301	7.16953	0	0	-	0.384714	7.33014	0	0	-	0.0912505	1.24003	0	0	-	-0.0635866	0.316342	0	0	-	-0.35705	8.63732	0
YAL039C|CYC3	YAL039C	chrI:68715-69525	-	810	0.793589	227.891	0.193483	13.6403	0	0	-	0.337997	39.5303	0	0	-	0.586732	107.211	0	0	-	0.285896	27.2877	0	0	-	0.144514	4.38696	0	0	-	0.393249	40.3386	0	0	-	0.0924126	3.91508	0	0	-	0.248735	12.9951	0	0	-	-0.0521016	1.92431	0
YAL038W|CDC19|PYK1	YAL038W	chrI:71785-73288	+	1503	0.311306	41.2781	0.188018	14.5586	0	0	-	0.160849	11.6855	0	0	-	0.281414	31.4105	0	0	-	0.15673	11.0325	0	0	-	-0.0271685	0.408341	0	0	-	0.0933965	3.56347	0	0	-	-0.0312873	1.11329	0	0	-	0.120565	3.54115	0	0	-	-0.00411882	0.115579	0
YAL037W|98	YAL037W	chrI:74019-74823	+	804	1.0957	132.638	-0.230829	6.6521	0	0	-	-0.286751	10.2645	0	0	-	-0.0679763	1.29311	0	0	-	-0.0275163	0.460431	0	0	-	-0.0559224	0.441118	0	0	-	0.162852	2.99269	0	0	-	0.203312	5.30313	0	0	-	0.218775	3.24655	0	0	-	0.259235	8.40509	0
YAL036C|RBG1|FUN11	YAL036C	chrI:75042-76152	-	1110	0.579196	105.514	-0.242932	19.0144	0	0	-	-0.471192	70.5572	0	0	-	-0.579196	105.514	0	0	-	-0.283721	25.6227	0	0	-	-0.22826	10.9777	0	0	-	-0.336264	31.3657	0	0	-	-0.0407892	1.34251	0	0	-	-0.108005	2.59317	0	0	-	0.187471	12.9544	0
YAL035W|FUN12|yIF2	YAL035W	chrI:76426-79435	+	3009	0.294673	115.94	-0.142004	26.6001	0	0	-	-0.248207	80.319	0	0	-	-0.210747	58.3204	0	0	-	-0.256239	82.2558	0	0	-	-0.106203	9.78012	0	0	-	-0.0687423	5.80556	0	0	-	-0.114234	17.6977	0	0	-	0.0374605	1.39858	0	0	-	-0.00803153	0.502613	0
YAL034W-A|MTW1|DSN3|NSL2	YAL034W-A	chrI:79717-80587	+	870	0.718965	67.8191	-0.0776404	1.36229	0	0	-	-0.348458	13.8266	0	0	-	-0.558197	32.7832	0	0	-	-0.340137	12.4795	0	0	-	-0.270818	4.71504	0	0	-	-0.480556	19.927	0	0	-	-0.262496	7.71811	0	0	-	-0.209739	3.22126	0	0	-	0.00832155	0.120719	0
YAL034C|FUN19	YAL034C	chrI:80709-81951	-	1242	0.817362	125.202	0.686797	86.7323	0	0	-	0.817362	125.202	0	0	-	0.655379	81.8464	0	0	-	0.567501	59.9694	0	0	-	0.130565	2.30934	0	0	-	-0.0314183	0.495748	0	0	-	-0.119296	3.88083	0	0	-	-0.161983	3.15343	0	0	-	-0.249861	13.0872	0
YAL033W|POP5|FUN53	YAL033W	chrI:82705-83227	+	522	0.611126	103.734	0.024376	0.623328	0	0	-	-0.0782931	2.88108	0	0	-	0.0619836	2.12817	0	0	-	0.252145	16.8071	0	0	-	-0.102669	2.03966	0	0	-	0.0376076	0.739464	0	0	-	0.227769	13.4039	0	0	-	0.140277	3.28461	0	0	-	0.330438	27.5952	0
YAL032C|PRP45|FUN20	YAL032C	chrI:83334-84474	-	1140	0.268489	31.0896	0.0208048	0.59937	0	0	-	0.0089736	0.257713	0	0	-	0.00310157	0.0755325	0	0	-	0.152891	8.9233	0	0	-	-0.0118312	0.15343	0	0	-	-0.0177032	0.347806	0	0	-	0.132086	6.58367	0	0	-	-0.00587203	0.048495	0	0	-	0.143917	8.20448	0
YAL031C|GIP4|FUN21	YAL031C	chrI:84748-87031	-	2283	0.637798	171.222	0.248438	23.6731	0	0	-	0.392567	58.3754	0	0	-	0.417373	64.65	0	0	-	0.341856	42.5282	0	0	-	0.144129	4.91273	0	0	-	0.168935	9.00502	0	0	-	0.0934185	4.34501	0	0	-	0.0248061	0.316342	0	0	-	-0.0507104	2.00666	0
YAL030W|SNC1	YAL030W	chrI:87285-87752	+	354	1.43674	834.943	0.173625	11.5129	0	0	-	0.260666	25.2382	0	0	-	0.186981	13.9994	0	0	-	-0.557786	115.721	0	0	-	0.08704	1.94604	0	0	-	0.0133555	0.242805	0	0	-	-0.731412	184.587	0	0	-	-0.0736845	1.38297	0	0	-	-0.818452	239.044	0
YAL029C|MYO4|FUN22|SHE1	YAL029C	chrI:87854-92270	-	4416	0.414234	176.62	-0.153138	22.6888	0	0	-	-0.00852402	0.428262	0	0	-	-0.00164962	0.0664001	0	0	-	-0.212968	42.4868	0	0	-	0.144614	12.9715	0	0	-	0.151488	18.5523	0	0	-	-0.0598298	4.69802	0	0	-	0.0068744	0.107854	0	0	-	-0.204444	39.6959	0
YAL028W|FRT2|HPH2	YAL028W	chrI:92899-94486	+	1587	1.12604	481.374	0.429701	63.107	0	0	-	0.556961	108.124	0	0	-	0.727592	174.267	0	0	-	0.493876	80.2804	0	0	-	0.12726	3.62093	0	0	-	0.297891	23.7333	0	0	-	0.0641755	2.41452	0	0	-	0.170631	5.92693	0	0	-	-0.0630844	2.49399	0
YAL027W|SAW1	YAL027W	chrI:94686-95472	+	786	0.652044	107.006	0.261193	15.053	0	0	-	0.132623	5.51025	0	0	-	0.2581	15.7468	0	0	-	0.423447	35.128	0	0	-	-0.12857	2.44999	0	0	-	-0.00309311	0.0351723	0	0	-	0.162254	6.12164	0	0	-	0.125477	2.22811	0	0	-	0.290824	17.6923	0
YAL026C|DRS2|FUN38|SWA3	YAL026C	chrI:95629-99697	-	4068	0.737303	353.648	-0.0329849	1.55628	0	0	-	-0.00469725	0.175407	0	0	-	0.0478131	2.70134	0	0	-	-0.41346	102.413	0	0	-	0.0282876	0.571207	0	0	-	0.080798	4.06112	0	0	-	-0.380475	85.1868	0	0	-	0.0525104	1.29154	0	0	-	-0.408762	101.176	0
YAL025C|MAK16	YAL025C	chrI:100224-101145	-	921	1.74818	323.256	-0.884403	76.9751	0	0	-	-1.48719	223.429	0	0	-	-1.38035	191.872	0	0	-	-0.774753	59.0531	0	0	-	-0.602786	27.4017	0	0	-	-0.495943	22.6593	0	0	-	0.109649	2.37066	0	0	-	0.106843	1.05413	0	0	-	0.712435	53.8332	0
YAL024C|LTE1|MSI2	YAL024C	chrI:101564-105872	-	4308	0.637719	273.895	-0.112746	8.10342	0	0	-	-0.0519043	2.72821	0	0	-	-0.145103	13.2733	0	0	-	-0.31264	52.1797	0	0	-	0.0608414	1.64295	0	0	-	-0.0323576	1.00391	0	0	-	-0.199895	21.9724	0	0	-	-0.093199	3.15343	0	0	-	-0.260736	38.0678	0
YAL023C|PMT2|FUN25	YAL023C	chrI:106271-108551	-	2280	0.607031	218.812	0.0328604	1.50192	0	0	-	-0.020015	0.843517	0	0	-	0.00545675	0.199004	0	0	-	0.112508	9.01844	0	0	-	-0.0528754	1.41811	0	0	-	-0.0274036	0.849375	0	0	-	0.079648	4.98501	0	0	-	0.0254717	0.459536	0	0	-	0.132523	11.853	0
YAL022C|FUN26	YAL022C	chrI:108876-110430	-	1554	0.463584	134.575	-0.0860947	5.01761	0	0	-	-0.0429287	2.01902	0	0	-	0.0665874	3.64469	0	0	-	0.183573	16.9765	0	0	-	0.043166	0.948541	0	0	-	0.152682	9.91069	0	0	-	0.269668	32.7687	0	0	-	0.109516	3.78731	0	0	-	0.226502	25.0861	0
YAL021C|CCR4|FUN27|NUT21	YAL021C	chrI:110845-113359	-	2514	0.301316	47.2137	0.0490377	2.15481	0	0	-	0.201145	20.2555	0	0	-	0.169315	14.9479	0	0	-	0.165049	13.9568	0	0	-	0.152107	6.97481	0	0	-	0.120277	6.11687	0	0	-	0.116012	7.41063	0	0	-	-0.0318299	0.516954	0	0	-	-0.0360956	1.54063	0
YAL020C|ATS1|FUN28|KTI13	YAL020C	chrI:113613-114615	-	1002	1.10608	189.272	-0.100561	2.46513	0	0	-	-0.379338	22.392	0	0	-	-0.224716	8.91353	0	0	-	-0.354047	18.7182	0	0	-	-0.278777	7.35947	0	0	-	-0.124155	2.57534	0	0	-	-0.253486	10.1107	0	0	-	0.154622	2.43028	0	0	-	0.0252909	0.536245	0
YAL019W|FUN30	YAL019W	chrI:114918-118314	+	3396	0.564769	237.8	-0.436803	127.539	0	0	-	-0.399756	110.45	0	0	-	-0.317805	69.9678	0	0	-	-0.41643	114.667	0	0	-	0.0370475	1.00584	0	0	-	0.118998	8.98344	0	0	-	0.0203736	0.964865	0	0	-	0.0819503	3.15343	0	0	-	-0.0166739	0.807641	0
YAL018C|150	YAL018C	chrI:118563-119541	-	978	1.07344	42.1433	0.127818	0	0	0	-	0.104584	0.96984	0	0	-	0.0887732	0.816968	0	0	-	-0.759302	18.7179	0	0	-	-0.0232339	0	0	0	-	-0.0390443	0	0	0	-	-0.887119	22.9782	0	0	-	-0.0158104	0.0385562	0	0	-	-0.863886	23.4652	0
YAL017W|PSK1|FUN31	YAL017W	chrI:120224-124295	+	4071	0.616068	194.662	0.405326	83.9077	0	0	-	0.616068	194.662	0	0	-	0.552756	157.007	0	0	-	0.1781	18.2286	0	0	-	0.210742	15.0249	0	0	-	0.147429	9.83589	0	0	-	-0.227226	26.808	0	0	-	-0.0633124	1.51719	0	0	-	-0.437968	96.2156	0
YAL016W|TPD3|FUN32	YAL016W	chrI:124878-126786	+	1908	0.365832	129.596	0.132449	16.5859	0	0	-	0.166092	26.3802	0	0	-	0.100456	10.9554	0	0	-	0.016809	0.948401	0	0	-	0.0336423	1.01298	0	0	-	-0.0319934	1.34218	0	0	-	-0.11564	12.7567	0	0	-	-0.0656357	2.57094	0	0	-	-0.149283	21.0501	0
YAL015C|NTG1|FUN33|SCR1|ogg2	YAL015C	chrI:126902-128102	-	1200	0.544344	73.5207	0.172178	9.5749	0	0	-	0.0867242	3.63512	0	0	-	0.13615	7.08547	0	0	-	0.544344	72.0233	0	0	-	-0.0854535	1.66277	0	0	-	-0.0360281	0.739464	0	0	-	0.372167	32.5654	0	0	-	0.0494255	0.698353	0	0	-	0.45762	51.777	0
YAL014C|SYN8|SLT2|UIP2	YAL014C	chrI:128251-129019	-	768	0.334505	46.8678	0.0390727	1.30471	0	0	-	0.1109	5.83677	0	0	-	0.16836	11.2455	0	0	-	0.0707455	2.96785	0	0	-	0.0718274	1.46977	0	0	-	0.129287	5.18262	0	0	-	0.0316728	1.01313	0	0	-	0.0574596	0.960633	0	0	-	-0.0401547	1.43587	0
YAL013W|DEP1|FUN54	YAL013W	chrI:129269-130487	+	1218	1.31572	300.049	0.0815245	2.20886	0	0	-	-0.177496	7.41463	0	0	-	-0.131326	4.67991	0	0	-	-0.0587355	1.55265	0	0	-	-0.259021	7.86611	0	0	-	-0.212851	7.21079	0	0	-	-0.14026	4.68329	0	0	-	0.0461701	0.468018	0	0	-	0.118761	3.9738	0
YAL012W|CYS3|CYI1|FUN35|STR1	YAL012W	chrI:130798-131983	+	1185	0.369863	78.3762	0.0567781	2.93987	0	0	-	0.119149	9.57441	0	0	-	0.0645382	3.78669	0	0	-	-0.0691258	4.09703	0	0	-	0.0623705	1.7117	0	0	-	0.00776007	0.180325	0	0	-	-0.125904	9.90703	0	0	-	-0.0546104	1.24926	0	0	-	-0.188274	20.7141	0
YAL011W|SWC3|SWC1	YAL011W	chrI:132198-134076	+	1878	0.27456	16.8049	-0.0327548	0.679271	0	0	-	-0.0364031	0.807074	0	0	-	-0.249843	12.2861	0	0	-	-0.210646	8.89427	0	0	-	-0.00364833	0.044596	0	0	-	-0.217089	7.07503	0	0	-	-0.177891	6.40757	0	0	-	-0.21344	4.9135	0	0	-	-0.174243	6.6971	0
YAL010C|MDM10|FUN37	YAL010C	chrI:134183-135665	-	1482	0.547309	107.726	-0.0112402	0.293348	0	0	-	0.0955724	4.56456	0	0	-	0.161504	10.2808	0	0	-	0.0608079	2.37922	0	0	-	0.106813	2.66477	0	0	-	0.172744	8.47998	0	0	-	0.0720481	2.79332	0	0	-	0.0659313	1.08946	0	0	-	-0.0347646	1.18598	0
YAL009W|SPO7	YAL009W	chrI:135853-136633	+	780	0.627673	98.9302	-0.0893522	2.92843	0	0	-	0.0312377	0.806913	0	0	-	0.106876	3.98168	0	0	-	0.0505357	1.44281	0	0	-	0.12059	2.36761	0	0	-	0.196228	7.45511	0	0	-	0.139888	5.40992	0	0	-	0.0756384	1.05102	0	0	-	0.019298	0.486794	0
YAL008W|FUN14	YAL008W	chrI:136913-137510	+	597	1.41189	500.353	0.247736	16.1245	0	0	-	0.221809	14.4077	0	0	-	0.193108	11.3263	0	0	-	0.344586	28.9173	0	0	-	-0.025927	0.303058	0	0	-	-0.0546275	1.15145	0	0	-	0.0968501	3.32924	0	0	-	-0.0287005	0.298991	0	0	-	0.122777	5.07641	0
YAL007C|ERP2	YAL007C	chrI:137697-138345	-	648	0.55681	125.788	0.0201459	0.645844	0	0	-	0.0246495	0.85351	0	0	-	0.0139796	0.449633	0	0	-	-0.192284	16.014	0	0	-	0.00450359	0.0765649	0	0	-	-0.00616629	0.116877	0	0	-	-0.21243	18.258	0	0	-	-0.0106699	0.107854	0	0	-	-0.216933	19.9009	0
YAL005C|SSA1|YG100	YAL005C	chrI:139502-141431	-	1929	0.489311	88.0874	0.198307	15.213	0	0	-	0.223565	19.6378	0	0	-	0.345565	43.8392	0	0	-	0.353797	44.7094	0	0	-	0.0252577	0.360723	0	0	-	0.147258	7.10975	0	0	-	0.15549	9.94313	0	0	-	0.122	3.44731	0	0	-	0.130232	7.81803	0
YAL003W|EFB1|TEF5	YAL003W	chrI:142173-143160	+	621	1.17655	448.163	-0.231501	18.3719	0	0	-	-0.275036	26.158	0	0	-	-0.560944	101.584	0	0	-	-0.46862	69.6299	0	0	-	-0.0435348	0.699959	0	0	-	-0.329442	30.5458	0	0	-	-0.237118	19.0287	0	0	-	-0.285908	19.3291	0	0	-	-0.193584	13.9333	0
snR18|SNR18	191	chrI:142366-142468	+	102	1.03609	115.913	-0.545181	26.5479	0	0	-	-0.435904	18.6017	0	0	-	-0.638744	38.0718	0	0	-	-0.243133	6.53068	0	0	-	0.109277	1.10651	0	0	-	-0.0935625	1.31788	0	0	-	0.302048	9.37468	0	0	-	-0.20284	2.78441	0	0	-	0.192771	4.90334	0
YAL002W|VPS8|FUN15|VPL8|VPT8	YAL002W	chrI:143706-147531	+	3825	0.41353	112.718	0.205922	24.2063	0	0	-	0.368547	75.9008	0	0	-	0.00628817	0.235827	0	0	-	-0.0158312	0.693206	0	0	-	0.162625	9.26446	0	0	-	-0.199634	19.0383	0	0	-	-0.221753	26.5919	0	0	-	-0.362259	61.5775	0	0	-	-0.384378	78.1081	0
YAL001C|TFC3|FUN24|TSV115	YAL001C	chrI:147593-151166	-	3483	0.354862	88.7206	0.139376	13.2803	0	0	-	0.132144	12.9801	0	0	-	0.189245	24.0063	0	0	-	0.235759	34.3907	0	0	-	-0.00723256	0.135944	0	0	-	0.049869	2.0005	0	0	-	0.0963831	6.85533	0	0	-	0.0571015	1.50495	0	0	-	0.103616	8.25243	0
YAR002W|NUP60	YAR002W	chrI:152256-153876	+	1620	0.704353	289.028	-0.275221	39.027	0	0	-	-0.377378	75.6775	0	0	-	-0.355366	66.6999	0	0	-	-0.159029	14.3863	0	0	-	-0.102158	3.82728	0	0	-	-0.080145	3.68994	0	0	-	0.116192	8.29	0	0	-	0.0220128	0.356709	0	0	-	0.218349	26.3011	0
YAR002C-A|ERP1	YAR002C-A	chrI:154064-154724	-	660	0.377653	99.7062	0.00116857	0.0292484	0	0	-	-0.0653855	4.20984	0	0	-	-0.0515294	3.03472	0	0	-	-0.148712	15.3171	0	0	-	-0.0665541	2.10689	0	0	-	-0.052698	2.19654	0	0	-	-0.149881	14.8164	0	0	-	0.0138561	0.214927	0	0	-	-0.0833267	6.05032	0
YAR003W|SWD1|CPS50|FUN16|SAF49	YAR003W	chrI:155004-156285	+	1281	0.387207	36.5848	-0.249401	16.0355	0	0	-	-0.32957	28.5351	0	0	-	-0.10884	4.42734	0	0	-	0.0576373	1.78216	0	0	-	-0.0801686	1.42616	0	0	-	0.140561	4.73259	0	0	-	0.307038	22.2037	0	0	-	0.22073	8.01446	0	0	-	0.387207	36.3901	0
YAR007C|RFA1|BUF2|FUN3|RPA1	YAR007C	chrI:156753-158619	-	1866	0.593644	251.262	-0.112098	8.8359	0	0	-	-0.179629	21.6059	0	0	-	-0.215176	29.7672	0	0	-	-0.343016	69.7284	0	0	-	-0.0675312	2.15118	0	0	-	-0.103079	6.06008	0	0	-	-0.230918	32.053	0	0	-	-0.0355474	0.791971	0	0	-	-0.163387	18.3484	0
YAR008W|SEN34|FUN4	YAR008W	chrI:158965-159793	+	828	0.740872	75.2552	-0.331042	12.7797	0	0	-	-0.58638	40.3378	0	0	-	-0.575583	38.4147	0	0	-	-0.383759	17.01	0	0	-	-0.255338	5.13627	0	0	-	-0.244541	6.49939	0	0	-	-0.0527168	0.984856	0	0	-	0.0107965	0.0519712	0	0	-	0.202621	6.60617	0
YAR014C|BUD14	YAR014C	chrI:166741-168871	-	2130	0.514582	184.326	-0.350065	75.6944	0	0	-	-0.343709	76.5431	0	0	-	-0.246932	39.8143	0	0	-	-0.417654	106.7	0	0	-	0.00635522	0.131881	0	0	-	0.103132	6.43433	0	0	-	-0.0675891	4.29717	0	0	-	0.0967769	4.00176	0	0	-	-0.0739444	5.27075	0
YAR015W|ADE1	YAR015W	chrI:169374-170295	+	921	1.77529	2845.44	0.143103	19.6332	0	0	-	0.441489	173.405	0	0	-	0.381799	129.935	0	0	-	-0.381834	132.52	0	0	-	0.298386	62.2633	0	0	-	0.238696	44.1143	0	0	-	-0.524937	244.028	0	0	-	-0.0596902	2.1498	0	0	-	-0.823323	605.747	0
YAR018C|KIN3|FUN52|NPK1	YAR018C	chrI:170395-171703	-	1308	0.670325	148.548	-0.175513	9.83613	0	0	-	-0.206619	14.0434	0	0	-	-0.301363	27.498	0	0	-	-0.670325	127.232	0	0	-	-0.0311055	0.408341	0	0	-	-0.12585	4.55291	0	0	-	-0.494812	69.8274	0	0	-	-0.0947447	1.88936	0	0	-	-0.463706	65.371	0
YAR019C|CDC15|LYT1	YAR019C	chrI:172210-175135	-	2925	0.794335	158.235	0.0757563	2.39626	0	0	-	0.255226	16.5486	0	0	-	0.226082	13.4114	0	0	-	0.186019	9.42454	0	0	-	0.179469	4.73477	0	0	-	0.150326	4.87907	0	0	-	0.110263	3.95429	0	0	-	-0.0291434	0.28592	0	0	-	-0.0692069	2.20782	0
YAR020C|PAU7	YAR020C	chrI:176855-177023	-	168	0.661079	15.8986	0.521258	0	0	0	-	0.124028	1.19592	0	0	-	0.300119	3.86938	0	0	-	0.325619	4.19142	0	0	-	-0.397231	0	0	0	-	-0.22114	0	0	0	-	-0.195639	1.88457	0	0	-	0.176091	0.791825	0	0	-	0.201591	2.17216	0
YAR023C|240	YAR023C	chrI:179280-179820	-	540	1.12525	113.136	0.385189	11.0859	0	0	-	0.137474	2.61378	0	0	-	0.131193	2.49545	0	0	-	0.46952	15.5971	0	0	-	-0.247715	2.84155	0	0	-	-0.253996	4.22509	0	0	-	0.0843312	1.18026	0	0	-	-0.00628027	0.0275676	0	0	-	0.332047	8.68677	0
YAR027W|UIP3	YAR027W	chrI:183769-184477	+	708	0.772576	307.531	0.173899	15.8931	0	0	-	0.304311	46.5981	0	0	-	0.376456	68.7108	0	0	-	0.462503	96.0659	0	0	-	0.130412	5.29568	0	0	-	0.202557	16.5396	0	0	-	0.288603	36.8205	0	0	-	0.0721453	1.74404	0	0	-	0.158192	13.0623	0
YAR028W|251	YAR028W	chrI:184891-185596	+	705	0.823358	164.474	-0.247079	15.3801	0	0	-	-0.16384	8.14557	0	0	-	-0.234269	14.8112	0	0	-	0.154276	6.93262	0	0	-	0.0832389	1.45287	0	0	-	0.0128101	0.20078	0	0	-	0.401355	35.1863	0	0	-	-0.0704288	1.03302	0	0	-	0.318116	23.923	0
YAR029W|253	YAR029W	chrI:186320-186545	+	225	1.01172	55.9572	-0.59382	21.0236	0	0	-	-0.811824	41.5581	0	0	-	-0.331636	7.97474	0	0	-	0.199899	3.30274	0	0	-	-0.218004	2.41017	0	0	-	0.262184	4.28876	0	0	-	0.793719	32.457	0	0	-	0.480188	10.3349	0	0	-	1.01172	55.9572	0
YAR031W|PRM9	YAR031W	chrI:186835-187732	+	897	1.63154	254.379	0.192794	4.29086	0	0	-	0.0834208	1.49226	0	0	-	0.0604692	1.00997	0	0	-	0.190326	4.37078	0	0	-	-0.109373	0.961174	0	0	-	-0.132325	1.85473	0	0	-	-0.00246745	0.0315289	0	0	-	-0.0229516	0.107854	0	0	-	0.106905	1.9946	0
YAR033W|MST28	YAR033W	chrI:188106-188811	+	705	1.17921	115.552	0.0694005	1.07248	0	0	-	0.411348	14.4299	0	0	-	0.275849	7.54726	0	0	-	0.472967	16.914	0	0	-	0.341947	5.50884	0	0	-	0.206449	3.37092	0	0	-	0.403567	12.0206	0	0	-	-0.135499	1.05413	0	0	-	0.0616195	0.915855	0
YAR035W|YAT1	YAR035W	chrI:190192-192256	+	2064	0.872826	97.5067	-0.0423228	0.647466	0	0	-	-0.0997318	2.01418	0	0	-	0.214595	5.62737	0	0	-	-0.321192	11.1831	0	0	-	-0.057409	0.42015	0	0	-	0.256918	5.31166	0	0	-	-0.27887	8.37198	0	0	-	0.314327	5.59631	0	0	-	-0.221461	6.37045	0
YAR042W|SWH1|OSH1|YAR044W	YAR042W	chrI:192618-196185	+	3567	0.406784	146.195	0.186778	28.9674	0	0	-	0.369212	110.558	0	0	-	0.299999	73.7338	0	0	-	0.0550838	3.96538	0	0	-	0.182433	17.8798	0	0	-	0.11322	9.10948	0	0	-	-0.131695	14.8976	0	0	-	-0.0692129	2.56381	0	0	-	-0.314128	77.3432	0
YAR050W|FLO1|FLO2|FLO4	YAR050W	chrI:203402-208016	+	4614	3.62061	694.068	0.512626	13.7755	0	0	-	0.785071	30.8169	0	0	-	0.777605	30.0667	0	0	-	-2.5559	334.167	0	0	-	0.272445	2.49004	0	0	-	0.264979	3.46285	0	0	-	-3.06853	463.809	0	0	-	-0.00746621	0.026839	0	0	-	-3.34097	550.818	0
YAR071W|PHO11	YAR071W	chrI:225459-226863	+	1404	1.6979	567.246	-0.211829	7.31863	0	0	-	-0.694745	71.5009	0	0	-	-1.30323	261.565	0	0	-	-1.55563	370.972	0	0	-	-0.482916	24.0449	0	0	-	-1.0914	179.307	0	0	-	-1.34381	282.019	0	0	-	-0.608487	58.3765	0	0	-	-0.86089	135.647	0
YCL064C|CHA1	YCL064C	chrIII:15797-16880	-	1083	1.8017	937.858	-0.339891	33.9667	0	0	-	-0.526199	81.2359	0	0	-	0.573955	93.899	0	0	-	1.2519	416.486	0	0	-	-0.186307	6.80459	0	0	-	0.913846	226.608	0	0	-	1.59179	685.442	0	0	-	1.10015	333.879	0	0	-	1.7781	865.515	0
YCL063W|VAC17|YCL062W	YCL063W	chrIII:17289-18561	+	1272	0.614692	131.569	-0.348162	35.0201	0	0	-	-0.578186	101.175	0	0	-	-0.420897	53.1302	0	0	-	-0.214596	14.4285	0	0	-	-0.230024	11.0226	0	0	-	-0.0727348	2.11232	0	0	-	0.133567	6.52485	0	0	-	0.157289	5.15732	0	0	-	0.36359	40.7438	0
YCL061C|MRC1|YCL060C	YCL061C	chrIII:18815-22106	-	3291	0.35624	93.9782	-0.179046	20.7301	0	0	-	-0.183371	23.3204	0	0	-	-0.213792	30.5137	0	0	-	-0.297592	54.6991	0	0	-	-0.00432486	0.0972143	0	0	-	-0.034746	1.22316	0	0	-	-0.118546	10.1768	0	0	-	-0.0304211	0.640841	0	0	-	-0.114221	10.3237	0
YCL059C|KRR1	YCL059C	chrIII:22428-23379	-	951	0.179856	30.9203	-0.0497213	2.98351	0	0	-	-0.0520349	3.38869	0	0	-	-0.117566	12.0722	0	0	-	0.0299516	1.60726	0	0	-	-0.00231361	0.0603121	0	0	-	-0.0678443	3.60713	0	0	-	0.0796729	5.87048	0	0	-	-0.0655307	2.1883	0	0	-	0.0819865	6.5553	0
YCL058C|FYV5|MDF1	YCL058C	chrIII:23522-23981	-	459	0.763624	90.1677	0.219264	7.81024	0	0	-	0.433766	26.5004	0	0	-	0.0815594	2.05855	0	0	-	-0.250185	10.5287	0	0	-	0.214502	3.91464	0	0	-	-0.137705	2.87614	0	0	-	-0.469449	29.327	0	0	-	-0.352207	11.0257	0	0	-	-0.683951	61.4622	0
YCL058W-A|ADF1	YCL058W-A	chrIII:23583-23925	+	342	1.39079	68.6977	-0.729958	17.3351	0	0	-	-0.967049	31.0591	0	0	-	-1.22016	48.7448	0	0	-	-0.782638	20.1048	0	0	-	-0.237091	1.59031	0	0	-	-0.490205	7.52299	0	0	-	-0.0526798	0.492122	0	0	-	-0.253114	1.66775	0	0	-	0.184411	2.35049	0
YCL057C-A|1421	YCL057C-A	chrIII:24031-24325	-	294	0.875739	183.826	0.267825	15.5382	0	0	-	0.170436	7.95503	0	0	-	0.0830863	2.79886	0	0	-	-0.181468	8.83163	0	0	-	-0.0973884	1.5837	0	0	-	-0.184738	6.25858	0	0	-	-0.449293	39.5444	0	0	-	-0.0873501	1.22823	0	0	-	-0.351904	27.2631	0
YCL057W|PRD1	YCL057W	chrIII:24767-26906	+	2139	0.56697	236.382	0.116093	10.5261	0	0	-	0.261119	47.6457	0	0	-	0.222589	35.1358	0	0	-	-0.171689	21.774	0	0	-	0.145026	9.40639	0	0	-	0.106496	6.9634	0	0	-	-0.287782	54.3902	0	0	-	-0.0385297	0.917951	0	0	-	-0.432808	124.181	0
YCL056C|1425	YCL056C	chrIII:26924-27359	-	435	1.57696	219.899	-0.0117639	0.157562	0	0	-	0.0161512	0.253496	0	0	-	-0.0560094	1.0238	0	0	-	0.548954	26.8992	0	0	-	0.0279151	0.196198	0	0	-	-0.0442455	0.510723	0	0	-	0.560718	26.7611	0	0	-	-0.0721606	0.546686	0	0	-	0.532803	25.7423	0
YCL055W|KAR4	YCL055W	chrIII:27928-28936	+	1008	0.626536	104.904	-0.177816	8.61615	0	0	-	-0.153089	7.2686	0	0	-	-0.111171	4.43574	0	0	-	0.0407723	1.14906	0	0	-	0.0247268	0.280773	0	0	-	0.0666453	1.48521	0	0	-	0.218588	11.579	0	0	-	0.0419185	0.500437	0	0	-	0.193861	10.1623	0
YCL054W|SPB1	YCL054W	chrIII:31448-33974	+	2526	1.04417	370.423	-0.684199	146.965	0	0	-	-0.876551	247.143	0	0	-	-1.0183	333.327	0	0	-	-0.579504	104.667	0	0	-	-0.192352	8.42767	0	0	-	-0.334105	32.877	0	0	-	0.104694	5.00181	0	0	-	-0.141753	4.4698	0	0	-	0.297047	30.7026	0
YCL052C|PBN1	YCL052C	chrIII:34142-35393	-	1251	0.716353	252.854	0.263003	31.8632	0	0	-	0.342989	54.9206	0	0	-	0.301289	42.7821	0	0	-	0.311683	43.6835	0	0	-	0.079986	2.17652	0	0	-	0.0382851	1.09091	0	0	-	0.04868	2.07461	0	0	-	-0.0417008	0.775647	0	0	-	-0.031306	1.2753	0
YCL051W|LRE1	YCL051W	chrIII:35864-37616	+	1752	0.726286	251.405	0.222884	22.48	0	0	-	0.325223	47.6752	0	0	-	0.454241	88.4499	0	0	-	0.212666	20.9619	0	0	-	0.102339	3.1243	0	0	-	0.231357	19.233	0	0	-	-0.0102182	0.322923	0	0	-	0.129018	4.47897	0	0	-	-0.112557	7.09846	0
YCL050C|APA1|DTP1	YCL050C	chrIII:37835-38801	-	966	0.560186	262.365	-0.122239	12.5578	0	0	-	-0.0218008	1.09813	0	0	-	0.13305	15.106	0	0	-	-0.0659217	4.85227	0	0	-	0.100438	5.06631	0	0	-	0.255289	42.5932	0	0	-	0.0563175	3.65723	0	0	-	0.154851	12.5149	0	0	-	-0.0441208	2.76315	0
YCL049C|1441	YCL049C	chrIII:39785-40724	-	939	0.990233	323.393	0.236562	19.1289	0	0	-	0.237323	20.4757	0	0	-	0.614662	116.902	0	0	-	-0.0363153	1.299	0	0	-	0.000760262	0.0135555	0	0	-	0.3781	37.3307	0	0	-	-0.272878	24.1471	0	0	-	0.377339	34.0494	0	0	-	-0.273638	25.6855	0
YCL048W-A|1443	YCL048W-A	chrIII:41487-41727	+	240	0.728759	17.0012	0.560027	0	0	0	-	0.498523	7.46955	0	0	-	0.549361	8.71552	0	0	-	0.0937968	0.849248	0	0	-	-0.0615048	0	0	0	-	-0.0106664	0	0	0	-	-0.466231	6.11161	0	0	-	0.0508384	0.115038	0	0	-	-0.404726	5.2698	0
YCL048W|SPS22	YCL048W	chrIII:42164-43556	+	1392	1.9515	199.97	0.627026	17.9876	0	0	-	0.59151	17.6652	0	0	-	0.523193	14.2635	0	0	-	-0.609992	21.3546	0	0	-	-0.0355165	0.157936	0	0	-	-0.103834	0.836339	0	0	-	-1.23702	67.2453	0	0	-	-0.0683173	0.28599	0	0	-	-1.2015	68.355	0
YCL047C|1447	YCL047C	chrIII:43660-44437	-	777	0.756242	119.026	-0.0824437	2.21018	0	0	-	-0.149459	5.57174	0	0	-	-0.0612195	1.62424	0	0	-	-0.00262209	0.0502755	0	0	-	-0.0670153	0.829787	0	0	-	0.0212241	0.291511	0	0	-	0.0798216	2.09115	0	0	-	0.0882395	1.08321	0	0	-	0.146837	5.27075	0
YCL045C|EMC1	YCL045C	chrIII:44622-46905	-	2283	0.336946	67.6128	-0.0504893	2.50868	0	0	-	0.0628809	3.58375	0	0	-	0.0613354	3.52612	0	0	-	-0.153684	14.4954	0	0	-	0.11337	4.62063	0	0	-	0.111825	6.29499	0	0	-	-0.103195	7.16654	0	0	-	-0.00154545	0.0249142	0	0	-	-0.216565	26.6619	0
YCL044C|MGR1	YCL044C	chrIII:47110-48364	-	1254	0.613692	95.7739	0.115482	3.94706	0	0	-	0.0928006	3.13148	0	0	-	-0.20205	10.5859	0	0	-	-0.190392	9.2358	0	0	-	-0.0226814	0.222496	0	0	-	-0.317532	17.7343	0	0	-	-0.305874	19.264	0	0	-	-0.294851	12.8201	0	0	-	-0.283192	18.0439	0
YCL043C|PDI1|MFP1|TRG1	YCL043C	chrIII:48652-50221	-	1569	0.852892	474.657	0.175822	21.0309	0	0	-	0.211874	30.8756	0	0	-	0.262201	46.0923	0	0	-	0.0758135	5.41181	0	0	-	0.0360523	0.880853	0	0	-	0.0863796	4.77617	0	0	-	-0.100008	7.90973	0	0	-	0.0503273	1.2792	0	0	-	-0.136061	13.8352	0
YCL042W|1459	YCL042W	chrIII:50583-50943	+	360	0.96654	140.936	0.854651	101.253	0	0	-	0.897136	114.333	0	0	-	0.737786	78.3978	0	0	-	0.398036	24.0608	0	0	-	0.0424849	0.391713	0	0	-	-0.116866	2.38864	0	0	-	-0.456615	29.3371	0	0	-	-0.159351	2.44856	0	0	-	-0.4991	36.058	0
YCL040W|GLK1|HOR3	YCL040W	chrIII:50837-52340	+	1503	1.06916	267.184	0.928748	194.872	0	0	-	0.965666	214.632	0	0	-	0.86733	173.742	0	0	-	0.515771	61.5632	0	0	-	0.036918	0.436725	0	0	-	-0.0614183	1.33386	0	0	-	-0.412977	39.2102	0	0	-	-0.0983362	1.65683	0	0	-	-0.449895	47.563	0
YCL039W|GID7|MOH2	YCL039W	chrIII:52644-54882	+	2238	0.478509	71.3928	0.120777	5.4464	0	0	-	0.231535	16.7668	0	0	-	0.102281	4.54401	0	0	-	-0.135984	6.96377	0	0	-	0.110758	2.44186	0	0	-	-0.0184968	0.33097	0	0	-	-0.256762	18.827	0	0	-	-0.129255	3.02786	0	0	-	-0.367519	37.9826	0
YCL038C|ATG22|AUT4	YCL038C	chrIII:54940-56527	-	1587	0.385117	45.707	0.024263	0.616389	0	0	-	0.0804193	2.96502	0	0	-	0.0820874	3.06356	0	0	-	-0.251149	17.6357	0	0	-	0.0561564	0.829787	0	0	-	0.0578245	1.26344	0	0	-	-0.275412	19.5839	0	0	-	0.00166809	0.0174396	0	0	-	-0.331569	29.0805	0
YCL037C|SRO9	YCL037C	chrIII:57373-58678	-	1305	0.741125	119.315	-0.67605	97.2132	0	0	-	-0.720673	113.119	0	0	-	-0.741125	119.315	0	0	-	-0.568797	69.0216	0	0	-	-0.0446232	0.5459	0	0	-	-0.0650757	1.39275	0	0	-	0.107252	3.84605	0	0	-	-0.0204526	0.174663	0	0	-	0.151876	6.86848	0
YCL036W|GFD2|YCD6	YCL036W	chrIII:59025-60726	+	1701	1.75116	643.116	-0.610299	63.1152	0	0	-	-1.05664	204.765	0	0	-	-0.968024	168.835	0	0	-	-0.217349	9.25987	0	0	-	-0.446345	28.9523	0	0	-	-0.357725	22.2789	0	0	-	0.39295	26.8294	0	0	-	0.08862	1.34512	0	0	-	0.839295	128.197	0
YCL035C|GRX1	YCL035C	chrIII:60840-61173	-	333	0.681892	259.005	0.381785	74.5654	0	0	-	0.468702	115.068	0	0	-	0.348718	64.9799	0	0	-	0.218142	26.188	0	0	-	0.0869167	2.76532	0	0	-	-0.0330674	0.998079	0	0	-	-0.163644	14.6013	0	0	-	-0.119984	4.74523	0	0	-	-0.25056	32.9596	0
YCL034W|LSB5	YCL034W	chrIII:61657-62722	+	1065	0.191334	17.3851	0.115502	6.12786	0	0	-	0.0211565	0.682239	0	0	-	0.101824	5.42162	0	0	-	-0.00945318	0.297565	0	0	-	-0.0943459	2.34863	0	0	-	-0.0136784	0.2586	0	0	-	-0.124956	6.74224	0	0	-	0.0806675	1.70354	0	0	-	-0.0306097	1.1006	0
YCL033C|MXR2|MSRB	YCL033C	chrIII:62775-63282	-	507	0.755758	140.867	0.267595	15.7722	0	0	-	0.306568	21.6129	0	0	-	0.341974	25.684	0	0	-	-0.184355	9.2477	0	0	-	0.0389731	0.418529	0	0	-	0.0743796	1.51919	0	0	-	-0.451949	40.7245	0	0	-	0.0354065	0.342746	0	0	-	-0.490922	50.6772	0
YCL032W|STE50	YCL032W	chrIII:63440-64481	+	1041	0.728893	189.303	0.134346	6.98823	0	0	-	0.113122	5.79552	0	0	-	0.250335	20.944	0	0	-	0.0138704	0.423741	0	0	-	-0.0212247	0.26791	0	0	-	0.115989	4.06112	0	0	-	-0.120476	5.66235	0	0	-	0.137214	3.70234	0	0	-	-0.0992511	4.57608	0
YCL031C|RRP7	YCL031C	chrIII:64674-65568	-	894	0.545663	196.589	-0.354416	77.5614	0	0	-	-0.46121	137.985	0	0	-	-0.545663	191.662	0	0	-	-0.181114	21.346	0	0	-	-0.106794	5.13062	0	0	-	-0.191247	21.494	0	0	-	0.173301	19.6371	0	0	-	-0.0844528	3.31785	0	0	-	0.280095	51.2013	0
YCL030C|HIS4	YCL030C	chrIII:65933-68333	-	2400	0.948463	765.256	0.407637	137.231	0	0	-	0.540629	244.124	0	0	-	0.478409	191.738	0	0	-	0.00893406	0.455053	0	0	-	0.132992	9.91262	0	0	-	0.070772	4.28878	0	0	-	-0.398703	129.258	0	0	-	-0.0622198	2.2366	0	0	-	-0.531695	232.711	0
YCL029C|BIK1|ARM5|PAC14	YCL029C	chrIII:68598-69921	-	1323	0.555717	104.002	-0.411799	49.7622	0	0	-	-0.417588	53.7918	0	0	-	-0.441308	59.3805	0	0	-	-0.198157	12.8897	0	0	-	-0.00578882	0.090036	0	0	-	-0.029509	0.639161	0	0	-	0.213642	14.5829	0	0	-	-0.0237202	0.273697	0	0	-	0.219431	16.2808	0
YCL028W|RNQ1|[PIN(_)]	YCL028W	chrIII:70149-71367	+	1218	0.513003	144.509	0.0392531	1.73564	0	0	-	0.0716417	4.15552	0	0	-	0.0446188	2.20705	0	0	-	0.214705	24.0653	0	0	-	0.0323885	0.606534	0	0	-	0.00536563	0.116877	0	0	-	0.175452	16.0747	0	0	-	-0.0270229	0.4585	0	0	-	0.143063	11.9149	0
YCL027W|FUS1	YCL027W	chrIII:71802-73341	+	1539	1.76499	673.83	0.0148139	0.308819	0	0	-	-0.0518616	1.48069	0	0	-	0.241003	13.6361	0	0	-	0.379608	28.2938	0	0	-	-0.0666755	0.94907	0	0	-	0.226189	9.05294	0	0	-	0.364794	25.021	0	0	-	0.292865	12.1962	0	0	-	0.431469	36.5937	0
YCL026C-B|HBN1|YCL027C-A	YCL026C-B	chrIII:73404-73986	-	582	0.919947	133.458	0.206336	6.5855	0	0	-	0.309058	13.7012	0	0	-	0.366766	17.8544	0	0	-	-0.470454	31.4414	0	0	-	0.102722	1.14433	0	0	-	0.160431	3.19895	0	0	-	-0.676789	56.3303	0	0	-	0.0577087	0.459536	0	0	-	-0.779511	77.6337	0
YCL026C-A|FRM2|YCLX08C	YCL026C-A	chrIII:74703-75285	-	582	0.820751	26.9646	0.131332	0	0	0	-	-0.217328	2.59248	0	0	-	-0.273368	3.60938	0	0	-	-0.638124	13.5471	0	0	-	-0.348659	0	0	0	-	-0.4047	0	0	0	-	-0.769456	17.398	0	0	-	-0.0560403	0.174663	0	0	-	-0.420796	7.16509	0
YCL025C|AGP1|YCC5	YCL025C	chrIII:76017-77919	-	1902	1.8891	669.423	0.280747	16.0847	0	0	-	0.551523	58.1573	0	0	-	0.550804	57.7932	0	0	-	-0.356502	25.8459	0	0	-	0.270776	9.08525	0	0	-	0.270057	11.8043	0	0	-	-0.637249	74.547	0	0	-	-0.000719632	0.00390985	0	0	-	-0.908025	151.827	0
YCL024W|KCC4	YCL024W	chrIII:79161-82275	+	3114	0.939767	221.089	-0.562144	66.6929	0	0	-	-0.443479	43.8414	0	0	-	-0.578539	73.4261	0	0	-	-0.390059	32.4031	0	0	-	0.118665	2.41786	0	0	-	-0.0163957	0.255983	0	0	-	0.172084	7.95779	0	0	-	-0.135061	2.87451	0	0	-	0.0534194	1.63046	0
YCL021W-A|1507	YCL021W-A	chrIII:83619-83997	+	378	0.659504	114.973	0.168836	7.63607	0	0	-	0.113624	4.48251	0	0	-	0.330328	25.089	0	0	-	-0.307923	23.2239	0	0	-	-0.0552122	0.74229	0	0	-	0.161492	5.18626	0	0	-	-0.476759	48.6718	0	0	-	0.216704	6.48965	0	0	-	-0.421546	41.2901	0
YCL018W|LEU2	YCL018W	chrIII:91323-92418	+	1095	0.894802	473.3	0.52093	146.68	0	0	-	0.715809	278.932	0	0	-	0.645216	226.909	0	0	-	0.182948	20.6062	0	0	-	0.194879	13.1768	0	0	-	0.124286	7.44953	0	0	-	-0.337982	59.8098	0	0	-	-0.0705929	1.84426	0	0	-	-0.532862	149.195	0
YCL017C|NFS1|SPL1	YCL017C	chrIII:92776-94270	-	1494	0.319759	97.6537	0.00554319	0.221489	0	0	-	0.0770438	6.69062	0	0	-	-0.020693	1.12333	0	0	-	-0.182175	28.6164	0	0	-	0.0715006	2.96125	0	0	-	-0.0262362	1.00391	0	0	-	-0.187719	28.7079	0	0	-	-0.0977367	5.07842	0	0	-	-0.259219	55.5078	0
YCL016C|DCC1	YCL016C	chrIII:94620-95763	-	1143	0.430067	36.9856	-0.157061	5.04781	0	0	-	-0.14316	4.7208	0	0	-	-0.0913116	2.5227	0	0	-	-0.261626	11.9046	0	0	-	0.0139009	0.13525	0	0	-	0.0657494	1.09091	0	0	-	-0.104565	2.81595	0	0	-	0.0518484	0.496727	0	0	-	-0.118466	3.61156	0
YCL014W|BUD3|YCL012W	YCL014W	chrIII:96280-101191	+	4911	1.00373	669.452	-0.157245	15.2245	0	0	-	-0.185431	21.864	0	0	-	-0.405412	97.1808	0	0	-	-0.512638	148.766	0	0	-	-0.0281865	0.560141	0	0	-	-0.248167	31.7772	0	0	-	-0.355394	71.8458	0	0	-	-0.21998	21.8711	0	0	-	-0.327207	64.2395	0
YCL012C|YCL011C-A	YCL012C	chrIII:101316-101788	-	405	0.705161	106.695	-0.0596051	1.47941	0	0	-	0.0630786	1.65626	0	0	-	0.116555	3.82529	0	0	-	-0.157743	5.97781	0	0	-	0.122684	2.00063	0	0	-	0.176161	5.02554	0	0	-	-0.0981377	2.81647	0	0	-	0.0534768	0.525764	0	0	-	-0.220821	10.199	0
YCL011C|GBP2|RLF6	YCL011C	chrIII:102074-103358	-	1284	0.584097	195.607	0.0100686	0.350456	0	0	-	-0.143324	13.4104	0	0	-	-0.0429529	2.21458	0	0	-	0.114035	8.81754	0	0	-	-0.153393	8.76892	0	0	-	-0.0530215	2.04319	0	0	-	0.103966	7.20488	0	0	-	0.100371	3.6643	0	0	-	0.257359	37.0858	0
YCL010C|SGF29	YCL010C	chrIII:103570-104350	-	780	0.278287	23.0082	0.013223	0.270624	0	0	-	-0.0217983	0.527287	0	0	-	0.0490196	1.36974	0	0	-	0.033061	0.876532	0	0	-	-0.0350213	0.391713	0	0	-	0.0357967	0.616636	0	0	-	0.019838	0.444734	0	0	-	0.0708179	0.943287	0	0	-	0.0548593	1.58024	0
YCL009C|ILV6	YCL009C	chrIII:104618-105548	-	930	0.661884	365.101	0.0798911	6.59991	0	0	-	0.137811	17.2667	0	0	-	0.176989	26.9471	0	0	-	-0.0164454	0.878015	0	0	-	0.0579201	2.07454	0	0	-	0.097098	6.9634	0	0	-	-0.0963366	8.81902	0	0	-	0.0391779	1.05102	0	0	-	-0.154257	20.7186	0
YCL008C|STP22|VPL15|VPS23	YCL008C	chrIII:105695-106853	-	1158	0.463653	63.9586	0.142313	6.66888	0	0	-	0.172953	9.77387	0	0	-	0.256929	18.8591	0	0	-	0.426352	44.6543	0	0	-	0.0306393	0.376418	0	0	-	0.114616	3.54272	0	0	-	0.284039	19.8924	0	0	-	0.0839768	1.37986	0	0	-	0.253399	17.182	0
YCL005W-A|VMA9|CWH36|LDB10	YCL005W-A	chrIII:107022-107417	+	222	0.798553	200.346	0.130025	6.10583	0	0	-	0.118295	5.64959	0	0	-	0.0493704	1.7088	0	0	-	0.00135787	0.034522	0	0	-	-0.0117303	0.138471	0	0	-	-0.0806545	2.26162	0	0	-	-0.128667	5.87075	0	0	-	-0.0689242	1.07703	0	0	-	-0.116937	5.43383	0
snR43|SNR43	1549	chrIII:107503-107712	-	209	0.500364	9.03415	0.203487	2.7689	0	0	-	0.0360616	0.36562	0	0	-	-0.296877	5.09208	0	0	-	-0.0719489	0.836537	0	0	-	-0.167425	1.07709	0	0	-	-0.500364	8.74584	0	0	-	-0.275435	4.26054	0	0	-	-0.332939	2.87136	0	0	-	-0.10801	1.31618	0
YCL005W|LDB16	YCL005W	chrIII:108020-108791	+	771	0.470063	45.286	-0.17538	8.60025	0	0	-	-0.143627	6.68592	0	0	-	0.292983	20.4174	0	0	-	0.294683	19.5924	0	0	-	0.0317533	0.380412	0	0	-	0.468363	41.9783	0	0	-	0.470063	45.286	0	0	-	0.436609	33.4212	0	0	-	0.43831	41.8514	0
YCL004W|PGS1|PEL1|YCL003W	YCL004W	chrIII:109104-110670	+	1566	0.432884	51.5106	0.104349	3.87026	0	0	-	0.172247	9.05546	0	0	-	0.223219	13.649	0	0	-	0.290419	20.1669	0	0	-	0.0678984	1.06112	0	0	-	0.11887	3.44365	0	0	-	0.18607	8.73674	0	0	-	0.0509713	0.621975	0	0	-	0.118171	4.59099	0
YCL002C|1557	YCL002C	chrIII:110807-111675	-	792	0.66831	114.834	0.0211289	0.507426	0	0	-	0.024379	0.636763	0	0	-	0.12427	5.24555	0	0	-	0.288535	19.5365	0	0	-	0.00325011	0.048091	0	0	-	0.103142	2.80539	0	0	-	0.267406	16.1792	0	0	-	0.0998915	1.68103	0	0	-	0.264156	16.8659	0
YCL001W|RER1	YCL001W	chrIII:111915-112482	+	567	0.336906	45.1993	0.135915	8.97057	0	0	-	0.174827	14.5616	0	0	-	0.24601	26.3727	0	0	-	0.336906	45.1993	0	0	-	0.0389124	0.699959	0	0	-	0.110096	4.77009	0	0	-	0.200992	16.6462	0	0	-	0.0711831	1.53079	0	0	-	0.162079	12.1189	0
YCL001W-A|1562	YCL001W-A	chrIII:113079-113541	+	462	1.78225	88.7542	0.061924	0	0	0	-	0.019655	0.148178	0	0	-	-0.112608	1.04831	0	0	-	0.669412	11.7586	0	0	-	-0.042269	0	0	0	-	-0.174532	0	0	0	-	0.607488	9.42689	0	0	-	-0.132263	0.51514	0	0	-	0.649757	11.279	0
YCL001W-B|1564	YCL001W-B	chrIII:113769-114024	+	255	0.953211	30.0947	0.0975164	0	0	0	-	-0.400543	5.97533	0	0	-	-0.567669	10.6102	0	0	-	-0.062219	0.540961	0	0	-	-0.498059	0	0	0	-	-0.665185	0	0	0	-	-0.159735	1.49881	0	0	-	-0.167126	0.792124	0	0	-	0.338324	4.53275	0
YCR002C|CDC10	YCR002C	chrIII:117379-118348	-	969	0.363673	67.216	0.022091	0.847556	0	0	-	0.13778	11.6686	0	0	-	0.0418767	2.04204	0	0	-	-0.225893	27.5372	0	0	-	0.115689	4.47645	0	0	-	0.0197857	0.519939	0	0	-	-0.247984	31.3156	0	0	-	-0.095903	3.10123	0	0	-	-0.363673	67.216	0
YCR003W|MRPL32	YCR003W	chrIII:118619-119171	+	552	0.577522	108.947	0.0672276	2.16803	0	0	-	0.0399145	1.17524	0	0	-	-0.0667255	2.36249	0	0	-	0.145171	6.78173	0	0	-	-0.0273131	0.329222	0	0	-	-0.133953	4.43515	0	0	-	0.0779431	2.56128	0	0	-	-0.10664	2.0135	0	0	-	0.105256	4.17334	0
YCR004C|YCP4	YCR004C	chrIII:119574-120318	-	744	0.495252	152.949	0.345536	67.2962	0	0	-	0.23353	33.7413	0	0	-	0.106328	8.61318	0	0	-	-0.00454115	0.174864	0	0	-	-0.112006	4.71101	0	0	-	-0.239208	28.1053	0	0	-	-0.350077	66.7453	0	0	-	-0.127203	6.13904	0	0	-	-0.238071	33.8915	0
YCR005C|CIT2	YCR005C	chrIII:120945-122328	-	1383	1.92559	499.761	-0.978966	125.214	0	0	-	-1.1515	176.745	0	0	-	-0.97473	126.711	0	0	-	0.141111	4.06904	0	0	-	-0.172536	2.95646	0	0	-	0.00423542	0.0428051	0	0	-	1.12008	159.513	0	0	-	0.176772	2.92105	0	0	-	1.29261	215.71	0
YCR007C|1586	YCR007C	chrIII:126010-126730	-	720	0.675521	91.2588	-0.0998119	2.95481	0	0	-	0.0769547	2.20264	0	0	-	-0.185898	8.2177	0	0	-	0.078407	2.19987	0	0	-	0.176767	3.78179	0	0	-	-0.086086	1.84017	0	0	-	0.178219	6.69181	0	0	-	-0.262853	8.2594	0	0	-	0.00145232	0.0279926	0
YCR008W|SAT4|HAL4	YCR008W	chrIII:128469-130281	+	1812	0.523206	145.207	-0.0351142	1.48864	0	0	-	-0.0220693	0.872021	0	0	-	-0.0177229	0.686607	0	0	-	0.211211	22.8879	0	0	-	0.0130449	0.205377	0	0	-	0.0173913	0.447554	0	0	-	0.246326	29.1633	0	0	-	0.00434636	0.0460741	0	0	-	0.233281	27.6555	0
YCR009C|RVS161|END6|FUS7|SPE161	YCR009C	chrIII:130744-131542	-	798	0.633172	313.913	0.0853965	6.98823	0	0	-	0.081368	6.83927	0	0	-	0.0675806	5.17765	0	0	-	0.435443	134.513	0	0	-	-0.00402858	0.0972143	0	0	-	-0.017816	0.588987	0	0	-	0.350046	85.4034	0	0	-	-0.0137874	0.235092	0	0	-	0.354075	90.0119	0
YCR010C|ADY2|ATO1	YCR010C	chrIII:132272-133124	-	852	0.533818	9.88678	-0.201681	0	0	0	-	-0.0261421	0.17996	0	0	-	-0.337664	3.9889	0	0	-	-0.465694	6.35001	0	0	-	0.175539	0	0	0	-	-0.135983	0	0	0	-	-0.264012	2.65849	0	0	-	-0.311522	1.5527	0	0	-	-0.439551	5.85897	0
YCR011C|ADP1	YCR011C	chrIII:133723-136873	-	3150	0.270815	29.9974	0.131225	7.62317	0	0	-	0.137644	8.69688	0	0	-	0.151399	10.1783	0	0	-	0.177027	12.891	0	0	-	0.00641913	0.103559	0	0	-	0.0201737	0.43863	0	0	-	0.0458024	1.69526	0	0	-	0.0137546	0.137988	0	0	-	0.0393832	1.49062	0
YCR012W|PGK1	YCR012W	chrIII:137745-138996	+	1251	0.724853	195.49	0.156528	10.4132	0	0	-	0.128789	7.93413	0	0	-	-0.0770727	3.70708	0	0	-	-0.17565	13.1178	0	0	-	-0.0277397	0.408341	0	0	-	-0.233601	17.477	0	0	-	-0.332179	40.0101	0	0	-	-0.205861	10.6228	0	0	-	-0.304439	35.1097	0
YCR014C|POL4|POLX	YCR014C	chrIII:139184-140933	-	1749	0.79325	183.001	0.0684881	2.24147	0	0	-	-0.157575	8.46383	0	0	-	-0.217404	14.4557	0	0	-	0.12667	5.52358	0	0	-	-0.226063	8.76892	0	0	-	-0.285892	18.1164	0	0	-	0.0581816	1.76712	0	0	-	-0.0598284	0.917951	0	0	-	0.284245	21.6233	0
YCR015C|1606	YCR015C	chrIII:141216-142170	-	954	0.444981	34.8017	0.0265225	0.507426	0	0	-	-0.0365452	0.775741	0	0	-	-0.090495	2.52624	0	0	-	0.227396	8.90757	0	0	-	-0.0630676	0.673597	0	0	-	-0.117017	2.49342	0	0	-	0.200873	6.82592	0	0	-	-0.0539499	0.516954	0	0	-	0.263941	11.5568	0
snR33|SNR33	1608	chrIII:142363-142546	-	183	0.468703	31.0045	0.0237024	0.395388	0	0	-	0.0152664	0.26298	0	0	-	-0.0143937	0.244223	0	0	-	0.284929	11.4833	0	0	-	-0.00843603	0.0805511	0	0	-	-0.0380961	0.489531	0	0	-	0.261227	9.5069	0	0	-	-0.02966	0.191685	0	0	-	0.269663	10.5165	0
YCR016W|1613	YCR016W	chrIII:143633-144506	+	873	0.726536	178.49	-0.490231	76.8959	0	0	-	-0.726536	178.49	0	0	-	-0.717429	172.188	0	0	-	-0.632095	127.232	0	0	-	-0.236305	13.32	0	0	-	-0.227198	16.1181	0	0	-	-0.141864	8.39713	0	0	-	0.00910657	0.0886067	0	0	-	0.0944405	4.86518	0
YCR017C|CWH43	YCR017C	chrIII:144772-147634	-	2862	0.370363	69.242	-0.000702484	0.0166103	0	0	-	0.141604	11.1	0	0	-	0.133757	10.0998	0	0	-	-0.0655354	3.37164	0	0	-	0.142306	6.10496	0	0	-	0.134459	7.51926	0	0	-	-0.0648329	3.14777	0	0	-	-0.00784692	0.0852645	0	0	-	-0.207139	21.0422	0
YCR018C|SRD1	YCR018C	chrIII:148237-148903	-	666	1.09705	236.276	-0.275469	14.5938	0	0	-	-0.337649	22.354	0	0	-	-0.562087	58.3979	0	0	-	-0.287512	16.1488	0	0	-	-0.0621799	0.782679	0	0	-	-0.286618	13.2426	0	0	-	-0.012043	0.249648	0	0	-	-0.224438	6.17538	0	0	-	0.0501369	1.32773	0
YCR019W|MAK32	YCR019W	chrIII:152836-153928	+	1092	1.00213	192.547	-0.262333	12.176	0	0	-	-0.391494	27.3041	0	0	-	-0.304916	16.9639	0	0	-	0.231509	9.26273	0	0	-	-0.129161	2.19443	0	0	-	-0.0425836	0.680893	0	0	-	0.493841	34.5824	0	0	-	0.0865779	1.07703	0	0	-	0.623003	58.037	0
YCR020C|PET18|HIT2	YCR020C	chrIII:154011-154659	-	648	0.902249	90.5354	-0.411152	14.0924	0	0	-	-0.360613	12.0828	0	0	-	-0.356338	11.7159	0	0	-	-0.0236475	0.331636	0	0	-	0.0505389	0.35374	0	0	-	0.0548143	0.597091	0	0	-	0.387505	12.2328	0	0	-	0.00427538	0.026839	0	0	-	0.336966	10.3266	0
YCR020C-A|MAK31|LSM9|NAA38|SMX1	YCR020C-A	chrIII:154829-155096	-	267	0.637292	61.5754	0.173071	4.91282	0	0	-	0.271669	10.7202	0	0	-	-0.0317881	0.597479	0	0	-	-0.19355	6.36318	0	0	-	0.0985978	1.08576	0	0	-	-0.204859	4.83825	0	0	-	-0.366621	16.6695	0	0	-	-0.303457	7.08559	0	0	-	-0.465219	26.9833	0
YCR020W-B|HTL1	YCR020W-B	chrIII:155319-155556	+	237	1.08822	125.71	-0.411552	17.1934	0	0	-	-0.650241	44.381	0	0	-	-0.64314	42.9197	0	0	-	0.237096	6.30125	0	0	-	-0.23869	4.16975	0	0	-	-0.231589	5.50573	0	0	-	0.648648	35.5649	0	0	-	0.00710087	0.0376945	0	0	-	0.887337	70.7039	0
YCR021C|HSP30|YRO1	YCR021C	chrIII:156108-157107	-	999	0.66463	92.6196	-0.230085	12.457	0	0	-	-0.439487	42.1083	0	0	-	-0.610633	79.3167	0	0	-	-0.0893512	3.04559	0	0	-	-0.209402	6.16201	0	0	-	-0.380548	26.5433	0	0	-	0.140734	5.57064	0	0	-	-0.171146	4.00474	0	0	-	0.350136	27.1151	0
YCR023C|1641	YCR023C	chrIII:158537-160373	-	1836	0.561414	81.3671	-0.0171651	0.412967	0	0	-	-0.0906261	3.54729	0	0	-	-0.07141	2.58667	0	0	-	0.452664	46.8362	0	0	-	-0.0734609	1.27342	0	0	-	-0.0542449	1.18972	0	0	-	0.469829	48.3976	0	0	-	0.019216	0.174663	0	0	-	0.54329	67.6412	0
YCR024C|SLM5	YCR024C	chrIII:160743-162222	-	1479	0.801802	179.185	0.0775159	2.33814	0	0	-	0.38207	31.106	0	0	-	0.2167	11.5898	0	0	-	0.351656	25.0696	0	0	-	0.304554	12.0218	0	0	-	0.139184	4.0106	0	0	-	0.27414	15.117	0	0	-	-0.16537	3.45245	0	0	-	-0.0304143	0.750533	0
YCR024C-B|1645	YCR024C-B	chrIII:162598-162865	-	267	0.727535	58.8833	-0.076132	1.47457	0	0	-	0.117621	2.72151	0	0	-	0.235905	7.64345	0	0	-	-0.00812711	0.12858	0	0	-	0.193753	2.8061	0	0	-	0.312037	9.09598	0	0	-	0.0680049	1.29498	0	0	-	0.118283	1.15268	0	0	-	-0.125748	2.98501	0
YCR024C-A|PMP1	YCR024C-A	chrIII:162944-163067	-	123	1.09905	98.3936	-0.0729876	1.15672	0	0	-	0.0948583	1.67531	0	0	-	0.0363681	0.535556	0	0	-	-0.0866155	1.5403	0	0	-	0.167846	1.7742	0	0	-	0.109356	1.38919	0	0	-	-0.013628	0.193935	0	0	-	-0.0584902	0.357234	0	0	-	-0.181474	4.07461	0
YCR026C|NPP1	YCR026C	chrIII:164110-166339	-	2229	0.853096	322.075	-0.0718416	3.53247	0	0	-	0.00782841	0.257739	0	0	-	0.0485517	2.23018	0	0	-	0.0272963	1.0845	0	0	-	0.07967	2.16694	0	0	-	0.120393	5.93849	0	0	-	0.0991379	5.58088	0	0	-	0.0407233	0.735957	0	0	-	0.0194679	0.734966	0
YCR027C|RHB1|RSG1	YCR027C	chrIII:167369-167999	-	630	0.410987	32.3257	0.0166378	0.340426	0	0	-	-0.16104	7.16488	0	0	-	-0.216144	11.6161	0	0	-	0.194843	8.68378	0	0	-	-0.177678	4.25725	0	0	-	-0.232782	9.68733	0	0	-	0.178205	7.02204	0	0	-	-0.0551047	0.679927	0	0	-	0.355883	25.2871	0
YCR028C|FEN2	YCR028C	chrIII:170885-172424	-	1539	0.407195	51.8721	-0.407195	51.8721	0	0	-	-0.366858	44.9818	0	0	-	-0.0955988	4.36345	0	0	-	-0.0220588	0.681797	0	0	-	0.0403372	0.647906	0	0	-	0.311597	26.8921	0	0	-	0.385137	43.7011	0	0	-	0.271259	17.7511	0	0	-	0.344799	37.6157	0
YCR028C-A|RIM1	YCR028C-A	chrIII:172949-173440	-	408	0.227113	24.7533	0.132002	9.08918	0	0	-	0.227113	24.7533	0	0	-	0.0706522	3.77223	0	0	-	0.0420456	1.83227	0	0	-	0.0951117	2.8061	0	0	-	-0.0613495	2.135	0	0	-	-0.0899561	4.82171	0	0	-	-0.156461	6.92775	0	0	-	-0.185068	16.522	0
YCR030C|SYP1|YCR029C-A	YCR030C	chrIII:173825-176438	-	2613	0.467294	81.5639	0.354855	46.381	0	0	-	0.467294	81.5639	0	0	-	0.437912	71.5752	0	0	-	0.437245	68.4305	0	0	-	0.112439	3.16914	0	0	-	0.0830569	2.87116	0	0	-	0.0823908	3.68257	0	0	-	-0.029382	0.405467	0	0	-	-0.0300482	1.07614	0
snR65|SNR65	1669	chrIII:177182-177282	+	100	1.72456	66.6471	0.522684	0	0	0	-	0.64381	10.379	0	0	-	0.829869	15.7062	0	0	-	1.2083	29.5124	0	0	-	0.121126	0	0	0	-	0.307185	0	0	0	-	0.685618	10.1535	0	0	-	0.186059	0.683153	0	0	-	0.564492	7.78335	0
YCR031C|RPS14A|CRY1|RPL59	YCR031C	chrIII:177499-178220	-	414	0.509741	60.249	-0.00869577	0.174058	0	0	-	-0.0373319	0.974963	0	0	-	-0.186313	9.4197	0	0	-	-0.139745	5.90847	0	0	-	-0.0286362	0.321268	0	0	-	-0.177617	6.3469	0	0	-	-0.131049	5.08146	0	0	-	-0.148981	3.15994	0	0	-	-0.102413	3.72615	0
snR189|SNR189	1674	chrIII:178609-178798	-	189	0.510229	11.8618	0.017668	0.140278	0	0	-	0.000740335	0.00643011	0	0	-	0.0354676	0.332737	0	0	-	-0.011316	0.102151	0	0	-	-0.0169277	0.0864437	0	0	-	0.0177995	0.097996	0	0	-	-0.0289841	0.261284	0	0	-	0.0347272	0.106669	0	0	-	-0.0120564	0.10355	0
YCR032W|BPH1	YCR032W	chrIII:179519-186023	+	6504	0.420232	131.699	0.0540083	3.18603	0	0	-	0.172894	21.9901	0	0	-	0.268498	49.02	0	0	-	0.0753569	5.43343	0	0	-	0.118886	6.21888	0	0	-	0.21449	25.8474	0	0	-	0.0213486	0.977957	0	0	-	0.0956039	3.85106	0	0	-	-0.0975374	8.05037	0
YCR033W|SNT1	YCR033W	chrIII:186488-190169	+	3681	0.166232	24.7322	0.0392555	2.15155	0	0	-	0.152966	18.5243	0	0	-	0.144383	16.6445	0	0	-	0.0879928	7.18023	0	0	-	0.11371	6.02433	0	0	-	0.105127	7.11406	0	0	-	0.0487373	2.8278	0	0	-	-0.00858332	0.11411	0	0	-	-0.0649732	4.47643	0
YCR034W|FEN1|ELO2|GNS1|VBM2	YCR034W	chrIII:190591-191635	+	1044	0.56494	123.203	-0.143649	8.54287	0	0	-	-0.206827	16.8368	0	0	-	-0.243958	22.5334	0	0	-	-0.209791	16.7722	0	0	-	-0.0631778	1.29984	0	0	-	-0.100309	3.75264	0	0	-	-0.0661422	2.67171	0	0	-	-0.0371309	0.527311	0	0	-	-0.00296443	0.0780622	0
YCR035C|RRP43	YCR035C	chrIII:191833-193018	-	1185	0.928582	371.202	-0.334915	39.7977	0	0	-	-0.650547	159.165	0	0	-	-0.677627	170.846	0	0	-	-0.42836	64.082	0	0	-	-0.315632	27.7769	0	0	-	-0.342712	40.4218	0	0	-	-0.093445	4.57168	0	0	-	-0.0270799	0.405467	0	0	-	0.222187	21.1454	0
YCR036W|RBK1	YCR036W	chrIII:193296-194298	+	1002	0.263721	38.3277	0.090772	5.52032	0	0	-	0.113825	8.48891	0	0	-	0.19794	21.1733	0	0	-	-0.0657808	3.61934	0	0	-	0.0230534	0.397644	0	0	-	0.107168	5.27908	0	0	-	-0.156553	13.0634	0	0	-	0.0841148	2.38187	0	0	-	-0.179606	17.7388	0
YCR037C|PHO87	YCR037C	chrIII:194413-197185	-	2772	0.613776	234.658	-0.0894367	5.10369	0	0	-	0.0318589	1.30225	0	0	-	-0.00723752	0.240761	0	0	-	0.258996	29.2695	0	0	-	0.121296	4.49852	0	0	-	0.0821992	3.39385	0	0	-	0.348433	49.4718	0	0	-	-0.0390964	0.71878	0	0	-	0.227138	23.2324	0
YCR038C|BUD5	YCR038C	chrIII:197620-199549	-	1929	0.868223	193.505	0.0803712	2.80211	0	0	-	0.305247	25.0879	0	0	-	0.180951	10.2105	0	0	-	0.556925	66.6616	0	0	-	0.224875	8.12988	0	0	-	0.10058	2.8541	0	0	-	0.476554	46.5625	0	0	-	-0.124295	2.51862	0	0	-	0.251679	15.013	0
YCR042C|TAF2|TAF150|TSM1	YCR042C	chrIII:201173-205397	-	4224	0.82958	129.476	-0.180725	7.48072	0	0	-	-0.264397	14.9047	0	0	-	-0.204411	9.67711	0	0	-	-0.271037	15.2109	0	0	-	-0.0836715	1.22302	0	0	-	-0.0236859	0.357353	0	0	-	-0.0903115	2.67171	0	0	-	0.0599856	0.690533	0	0	-	-0.00664005	0.132679	0
YCR043C|1709	YCR043C	chrIII:206260-206644	-	384	0.577315	113.674	-0.383652	40.4473	0	0	-	-0.512627	76.9317	0	0	-	-0.502394	72.7398	0	0	-	-0.252123	18.2387	0	0	-	-0.128975	3.5598	0	0	-	-0.118742	4.32817	0	0	-	0.131529	6.20541	0	0	-	0.0102332	0.0911709	0	0	-	0.260505	21.4906	0
YCR044C|PER1|COS16	YCR044C	chrIII:206876-207950	-	1074	0.238742	25.6786	0.022967	0.710367	0	0	-	0.14324	9.08192	0	0	-	0.227866	19.5756	0	0	-	0.105142	5.41148	0	0	-	0.120273	3.44854	0	0	-	0.204899	12.35	0	0	-	0.082175	3.5258	0	0	-	0.0846255	1.74062	0	0	-	-0.0380983	1.38289	0
YCR045C|RRT12|OSW3	YCR045C	chrIII:208134-209610	-	1476	1.69586	160.417	0.0683511	0.699009	0	0	-	0.0411709	0.42694	0	0	-	0.247166	3.82952	0	0	-	0.213191	3.01763	0	0	-	-0.0271803	0.13525	0	0	-	0.178815	1.63864	0	0	-	0.14484	1.6984	0	0	-	0.205995	1.23902	0	0	-	0.17202	2.27077	0
YCR046C|IMG1	YCR046C	chrIII:209913-210423	-	510	0.491759	60.1022	0.0698985	2.04445	0	0	-	0.055331	1.59947	0	0	-	0.0687207	2.17537	0	0	-	0.163322	7.08052	0	0	-	-0.0145675	0.15343	0	0	-	-0.00117785	0.011512	0	0	-	0.0934232	2.88673	0	0	-	0.0133896	0.0968315	0	0	-	0.107991	3.80316	0
YCR047C|BUD23	YCR047C	chrIII:210717-211545	-	828	1.38551	274.757	-0.769096	79.4036	0	0	-	-1.38551	274.757	0	0	-	-1.28721	234.689	0	0	-	-0.719148	68.6593	0	0	-	-0.616416	45.9862	0	0	-	-0.518119	37.0541	0	0	-	0.0499474	1.10863	0	0	-	0.0982971	1.28155	0	0	-	0.666363	69.209	0
YCR048W|ARE1|SAT2	YCR048W	chrIII:211928-213761	+	1833	0.599355	150.929	-0.0574527	2.3652	0	0	-	-0.0261357	0.915845	0	0	-	0.0705167	3.35555	0	0	-	-0.157497	11.2946	0	0	-	0.031317	0.485044	0	0	-	0.127969	5.87209	0	0	-	-0.100045	5.20011	0	0	-	0.0966523	2.45998	0	0	-	-0.131362	8.49213	0
YCR051W|1729	YCR051W	chrIII:214070-214739	+	669	0.256887	37.8122	-0.0688215	3.31867	0	0	-	-0.11642	7.9671	0	0	-	-0.0524081	2.49368	0	0	-	-0.119292	7.96839	0	0	-	-0.0475986	1.03619	0	0	-	0.0164134	0.386059	0	0	-	-0.05047	2.17592	0	0	-	0.064012	1.41188	0	0	-	-0.00287145	0.0869601	0
YCR052W|RSC6	YCR052W	chrIII:214993-216445	+	1452	0.532118	192.339	-0.239501	32.8119	0	0	-	-0.324937	62.8098	0	0	-	-0.338479	67.2864	0	0	-	-0.254021	36.6888	0	0	-	-0.0854363	3.08284	0	0	-	-0.0989778	5.55997	0	0	-	-0.01452	0.58372	0	0	-	-0.0135416	0.207389	0	0	-	0.0709163	4.53275	0
YCR053W|THR4	YCR053W	chrIII:216696-218241	+	1545	0.679945	77.1793	0.197958	7.64626	0	0	-	0.300043	16.0968	0	0	-	0.101009	2.99082	0	0	-	-0.104691	3.1121	0	0	-	0.102085	1.43959	0	0	-	-0.0969493	1.98264	0	0	-	-0.30265	15.5108	0	0	-	-0.199034	4.01881	0	0	-	-0.404735	27.0778	0
YCR054C|CTR86	YCR054C	chrIII:218375-220067	-	1692	0.873107	236.084	-0.586083	86.9564	0	0	-	-0.490557	64.005	0	0	-	-0.551523	79.9653	0	0	-	-0.267554	18.8196	0	0	-	0.0955262	2.02506	0	0	-	0.0345602	0.733767	0	0	-	0.318529	26.8733	0	0	-	-0.060966	0.961935	0	0	-	0.223003	15.0145	0
YCR057C|PWP2|UTP1|YCR055C|YCR058C	YCR057C	chrIII:220456-223228	-	2772	1.25743	601.123	-0.776747	210.808	0	0	-	-0.953271	326.317	0	0	-	-1.00559	363.615	0	0	-	-0.833052	242.713	0	0	-	-0.176524	8.03772	0	0	-	-0.22884	17.3916	0	0	-	-0.0563045	2.30742	0	0	-	-0.0523153	0.953544	0	0	-	0.12022	7.31478	0
YCR059C|YIH1	YCR059C	chrIII:223453-224230	-	777	0.519429	77.0863	-0.0177081	0.437774	0	0	-	0.0403987	1.21669	0	0	-	0.160921	8.47878	0	0	-	0.0330749	1.00051	0	0	-	0.0581069	0.896448	0	0	-	0.178629	7.35643	0	0	-	0.0507831	1.5555	0	0	-	0.120522	2.51552	0	0	-	-0.00732382	0.174015	0
YCR060W|TAH1	YCR060W	chrIII:224398-224734	+	336	0.612198	75.7647	0.0563209	1.36229	0	0	-	0.0919966	2.74429	0	0	-	0.219935	10.0444	0	0	-	0.177098	6.90682	0	0	-	0.0356757	0.35569	0	0	-	0.163615	4.40711	0	0	-	0.120778	3.63398	0	0	-	0.127939	1.93014	0	0	-	0.0851018	2.40191	0
YCR061W|YCR062W	YCR061W	chrIII:225562-227458	+	1896	0.573242	87.1074	0.303729	20.9276	0	0	-	0.138782	6.0569	0	0	-	0.130056	5.49806	0	0	-	0.375113	30.8831	0	0	-	-0.164947	3.96026	0	0	-	-0.173673	6.0608	0	0	-	0.0713838	2.09425	0	0	-	-0.00872579	0.0592671	0	0	-	0.236331	13.6136	0
YCR063W|BUD31|CWC14	YCR063W	chrIII:228317-228791	+	474	0.493495	25.9261	-0.439007	17.5224	0	0	-	-0.347719	12.3843	0	0	-	-0.255718	7.35725	0	0	-	-0.347746	11.7971	0	0	-	0.0912888	0.827587	0	0	-	0.183289	3.30996	0	0	-	0.0912609	1.68132	0	0	-	0.092	0.766993	0	0	-	-2.78947e-05	0.000417325	0
YCR065W|HCM1	YCR065W	chrIII:229309-231004	+	1695	0.716266	136.384	-0.380201	34.2992	0	0	-	-0.227786	14.1185	0	0	-	-0.282281	20.5056	0	0	-	-0.1305	5.53044	0	0	-	0.152415	3.82728	0	0	-	0.0979208	2.73518	0	0	-	0.249701	15.5651	0	0	-	-0.0544947	0.721638	0	0	-	0.097286	3.66145	0
YCR066W|RAD18	YCR066W	chrIII:231499-232963	+	1464	0.198777	18.8226	-0.0344499	0.979365	0	0	-	0.0433129	1.36629	0	0	-	0.0149542	0.393681	0	0	-	-0.125249	5.84495	0	0	-	0.0777628	1.41428	0	0	-	0.0494041	1.08449	0	0	-	-0.0907988	3.39872	0	0	-	-0.0283587	0.316342	0	0	-	-0.168562	9.38439	0
YCR067C|SED4	YCR067C	chrIII:233124-236322	-	3198	0.779221	196.456	0.0492495	1.67185	0	0	-	0.155054	9.18322	0	0	-	0.139419	7.75666	0	0	-	-0.0435298	1.52117	0	0	-	0.105804	2.48059	0	0	-	0.0901699	2.85378	0	0	-	-0.0927794	3.9031	0	0	-	-0.0156343	0.14392	0	0	-	-0.198584	13.6932	0
YCR068W|ATG15|AUT5|CVT17	YCR068W	chrIII:237213-238776	+	1563	0.758628	183.586	0.124715	5.87292	0	0	-	0.170612	10.3874	0	0	-	0.329458	31.9161	0	0	-	0.0386379	1.2805	0	0	-	0.0458974	0.674654	0	0	-	0.204744	10.032	0	0	-	-0.0860768	3.29086	0	0	-	0.158846	4.48786	0	0	-	-0.131974	6.64863	0
YCR069W|CPR4|CYP4|SCC3|YCR070W	YCR069W	chrIII:239054-240011	+	957	0.339711	78.3088	0.228335	30.7545	0	0	-	0.307049	56.5095	0	0	-	0.309588	56.7684	0	0	-	0.146114	14.103	0	0	-	0.0787135	2.55369	0	0	-	0.0812527	3.87047	0	0	-	-0.0822215	5.13378	0	0	-	0.00253919	0.0310084	0	0	-	-0.160935	16.301	0
YCR071C|IMG2	YCR071C	chrIII:240102-240543	-	441	0.546969	57.3181	0.0814781	2.12531	0	0	-	-0.0884203	2.59248	0	0	-	-0.0805771	2.31823	0	0	-	0.291361	14.5971	0	0	-	-0.169898	3.31059	0	0	-	-0.162055	4.32085	0	0	-	0.209883	7.87975	0	0	-	0.00784321	0.047128	0	0	-	0.379782	23.7673	0
YCR072C|RSA4	YCR072C	chrIII:240804-242352	-	1548	1.75701	669.805	-0.94711	171.251	0	0	-	-1.30357	340.022	0	0	-	-1.20741	289.562	0	0	-	-0.801913	120.659	0	0	-	-0.356455	19.4215	0	0	-	-0.260301	13.2392	0	0	-	0.145198	5.8913	0	0	-	0.0961542	1.59503	0	0	-	0.501652	55.5124	0
YCR073C|SSK22	YCR073C	chrIII:242587-246583	-	3996	0.943417	252.106	0.156931	8.98938	0	0	-	0.432888	58.0112	0	0	-	0.728618	153.906	0	0	-	-0.2148	16.1488	0	0	-	0.275957	15.0851	0	0	-	0.571687	84.7802	0	0	-	-0.371731	41.6259	0	0	-	0.29573	18.2312	0	0	-	-0.647688	124.692	0
YCR073W-A|SOL2|YCRX13W	YCR073W-A	chrIII:246962-247910	+	948	0.623337	159.568	0.283404	29.2127	0	0	-	0.101141	5.53253	0	0	-	0.189304	15.0773	0	0	-	0.0635141	2.77616	0	0	-	-0.182263	7.92899	0	0	-	-0.0941	3.37868	0	0	-	-0.21989	17.5976	0	0	-	0.0881632	1.99301	0	0	-	-0.0376272	1.43069	0
YCR075C|ERS1	YCR075C	chrIII:248032-248815	-	783	0.638186	56.9919	0.172523	4.48093	0	0	-	0.283896	10.5239	0	0	-	-0.0281128	0.494205	0	0	-	-0.35429	16.2188	0	0	-	0.111373	1.1696	0	0	-	-0.200636	4.29414	0	0	-	-0.526813	29.9027	0	0	-	-0.312009	6.72431	0	0	-	-0.638186	45.2155	0
YCR075W-A|1773	YCR075W-A	chrIII:248974-249202	+	228	0.658735	27.143	0.419197	10.2864	0	0	-	0.359971	8.75634	0	0	-	0.274626	5.74742	0	0	-	-0.146626	2.42434	0	0	-	-0.0592259	0.308988	0	0	-	-0.144571	1.47311	0	0	-	-0.565823	17.0214	0	0	-	-0.0853449	0.458022	0	0	-	-0.506597	15.2963	0
YCR076C|1775	YCR076C	chrIII:249292-250045	-	753	0.411756	47.9036	0.151705	5.89985	0	0	-	0.204051	10.205	0	0	-	0.197829	9.61212	0	0	-	0.268015	15.0266	0	0	-	0.0523457	0.599199	0	0	-	0.0461238	0.801592	0	0	-	0.11631	3.68658	0	0	-	-0.00622183	0.0402523	0	0	-	0.063964	1.79457	0
YCR077C|PAT1|MRT1	YCR077C	chrIII:250237-252628	-	2391	0.350255	105.689	-0.00724529	0.293546	0	0	-	0.0503279	3.40445	0	0	-	0.0158037	0.780964	0	0	-	0.0337171	1.98833	0	0	-	0.0575732	2.01325	0	0	-	0.023049	0.827301	0	0	-	0.0409623	2.42182	0	0	-	-0.0345242	0.897237	0	0	-	-0.0166108	0.854213	0
YCR079W|PTC6|AUP1|PPP2	YCR079W	chrIII:252844-254173	+	1329	0.836296	257.15	0.324496	34.6456	0	0	-	0.330922	38.1243	0	0	-	0.394471	52.122	0	0	-	0.118046	6.36871	0	0	-	0.00642621	0.0975657	0	0	-	0.0699751	2.00237	0	0	-	-0.20645	14.4225	0	0	-	0.0635489	1.05413	0	0	-	-0.212877	16.2505	0
YCR081W|SRB8|GIG1|MED12|NUT6|SSN5|YCR080W	YCR081W	chrIII:254370-258654	+	4284	0.406679	91.4297	-0.052363	2.2789	0	0	-	0.162522	13.3509	0	0	-	0.137561	10.0754	0	0	-	-0.0977564	5.83034	0	0	-	0.214885	13.0816	0	0	-	0.189924	13.4079	0	0	-	-0.0453934	1.88457	0	0	-	-0.0249606	0.353947	0	0	-	-0.260278	30.0929	0
YCR082W|AHC2	YCR082W	chrIII:258882-259269	+	387	0.32319	28.3813	0.17352	9.4234	0	0	-	0.0886923	3.56011	0	0	-	0.21076	13.8041	0	0	-	0.32319	28.3813	0	0	-	-0.084828	1.59122	0	0	-	0.0372394	0.754652	0	0	-	0.14967	7.17105	0	0	-	0.122067	2.68855	0	0	-	0.234498	16.0948	0
YCR083W|TRX3	YCR083W	chrIII:259577-259961	+	384	0.843995	240.276	0.152743	7.88843	0	0	-	0.279106	23.5673	0	0	-	0.270595	21.9099	0	0	-	-0.212023	14.7427	0	0	-	0.126363	2.99901	0	0	-	0.117852	3.84609	0	0	-	-0.364766	36.3286	0	0	-	-0.00851058	0.0615918	0	0	-	-0.491129	66.6387	0
YCR084C|TUP1|AAR1|AER2|AMM1|CRT4|CYC9|FLK1|ROX4|SFL2|UMR7	YCR084C	chrIII:260310-262452	-	2142	0.545277	63.3424	0.0385831	0.940644	0	0	-	0.0606651	1.71677	0	0	-	-0.00773988	0.159461	0	0	-	-0.0134841	0.317186	0	0	-	0.022082	0.21749	0	0	-	-0.046323	0.83578	0	0	-	-0.0520672	1.37789	0	0	-	-0.068405	0.886335	0	0	-	-0.0741492	2.26763	0
YCR086W|CSM1	YCR086W	chrIII:263391-263964	+	573	0.702823	75.5507	-0.0236647	0.37382	0	0	-	-0.067083	1.39561	0	0	-	-0.39842	21.2432	0	0	-	-0.644389	51.3426	0	0	-	-0.0434183	0.35569	0	0	-	-0.374756	14.6679	0	0	-	-0.620725	45.5107	0	0	-	-0.331337	9.33132	0	0	-	-0.577306	43.0182	0
YCR087C-A|1797	YCR087C-A	chrIII:264005-264467	-	462	0.940785	258.245	-0.118807	5.38	0	0	-	-0.169061	10.0115	0	0	-	-0.106105	4.80927	0	0	-	0.131697	6.43692	0	0	-	-0.0502536	0.790322	0	0	-	0.0127024	0.215753	0	0	-	0.250504	17.9141	0	0	-	0.062956	0.981426	0	0	-	0.300758	26.1995	0
YCR088W|ABP1	YCR088W	chrIII:265067-266846	+	1779	0.532738	244.968	0.250103	50.8975	0	0	-	0.3617	107.384	0	0	-	0.229053	44.6631	0	0	-	-0.0627059	4.88235	0	0	-	0.111597	6.71337	0	0	-	-0.0210502	0.74737	0	0	-	-0.312809	76.8223	0	0	-	-0.132647	9.69912	0	0	-	-0.424406	143.384	0
YCR089W|FIG2	YCR089W	chrIII:267433-272263	+	4830	0.636426	23.5212	0.114328	1.61926	0	0	-	0.311902	6.94088	0	0	-	0.322821	7.39283	0	0	-	0.23869	4.59318	0	0	-	0.197574	1.70403	0	0	-	0.208493	2.72588	0	0	-	0.124361	1.8072	0	0	-	0.0109193	0.0385562	0	0	-	-0.0732124	0.999351	0
YCR090C|1803	YCR090C	chrIII:272314-272863	-	549	0.871188	229.941	0.160851	8.48538	0	0	-	0.133118	6.68261	0	0	-	0.293953	25.1227	0	0	-	0.404572	43.1048	0	0	-	-0.027733	0.353564	0	0	-	0.133101	4.66087	0	0	-	0.243721	16.1527	0	0	-	0.160834	4.48815	0	0	-	0.271454	20.7233	0
YCR091W|KIN82|FPK2	YCR091W	chrIII:274403-276566	+	2163	1.83323	522.506	0.961469	136.014	0	0	-	0.994691	149.806	0	0	-	0.816752	102.394	0	0	-	0.551489	47.1359	0	0	-	0.0332222	0.303058	0	0	-	-0.144717	3.36871	0	0	-	-0.40998	25.0859	0	0	-	-0.177939	3.09378	0	0	-	-0.443202	30.2431	0
YCR092C|MSH3	YCR092C	chrIII:276763-279820	-	3057	0.480774	95.6018	-0.30864	32.2722	0	0	-	-0.217713	17.9904	0	0	-	-0.207426	16.2578	0	0	-	-0.0172752	0.533486	0	0	-	0.090927	2.23357	0	0	-	0.101214	3.77867	0	0	-	0.291364	27.3204	0	0	-	0.010287	0.0968315	0	0	-	0.200437	14.842	0
YCR093W|CDC39|NOT1|ROS1|SMD6	YCR093W	chrIII:280116-286443	+	6327	0.589721	363.759	0.0616638	5.26234	0	0	-	0.145822	23.2702	0	0	-	0.0536907	4.53448	0	0	-	-0.0509648	4.13388	0	0	-	0.0841583	4.71435	0	0	-	-0.00797314	0.2586	0	0	-	-0.112629	13.8797	0	0	-	-0.0921314	5.52701	0	0	-	-0.196787	39.4984	0
YCR094W|CDC50	YCR094W	chrIII:286761-287937	+	1176	1.00587	292.375	-0.0304305	0.806424	0	0	-	0.0809599	2.96637	0	0	-	-0.00993838	0.243384	0	0	-	-0.0388087	1.17724	0	0	-	0.11139	2.2929	0	0	-	0.0204921	0.355772	0	0	-	-0.00837826	0.210641	0	0	-	-0.0908982	1.53143	0	0	-	-0.119769	5.11444	0
YCR095C|OCA4	YCR095C	chrIII:288169-289258	-	1089	0.423324	53.3223	-0.289382	18.782	0	0	-	-0.207128	11.1474	0	0	-	-0.311031	22.6148	0	0	-	-0.25303	15.0183	0	0	-	0.0822547	1.36107	0	0	-	-0.0216486	0.355947	0	0	-	0.0363524	0.948237	0	0	-	-0.103903	1.74105	0	0	-	-0.0459023	1.32773	0
YCR095W-A|1816	YCR095W-A	chrIII:289638-289797	+	159	0.861048	24.8348	-0.201883	0	0	0	-	-0.390977	5.18825	0	0	-	-0.379391	4.95808	0	0	-	0.0504845	0.404565	0	0	-	-0.189094	0	0	0	-	-0.177508	0	0	0	-	0.252368	2.51722	0	0	-	0.0115864	0.0310084	0	0	-	0.441462	6.09984	0
YCR097W|HMRA1|YCR097WB	YCR097W	chrIII:293834-294321	+	381	0.429296	34.9166	0.291396	15.7261	0	0	-	0.391237	28.0467	0	0	-	0.266426	14.2416	0	0	-	0.345357	21.608	0	0	-	0.0998407	1.46265	0	0	-	-0.0249704	0.357353	0	0	-	0.0539606	1.29164	0	0	-	-0.124811	1.86002	0	0	-	-0.0458802	1.12879	0
YCR098C|GIT1	YCR098C	chrIII:297048-298605	-	1557	0.376496	14.1878	-0.019655	0.23797	0	0	-	0.0896772	1.49226	0	0	-	0.127043	2.39196	0	0	-	0.0977764	1.64311	0	0	-	0.109332	0.886923	0	0	-	0.146698	1.99767	0	0	-	0.117431	1.94638	0	0	-	0.0373656	0.176363	0	0	-	0.00809922	0.0996647	0
YCR099C|1843	YCR099C	chrIII:300831-301299	-	468	2.03385	337.095	-0.0619753	1.00236	0	0	-	0.302974	9.41656	0	0	-	0.173849	4.06547	0	0	-	-0.415115	17.0683	0	0	-	0.36495	7.16953	0	0	-	0.235824	4.55291	0	0	-	-0.353139	12.2816	0	0	-	-0.129126	1.07015	0	0	-	-0.718089	44.3624	0
YCR100C|1845	YCR100C	chrIII:301270-302221	-	951	2.04763	439.618	0.0300709	0.51801	0	0	-	0.311459	13.1868	0	0	-	0.307392	12.7546	0	0	-	-0.161426	4.72827	0	0	-	0.281388	5.95329	0	0	-	0.277321	7.82495	0	0	-	-0.191497	5.69442	0	0	-	-0.0040673	0.026839	0	0	-	-0.472885	27.0335	0
YCR101C|1847	YCR101C	chrIII:302481-303030	-	549	1.84473	250.81	-0.164451	3.46171	0	0	-	0.0776908	1.32822	0	0	-	0.0560845	0.901944	0	0	-	-0.129222	2.59974	0	0	-	0.242142	3.31059	0	0	-	0.220536	4.06112	0	0	-	0.0352298	0.520236	0	0	-	-0.0216062	0.0968315	0	0	-	-0.206912	5.01967	0
YCR102C|1849	YCR102C	chrIII:304360-305467	-	1107	1.42417	99.3784	0.506475	11.4609	0	0	-	0.16185	2.33167	0	0	-	0.268921	4.67991	0	0	-	-0.401314	9.16634	0	0	-	-0.344625	3.20998	0	0	-	-0.237555	2.58114	0	0	-	-0.907789	33.2587	0	0	-	0.10707	0.523599	0	0	-	-0.563164	16.0309	0
YCR105W|ADH7|ADHVII	YCR105W	chrIII:309069-310155	+	1086	1.59996	93.963	0.466317	0	0	0	-	-0.00553357	0.0499499	0	0	-	0.218399	3.1323	0	0	-	0.405611	7.30411	0	0	-	-0.471851	0	0	0	-	-0.247918	0	0	0	-	-0.0607064	0.560492	0	0	-	0.223933	1.39799	0	0	-	0.411145	7.54925	0
YCR106W|RDS1	YCR106W	chrIII:310957-313456	+	2499	1.05906	358.979	-0.134827	5.98063	0	0	-	-0.076272	2.78403	0	0	-	0.0589865	1.9663	0	0	-	0.199024	10.8307	0	0	-	0.0585553	0.910702	0	0	-	0.193814	8.35869	0	0	-	0.333852	25.8797	0	0	-	0.135259	3.04634	0	0	-	0.275296	19.3825	0
YCR107W|AAD3	YCR107W	chrIII:313889-314981	+	1092	1.07168	199.832	-0.0688024	1.48554	0	0	-	0.139489	4.0125	0	0	-	0.112309	2.97907	0	0	-	0.279476	10.8585	0	0	-	0.208292	3.79246	0	0	-	0.181112	4.21642	0	0	-	0.348279	15.0394	0	0	-	-0.02718	0.174663	0	0	-	0.139987	3.71128	0
YLL063C|AYT1	YLL063C	chrXII:14647-16072	-	1425	0.801522	81.4955	-0.23735	7.61982	0	0	-	-0.107019	2.49945	0	0	-	0.0678842	1.35923	0	0	-	0.105247	2.30823	0	0	-	0.130331	1.59771	0	0	-	0.305234	9.00463	0	0	-	0.342597	13.2475	0	0	-	0.174904	2.28425	0	0	-	0.212267	6.40474	0
YLL062C|MHT1	YLL062C	chrXII:16638-17613	-	975	1.70063	394.457	0.233851	9.56932	0	0	-	0.590797	51.4699	0	0	-	-0.0432937	1.00268	0	0	-	-0.0687893	1.76541	0	0	-	0.356947	11.5478	0	0	-	-0.277144	10.1625	0	0	-	-0.30264	14.5087	0	0	-	-0.634091	47.7773	0	0	-	-0.659586	61.018	0
YLL061W|MMP1	YLL061W	chrXII:17955-19707	+	1752	1.1121	207.595	0.0097738	0.167118	0	0	-	0.28608	14.6294	0	0	-	-0.138343	4.73689	0	0	-	-0.251752	11.9513	0	0	-	0.276306	7.84037	0	0	-	-0.148117	3.7348	0	0	-	-0.261526	12.0829	0	0	-	-0.424423	21.0716	0	0	-	-0.537832	45.5884	0
YLL060C|GTT2	YLL060C	chrXII:21137-21839	-	702	0.767415	67.6622	0.0990327	1.8248	0	0	-	0.0411219	0.667292	0	0	-	-0.0714366	1.32221	0	0	-	-0.207009	5.51023	0	0	-	-0.0579108	0.410979	0	0	-	-0.170469	2.91402	0	0	-	-0.306042	9.4286	0	0	-	-0.112559	0.991918	0	0	-	-0.248131	7.33379	0
YLL058W|9627	YLL058W	chrXII:23568-25296	+	1728	0.761558	247.623	0.0554827	2.24771	0	0	-	0.0283821	1.01068	0	0	-	0.0254867	0.90332	0	0	-	-0.163847	12.1833	0	0	-	-0.0271006	0.408341	0	0	-	-0.029996	0.726466	0	0	-	-0.21933	18.9009	0	0	-	-0.0028954	0.0310084	0	0	-	-0.192229	16.1693	0
YLL057C|JLP1	YLL057C	chrXII:25755-26994	-	1239	0.732181	44.7543	-0.0223627	0.260186	0	0	-	-0.170231	3.36428	0	0	-	0.0772865	1.16317	0	0	-	0.0253283	0.336184	0	0	-	-0.147868	1.32444	0	0	-	0.0996491	1.06742	0	0	-	0.047691	0.623605	0	0	-	0.247517	2.75228	0	0	-	0.195559	3.95581	0
YLL056C|9631	YLL056C	chrXII:27408-28305	-	897	0.33486	13.34	-0.0265222	0.326513	0	0	-	-0.0719225	1.13747	0	0	-	0.0391724	0.554113	0	0	-	-0.00123306	0.0158862	0	0	-	-0.0454003	0.285273	0	0	-	0.0656947	0.680893	0	0	-	0.0252892	0.323894	0	0	-	0.111095	0.874911	0	0	-	0.0706894	1.13846	0
YLL055W|YCT1	YLL055W	chrXII:30108-31704	+	1596	1.00714	310.188	-0.0459577	1.46302	0	0	-	-0.0238083	0.685417	0	0	-	0.140495	7.32859	0	0	-	0.146875	7.50644	0	0	-	0.0221494	0.275926	0	0	-	0.186453	8.58586	0	0	-	0.192833	11.0612	0	0	-	0.164303	4.90521	0	0	-	0.170683	9.71129	0
YLL054C|9636	YLL054C	chrXII:32672-35204	-	2532	1.1771	645.754	-0.194787	14.8977	0	0	-	-0.083101	4.04441	0	0	-	-0.079566	3.81571	0	0	-	0.0586211	2.36601	0	0	-	0.111686	3.22975	0	0	-	0.115221	4.77617	0	0	-	0.253408	22.4272	0	0	-	0.00353498	0.0317371	0	0	-	0.141722	8.73548	0
YLL053C|9638	YLL053C	chrXII:35502-35961	-	459	2.09032	324.418	-0.529671	16.6538	0	0	-	-1.15944	85.2366	0	0	-	-0.62029	23.759	0	0	-	-1.63052	166.389	0	0	-	-0.629773	18.663	0	0	-	-0.0906196	0.950883	0	0	-	-1.10085	84.3249	0	0	-	0.539153	15.262	0	0	-	-0.471077	20.8837	0
YLL052C|AQY2	YLL052C	chrXII:35911-36361	-	450	1.93617	215.951	-0.595552	16.1997	0	0	-	-1.00024	48.243	0	0	-	-0.559977	15.3788	0	0	-	-1.38417	89.3152	0	0	-	-0.404684	5.77639	0	0	-	0.0355749	0.250827	0	0	-	-0.788616	33.4909	0	0	-	0.440259	6.74296	0	0	-	-0.383932	11.0043	0
YLL051C|FRE6	YLL051C	chrXII:37332-39471	-	2139	0.607263	145.622	-0.330128	38.3392	0	0	-	0.0351144	1.21669	0	0	-	0.187421	13.7496	0	0	-	-0.160331	10.5755	0	0	-	0.365242	33.5332	0	0	-	0.517549	82.6629	0	0	-	0.169796	11.3627	0	0	-	0.152307	5.00046	0	0	-	-0.195446	14.8629	0
YLL050C|COF1	YLL050C	chrXII:39803-40414	-	432	0.823963	456.069	0.116231	10.0569	0	0	-	0.226793	34.6079	0	0	-	0.0850407	6.4468	0	0	-	-0.0904597	7.04268	0	0	-	0.110561	5.14769	0	0	-	-0.0311905	1.06742	0	0	-	-0.206691	27.452	0	0	-	-0.141752	8.47499	0	0	-	-0.317252	63.7723	0
YLL049W|LDB18	YLL049W	chrXII:40665-41205	+	540	1.04367	225.773	-0.105453	2.767	0	0	-	-0.257759	12.088	0	0	-	-0.0895337	2.4203	0	0	-	0.022546	0.457537	0	0	-	-0.152305	2.56076	0	0	-	0.0159195	0.192258	0	0	-	0.127999	3.51745	0	0	-	0.168225	2.94931	0	0	-	0.280304	13.1836	0
YLL048C|YBT1|BAT1	YLL048C	chrXII:41279-46265	-	4986	0.31961	50.4146	-0.0906144	5.42991	0	0	-	0.0351966	1.51474	0	0	-	0.00248466	0.0742093	0	0	-	-0.0222165	0.924094	0	0	-	0.125811	5.10197	0	0	-	0.093099	4.29615	0	0	-	0.0683979	3.55926	0	0	-	-0.0327119	0.548457	0	0	-	-0.057413	2.92967	0
YLL046C|RNP1	YLL046C	chrXII:46713-47463	-	750	1.67364	129.37	0.320416	0	0	0	-	0.209188	2.7714	0	0	-	0.50163	9.86936	0	0	-	-0.231949	3.26653	0	0	-	-0.111228	0	0	0	-	0.181214	0	0	0	-	-0.552365	11.1216	0	0	-	0.292442	1.86002	0	0	-	-0.441137	8.41639	0
YLL045C|RPL8B|KRB1|SCL41	YLL045C	chrXII:47858-48629	-	771	0.273811	44.2966	-0.132179	10.6988	0	0	-	-0.183458	19.7984	0	0	-	-0.190975	21.2547	0	0	-	-0.072669	4.37136	0	0	-	-0.0512796	1.30558	0	0	-	-0.0587964	2.32208	0	0	-	0.0595098	3.12936	0	0	-	-0.00751671	0.0886067	0	0	-	0.110789	8.36028	0
YLL043W|FPS1	YLL043W	chrXII:49937-51947	+	2010	0.45562	167.755	0.0181429	0.833945	0	0	-	-0.00827212	0.370863	0	0	-	0.0409254	2.53198	0	0	-	0.188204	26.1575	0	0	-	-0.026415	0.599199	0	0	-	0.0227825	0.775984	0	0	-	0.170061	20.725	0	0	-	0.0491975	1.39458	0	0	-	0.196476	28.6834	0
YLL042C|ATG10|APG10	YLL042C	chrXII:52086-52590	-	504	1.30475	90.881	-0.0664652	0.759551	0	0	-	-0.31424	6.65563	0	0	-	-0.180797	2.93414	0	0	-	-0.00239583	0.0235198	0	0	-	-0.247775	2.28343	0	0	-	-0.114331	1.06742	0	0	-	0.0640694	0.722648	0	0	-	0.133443	0.874911	0	0	-	0.311844	6.38454	0
YLL041C|SDH2|ACN17|SDHB	YLL041C	chrXII:53130-53931	-	801	1.2112	356.913	0.846135	160.091	0	0	-	1.01807	235.304	0	0	-	0.888641	180.681	0	0	-	0.264793	18.3907	0	0	-	0.171937	4.30068	0	0	-	0.0425055	0.799506	0	0	-	-0.581343	73.5175	0	0	-	-0.129432	2.49861	0	0	-	-0.75328	124.801	0
YLL040C|VPS13|SOI1|VPT2	YLL040C	chrXII:54210-63645	-	9435	0.410411	126.619	0.255892	45.9425	0	0	-	0.380209	101.712	0	0	-	0.261538	49.5579	0	0	-	0.00175182	0.066718	0	0	-	0.124316	7.16953	0	0	-	0.00564588	0.149477	0	0	-	-0.25414	44.1944	0	0	-	-0.11867	6.42466	0	0	-	-0.378457	98.1336	0
YLL039C|UBI4|SCD2|UB14	YLL039C	chrXII:64061-65207	-	1146	0.926075	377.714	0.624841	163.219	0	0	-	0.85156	305.132	0	0	-	0.728138	224.749	0	0	-	0.328538	47.1578	0	0	-	0.226719	14.399	0	0	-	0.103297	4.51585	0	0	-	-0.296303	36.8915	0	0	-	-0.123422	4.13108	0	0	-	-0.523022	113.24	0
YLL038C|ENT4	YLL038C	chrXII:65774-66518	-	744	0.767082	121.51	-0.0619578	1.61954	0	0	-	-0.291791	18.217	0	0	-	-0.0391647	0.965686	0	0	-	0.239926	11.6203	0	0	-	-0.229833	6.71337	0	0	-	0.0227931	0.33806	0	0	-	0.301883	16.4362	0	0	-	0.252626	8.06663	0	0	-	0.531716	50.5882	0
YLL036C|PRP19|PSO4	YLL036C	chrXII:66744-68256	-	1512	0.365365	88.3673	-0.154979	13.9349	0	0	-	-0.200352	23.9136	0	0	-	-0.187081	20.7553	0	0	-	-0.119276	9.16452	0	0	-	-0.0453722	1.10101	0	0	-	-0.0321011	1.00391	0	0	-	0.0357038	1.5815	0	0	-	0.0132711	0.17685	0	0	-	0.081076	5.20103	0
YLL035W|GRC3	YLL035W	chrXII:68579-70478	+	1899	0.969983	403.909	-0.706275	174.161	0	0	-	-0.730444	196.172	0	0	-	-0.742666	200.255	0	0	-	-0.762223	201.674	0	0	-	-0.0241691	0.38725	0	0	-	-0.0363903	0.998079	0	0	-	-0.0559477	2.40059	0	0	-	-0.0122213	0.134662	0	0	-	-0.0317786	1.2723	0
YLL034C|RIX7	YLL034C	chrXII:70632-73146	-	2514	0.952995	192.183	-0.548906	62.3175	0	0	-	-0.872093	161.754	0	0	-	-0.952995	192.183	0	0	-	-0.617345	77.9155	0	0	-	-0.323187	15.4271	0	0	-	-0.404089	31.5118	0	0	-	-0.0684398	2.05699	0	0	-	-0.0809022	1.18631	0	0	-	0.254747	16.1359	0
YLL033W|IRC19|GON2|RRG4	YLL033W	chrXII:73408-74101	+	693	0.708136	49.0358	-0.291805	7.34234	0	0	-	-0.44631	16.574	0	0	-	-0.316503	9.02922	0	0	-	-0.0813916	1.28658	0	0	-	-0.154505	1.5687	0	0	-	-0.0246975	0.215753	0	0	-	0.210414	4.30272	0	0	-	0.129808	1.07703	0	0	-	0.364919	11.3373	0
YLL032C|9681	YLL032C	chrXII:74269-76747	-	2478	0.438709	74.135	-0.131314	7.31669	0	0	-	-0.0449663	1.66588	0	0	-	-0.104335	5.43659	0	0	-	0.17398	11.4458	0	0	-	0.0863481	1.99593	0	0	-	0.026979	0.608437	0	0	-	0.305294	29.7885	0	0	-	-0.0593691	1.05102	0	0	-	0.218946	17.1975	0
YLL031C|GPI13|MPC1	YLL031C	chrXII:77151-80205	-	3054	0.200864	32.9531	-0.0443219	2.37959	0	0	-	-0.0272582	1.33606	0	0	-	-0.0596237	3.88236	0	0	-	0.0759826	5.33159	0	0	-	0.0170637	0.339699	0	0	-	-0.0153018	0.452432	0	0	-	0.120304	10.458	0	0	-	-0.0323654	0.704483	0	0	-	0.103241	8.63732	0
YLL029W|FRA1|RUP2	YLL029W	chrXII:81460-83710	+	2250	0.424009	98.8413	0.183816	18.1855	0	0	-	0.139322	11.9025	0	0	-	0.158946	14.8343	0	0	-	0.122291	9.34681	0	0	-	-0.0444937	1.01797	0	0	-	-0.0248697	0.689222	0	0	-	-0.0615255	3.11759	0	0	-	0.0196239	0.294466	0	0	-	-0.0170319	0.691107	0
YLL028W|TPO1	YLL028W	chrXII:84803-86564	+	1761	0.610475	159.862	-0.482052	89.8639	0	0	-	-0.575691	133.68	0	0	-	-0.377744	57.5196	0	0	-	0.0347835	1.31075	0	0	-	-0.0936388	2.69234	0	0	-	0.104308	4.51242	0	0	-	0.516836	98.4138	0	0	-	0.197947	11.4121	0	0	-	0.610475	142.711	0
YLL027W|ISA1	YLL027W	chrXII:87402-88155	+	753	0.378343	95.8229	0.025069	0.889542	0	0	-	-0.0193205	0.687761	0	0	-	-0.06454	3.28247	0	0	-	-0.174118	14.9171	0	0	-	-0.0443895	0.886923	0	0	-	-0.089609	3.70455	0	0	-	-0.199187	17.6749	0	0	-	-0.0452195	0.880409	0	0	-	-0.154798	12.4272	0
YLL026W|HSP104	YLL026W	chrXII:88622-91349	+	2727	1.34041	959.259	0.301865	48.6142	0	0	-	0.523143	145.371	0	0	-	0.655255	225.85	0	0	-	0.50306	131.207	0	0	-	0.221278	17.8103	0	0	-	0.35339	59.4613	0	0	-	0.201195	22.3027	0	0	-	0.132112	6.07736	0	0	-	-0.0200824	0.855027	0
YLL025W|PAU17	YLL025W	chrXII:94746-95121	+	375	1.17631	69.4675	0.108316	0	0	0	-	-0.306772	5.18264	0	0	-	-0.270354	4.2656	0	0	-	-0.0463235	0.464611	0	0	-	-0.415088	0	0	0	-	-0.37867	0	0	0	-	-0.154639	1.7517	0	0	-	0.0364181	0.115038	0	0	-	0.260449	3.95031	0
YLL024C|SSA2|YG102	YLL024C	chrXII:95565-97485	-	1920	0.362568	70.801	-0.081077	4.72006	0	0	-	-0.0680367	3.83831	0	0	-	0.068588	3.93523	0	0	-	0.140646	11.8089	0	0	-	0.0130404	0.205896	0	0	-	0.149665	10.0962	0	0	-	0.221723	25.3755	0	0	-	0.136625	6.17222	0	0	-	0.208682	23.4932	0
YLL023C|POM33	YLL023C	chrXII:97996-98836	-	840	0.572865	78.5791	0.348649	29.6269	0	0	-	0.572865	78.5791	0	0	-	0.391005	38.3115	0	0	-	0.149474	7.19414	0	0	-	0.224216	7.59024	0	0	-	0.0423563	0.81842	0	0	-	-0.199175	10.458	0	0	-	-0.18186	4.83023	0	0	-	-0.423391	41.5686	0
YLL022C|HIF1	YLL022C	chrXII:99043-100201	-	1158	0.316442	39.1106	-0.145376	7.81044	0	0	-	-0.234939	19.2311	0	0	-	-0.13677	7.59111	0	0	-	-0.316442	31.5424	0	0	-	-0.0895634	1.97236	0	0	-	0.00860525	0.151715	0	0	-	-0.171067	10.3206	0	0	-	0.0981686	2.14031	0	0	-	-0.0815034	3.57701	0
YLL021W|SPA2|FUS6|PEA1	YLL021W	chrXII:100946-105347	+	4401	0.352028	63.164	-0.187161	18.4255	0	0	-	-0.260384	35.5778	0	0	-	-0.352028	63.164	0	0	-	-0.26953	36.658	0	0	-	-0.0732229	2.08543	0	0	-	-0.164867	12.1001	0	0	-	-0.0823689	4.73585	0	0	-	-0.0916443	2.88908	0	0	-	-0.00914601	0.345263	0
YLL019C|KNS1|L124	YLL019C	chrXII:105685-107899	-	2214	0.806611	78.731	0.541001	33.521	0	0	-	0.644406	48.2461	0	0	-	0.395089	19.6187	0	0	-	0.407396	20.286	0	0	-	0.103404	1.13373	0	0	-	-0.145912	2.80423	0	0	-	-0.133605	3.24263	0	0	-	-0.249316	4.48815	0	0	-	-0.237009	8.06998	0
YLL018C-A|COX19	YLL018C-A	chrXII:108675-108972	-	297	0.793042	110.267	0.0882035	2.41046	0	0	-	0.0319476	0.726258	0	0	-	0.0741334	2.10932	0	0	-	0.604369	52.5897	0	0	-	-0.0562559	0.609633	0	0	-	-0.0140701	0.180325	0	0	-	0.516165	36.6858	0	0	-	0.0421858	0.402606	0	0	-	0.572421	47.8936	0
YLL018C|DPS1	YLL018C	chrXII:109901-111575	-	1674	0.331063	41.7305	0.114271	5.88158	0	0	-	0.174875	12.3213	0	0	-	0.163332	11.019	0	0	-	0.0568983	2.29159	0	0	-	0.0606039	1.17788	0	0	-	0.049061	1.27498	0	0	-	-0.0573727	2.20488	0	0	-	-0.0115429	0.107854	0	0	-	-0.117977	6.45581	0
YLL015W|BPT1	YLL015W	chrXII:116431-121111	+	4680	0.92073	233.191	0.0415455	1.23742	0	0	-	0.246176	18.0668	0	0	-	0.276446	22.1392	0	0	-	0.0709375	2.61397	0	0	-	0.20463	7.44182	0	0	-	0.234901	12.8236	0	0	-	0.0293919	0.833735	0	0	-	0.0302702	0.338976	0	0	-	-0.175238	9.98855	0
YLL014W|EMC6	YLL014W	chrXII:121321-121648	+	327	0.329833	33.1168	0.101445	3.68371	0	0	-	0.00213032	0.0486202	0	0	-	0.061822	2.0561	0	0	-	0.0163681	0.435942	0	0	-	-0.0993149	1.86495	0	0	-	-0.0396232	0.754652	0	0	-	-0.0850771	2.83185	0	0	-	0.0596917	0.838176	0	0	-	0.0142378	0.371936	0
YLL013C|PUF3	YLL013C	chrXII:122074-124714	-	2640	1.38513	109.993	0.237542	4.49009	0	0	-	0.467958	14.0087	0	0	-	0.13848	2.27281	0	0	-	0.115817	1.77686	0	0	-	0.230416	2.23357	0	0	-	-0.0990622	0.983493	0	0	-	-0.121726	1.80966	0	0	-	-0.329478	3.85106	0	0	-	-0.352141	8.63732	0
YLL012W|YEH1	YLL012W	chrXII:125533-127255	+	1722	1.52854	502.739	-0.678684	77.5737	0	0	-	-1.00887	188.09	0	0	-	-0.826549	121.862	0	0	-	-0.666318	73.416	0	0	-	-0.330187	15.6805	0	0	-	-0.147865	4.53751	0	0	-	0.0123654	0.263749	0	0	-	0.182321	4.9135	0	0	-	0.342552	26.2158	0
YLL011W|SOF1	YLL011W	chrXII:127522-128992	+	1470	1.30259	472.975	-0.760646	142.165	0	0	-	-1.03024	272.217	0	0	-	-1.07967	298.369	0	0	-	-0.617887	92.2309	0	0	-	-0.269598	13.4742	0	0	-	-0.319022	24.6954	0	0	-	0.142759	6.83098	0	0	-	-0.049424	0.718838	0	0	-	0.412357	47.1812	0
YLL010C|PSR1	YLL010C	chrXII:129329-130613	-	1284	0.279544	21.1414	-0.0258793	0.598305	0	0	-	-0.031106	0.774623	0	0	-	-0.0508172	1.45523	0	0	-	0.0566904	1.63753	0	0	-	-0.00522675	0.0618151	0	0	-	-0.024938	0.406735	0	0	-	0.0825697	2.51722	0	0	-	-0.0197112	0.160465	0	0	-	0.0877964	2.91021	0
YLL009C|COX17	YLL009C	chrXII:131204-131414	-	210	1.16969	205.061	0.186438	5.76026	0	0	-	0.17795	5.70624	0	0	-	0.196399	6.63373	0	0	-	-0.0459836	0.983578	0	0	-	-0.00848762	0.0821397	0	0	-	0.00996155	0.105366	0	0	-	-0.232421	8.01976	0	0	-	0.0184492	0.106669	0	0	-	-0.223934	8.06493	0
YLL008W|DRS1	YLL008W	chrXII:131728-133987	+	2259	0.853038	323.853	-0.654807	185.513	0	0	-	-0.853038	323.853	0	0	-	-0.845433	317.76	0	0	-	-0.717341	222.195	0	0	-	-0.198231	12.278	0	0	-	-0.190626	14.8817	0	0	-	-0.062534	3.04204	0	0	-	0.00760501	0.0852645	0	0	-	0.135697	10.4879	0
YLL007C|9740	YLL007C	chrXII:134301-136299	-	1998	0.3929	65.5617	0.0190533	0.535219	0	0	-	0.0825618	3.62403	0	0	-	0.132128	7.30657	0	0	-	0.213297	15.2239	0	0	-	0.0635085	1.18325	0	0	-	0.113075	4.06112	0	0	-	0.194244	12.2328	0	0	-	0.0495661	0.766993	0	0	-	0.130736	6.84323	0
YLL006W|MMM1|YME6	YLL006W	chrXII:136585-137866	+	1281	0.535451	109.299	0.202961	11.9662	0	0	-	0.360062	35.2848	0	0	-	0.185595	11.0853	0	0	-	0.0835309	3.21092	0	0	-	0.157101	4.08691	0	0	-	-0.0173658	0.289154	0	0	-	-0.11943	4.8632	0	0	-	-0.174467	4.90521	0	0	-	-0.276531	20.4482	0
YLL005C|SPO75	YLL005C	chrXII:137939-140546	-	2607	2.29021	229.935	0.833227	0	0	0	-	0.219712	2.94531	0	0	-	0.749146	18.5063	0	0	-	-1.45698	86.0566	0	0	-	-0.613515	0	0	0	-	-0.0840816	0	0	0	-	-2.29021	167.874	0	0	-	0.529433	5.21961	0	0	-	-1.67669	110.179	0
YLL004W|ORC3	YLL004W	chrXII:141072-142923	+	1851	0.475973	59.9282	-0.249304	13.4684	0	0	-	-0.159716	6.8925	0	0	-	-0.274387	17.1137	0	0	-	-0.0023932	0.0498119	0	0	-	0.0895883	1.45807	0	0	-	-0.0250831	0.411718	0	0	-	0.246911	12.6034	0	0	-	-0.114671	1.975	0	0	-	0.157323	6.45531	0
YLL003W|SFI1	YLL003W	chrXII:143200-146041	+	2841	0.212151	18.8323	-0.0837931	3.40388	0	0	-	-0.0356292	1.16846	0	0	-	-0.0906298	4.12264	0	0	-	-0.149818	8.61803	0	0	-	0.0481639	0.794582	0	0	-	-0.00683672	0.116877	0	0	-	-0.0660248	2.45122	0	0	-	-0.0550006	0.901769	0	0	-	-0.114189	5.73551	0
YLL002W|RTT109|KIM2|REM50	YLL002W	chrXII:146290-147601	+	1311	0.34748	27.4992	-0.260589	12.0034	0	0	-	-0.283407	15.0699	0	0	-	-0.294884	15.9453	0	0	-	-0.111862	3.26812	0	0	-	-0.0228175	0.207142	0	0	-	-0.034295	0.519231	0	0	-	0.148727	4.76901	0	0	-	-0.0114775	0.0726979	0	0	-	0.171544	6.45699	0
YLL001W|DNM1	YLL001W	chrXII:147889-150163	+	2274	0.43499	124.676	0.2908	46.3864	0	0	-	0.364219	75.1878	0	0	-	0.335307	63.3687	0	0	-	0.214715	26.514	0	0	-	0.0734183	2.17652	0	0	-	0.0445072	1.48737	0	0	-	-0.0760852	4.30583	0	0	-	-0.0289112	0.51435	0	0	-	-0.149504	13.5268	0
YLR001C|9762	YLR001C	chrXII:151388-153977	-	2589	0.514906	128.166	0.165273	12.6217	0	0	-	0.277557	33.9209	0	0	-	0.241566	26.0208	0	0	-	0.145378	10.4909	0	0	-	0.112285	3.53367	0	0	-	0.076293	2.75154	0	0	-	-0.0198944	0.659993	0	0	-	-0.0359918	0.550426	0	0	-	-0.132179	8.79771	0
YLR002C|NOC3	YLR002C	chrXII:154342-156334	-	1992	0.628492	219.757	-0.406856	85.143	0	0	-	-0.571675	175.579	0	0	-	-0.628492	210.674	0	0	-	-0.154062	13.6892	0	0	-	-0.16482	10.2388	0	0	-	-0.221636	23.8529	0	0	-	0.252794	33.1815	0	0	-	-0.0568161	1.43149	0	0	-	0.417614	92.2748	0
YLR003C|CMS1	YLR003C	chrXII:156854-157730	-	876	0.854629	274.701	-0.329062	36.0614	0	0	-	-0.512803	90.6374	0	0	-	-0.641347	140.758	0	0	-	-0.390134	50.0606	0	0	-	-0.183742	8.05248	0	0	-	-0.312285	30.1651	0	0	-	-0.0610724	2.39045	0	0	-	-0.128544	3.95387	0	0	-	0.122669	7.09846	0
YLR004C|THI73	YLR004C	chrXII:157933-159505	-	1572	0.899455	58.6171	-0.094139	1.20131	0	0	-	-0.408193	11.1155	0	0	-	-0.238097	4.5951	0	0	-	-0.18663	3.11284	0	0	-	-0.314054	3.7116	0	0	-	-0.143958	1.54306	0	0	-	-0.0924912	1.20036	0	0	-	0.170096	1.2959	0	0	-	0.221563	4.2137	0
YLR005W|SSL1	YLR005W	chrXII:160048-161434	+	1386	0.286028	33.3914	-0.166613	11.5842	0	0	-	-0.286028	33.3914	0	0	-	-0.153671	10.8164	0	0	-	-0.0976242	5.06343	0	0	-	-0.119415	3.82483	0	0	-	0.0129417	0.2586	0	0	-	0.068989	2.92896	0	0	-	0.132357	4.49424	0	0	-	0.188404	15.2884	0
YLR006C|SSK1	YLR006C	chrXII:161754-163893	-	2139	0.686118	259.156	0.305212	46.6932	0	0	-	0.366328	69.0536	0	0	-	0.532727	139.276	0	0	-	0.312583	48.6968	0	0	-	0.0611165	1.5687	0	0	-	0.227516	21.3923	0	0	-	0.00737153	0.249827	0	0	-	0.166399	8.90447	0	0	-	-0.053745	2.67837	0
YLR007W|NSE1	YLR007W	chrXII:164391-165402	+	1011	0.520787	53.7845	-0.399301	27.5788	0	0	-	-0.520787	48.8642	0	0	-	-0.291254	16.2294	0	0	-	-0.422372	30.8655	0	0	-	-0.121487	2.08697	0	0	-	0.108046	2.52018	0	0	-	-0.0230718	0.501836	0	0	-	0.229533	6.29124	0	0	-	0.0984149	3.12512	0
YLR008C|PAM18|TIM14	YLR008C	chrXII:165576-166083	-	507	0.70356	107.296	-0.325874	21.9329	0	0	-	-0.461424	44.4553	0	0	-	-0.468264	45.5962	0	0	-	0.0553568	1.53473	0	0	-	-0.135549	2.74986	0	0	-	-0.14239	4.26501	0	0	-	0.381231	28.1801	0	0	-	-0.00684067	0.0460741	0	0	-	0.51678	52.7484	0
YLR009W|RLP24	YLR009W	chrXII:166536-167136	+	600	0.963373	468.53	-0.649104	190.769	0	0	-	-0.83287	324.962	0	0	-	-0.834077	325.177	0	0	-	-0.709162	227.255	0	0	-	-0.183766	11.2511	0	0	-	-0.184973	14.9163	0	0	-	-0.0600578	2.99068	0	0	-	-0.00120685	0.0186874	0	0	-	0.123708	9.52598	0
YLR010C|TEN1	YLR010C	chrXII:167319-167802	-	483	0.918009	43.2778	-0.417042	0	0	0	-	-0.267599	4.12242	0	0	-	-0.538052	12.7897	0	0	-	-0.355018	6.14881	0	0	-	0.149443	0	0	0	-	-0.12101	0	0	0	-	0.062024	0.632713	0	0	-	-0.270454	2.04297	0	0	-	-0.0874191	1.00635	0
YLR011W|LOT6	YLR011W	chrXII:169102-169678	+	576	0.438948	25.9806	-0.0288262	0.434275	0	0	-	0.0606468	1.09366	0	0	-	0.0831813	1.65567	0	0	-	-0.333916	12.8684	0	0	-	0.0894729	0.827327	0	0	-	0.112007	1.6418	0	0	-	-0.30509	10.4109	0	0	-	0.0225345	0.108137	0	0	-	-0.394563	17.1975	0
YLR014C|PPR1	YLR014C	chrXII:172267-174982	-	2715	0.937872	155.311	-0.745075	81.759	0	0	-	-0.762635	90.342	0	0	-	-0.780005	93.4613	0	0	-	-0.744581	80.3539	0	0	-	-0.0175603	0.162807	0	0	-	-0.0349295	0.541265	0	0	-	0.000493813	0.0112804	0	0	-	-0.0173692	0.115038	0	0	-	0.0180541	0.410874	0
YLR015W|BRE2|CPS60	YLR015W	chrXII:175226-176744	+	1518	0.791927	127.89	-0.483801	47.2845	0	0	-	-0.610024	79.8966	0	0	-	-0.685112	99.8947	0	0	-	-0.791927	127.89	0	0	-	-0.126222	2.66477	0	0	-	-0.20131	8.44088	0	0	-	-0.308125	22.1807	0	0	-	-0.0750881	1.08933	0	0	-	-0.181903	9.80073	0
YLR016C|PML1	YLR016C	chrXII:176801-177416	-	615	0.323503	23.5343	-0.172576	6.42528	0	0	-	-0.14705	5.39051	0	0	-	-0.111244	3.58068	0	0	-	0.00463656	0.0901789	0	0	-	0.0255257	0.242555	0	0	-	0.0613316	1.0852	0	0	-	0.177213	6.46403	0	0	-	0.0358059	0.317187	0	0	-	0.151687	5.45459	0
YLR017W|MEU1	YLR017W	chrXII:177607-178621	+	1014	0.529923	121.91	-0.300258	35.8534	0	0	-	-0.386755	60.9511	0	0	-	-0.358784	52.5046	0	0	-	-0.190209	15.6953	0	0	-	-0.086497	2.29508	0	0	-	-0.0585263	1.87348	0	0	-	0.110048	6.18067	0	0	-	0.0279707	0.412684	0	0	-	0.196545	17.18	0
YLR018C|POM34	YLR018C	chrXII:178706-179606	-	900	0.596514	134.869	-0.284922	26.5368	0	0	-	-0.351739	41.9269	0	0	-	-0.418186	58.2449	0	0	-	-0.243422	20.0227	0	0	-	-0.0668173	1.36598	0	0	-	-0.133264	5.683	0	0	-	0.0414996	1.40878	0	0	-	-0.0664463	1.20541	0	0	-	0.108317	5.54773	0
YLR019W|PSR2	YLR019W	chrXII:180287-181481	+	1194	0.544726	203.251	0.190599	22.337	0	0	-	0.125209	11.5907	0	0	-	0.40311	94.2008	0	0	-	0.0421003	2.24352	0	0	-	-0.0653904	1.9624	0	0	-	0.21251	21.5974	0	0	-	-0.148499	13.7689	0	0	-	0.277901	34.7138	0	0	-	-0.0831087	5.80103	0
YLR020C|YEH2	YLR020C	chrXII:181788-183405	-	1617	0.559828	121.736	-0.273637	25.5861	0	0	-	-0.320667	36.6417	0	0	-	-0.331402	38.6519	0	0	-	-0.260937	23.601	0	0	-	-0.0470298	0.829787	0	0	-	-0.0577642	1.63459	0	0	-	0.0127001	0.367677	0	0	-	-0.0107344	0.106669	0	0	-	0.0597299	2.46129	0
YLR021W|IRC25|DMP2|PBA3|POC3	YLR021W	chrXII:183622-184162	+	540	0.489216	52.7129	-0.148259	5.10369	0	0	-	-0.257599	13.4946	0	0	-	-0.26182	13.7851	0	0	-	-0.0399919	0.969758	0	0	-	-0.10934	1.71157	0	0	-	-0.113561	2.67173	0	0	-	0.108268	3.14966	0	0	-	-0.00422085	0.0310084	0	0	-	0.217608	9.87679	0
YLR022C|SDO1	YLR022C	chrXII:184173-184926	-	753	0.523534	80.1459	-0.273325	23.6064	0	0	-	-0.326865	34.727	0	0	-	-0.248968	20.8263	0	0	-	0.196669	12.9104	0	0	-	-0.0535399	0.93311	0	0	-	0.0243566	0.504944	0	0	-	0.469994	62.5283	0	0	-	0.0778965	1.45962	0	0	-	0.523534	80.1459	0
YLR023C|IZH3	YLR023C	chrXII:185497-187129	-	1632	0.462363	79.7666	0.0499282	1.59988	0	0	-	0.0161787	0.452478	0	0	-	0.0641564	2.39196	0	0	-	0.104097	4.47453	0	0	-	-0.0337495	0.436267	0	0	-	0.0142282	0.242805	0	0	-	0.0541693	1.73621	0	0	-	0.0479777	0.671783	0	0	-	0.0879188	3.52062	0
YLR024C|UBR2	YLR024C	chrXII:187662-193281	-	5619	0.323787	41.1884	0.189881	12.7186	0	0	-	0.180648	12.5005	0	0	-	0.0661339	2.74913	0	0	-	0.0533151	2.02774	0	0	-	-0.00923281	0.131881	0	0	-	-0.123747	4.76338	0	0	-	-0.136566	7.18826	0	0	-	-0.114515	2.83654	0	0	-	-0.127333	6.89217	0
YLR025W|SNF7|DID1|RNS4|VPL5|VPS32	YLR025W	chrXII:194451-195174	+	723	1.80424	529.725	0.13769	4.5219	0	0	-	0.12669	4.24775	0	0	-	0.110439	3.54075	0	0	-	-0.183932	7.5029	0	0	-	-0.0110005	0.115997	0	0	-	-0.027251	0.394541	0	0	-	-0.321622	18.0677	0	0	-	-0.0162506	0.107854	0	0	-	-0.310621	17.9182	0
YLR026C|SED5	YLR026C	chrXII:195449-196472	-	1023	0.455818	120.368	0.0157094	0.561522	0	0	-	-0.052511	2.72821	0	0	-	-0.0664723	3.82529	0	0	-	0.143946	11.7987	0	0	-	-0.0682203	1.91497	0	0	-	-0.0821816	3.68994	0	0	-	0.128237	9.16471	0	0	-	-0.0139613	0.184671	0	0	-	0.196457	20.5719	0
YLR027C|AAT2|ASP5	YLR027C	chrXII:196828-198085	-	1257	0.576417	230.396	0.105073	8.80006	0	0	-	0.104928	9.28991	0	0	-	-0.0394662	2.25869	0	0	-	-0.271799	49.9243	0	0	-	-0.000145403	0.00479323	0	0	-	-0.144539	12.2803	0	0	-	-0.376872	91.3194	0	0	-	-0.144394	9.47674	0	0	-	-0.376726	93.7921	0
YLR028C|ADE16	YLR028C	chrXII:199539-201315	-	1776	0.458416	223.313	0.141854	21.1068	0	0	-	0.090198	10.2388	0	0	-	0.242009	59.7157	0	0	-	0.173063	30.7546	0	0	-	-0.0516558	2.06828	0	0	-	0.100155	8.90785	0	0	-	0.0312088	1.97491	0	0	-	0.151811	16.709	0	0	-	0.0828646	8.62221	0
YLR029C|RPL15A|RPL10A	YLR029C	chrXII:201975-202590	-	615	0.312223	73.7571	-0.0472777	2.76713	0	0	-	-0.0792183	6.18484	0	0	-	-0.114771	11.3443	0	0	-	-0.0918377	7.7811	0	0	-	-0.0319406	0.805754	0	0	-	-0.0674932	3.51717	0	0	-	-0.04456	2.56128	0	0	-	-0.0355526	0.874911	0	0	-	-0.0126194	0.593415	0
YLR030W|9826	YLR030W	chrXII:203289-204081	+	792	1.0672	97.831	0.463404	12.4231	0	0	-	0.0207107	0.25337	0	0	-	0.155538	2.7047	0	0	-	0.0871011	1.27636	0	0	-	-0.442693	6.84994	0	0	-	-0.307866	4.71359	0	0	-	-0.376303	8.3442	0	0	-	0.134827	0.944991	0	0	-	0.0663903	0.92278	0
YLR031W|9828	YLR031W	chrXII:204224-204785	+	561	1.04015	109.663	0.137202	2.36961	0	0	-	0.132534	2.4605	0	0	-	0.416502	13.1729	0	0	-	0.399767	11.6906	0	0	-	-0.00466819	0.0333659	0	0	-	0.279299	4.73259	0	0	-	0.262565	5.45695	0	0	-	0.283967	3.36775	0	0	-	0.267233	6.09782	0
YLR032W|RAD5|REV2|SNM2	YLR032W	chrXII:204990-208500	+	3510	0.463213	80.1327	-0.217211	16.3259	0	0	-	-0.339836	39.9051	0	0	-	-0.147854	8.99523	0	0	-	-0.392135	49.9931	0	0	-	-0.122625	3.53367	0	0	-	0.0693572	2.06877	0	0	-	-0.174924	11.3946	0	0	-	0.191982	8.21371	0	0	-	-0.052299	2.07084	0
YLR033W|RSC58	YLR033W	chrXII:208760-210269	+	1509	0.694082	150.728	-0.1199	5.72455	0	0	-	-0.192994	13.2482	0	0	-	-0.221424	16.7367	0	0	-	0.148369	8.11395	0	0	-	-0.0730939	1.42936	0	0	-	-0.101525	3.41345	0	0	-	0.268269	21.3799	0	0	-	-0.0284306	0.346399	0	0	-	0.341363	35.1485	0
YLR034C|SMF3	YLR034C	chrXII:210511-211933	-	1422	1.18883	551.271	-0.081869	3.83321	0	0	-	-0.0214963	0.718087	0	0	-	0.0606963	2.70795	0	0	-	0.439658	65.8739	0	0	-	0.0603726	1.29282	0	0	-	0.142565	7.00281	0	0	-	0.521527	89.9694	0	0	-	0.0821926	1.80903	0	0	-	0.461155	73.2285	0
YLR035C|MLH2	YLR035C	chrXII:212368-214456	-	2088	0.929272	217.513	0.0564342	1.65029	0	0	-	-0.0349702	0.958084	0	0	-	-0.0313864	0.859527	0	0	-	0.0113268	0.283208	0	0	-	-0.0914044	1.60052	0	0	-	-0.0878206	2.23994	0	0	-	-0.0451074	1.22851	0	0	-	0.00358383	0.0296191	0	0	-	0.046297	1.3892	0
YLR036C|9845	YLR036C	chrXII:221520-222132	-	612	0.337945	24.586	0.17857	6.52519	0	0	-	0.115261	3.67923	0	0	-	-0.00443653	0.0776749	0	0	-	0.268987	12.8817	0	0	-	-0.0633085	0.719844	0	0	-	-0.183006	5.16976	0	0	-	0.0904172	2.30423	0	0	-	-0.119698	1.72535	0	0	-	0.153726	5.24845	0
YLR037C|PAU23|DAN2	YLR037C	chrXII:222684-223059	-	375	0.86745	91.1241	0.250323	7.80476	0	0	-	0.302178	11.4624	0	0	-	0.232155	7.45861	0	0	-	0.0470626	0.907792	0	0	-	0.0518552	0.397644	0	0	-	-0.018168	0.179054	0	0	-	-0.20326	5.39745	0	0	-	-0.0700232	0.527311	0	0	-	-0.255116	8.29598	0
YLR038C|COX12	YLR038C	chrXII:224920-225172	-	252	0.765913	139.704	0.471819	47.1037	0	0	-	0.413065	38.9326	0	0	-	0.333509	26.1325	0	0	-	0.0941086	3.37555	0	0	-	-0.0587533	0.782679	0	0	-	-0.138309	4.06112	0	0	-	-0.37771	29.3685	0	0	-	-0.0795559	1.07703	0	0	-	-0.318957	23.066	0
YLR039C|RIC1	YLR039C	chrXII:225425-228596	-	3171	0.645296	183.438	-0.107128	6.27754	0	0	-	-0.0265704	0.97622	0	0	-	0.0185039	0.648511	0	0	-	-0.00283997	0.0893151	0	0	-	0.0805578	2.12521	0	0	-	0.125632	6.18748	0	0	-	0.104288	5.86737	0	0	-	0.0450743	0.847541	0	0	-	0.0237304	0.893967	0
YLR040C|9853	YLR040C	chrXII:228907-229582	-	675	2.22886	515.257	0.840369	73.63	0	0	-	0.641659	48.1338	0	0	-	-0.0144848	0.246697	0	0	-	1.58713	212.966	0	0	-	-0.19871	2.8061	0	0	-	-0.854854	69.2836	0	0	-	0.746759	42.8971	0	0	-	-0.656144	38.7984	0	0	-	0.945468	72.8636	0
YLR042C|9857	YLR042C	chrXII:229965-230451	-	486	1.23556	216.057	-0.243927	8.13109	0	0	-	-0.450874	26.3668	0	0	-	-0.648848	53.1516	0	0	-	0.517934	25.5967	0	0	-	-0.206947	3.69535	0	0	-	-0.404922	18.1164	0	0	-	0.761861	52.3783	0	0	-	-0.197975	3.5258	0	0	-	0.968808	90.9342	0
YLR043C|TRX1|LMA1	YLR043C	chrXII:231701-232013	-	312	1.16367	423.533	0.169133	10.0148	0	0	-	0.207868	14.9913	0	0	-	-0.0865304	3.82292	0	0	-	-0.104586	4.93725	0	0	-	0.0387345	0.548037	0	0	-	-0.255664	17.133	0	0	-	-0.273719	23.0577	0	0	-	-0.294398	19.1466	0	0	-	-0.312454	30.5856	0
YLR044C|PDC1	YLR044C	chrXII:232389-234081	-	1692	0.347099	35.5971	0.194325	11.0666	0	0	-	0.14329	7.03864	0	0	-	0.183668	10.6209	0	0	-	0.0381257	1.18937	0	0	-	-0.0510357	0.755313	0	0	-	-0.0106567	0.171322	0	0	-	-0.156199	7.69839	0	0	-	0.0403789	0.500437	0	0	-	-0.105164	4.37605	0
YLR045C|STU2	YLR045C	chrXII:235036-237703	-	2667	0.42129	100.476	-0.118891	8.06575	0	0	-	-0.162041	14.5389	0	0	-	-0.245347	30.5075	0	0	-	-0.331477	52.0202	0	0	-	-0.0431501	0.922868	0	0	-	-0.126456	7.07743	0	0	-	-0.212586	22.0757	0	0	-	-0.0833059	2.36525	0	0	-	-0.169436	15.7978	0
YLR046C|RLA1	YLR046C	chrXII:238000-238813	-	813	0.449869	43.366	0.182403	7.0031	0	0	-	0.0883961	2.66499	0	0	-	0.374105	24.5202	0	0	-	0.0237864	0.547037	0	0	-	-0.0940074	1.33286	0	0	-	0.191702	5.40519	0	0	-	-0.158617	5.38683	0	0	-	0.285709	8.80996	0	0	-	-0.0646098	1.73457	0
YLR047C|FRE8	YLR047C	chrXII:239346-241407	-	2061	0.436274	78.6145	-0.0718731	3.13095	0	0	-	0.227323	20.4371	0	0	-	0.251936	24.074	0	0	-	-0.0708278	3.20979	0	0	-	0.299196	21.8859	0	0	-	0.323809	31.7772	0	0	-	0.00104535	0.0315289	0	0	-	0.0246132	0.305405	0	0	-	-0.29815	32.3124	0
YLR048W|RPS0B|NAB1B|YST2	YLR048W	chrXII:242231-243349	+	759	0.221485	31.7443	-0.145282	13.1427	0	0	-	-0.182192	20.4885	0	0	-	-0.0965423	7.07416	0	0	-	-0.124618	10.5215	0	0	-	-0.0369103	0.828884	0	0	-	0.0487394	1.83189	0	0	-	0.0206636	0.856207	0	0	-	0.0856497	2.79686	0	0	-	0.057574	3.25275	0
YLR049C|9873	YLR049C	chrXII:243885-245172	-	1287	1.21495	393.177	0.00513447	0.0931381	0	0	-	-0.206682	11.3191	0	0	-	-0.591317	80.9379	0	0	-	0.0181253	0.447852	0	0	-	-0.211816	6.37846	0	0	-	-0.596451	71.2485	0	0	-	0.0129909	0.273855	0	0	-	-0.384635	27.7727	0	0	-	0.224807	12.3744	0
YLR050C|9875	YLR050C	chrXII:245586-246072	-	486	1.5274	442.558	0.20911	7.61742	0	0	-	0.267604	12.3342	0	0	-	0.119904	3.61858	0	0	-	0.199789	7.28072	0	0	-	0.0584935	0.557897	0	0	-	-0.0892062	1.54995	0	0	-	-0.00932145	0.167431	0	0	-	-0.1477	2.12907	0	0	-	-0.0678149	1.58642	0
YLR051C|FCF2	YLR051C	chrXII:246323-246977	-	654	0.936994	218.574	-0.473166	54.6802	0	0	-	-0.843917	184.518	0	0	-	-0.684602	119.233	0	0	-	-0.936994	218.574	0	0	-	-0.370752	26.8381	0	0	-	-0.211436	10.6767	0	0	-	-0.463828	56.9229	0	0	-	0.159315	4.7465	0	0	-	-0.0930765	4.04011	0
YLR052W|IES3	YLR052W	chrXII:247200-247953	+	753	0.402985	67.8682	-0.0159081	0.477556	0	0	-	-0.118794	7.0798	0	0	-	0.0905605	4.60765	0	0	-	-0.0213664	0.750789	0	0	-	-0.102886	2.81752	0	0	-	0.106469	4.18064	0	0	-	-0.00545827	0.16409	0	0	-	0.209355	11.1185	0	0	-	0.0974281	5.11444	0
YLR054C|OSW2	YLR054C	chrXII:248716-250978	-	2175	1.79193	399.591	0.187588	6.07773	0	0	-	0.178948	6.06993	0	0	-	-0.00809826	0.136733	0	0	-	0.0678348	1.57363	0	0	-	-0.00863991	0.0864437	0	0	-	-0.195686	4.92752	0	0	-	-0.119753	3.04409	0	0	-	-0.187046	3.14072	0	0	-	-0.111113	2.94521	0
YLR055C|SPT8	YLR055C	chrXII:251271-253080	-	1809	1.1259	212.096	-0.111382	3.17775	0	0	-	-0.30502	16.8969	0	0	-	-0.229497	10.3603	0	0	-	0.192804	7.37028	0	0	-	-0.193638	4.09212	0	0	-	-0.118115	2.66784	0	0	-	0.304186	15.0146	0	0	-	0.0755227	0.897237	0	0	-	0.497823	39.1133	0
YLR056W|ERG3|PSO6|SYR1	YLR056W	chrXII:253860-254958	+	1098	0.797985	492.318	-0.111492	10.1504	0	0	-	-0.143376	16.6116	0	0	-	-0.19578	28.9921	0	0	-	-0.0941656	7.98983	0	0	-	-0.0318844	0.805754	0	0	-	-0.0842883	4.96402	0	0	-	0.0173265	0.783102	0	0	-	-0.0524039	1.49889	0	0	-	0.0492109	3.07254	0
YLR057W|9890	YLR057W	chrXII:255305-257855	+	2550	0.727489	249.937	-0.339761	45.6157	0	0	-	-0.237648	24.4692	0	0	-	-0.382337	59.9988	0	0	-	-0.330821	43.0789	0	0	-	0.102113	3.06026	0	0	-	-0.0425765	1.216	0	0	-	0.00894	0.272361	0	0	-	-0.14469	5.7882	0	0	-	-0.0931731	5.20103	0
YLR058C|SHM2|SHMT2	YLR058C	chrXII:257991-259401	-	1410	1.3434	797.701	0.224625	23.2973	0	0	-	0.720481	225.674	0	0	-	0.667159	193.769	0	0	-	-0.306243	42.2563	0	0	-	0.495856	87.773	0	0	-	0.442534	77.7534	0	0	-	-0.530868	120.732	0	0	-	-0.0533221	1.05413	0	0	-	-1.02672	456.039	0
YLR059C|REX2|YNT20	YLR059C	chrXII:259737-260547	-	810	0.701769	249.77	0.075336	3.65319	0	0	-	0.0825627	4.51255	0	0	-	0.150116	11.4446	0	0	-	0.0309987	1.23156	0	0	-	0.00722671	0.124132	0	0	-	0.0747796	2.71907	0	0	-	-0.0443372	1.77804	0	0	-	0.0675529	1.45427	0	0	-	-0.0515639	2.29702	0
YLR060W|FRS1	YLR060W	chrXII:260978-262766	+	1788	0.245144	96.2602	-0.0752615	9.59842	0	0	-	-0.128603	26.0381	0	0	-	-0.053998	5.99826	0	0	-	-0.23201	76.5677	0	0	-	-0.0533413	2.96479	0	0	-	0.0212635	1.10307	0	0	-	-0.156748	35.2971	0	0	-	0.0746048	5.25589	0	0	-	-0.103407	17.407	0
YLR061W|RPL22A	YLR061W	chrXII:263193-263948	+	366	0.543171	141.937	-0.15762	12.8397	0	0	-	-0.199426	20.3735	0	0	-	-0.277606	37.4403	0	0	-	-0.207501	21.4629	0	0	-	-0.0418061	0.84933	1.0716	15.1649	chrXII:263193-263205	-0.119986	6.27481	0	0	-	-0.0498806	2.26241	0	0	-	-0.0781801	1.99934	0	0	-	-0.00807453	0.289869	0
YLR063W|9903	YLR063W	chrXII:264156-265254	+	1098	2.52304	497.806	-1.05606	70.488	0	0	-	-1.3815	129.573	0	0	-	-1.70801	200.881	0	0	-	-0.660499	27.1976	0	0	-	-0.325439	5.88308	0	0	-	-0.651951	31.7772	0	0	-	0.395562	12.3615	0	0	-	-0.326511	6.49169	0	0	-	0.721001	40.1783	0
YLR064W|PER33	YLR064W	chrXII:265455-266277	+	822	0.980194	189.404	-0.147755	6.35126	0	0	-	0.0547421	1.62832	0	0	-	0.103266	3.91586	0	0	-	0.832439	136.842	0	0	-	0.202497	6.10515	0	0	-	0.25102	12.35	0	0	-	0.980194	189.404	0	0	-	0.0485235	0.550426	0	0	-	0.777697	120.509	0
YLR065C|9907	YLR065C	chrXII:266372-266918	-	546	1.76293	528.403	0.164548	6.06662	0	0	-	-0.153376	5.9864	0	0	-	-0.0607221	1.65855	0	0	-	-0.00256725	0.0502755	0	0	-	-0.317924	11.7978	0	0	-	-0.225271	7.93398	0	0	-	-0.167116	6.07869	0	0	-	0.0926535	1.22823	0	0	-	0.150808	5.72622	0
YLR066W|SPC3	YLR066W	chrXII:267168-267723	+	555	0.441505	63.4098	-0.00902955	0.204881	0	0	-	0.132981	6.47498	0	0	-	0.0983726	4.1537	0	0	-	0.0450191	1.44994	0	0	-	0.142011	3.69535	0	0	-	0.107402	3.35471	0	0	-	0.0540487	1.72583	0	0	-	-0.0346084	0.408117	0	0	-	-0.0879619	3.43812	0
YLR067C|PET309	YLR067C	chrXII:267812-270710	-	2898	0.242739	25.1209	-0.13356	6.84562	0	0	-	-0.0811223	3.4504	0	0	-	-0.00348673	0.0788743	0	0	-	-0.142003	7.81568	0	0	-	0.0524381	0.886923	0	0	-	0.130074	4.99702	0	0	-	-0.00844252	0.227728	0	0	-	0.0776356	1.40736	0	0	-	-0.0608806	2.33678	0
YLR068W|FYV7	YLR068W	chrXII:271007-271463	+	456	1.79815	263.703	-0.0963681	1.72107	0	0	-	-0.459868	20.0644	0	0	-	-0.473866	21.0697	0	0	-	-0.28726	8.66828	0	0	-	-0.363499	7.61377	0	0	-	-0.377497	10.7496	0	0	-	-0.190892	4.36727	0	0	-	-0.0139979	0.0592671	0	0	-	0.172608	4.10202	0
YLR069C|MEF1	YLR069C	chrXII:271629-273915	-	2286	0.56227	175.813	0.234679	26.8181	0	0	-	0.262292	34.992	0	0	-	0.211284	23.339	0	0	-	0.223862	24.782	0	0	-	0.0276126	0.464818	0	0	-	-0.0233955	0.610952	0	0	-	-0.0108171	0.36266	0	0	-	-0.0510081	1.05102	0	0	-	-0.0384297	1.69643	0
YLR070C|XYL2	YLR070C	chrXII:274140-275211	-	1071	1.11446	141.523	0.498187	19.5962	0	0	-	0.392771	14.3556	0	0	-	0.443546	17.2106	0	0	-	0.168537	3.72211	0	0	-	-0.105416	0.837774	0	0	-	-0.0546407	0.530357	0	0	-	-0.32965	8.96063	0	0	-	0.0507754	0.28599	0	0	-	-0.224233	5.40734	0
YLR071C|RGR1|MED14	YLR071C	chrXII:275377-278626	-	3249	0.248376	36.9061	-0.168914	14.8062	0	0	-	-0.0537088	2.65381	0	0	-	-0.0331677	1.42592	0	0	-	-0.158466	13.5791	0	0	-	0.115206	4.27417	0	0	-	0.135747	8.0034	0	0	-	0.0104479	0.361721	0	0	-	0.0205411	0.298991	0	0	-	-0.104758	7.01948	0
YLR072W|9921	YLR072W	chrXII:278861-280943	+	2082	0.74579	186.879	-0.0538074	1.92532	0	0	-	-0.0284001	0.903707	0	0	-	0.15478	9.36925	0	0	-	0.0417506	1.45254	0	0	-	0.0254072	0.35027	0	0	-	0.208587	11.765	0	0	-	0.095558	4.11009	0	0	-	0.18318	6.78267	0	0	-	0.0701508	2.84576	0
YLR073C|RFU1	YLR073C	chrXII:281018-281621	-	603	1.05411	130.861	-0.605637	38.0546	0	0	-	-0.693116	51.7481	0	0	-	-0.819931	71.7621	0	0	-	-0.140488	3.32625	0	0	-	-0.087479	0.886923	0	0	-	-0.214294	5.00894	0	0	-	0.465149	22.7216	0	0	-	-0.126815	1.40287	0	0	-	0.552628	32.9678	0
YLR074C|BUD20	YLR074C	chrXII:281955-282456	-	501	0.67532	88.7042	-0.305287	18.5571	0	0	-	-0.640048	80.1991	0	0	-	-0.67532	88.7042	0	0	-	-0.553974	57.7585	0	0	-	-0.334761	14.7696	0	0	-	-0.370033	23.3331	0	0	-	-0.248687	13.1863	0	0	-	-0.0352723	0.347806	0	0	-	0.0860739	2.78906	0
YLR075W|RPL10|GRC5|QSR1	YLR075W	chrXII:282926-283592	+	666	0.540641	105.628	-0.0480374	1.77066	0	0	-	-0.057228	2.32908	0	0	-	-0.163385	11.269	0	0	-	-0.159156	10.616	0	0	-	-0.00919068	0.13525	0	0	-	-0.115348	4.64142	0	0	-	-0.111118	5.70026	0	0	-	-0.106157	2.65661	0	0	-	-0.101927	5.26897	0
YLR077W|FMP25|BCA1	YLR077W	chrXII:283871-285623	+	1752	0.313351	40.4773	-0.0637886	2.68033	0	0	-	-0.0477343	1.9615	0	0	-	-0.313351	40.4773	0	0	-	-0.187922	14.9606	0	0	-	0.0160543	0.220081	0	0	-	-0.249563	21.2204	0	0	-	-0.124134	7.12628	0	0	-	-0.265617	21.396	0	0	-	-0.140188	9.3854	0
YLR078C|BOS1|SEC32	YLR078C	chrXII:285735-286559	-	735	0.629347	110.491	-0.170292	7.74683	0	0	-	-0.0489242	1.39161	0	0	-	-0.0769705	2.57477	0	0	-	-0.109618	4.05606	0	0	-	0.121368	2.41017	0	0	-	0.0933214	2.37764	0	0	-	0.0606742	1.76712	0	0	-	-0.0280463	0.266425	0	0	-	-0.0606936	1.87152	0
YLR079W|SIC1|SDB25	YLR079W	chrXII:286819-287674	+	855	0.321423	56.6074	0.127641	9.99099	0	0	-	0.0587813	3.30708	0	0	-	-0.155521	15.5606	0	0	-	0.165901	15.8559	0	0	-	-0.0688595	1.9624	0	0	-	-0.283162	37.6791	0	0	-	0.0382607	1.67352	0	0	-	-0.214303	18.9557	0	0	-	0.10712	7.72132	0
YLR080W|EMP46	YLR080W	chrXII:287915-289250	+	1335	2.65061	870.113	0.666439	63.5974	0	0	-	0.548637	47.4607	0	0	-	0.666398	66.4696	0	0	-	0.0452211	1.09502	0	0	-	-0.117803	1.59031	0	0	-	-4.08666e-05	0.00110238	0	0	-	-0.621218	52.6994	0	0	-	0.117762	1.45962	0	0	-	-0.503416	38.4408	0
YLR081W|GAL2	YLR081W	chrXII:290211-291936	+	1725	1.53185	72.2099	0.803463	0	0	0	-	0.455389	8.52226	0	0	-	0.153298	1.86224	0	0	-	-0.728391	21.3136	0	0	-	-0.348073	0	0	0	-	-0.650165	0	0	0	-	-1.53185	70.3949	0	0	-	-0.302091	1.99895	0	0	-	-1.18378	48.8288	0
YLR082C|SRL2	YLR082C	chrXII:292393-293572	-	1179	0.647038	88.2003	0.179451	7.11547	0	0	-	0.16105	6.46059	0	0	-	0.145519	5.52831	0	0	-	0.556862	49.5401	0	0	-	-0.0184011	0.171292	0	0	-	-0.0339328	0.519231	0	0	-	0.377411	22.3513	0	0	-	-0.0155317	0.107854	0	0	-	0.395812	26.0005	0
YLR083C|EMP70|TMN1|p24a	YLR083C	chrXII:294090-296094	-	2004	0.396886	82.2666	-0.131307	9.93546	0	0	-	-0.107739	7.58117	0	0	-	-0.101539	6.93732	0	0	-	0.071139	3.94824	0	0	-	0.0235678	0.408341	0	0	-	0.0297672	0.860454	0	0	-	0.202445	20.7073	0	0	-	0.0061994	0.0615918	0	0	-	0.178878	17.3687	0
YLR084C|RAX2	YLR084C	chrXII:296588-300251	-	3663	0.687723	246.528	-0.285428	37.3925	0	0	-	-0.199454	20.1645	0	0	-	-0.165682	14.4362	0	0	-	-0.212098	21.5659	0	0	-	0.0859742	2.54586	0	0	-	0.119746	6.21578	0	0	-	0.0733303	3.75012	0	0	-	0.0337714	0.553523	0	0	-	-0.0126439	0.472277	0
YLR085C|ARP6	YLR085C	chrXII:300672-301989	-	1317	0.426014	69.4641	-0.111036	5.24018	0	0	-	-0.0132575	0.380016	0	0	-	-0.0788763	3.41923	0	0	-	-0.239705	19.4076	0	0	-	0.0977786	2.26929	0	0	-	0.0321598	0.70599	0	0	-	-0.128669	6.55208	0	0	-	-0.0656188	1.0841	0	0	-	-0.226448	17.8423	0
YLR086W|SMC4	YLR086W	chrXII:302242-306499	+	4257	0.492124	128.058	-0.150746	12.1469	0	0	-	-0.139268	11.3341	0	0	-	-0.133962	10.5782	0	0	-	-0.446571	94.3767	0	0	-	0.0114779	0.177176	0	0	-	0.0167845	0.418605	0	0	-	-0.295825	41.8236	0	0	-	0.00530659	0.0515047	0	0	-	-0.307303	47.1265	0
YLR087C|CSF1	YLR087C	chrXII:306854-315731	-	8877	0.354327	73.9204	-0.0246395	1.01448	0	0	-	0.109042	8.41598	0	0	-	0.0474541	2.52462	0	0	-	-0.220674	28.0887	0	0	-	0.133682	6.55162	0	0	-	0.0720935	3.19281	0	0	-	-0.196034	21.8074	0	0	-	-0.0615883	1.54502	0	0	-	-0.329716	59.633	0
YLR088W|GAA1|END2	YLR088W	chrXII:316106-317951	+	1845	0.368504	53.8773	-0.0800624	3.28708	0	0	-	-0.0460287	1.64427	0	0	-	0.00334439	0.078247	0	0	-	0.040831	1.42109	0	0	-	0.0340337	0.481739	0	0	-	0.0834068	2.64307	0	0	-	0.120893	5.92936	0	0	-	0.0493731	0.784025	0	0	-	0.0868597	3.84233	0
YLR089C|ALT1	YLR089C	chrXII:318236-320015	-	1779	0.604196	151.334	0.389733	57.7044	0	0	-	0.456864	81.1301	0	0	-	0.405068	64.1341	0	0	-	0.242475	23.9616	0	0	-	0.0671309	1.4799	0	0	-	0.0153352	0.318215	0	0	-	-0.147258	9.52387	0	0	-	-0.0517956	0.931537	0	0	-	-0.214389	19.0247	0
YLR090W|XDJ1	YLR090W	chrXII:320700-322080	+	1380	0.591216	111.88	-0.0556024	1.9601	0	0	-	-0.231028	18.7629	0	0	-	-0.149116	8.8454	0	0	-	0.310004	28.289	0	0	-	-0.175426	6.45997	0	0	-	-0.0935133	3.0566	0	0	-	0.365607	37.0914	0	0	-	0.0819127	1.59781	0	0	-	0.541032	83.9986	0
YLR091W|GEP5|RRG5	YLR091W	chrXII:322296-323178	+	882	0.746984	103.436	-0.0894305	2.44247	0	0	-	-0.317873	20.1717	0	0	-	-0.191794	8.29705	0	0	-	0.293543	14.4108	0	0	-	-0.228443	6.22298	0	0	-	-0.102363	2.28322	0	0	-	0.382974	22.0757	0	0	-	0.126079	2.07776	0	0	-	0.611416	58.7557	0
YLR092W|SUL2	YLR092W	chrXII:323543-326225	+	2682	2.11027	1157.16	-0.0147281	0.324229	0	0	-	-0.0484987	1.44639	0	0	-	0.08644	3.09617	0	0	-	-0.964815	233.463	0	0	-	-0.0337706	0.397644	0	0	-	0.101168	2.70641	0	0	-	-0.950087	220.691	0	0	-	0.134939	2.83395	0	0	-	-0.916316	216.886	0
YLR093C|NYV1|MAM2	YLR093C	chrXII:326512-327415	-	762	0.375437	105.737	0.29163	53.9806	0	0	-	0.323077	69.1822	0	0	-	0.271726	49.4874	0	0	-	0.346095	73.4748	0	0	-	0.0314478	0.699959	0	0	-	-0.0199034	0.597091	0	0	-	0.0544657	2.97608	0	0	-	-0.0513512	1.28695	0	0	-	0.0230179	1.07756	0
YLR094C|GIS3	YLR094C	chrXII:327729-329238	-	1509	0.778126	216.257	0.0516288	1.76134	0	0	-	-0.0492688	1.76179	0	0	-	-0.178104	11.8854	0	0	-	0.00673331	0.18723	0	0	-	-0.100898	2.31547	0	0	-	-0.229732	14.0095	0	0	-	-0.0448955	1.46323	0	0	-	-0.128835	3.43812	0	0	-	0.0560021	2.08258	0
YLR095C|IOC2	YLR095C	chrXII:329676-332115	-	2439	0.391556	64.4405	-0.193063	15.318	0	0	-	-0.234196	23.0399	0	0	-	-0.123114	7.62218	0	0	-	0.0893096	4.46595	0	0	-	-0.0411332	0.74551	0	0	-	0.069949	2.34173	0	0	-	0.282372	29.2118	0	0	-	0.111082	3.18833	0	0	-	0.323506	39.75	0
YLR096W|KIN2	YLR096W	chrXII:332589-336033	+	3444	0.348411	47.3037	-0.153371	10.0748	0	0	-	0.000820635	0.0228206	0	0	-	0.00534656	0.148004	0	0	-	-0.0709874	3.22934	0	0	-	0.154191	5.8405	0	0	-	0.158717	8.41461	0	0	-	0.0823834	3.78403	0	0	-	0.00452593	0.0402523	0	0	-	-0.071808	3.28155	0
YLR097C|HRT3	YLR097C	chrXII:336230-337265	-	1035	0.464924	73.4844	-0.0856979	2.95982	0	0	-	-0.0355249	0.993251	0	0	-	-0.117149	5.04396	0	0	-	0.0455349	1.36205	0	0	-	0.0501729	0.699959	0	0	-	-0.0314516	0.590399	0	0	-	0.131233	5.34037	0	0	-	-0.0816245	1.28619	0	0	-	0.0810598	2.86256	0
YLR098C|CHA4|SIL2|SIL3	YLR098C	chrXII:337526-339473	-	1947	0.521673	121.234	-0.0694327	2.69598	0	0	-	-0.0359613	1.21608	0	0	-	0.0623949	2.51108	0	0	-	0.287601	25.1732	0	0	-	0.0334714	0.471017	0	0	-	0.131828	5.25343	0	0	-	0.357033	36.1285	0	0	-	0.0983562	2.1498	0	0	-	0.323562	31.8702	0
YLR099C|ICT1	YLR099C	chrXII:339743-340928	-	1185	0.978447	303.761	-0.353307	36.3197	0	0	-	-0.542585	88.4744	0	0	-	-0.536971	85.9528	0	0	-	0.0227826	0.689511	0	0	-	-0.189278	7.3734	0	0	-	-0.183664	9.2607	0	0	-	0.37609	38.9089	0	0	-	0.00561381	0.0460741	0	0	-	0.565367	90.8117	0
YLR099W-A|9980	YLR099W-A	chrXII:341324-341588	+	264	0.660812	58.493	0.00331593	0.0357019	0	0	-	-0.0109637	0.171824	0	0	-	-0.295478	11.3443	0	0	-	-0.313224	12.0661	0	0	-	-0.0142797	0.119648	0	0	-	-0.298793	8.4953	0	0	-	-0.31654	11.5921	0	0	-	-0.284514	5.7398	0	0	-	-0.30226	11.5134	0
YLR100W|ERG27	YLR100W	chrXII:341809-342853	+	1044	0.309498	76.8104	-0.0930154	7.67144	0	0	-	-0.191485	28.8341	0	0	-	-0.071686	5.43384	0	0	-	0.0454451	2.74198	0	0	-	-0.0984701	4.76348	0	0	-	0.0213294	0.71559	0	0	-	0.138461	14.4831	0	0	-	0.1198	6.89559	0	0	-	0.236931	40.8816	0
YLR102C|APC9	YLR102C	chrXII:342969-343767	-	798	0.866991	66.8852	0.0821286	1.23699	0	0	-	-0.222193	5.36286	0	0	-	-0.360147	11.7433	0	0	-	-0.18485	3.90447	0	0	-	-0.304322	4.39603	0	0	-	-0.442276	12.4227	0	0	-	-0.266979	6.27862	0	0	-	-0.137954	1.19652	0	0	-	0.0373433	0.567063	0
YLR103C|CDC45|SLD4	YLR103C	chrXII:343988-345941	-	1953	0.787564	137.458	-0.391562	27.9538	0	0	-	-0.571978	62.5501	0	0	-	-0.496426	46.7294	0	0	-	-0.165584	6.36871	0	0	-	-0.180417	4.31793	0	0	-	-0.104864	2.58509	0	0	-	0.225978	10.38	0	0	-	0.0755527	1.01392	0	0	-	0.406394	31.961	0
YLR104W|LCL2	YLR104W	chrXII:346584-346980	+	396	0.374376	40.0871	-0.0617309	1.76831	0	0	-	-0.0719648	2.32574	0	0	-	0.0681927	2.15486	0	0	-	-0.199031	10.249	0	0	-	-0.0102339	0.124493	0	0	-	0.129924	3.7348	0	0	-	-0.1373	5.35715	0	0	-	0.140157	2.84261	0	0	-	-0.127066	5.17831	0
YLR105C|SEN2	YLR105C	chrXII:347046-348180	-	1134	0.389662	57.7541	-0.0031864	0.0527996	0	0	-	-0.162162	9.34146	0	0	-	-0.239121	18.0445	0	0	-	-0.149278	7.77926	0	0	-	-0.158976	4.62946	0	0	-	-0.235934	13.4033	0	0	-	-0.146092	7.01218	0	0	-	-0.0769586	1.35313	0	0	-	0.0128839	0.366392	0
snR79|SNR79|Z9	9994	chrXII:348426-348510	-	84	0.769291	38.0617	-0.145687	1.92532	0	0	-	-0.555729	16.6053	0	0	-	0.115967	1.49337	0	0	-	0.0614588	0.71931	0	0	-	-0.410043	5.28927	0	0	-	0.261654	3.20263	0	0	-	0.207146	2.95678	0	0	-	0.671697	14.781	0	0	-	0.617188	18.7092	0
YLR106C|MDN1|REA1	YLR106C	chrXII:349005-363738	-	14733	0.462923	55.4199	0.0531395	1.58919	0	0	-	0.0629286	2.06026	0	0	-	-0.179501	9.66371	0	0	-	-0.0641717	2.13754	0	0	-	0.00978908	0.124493	0	0	-	-0.23264	11.4368	0	0	-	-0.117311	4.65357	0	0	-	-0.242429	9.49528	0	0	-	-0.1271	5.53319	0
YLR107W|REX3	YLR107W	chrXII:364115-365330	+	1215	0.379741	98.7846	0.0908126	5.58396	0	0	-	0.126805	10.2092	0	0	-	0.173079	16.9742	0	0	-	0.176354	16.7776	0	0	-	0.0359921	0.734255	0	0	-	0.0822669	3.55692	0	0	-	0.0855416	4.7984	0	0	-	0.0462748	0.957809	0	0	-	0.0495495	2.40114	0
snR6|SNR6	10001	chrXII:366234-366346	+	112	1.45225	48.4317	0.325984	3.55119	0	0	-	0.0537103	0.408344	0	0	-	0.0700693	0.544326	0	0	-	0.516612	7.4669	0	0	-	-0.272274	1.41043	0	0	-	-0.255915	1.89331	0	0	-	0.190628	1.74508	0	0	-	0.016359	0.0376945	0	0	-	0.462902	6.30786	0
YLR108C|10003	YLR108C	chrXII:366666-368124	-	1458	0.797612	117.181	-0.450906	30.8826	0	0	-	-0.639974	65.838	0	0	-	-0.222888	9.18674	0	0	-	-0.0785593	1.92959	0	0	-	-0.189068	4.12176	0	0	-	0.228018	7.43329	0	0	-	0.372347	20.833	0	0	-	0.417086	21.4719	0	0	-	0.561414	48.7924	0
YLR109W|AHP1	YLR109W	chrXII:368780-369311	+	531	1.44437	741.578	0.192727	14.476	0	0	-	0.308707	35.4809	0	0	-	0.558932	110.69	0	0	-	0.336868	40.8708	0	0	-	0.11598	3.32179	0	0	-	0.366205	41.8524	0	0	-	0.144141	8.79006	0	0	-	0.250225	16.0216	0	0	-	0.028161	0.999351	0
YLR113W|HOG1|SSK3	YLR113W	chrXII:371619-372927	+	1308	0.355149	142.964	-0.0151965	0.847556	0	0	-	0.0553935	4.95847	0	0	-	0.23837	61.0939	0	0	-	0.277697	78.1674	0	0	-	0.07059	3.70083	0	0	-	0.253567	60.0708	0	0	-	0.292893	84.9409	0	0	-	0.182977	27.34	0	0	-	0.222303	51.3652	0
YLR114C|AVL9	YLR114C	chrXII:374943-377238	-	2295	0.992145	63.5357	-0.0991341	1.50001	0	0	-	-0.367426	10.4976	0	0	-	-0.348181	9.6387	0	0	-	-0.198642	3.96852	0	0	-	-0.268291	3.19656	0	0	-	-0.249047	4.0781	0	0	-	-0.0995078	1.52526	0	0	-	0.0192443	0.0726979	0	0	-	0.168784	3.18276	0
YLR115W|CFT2|YDH1	YLR115W	chrXII:377984-380564	+	2580	0.392479	109.822	-0.0965531	6.82405	0	0	-	-0.0509221	2.84207	0	0	-	-0.112682	9.41439	0	0	-	-0.105782	8.14688	0	0	-	0.0456311	1.15273	0	0	-	-0.0161284	0.452432	0	0	-	-0.00922917	0.347463	0	0	-	-0.0617595	1.68103	0	0	-	-0.0548603	3.10645	0
YLR116W|MSL5	YLR116W	chrXII:380821-382252	+	1431	0.256005	46.8077	-0.0384495	1.816	0	0	-	-0.0468183	2.53516	0	0	-	-0.0645048	3.97025	0	0	-	0.113015	8.6345	0	0	-	-0.0083688	0.147555	0	0	-	-0.0260553	0.793496	0	0	-	0.151464	13.2984	0	0	-	-0.0176865	0.285128	0	0	-	0.159833	15.7483	0
YLR117C|CLF1|NTC77|SYF3	YLR117C	chrXII:382470-384534	-	2064	0.636838	129.761	-0.123903	5.76026	0	0	-	-0.117333	5.64902	0	0	-	-0.23717	18.0928	0	0	-	-0.313152	28.9722	0	0	-	0.00657026	0.0972143	0	0	-	-0.113267	3.89185	0	0	-	-0.189249	11.5071	0	0	-	-0.119837	2.84306	0	0	-	-0.195819	12.9757	0
YLR118C|APT1	YLR118C	chrXII:384724-385408	-	684	0.720377	233.109	0.185999	14.4399	0	0	-	0.244158	25.2223	0	0	-	0.17141	13.4817	0	0	-	0.0439088	1.78211	0	0	-	0.0581597	1.17788	0	0	-	-0.0145892	0.296483	0	0	-	-0.14209	8.74589	0	0	-	-0.0727488	1.50495	0	0	-	-0.20025	16.7152	0
YLR119W|SRN2|SRN10|VPL16|VPS37	YLR119W	chrXII:385533-386175	+	642	1.12128	236.307	0.14913	5.26135	0	0	-	0.0381069	0.915845	0	0	-	-0.0535791	1.43186	0	0	-	0.333073	19.4283	0	0	-	-0.111023	1.72459	0	0	-	-0.202709	6.5821	0	0	-	0.183943	6.59075	0	0	-	-0.091686	1.21988	0	0	-	0.294966	15.8495	0
YLR120C|YPS1|YAP3	YLR120C	chrXII:386510-388220	-	1710	0.743845	476.461	0.438199	155.783	0	0	-	0.604936	299.264	0	0	-	0.468392	181.485	0	0	-	0.552558	243.632	0	0	-	0.166737	15.0851	0	0	-	0.0301923	1.2017	0	0	-	0.114358	11.8536	0	0	-	-0.136544	10.4057	0	0	-	-0.0523785	3.66921	0
YLR121C|YPS3|YPS4	YLR121C	chrXII:388743-390270	-	1527	1.51046	782.545	-0.277296	27.5753	0	0	-	0.097179	4.90762	0	0	-	0.500962	85.9294	0	0	-	-0.113974	6.24553	0	0	-	0.374475	35.4768	0	0	-	0.778259	195.861	0	0	-	0.163323	10.654	0	0	-	0.403783	45.2154	0	0	-	-0.211153	17.1555	0
YLR125W|10044	YLR125W	chrXII:393483-393894	+	411	0.576122	24.1212	0.080748	0.957085	0	0	-	0.188438	3.01452	0	0	-	0.144763	2.15848	0	0	-	0.343298	6.81915	0	0	-	0.10769	0.600775	0	0	-	0.0640149	0.504412	0	0	-	0.262551	4.19962	0	0	-	-0.043675	0.169076	0	0	-	0.154861	2.17122	0
YLR126C|10046	YLR126C	chrXII:394764-395520	-	756	1.96628	452.769	-0.476773	21.0871	0	0	-	-0.556021	30.2515	0	0	-	-0.68777	45.4015	0	0	-	-0.769463	54.0041	0	0	-	-0.0792485	0.712851	0	0	-	-0.210997	4.4646	0	0	-	-0.29269	9.78176	0	0	-	-0.131749	1.39292	0	0	-	-0.213442	6.42889	0
YLR127C|APC2|RSI1|TID2	YLR127C	chrXII:395757-398319	-	2562	0.384557	62.4628	-0.20067	13.9344	0	0	-	-0.142268	8.37705	0	0	-	-0.112108	5.7117	0	0	-	-0.217017	16.356	0	0	-	0.0584019	1.08792	0	0	-	0.088562	2.91162	0	0	-	-0.0163473	0.477719	0	0	-	0.03016	0.391329	0	0	-	-0.0747492	3.17486	0
YLR128W|DCN1	YLR128W	chrXII:398529-399433	+	810	1.30918	344.341	0.210663	9.36175	0	0	-	0.42907	34.2696	0	0	-	0.366624	25.4391	0	0	-	-0.258264	14.741	0	0	-	0.218407	5.21706	0	0	-	0.155961	4.13955	0	0	-	-0.468927	39.1185	0	0	-	-0.0624457	0.665377	0	0	-	-0.687334	83.238	0
YLR129W|DIP2|UTP12	YLR129W	chrXII:399656-402488	+	2832	1.01422	342.694	-0.79013	201.782	0	0	-	-1.01422	342.694	0	0	-	-1.00855	338.328	0	0	-	-0.822843	218.404	0	0	-	-0.224088	11.9481	0	0	-	-0.21842	14.8231	0	0	-	-0.0327126	1.12087	0	0	-	0.00566852	0.048495	0	0	-	0.191376	14.8536	0
YLR130C|ZRT2	YLR130C	chrXII:402793-404062	-	1269	0.241579	50.574	0.0248522	1.14601	0	0	-	0.0216378	1.0229	0	0	-	0.108877	9.85759	0	0	-	0.203226	27.1388	0	0	-	-0.00321439	0.0723676	0	0	-	0.0840247	4.57933	0	0	-	0.178374	20.2716	0	0	-	0.087239	3.36567	0	0	-	0.181588	22.4134	0
YLR131C|ACE2	YLR131C	chrXII:404509-406822	-	2313	0.641204	95.5622	0.241686	13.3879	0	0	-	0.415218	37.2766	0	0	-	0.186217	9.25218	0	0	-	0.0853606	2.84729	0	0	-	0.173532	4.09212	0	0	-	-0.0554691	1.07347	0	0	-	-0.156326	6.37074	0	0	-	-0.229001	6.89973	0	0	-	-0.329857	23.4311	0
YLR132C|10059	YLR132C	chrXII:407282-408155	-	873	0.898913	167.196	0.271255	14.6987	0	0	-	0.456151	39.5621	0	0	-	0.354742	24.8563	0	0	-	0.512564	45.681	0	0	-	0.184896	3.99438	0	0	-	0.0834874	1.68982	0	0	-	0.24131	10.8828	0	0	-	-0.101408	1.37986	0	0	-	0.0564138	1.44639	0
YLR133W|CKI1	YLR133W	chrXII:408444-410193	+	1749	0.385891	60.0797	0.0878984	4.1115	0	0	-	0.143924	9.45718	0	0	-	0.187466	14.5954	0	0	-	-0.0321217	1.18937	0	0	-	0.0560257	1.09534	0	0	-	0.099568	3.7348	0	0	-	-0.12002	6.50875	0	0	-	0.0435423	0.690533	0	0	-	-0.176046	12.915	0
YLR134W|PDC5	YLR134W	chrXII:410722-412414	+	1692	0.841513	263.043	0.0395376	1.25946	0	0	-	0.0862539	3.77611	0	0	-	-0.0151862	0.435024	0	0	-	-0.335403	36.0898	0	0	-	0.0467163	0.747879	0	0	-	-0.0547238	1.35616	0	0	-	-0.37494	42.4869	0	0	-	-0.10144	2.19193	0	0	-	-0.421657	55.6	0
YLR135W|SLX4	YLR135W	chrXII:413280-415527	+	2247	0.310657	40.9568	-0.220288	15.5903	0	0	-	-0.229021	18.0984	0	0	-	-0.144929	8.16857	0	0	-	-0.201552	13.5273	0	0	-	-0.00873363	0.128212	0	0	-	0.0753585	2.22381	0	0	-	0.0187361	0.534246	0	0	-	0.0840921	1.65683	0	0	-	0.0274697	0.893967	0
YLR136C|TIS11|CTH2	YLR136C	chrXII:415800-416658	-	858	1.51254	446.928	-0.753408	85.6012	0	0	-	-0.500845	39.5621	0	0	-	-0.41436	26.9159	0	0	-	-0.402388	24.1061	0	0	-	0.252562	7.59024	0	0	-	0.339047	17.0026	0	0	-	0.35102	20.7352	0	0	-	0.0864848	1.05413	0	0	-	0.0984572	2.88272	0
YLR137W|10070	YLR137W	chrXII:417005-418109	+	1104	0.792589	91.9541	0.186609	5.91249	0	0	-	-0.0805186	2.00842	0	0	-	-0.10877	3.0282	0	0	-	0.267479	10.6666	0	0	-	-0.267127	6.22302	0	0	-	-0.295379	10.0696	0	0	-	0.08087	1.73894	0	0	-	-0.0282512	0.207389	0	0	-	0.347997	17.0642	0
YLR138W|NHA1	YLR138W	chrXII:418436-421394	+	2958	0.778914	279.168	-0.0766541	3.98392	0	0	-	-0.0901436	5.39835	0	0	-	-0.00650349	0.210024	0	0	-	-0.012595	0.461109	0	0	-	-0.0134895	0.202799	0	0	-	0.0701506	2.67335	0	0	-	0.0640591	3.08423	0	0	-	0.0836401	2.20775	0	0	-	0.0775485	4.25388	0
YLR139C|SLS1	YLR139C	chrXII:421541-423473	-	1932	0.820133	66.4687	-0.0555471	0.892616	0	0	-	0.31912	10.6533	0	0	-	0.0192708	0.278132	0	0	-	0.242378	6.68792	0	0	-	0.374667	8.05248	0	0	-	0.0748179	0.908807	0	0	-	0.297925	8.81527	0	0	-	-0.299849	4.9135	0	0	-	-0.0767414	1.38249	0
YLR141W|RRN5	YLR141W	chrXII:423682-424774	+	1092	0.372089	27.3831	-0.163632	5.3833	0	0	-	-0.253649	11.9874	0	0	-	-0.0425617	0.932556	0	0	-	0.11647	3.2221	0	0	-	-0.0900177	1.19254	0	0	-	0.12107	2.61114	0	0	-	0.280102	11.9521	0	0	-	0.211088	4.49571	0	0	-	0.37012	21.2324	0
YLR142W|PUT1	YLR142W	chrXII:425185-426616	+	1431	2.08118	1954.59	0.0153365	0.390775	0	0	-	-0.0146411	0.413531	0	0	-	0.0145921	0.399337	0	0	-	-0.10458	4.7049	0	0	-	-0.0299777	0.397644	0	0	-	-0.00074441	0.00908715	0	0	-	-0.119917	5.35973	0	0	-	0.0292332	0.346399	0	0	-	-0.0899391	3.81767	0
YLR143W|10084	YLR143W	chrXII:427328-429386	+	2058	0.506797	119.478	-0.457542	91.9277	0	0	-	-0.506797	119.478	0	0	-	-0.430116	84.5529	0	0	-	-0.24646	26.9939	0	0	-	-0.0492554	1.14651	0	0	-	0.0274257	0.756928	0	0	-	0.211082	20.9259	0	0	-	0.0766812	2.07024	0	0	-	0.260338	33.0221	0
YLR144C|ACF2|ENG2|PCA1	YLR144C	chrXII:429676-432016	-	2340	0.300823	39.7694	0.0165482	0.507697	0	0	-	0.12938	8.20317	0	0	-	0.180196	14.0712	0	0	-	0.122071	7.21384	0	0	-	0.112832	3.30402	0	0	-	0.163648	8.85167	0	0	-	0.105523	5.38952	0	0	-	0.0508161	0.901769	0	0	-	-0.00730887	0.215109	0
YLR145W|RMP1	YLR145W	chrXII:432167-432773	+	606	0.790506	80.6141	-0.146165	3.40768	0	0	-	-0.343211	14.6103	0	0	-	-0.183018	5.14092	0	0	-	-0.0466457	0.86409	0	0	-	-0.197046	2.99333	0	0	-	-0.0368533	0.430126	0	0	-	0.0995192	1.99127	0	0	-	0.160193	1.99895	0	0	-	0.296565	10.9787	0
YLR146C|SPE4	YLR146C	chrXII:432822-433725	-	903	0.580508	126.454	-0.291186	28.668	0	0	-	-0.303444	33.3115	0	0	-	-0.273887	26.9608	0	0	-	0.0875122	3.74556	0	0	-	-0.0122588	0.161443	0	0	-	0.017299	0.357353	0	0	-	0.378698	43.2973	0	0	-	0.0295578	0.408117	0	0	-	0.390957	49.1388	0
YLR146W-A|10092	YLR146W-A	chrXII:433869-434058	+	189	0.57764	27.0957	0.0754037	1.27186	0	0	-	0.249399	7.08056	0	0	-	0.485019	20.6206	0	0	-	-0.092621	1.77829	0	0	-	0.173996	1.96129	0	0	-	0.409615	11.4469	0	0	-	-0.168025	3.64758	0	0	-	0.23562	2.88829	0	0	-	-0.34202	11.6098	0
YLR147C|SMD3|SLT16	YLR147C	chrXII:434157-434463	-	306	1.15268	260.573	-0.089674	2.63197	0	0	-	-0.168192	7.15049	0	0	-	-0.0489568	1.28791	0	0	-	-0.305732	19.0187	0	0	-	-0.0785177	1.11605	0	0	-	0.0407172	0.682648	0	0	-	-0.216058	10.0317	0	0	-	0.119235	1.91401	0	0	-	-0.137541	5.29618	0
YLR148W|PEP3|VAM8|VPS18|VPT18	YLR148W	chrXII:434640-437397	+	2757	0.301729	41.455	-0.0245473	0.832231	0	0	-	0.0472964	1.99108	0	0	-	-0.0473359	2.04258	0	0	-	0.103576	5.85141	0	0	-	0.0718436	1.68894	0	0	-	-0.0227887	0.532658	0	0	-	0.128123	7.71156	0	0	-	-0.0946323	2.46179	0	0	-	0.0562798	2.46017	0
YLR149C|10098	YLR149C	chrXII:437630-439823	-	2193	1.57884	466.031	0.718376	92.053	0	0	-	1.01566	184.603	0	0	-	0.867496	135.832	0	0	-	0.231103	11.7272	0	0	-	0.297287	10.3179	0	0	-	0.14912	4.06334	0	0	-	-0.487273	41.8883	0	0	-	-0.148167	2.58345	0	0	-	-0.78456	107.528	0
YLR150W|STM1|MPT4	YLR150W	chrXII:440466-441288	+	822	0.373071	106.633	0.0425357	2.48259	0	0	-	0.0057522	0.250115	0	0	-	-0.0249852	1.33934	0	0	-	0.0121077	0.594941	0	0	-	-0.0367835	1.03763	0	0	-	-0.067521	3.69945	0	0	-	-0.030428	1.63633	0	0	-	-0.0307374	0.718838	0	0	-	0.00635549	0.289869	0
YLR151C|PCD1	YLR151C	chrXII:441714-442737	-	1023	0.97911	145.625	0.728876	63.273	0	0	-	0.678257	59.5099	0	0	-	0.430855	26.1165	0	0	-	0.501396	32.269	0	0	-	-0.0506197	0.408341	0	0	-	-0.298021	9.00502	0	0	-	-0.227481	6.98178	0	0	-	-0.247402	4.66299	0	0	-	-0.176861	5.16876	0
YLR152C|10106	YLR152C	chrXII:442957-444688	-	1731	0.502154	96.0073	0.203986	14.4671	0	0	-	0.139377	8.27976	0	0	-	0.205994	15.6379	0	0	-	0.461273	62.94	0	0	-	-0.0646094	1.23233	0	0	-	0.00200764	0.0289361	0	0	-	0.257286	19.7655	0	0	-	0.0666171	1.12233	0	0	-	0.321896	31.8463	0
YLR153C|ACS2	YLR153C	chrXII:445523-447575	-	2052	0.667907	337.823	0.00920977	0.36987	0	0	-	0.0296308	1.58094	0	0	-	-0.0730881	5.62752	0	0	-	0.066551	4.77762	0	0	-	0.020421	0.423365	0	0	-	-0.0822979	4.83825	0	0	-	0.0573412	3.63398	0	0	-	-0.102719	4.93233	0	0	-	0.0369202	2.12929	0
YLR154C|RNH203	YLR154C	chrXII:447981-448314	-	333	0.607187	85.1312	-0.351923	23.6587	0	0	-	-0.355375	25.7536	0	0	-	-0.314759	20.2894	0	0	-	-0.328456	21.0295	0	0	-	-0.00345262	0.048091	0	0	-	0.037164	0.633298	0	0	-	0.0234668	0.534246	0	0	-	0.0406166	0.420559	0	0	-	0.0269194	0.678788	0
YLR163C|MAS1|MIF1	YLR163C	chrXII:491865-493254	-	1389	0.889714	453.124	-0.121853	8.5592	0	0	-	-0.209935	24.1361	0	0	-	-0.138277	11.3498	0	0	-	0.0683485	3.54701	0	0	-	-0.088081	2.81578	0	0	-	-0.0164237	0.413215	0	0	-	0.190202	17.2702	0	0	-	0.0716574	1.87793	0	0	-	0.278283	37.5857	0
YLR164W|10237	YLR164W	chrXII:493882-494389	+	507	0.346355	12.2073	0.290454	7.0908	0	0	-	0.300798	8.13547	0	0	-	0.346355	10.0396	0	0	-	0.231392	5.21053	0	0	-	0.0103441	0.0723676	0	0	-	0.0559016	0.516642	0	0	-	-0.0590616	0.789503	0	0	-	0.0455575	0.226314	0	0	-	-0.0694056	1.04922	0
YLR165C|PUS5	YLR165C	chrXII:494493-495258	-	765	0.6875	120.578	0.282148	17.0951	0	0	-	0.102068	3.7654	0	0	-	0.0779158	2.61776	0	0	-	0.451843	38.7897	0	0	-	-0.18008	4.31793	0	0	-	-0.204232	7.51926	0	0	-	0.169695	6.37276	0	0	-	-0.0241522	0.222453	0	0	-	0.349775	24.0927	0
YLR166C|SEC10	YLR166C	chrXII:495428-498044	-	2616	0.434918	95.033	0.0211086	0.75899	0	0	-	0.109042	7.244	0	0	-	0.0658292	3.46823	0	0	-	0.144597	11.1192	0	0	-	0.0879336	2.55914	0	0	-	0.0447206	1.35435	0	0	-	0.123489	8.14096	0	0	-	-0.043213	0.838176	0	0	-	0.035555	1.51387	0
YLR167W|RPS31|RPS37|UBI3	YLR167W	chrXII:498946-499405	+	459	0.634946	131.163	-0.0149508	0.404047	0	0	-	-0.0628887	2.48033	0	0	-	-0.1845	12.7477	0	0	-	-0.100029	4.76627	0	0	-	-0.047938	0.805754	0	0	-	-0.169549	8.28327	0	0	-	-0.0850786	3.58288	0	0	-	-0.121611	3.10263	0	0	-	-0.0371407	1.29382	0
YLR168C|UPS2|AIM30|GEP1|MSF1|MSF1'	YLR168C	chrXII:499577-500270	-	693	1.08896	226.346	-0.0941671	2.55221	0	0	-	-0.0708374	1.8815	0	0	-	-0.249959	12.4378	0	0	-	0.126397	3.87073	0	0	-	0.0233297	0.207613	0	0	-	-0.155792	4.16785	0	0	-	0.220564	8.65334	0	0	-	-0.179122	3.55995	0	0	-	0.197235	7.76836	0
YLR170C|APS1|YAP19	YLR170C	chrXII:500578-501049	-	471	0.743349	63.8325	0.0473571	0.813237	0	0	-	0.161	4.2364	0	0	-	0.123684	2.95616	0	0	-	0.00264459	0.0413864	0	0	-	0.113643	1.23233	0	0	-	0.0763272	1.0348	0	0	-	-0.0447126	0.763252	0	0	-	-0.0373159	0.233609	0	0	-	-0.158356	4.0426	0
YLR172C|DPH5	YLR172C	chrXII:501259-502162	-	903	0.194648	31.2864	-0.0540793	3.28946	0	0	-	0.0113842	0.504874	0	0	-	0.0604484	4.11458	0	0	-	0.112157	10.3233	0	0	-	0.0654635	2.28086	0	0	-	0.114528	8.23456	0	0	-	0.166236	19.428	0	0	-	0.0490642	1.30001	0	0	-	0.100772	8.7248	0
YLR173W|10255	YLR173W	chrXII:502420-504247	+	1827	0.438397	57.8674	0.105738	4.13762	0	0	-	0.22238	14.4491	0	0	-	0.235887	15.7856	0	0	-	-0.0956821	3.80998	0	0	-	0.116642	2.46635	0	0	-	0.130149	4.20718	0	0	-	-0.20142	11.3481	0	0	-	0.0135072	0.107854	0	0	-	-0.318062	26.5407	0
YLR174W|IDP2	YLR174W	chrXII:504590-505829	+	1239	0.746557	74.4222	0.142772	3.12969	0	0	-	0.288165	9.70101	0	0	-	0.330811	11.9621	0	0	-	0.103629	2.1479	0	0	-	0.145393	1.59031	0	0	-	0.188039	3.37297	0	0	-	-0.039143	0.615471	0	0	-	0.0426459	0.252129	0	0	-	-0.184536	4.5716	0
YLR175W|CBF5	YLR175W	chrXII:506133-507585	+	1452	0.40446	134.004	-0.173784	24.6126	0	0	-	-0.20595	35.2397	0	0	-	-0.13564	16.4481	0	0	-	0.0547336	3.80118	0	0	-	-0.0321667	0.854323	0	0	-	0.038144	1.63255	0	0	-	0.228517	40.0408	0	0	-	0.0703107	2.66873	0	0	-	0.260684	53.3525	0
YLR176C|RFX1|CRT1	YLR176C	chrXII:507796-510232	-	2436	0.443178	44.8345	0.263722	13.9534	0	0	-	0.330522	22.1461	0	0	-	0.304999	19.0204	0	0	-	0.185171	8.07037	0	0	-	0.0668008	0.842163	0	0	-	0.0412777	0.680487	0	0	-	-0.0785506	2.15486	0	0	-	-0.0255231	0.213114	0	0	-	-0.145351	5.41629	0
YLR177W|10263	YLR177W	chrXII:511053-512940	+	1887	1.47782	369.234	1.10358	194.082	0	0	-	1.12093	204.925	0	0	-	1.00487	165.361	0	0	-	0.827094	110.198	0	0	-	0.0173431	0.154332	0	0	-	-0.098716	2.0733	0	0	-	-0.27649	13.6202	0	0	-	-0.116059	1.60935	0	0	-	-0.293833	15.8101	0
YLR178C|TFS1|DKA1	YLR178C	chrXII:513161-513821	-	660	1.29537	392.141	0.789905	139.274	0	0	-	0.873941	174.145	0	0	-	0.734029	123.837	0	0	-	0.388876	35.9501	0	0	-	0.0840367	1.40459	0	0	-	-0.0558755	1.15145	0	0	-	-0.401028	35.9327	0	0	-	-0.139912	2.96062	0	0	-	-0.485065	53.2757	0
YLR179C|10268	YLR179C	chrXII:514107-514713	-	606	0.672994	195.501	-0.134024	8.72797	0	0	-	-0.250117	27.4658	0	0	-	0.0228923	0.816968	0	0	-	-0.164342	12.6998	0	0	-	-0.116093	3.82483	0	0	-	0.156916	8.99112	0	0	-	-0.0303178	1.11821	0	0	-	0.27301	22.8437	0	0	-	0.0857754	4.58614	0
YLR180W|SAM1|ETH10	YLR180W	chrXII:515261-516410	+	1149	0.321931	114.912	0.0354635	2.56817	0	0	-	0.157647	29.91	0	0	-	0.00839123	0.466698	0	0	-	-0.164284	31.7014	0	0	-	0.122183	11.1767	0	0	-	-0.0270723	1.29049	0	0	-	-0.199747	44.2387	0	0	-	-0.149255	18.5078	0	0	-	-0.321931	114.912	0
YLR181C|VTA1	YLR181C	chrXII:516677-517670	-	993	0.783904	193.847	-0.0815915	3.09758	0	0	-	-0.235444	18.2112	0	0	-	-0.237679	18.3318	0	0	-	-0.403935	47.5852	0	0	-	-0.153852	4.60452	0	0	-	-0.156087	6.54756	0	0	-	-0.322344	30.0215	0	0	-	-0.00223526	0.026839	0	0	-	-0.168492	10.4479	0
YLR182W|SWI6|PSL8|SDS11	YLR182W	chrXII:517939-520351	+	2412	0.863136	312.946	0.0346751	1.28036	0	0	-	-0.0436959	1.83665	0	0	-	-0.0884064	4.93284	0	0	-	-0.0284775	1.10316	0	0	-	-0.078371	1.9723	0	0	-	-0.123081	5.8809	0	0	-	-0.0631526	2.78161	0	0	-	-0.0447105	0.829493	0	0	-	0.0152184	0.540573	0
YLR183C|TOS4	YLR183C	chrXII:520542-522012	-	1470	1.27684	676.321	-0.381539	48.4767	0	0	-	-0.44138	68.6493	0	0	-	-0.639546	143.385	0	0	-	-0.285916	27.6527	0	0	-	-0.0598415	1.23233	0	0	-	-0.258007	21.5206	0	0	-	0.0956225	4.46591	0	0	-	-0.198166	10.4213	0	0	-	0.155464	10.3879	0
YLR185W|RPL37A	YLR185W	chrXII:522662-523288	+	267	0.3117	20.9862	0.0344312	0.784341	0	0	-	0.00711837	0.144971	0	0	-	-0.161611	6.57723	0	0	-	-0.101059	3.25805	0	0	-	-0.0273129	0.267037	0	0	-	-0.196042	6.53027	0	0	-	-0.13549	4.71361	0	0	-	-0.168729	3.40827	0	0	-	-0.108177	3.57962	0
YLR186W|EMG1|NEP1	YLR186W	chrXII:523631-524390	+	759	1.4618	862.666	-0.599542	120.527	0	0	-	-0.788003	219.931	0	0	-	-0.848732	253.616	0	0	-	-0.608559	122.23	0	0	-	-0.188461	9.29876	0	0	-	-0.24919	20.9942	0	0	-	-0.00901712	0.264992	0	0	-	-0.0607286	1.19652	0	0	-	0.179444	14.2599	0
YLR187W|SKG3	YLR187W	chrXII:524864-527945	+	3081	0.299088	56.8557	0.0120618	0.434275	0	0	-	0.156907	15.3127	0	0	-	0.0730721	4.53448	0	0	-	0.295911	45.2586	0	0	-	0.144845	7.5275	0	0	-	0.0610102	2.46925	0	0	-	0.283849	40.0919	0	0	-	-0.0838347	2.5638	0	0	-	0.139004	11.6408	0
YLR188W|MDL1	YLR188W	chrXII:528299-530387	+	2088	0.776041	284.831	-0.204116	19.0991	0	0	-	-0.235871	26.4985	0	0	-	-0.144589	11.0735	0	0	-	-0.311447	42.5725	0	0	-	-0.0317549	0.55106	0	0	-	0.059527	2.06535	0	0	-	-0.107331	6.48978	0	0	-	0.0912819	2.56379	0	0	-	-0.0755761	4.09244	0
YLR189C|ATG26|UGT51	YLR189C	chrXII:530796-534393	-	3597	0.978223	522.649	0.126967	9.40998	0	0	-	0.142128	12.1975	0	0	-	0.166573	15.7785	0	0	-	-0.282446	41.7806	0	0	-	0.0151615	0.242555	0	0	-	0.0396059	1.21421	0	0	-	-0.409413	80.797	0	0	-	0.0244444	0.389109	0	0	-	-0.424575	90.6907	0
YLR190W|MMR1	YLR190W	chrXII:535213-536689	+	1476	0.599337	227.08	-0.0967312	6.81458	0	0	-	0.0243509	1.06359	0	0	-	-0.0413715	2.17351	0	0	-	-0.488437	136.257	0	0	-	0.121082	5.59576	0	0	-	0.0553597	2.25273	0	0	-	-0.391705	86.8786	0	0	-	-0.0657224	1.77506	0	0	-	-0.512788	151.661	0
YLR191W|PEX13|PAS20	YLR191W	chrXII:537271-538432	+	1161	0.426469	49.9955	-0.230544	12.039	0	0	-	-0.281537	18.5847	0	0	-	-0.242559	14.0966	0	0	-	-0.274427	16.7344	0	0	-	-0.050993	0.642412	0	0	-	-0.0120156	0.176023	0	0	-	-0.0438836	1.1565	0	0	-	0.0389774	0.425378	0	0	-	0.00710938	0.154677	0
YLR192C|HCR1	YLR192C	chrXII:538791-539589	-	798	0.46382	192.29	-0.162836	25.9251	0	0	-	-0.226391	50.9684	0	0	-	-0.16323	27.2324	0	0	-	0.237429	50.471	0	0	-	-0.0635543	2.81995	0	0	-	-0.000393154	0.00908715	0	0	-	0.400266	138.498	0	0	-	0.0631611	2.66043	0	0	-	0.46382	192.29	0
YLR193C|UPS1	YLR193C	chrXII:540008-540536	-	528	0.779799	161.945	0.153175	6.50323	0	0	-	0.11564	4.61922	0	0	-	-0.0682669	2.29338	0	0	-	0.184135	8.90757	0	0	-	-0.0375351	0.421651	0	0	-	-0.221442	9.53997	0	0	-	0.0309592	0.739109	0	0	-	-0.183907	4.94577	0	0	-	0.0684943	2.12337	0
YLR194C|10299	YLR194C	chrXII:540808-541573	-	765	1.33931	295.426	0.263338	12.6876	0	0	-	0.548263	50.4772	0	0	-	0.651456	70.2594	0	0	-	0.145117	5.1162	0	0	-	0.284925	8.92365	0	0	-	0.388118	21.395	0	0	-	-0.118221	3.58288	0	0	-	0.103194	1.34452	0	0	-	-0.403145	27.8472	0
YLR195C|NMT1|CDC72	YLR195C	chrXII:541936-543304	-	1368	0.284142	57.569	-0.0641004	3.70314	0	0	-	-0.0799872	5.57174	0	0	-	-0.155338	16.5142	0	0	-	0.00628189	0.249356	0	0	-	-0.0158868	0.292289	0	0	-	-0.0912373	4.9029	0	0	-	0.0703822	4.18008	0	0	-	-0.0753505	2.40849	0	0	-	0.0862691	6.09782	0
YLR196W|PWP1	YLR196W	chrXII:543967-545698	+	1731	0.416612	78.6734	-0.250148	28.4467	0	0	-	-0.413011	77.5698	0	0	-	-0.416612	78.6734	0	0	-	-0.20315	19.7441	0	0	-	-0.162862	8.123	0	0	-	-0.166464	11.0881	0	0	-	0.0469983	2.021	0	0	-	-0.00360117	0.0376945	0	0	-	0.209861	21.4488	0
YLR197W|NOP56|SIK1	YLR197W	chrXII:546096-547611	+	1515	0.399767	116.549	-0.121304	11.5892	0	0	-	-0.090988	7.57852	0	0	-	-0.157354	19.1425	0	0	-	-0.020716	1.04565	0	0	-	0.0303162	0.734255	0	0	-	-0.0360495	1.35608	0	0	-	0.100588	8.43561	0	0	-	-0.0663658	2.13684	0	0	-	0.070272	5.05385	0
YLR199C|PBA1|POC1	YLR199C	chrXII:547852-548769	-	831	0.503042	90.9784	-0.159983	8.26644	0	0	-	-0.107603	4.77436	0	0	-	-0.145973	7.63983	0	0	-	-0.35769	35.6404	0	0	-	0.0523802	0.824936	0	0	-	0.0140107	0.238981	0	0	-	-0.197707	12.0206	0	0	-	-0.0383695	0.496727	0	0	-	-0.250087	19.3553	0
YLR200W|YKE2|GIM1|PFD6	YLR200W	chrXII:549011-549356	+	345	0.78025	203.749	-0.18984	11.3205	0	0	-	-0.288652	25.9933	0	0	-	-0.25845	20.8708	0	0	-	-0.611992	106.819	0	0	-	-0.0988117	2.19615	0	0	-	-0.0686099	1.85448	0	0	-	-0.422152	51.4822	0	0	-	0.0302018	0.370614	0	0	-	-0.32334	33.7351	0
YLR201C|COQ9|FMP53	YLR201C	chrXII:549510-550293	-	783	0.418951	60.3539	0.26386	26.0236	0	0	-	0.311121	37.4282	0	0	-	0.243185	23.6596	0	0	-	0.418951	60.3539	0	0	-	0.047261	0.837774	0	0	-	-0.0206747	0.446018	0	0	-	0.155092	9.31288	0	0	-	-0.0679357	1.28155	0	0	-	0.107831	5.59581	0
YLR203C|MSS51	YLR203C	chrXII:550649-551960	-	1311	0.711211	444.304	0.172931	22.7837	0	0	-	0.145571	18.095	0	0	-	0.110065	11.1392	0	0	-	0.134929	14.9324	0	0	-	-0.02736	0.615492	0	0	-	-0.0628657	3.18425	0	0	-	-0.038002	2.03406	0	0	-	-0.0355057	0.898086	0	0	-	-0.010642	0.494319	0
YLR204W|QRI5|COX24	YLR204W	chrXII:552269-552605	+	336	0.453981	52.9228	0.109871	3.98527	0	0	-	-0.0441844	1.27339	0	0	-	0.0818201	2.86741	0	0	-	0.116564	4.53473	0	0	-	-0.154056	3.69535	0	0	-	-0.0280511	0.486919	0	0	-	0.00669306	0.154924	0	0	-	0.126004	2.479	0	0	-	0.160749	7.52769	0
YLR205C|HMX1	YLR205C	chrXII:552723-553677	-	954	0.792903	67.7216	0.214316	6.49993	0	0	-	0.242262	8.47339	0	0	-	0.428666	21.6499	0	0	-	-0.364237	17.1994	0	0	-	0.0279455	0.204844	0	0	-	0.21435	4.71771	0	0	-	-0.578553	37.0914	0	0	-	0.186404	2.51138	0	0	-	-0.606499	42.7274	0
YLR206W|ENT2	YLR206W	chrXII:554577-556419	+	1842	0.773849	190.907	0.256021	21.0121	0	0	-	0.378806	45.2732	0	0	-	0.455251	64.1496	0	0	-	0.135119	7.37487	0	0	-	0.122786	3.19656	0	0	-	0.19923	10.61	0	0	-	-0.120902	5.86431	0	0	-	0.0764449	1.36769	0	0	-	-0.243687	19.6863	0
YLR207W|HRD3	YLR207W	chrXII:556787-559289	+	2502	0.755887	250.04	0.00525292	0.141532	0	0	-	0.00389083	0.122951	0	0	-	0.0708151	3.47386	0	0	-	-0.289398	34.7582	0	0	-	-0.00136209	0.0222565	0	0	-	0.0655622	2.16564	0	0	-	-0.294651	34.3846	0	0	-	0.0669242	1.37986	0	0	-	-0.293289	36.0351	0
YLR208W|SEC13|ANU3	YLR208W	chrXII:559550-560444	+	894	0.233412	36.6331	0.0620741	3.41535	0	0	-	0.0355276	1.70608	0	0	-	-0.0748723	4.85696	0	0	-	-0.097326	7.09864	0	0	-	-0.0265465	0.497087	0	0	-	-0.136946	9.43834	0	0	-	-0.1594	15.1755	0	0	-	-0.1104	4.48815	0	0	-	-0.132854	11.7731	0
YLR209C|PNP1	YLR209C	chrXII:560796-561732	-	936	0.511752	125.373	0.0318393	1.1448	0	0	-	0.131693	9.02109	0	0	-	0.149398	10.9554	0	0	-	-0.139757	9.84932	0	0	-	0.0998535	2.84647	0	0	-	0.117559	5.23737	0	0	-	-0.171596	13.0005	0	0	-	0.0177051	0.222338	0	0	-	-0.27145	31.0823	0
YLR210W|CLB4	YLR210W	chrXII:562007-563390	+	1383	0.622708	82.8765	-0.337157	21.9602	0	0	-	-0.545592	60.52	0	0	-	-0.622708	77.9669	0	0	-	-0.361124	25.1423	0	0	-	-0.208435	6.08034	0	0	-	-0.285551	14.944	0	0	-	-0.0239673	0.552936	0	0	-	-0.0771159	1.08933	0	0	-	0.184468	8.90707	0
YLR211C|10335	YLR211C	chrXII:563791-564531	-	681	1.42626	281.465	0.253712	10.1731	0	0	-	0.365334	20.3798	0	0	-	0.330219	16.8536	0	0	-	-0.0455553	1.04565	0	0	-	0.111622	1.41735	0	0	-	0.0765061	1.20085	0	0	-	-0.299268	13.0925	0	0	-	-0.0351157	0.252129	0	0	-	-0.41089	24.1068	0
YLR212C|TUB4	YLR212C	chrXII:564859-566281	-	1422	1.17238	412.986	-0.443047	44.0828	0	0	-	-0.582745	82.16	0	0	-	-0.723908	126.478	0	0	-	-0.843119	164.936	0	0	-	-0.139698	3.5539	0	0	-	-0.28086	18.2196	0	0	-	-0.400071	41.1749	0	0	-	-0.141163	3.73097	0	0	-	-0.260374	20.8625	0
YLR213C|CRR1	YLR213C	chrXII:566653-567922	-	1269	0.736105	55.1358	0.0606221	0.957304	0	0	-	-0.215471	5.8895	0	0	-	0.302656	9.23756	0	0	-	0.262119	7.06161	0	0	-	-0.276093	4.36503	0	0	-	0.242034	4.51588	0	0	-	0.201497	4.3572	0	0	-	0.518126	16.1784	0	0	-	0.47759	20.0247	0
YLR214W|FRE1	YLR214W	chrXII:568566-570627	+	2061	1.06202	279.041	-0.121792	4.63247	0	0	-	-0.378507	35.4376	0	0	-	-0.406738	40.2309	0	0	-	0.235665	12.9582	0	0	-	-0.256715	10.3179	0	0	-	-0.284946	16.5396	0	0	-	0.357457	26.0867	0	0	-	-0.0282308	0.298991	0	0	-	0.614172	79.8362	0
YLR215C|CDC123	YLR215C	chrXII:570775-571858	-	1083	0.877345	157.627	-0.44706	34.1112	0	0	-	-0.722791	94.574	0	0	-	-0.79801	114.337	0	0	-	-0.284775	14.8044	0	0	-	-0.275731	9.81268	0	0	-	-0.350951	20.6902	0	0	-	0.162285	5.92936	0	0	-	-0.0752198	1.02336	0	0	-	0.438016	36.219	0
YLR216C|CPR6|CYP40	YLR216C	chrXII:572095-573211	-	1116	0.478905	119.985	-0.215008	24.9721	0	0	-	-0.039123	1.83665	0	0	-	0.15625	14.6025	0	0	-	0.0316533	1.42313	0	0	-	0.175885	10.7547	0	0	-	0.371258	63.8955	0	0	-	0.246661	31.573	0	0	-	0.195373	14.0319	0	0	-	0.0707763	4.11437	0
YLR218C|COA4|CMC3	YLR218C	chrXII:573465-573918	-	453	1.0439	75.4108	0.315152	7.68604	0	0	-	0.270656	6.47339	0	0	-	0.147727	2.74383	0	0	-	0.219729	4.61123	0	0	-	-0.0444959	0.246997	0	0	-	-0.167425	2.21673	0	0	-	-0.0954227	1.39707	0	0	-	-0.122929	0.901769	0	0	-	-0.0509268	0.725252	0
YLR219W|MSC3	YLR219W	chrXII:574150-576337	+	2187	0.586736	222.242	0.114318	9.28985	0	0	-	0.261046	42.5244	0	0	-	0.379776	85.3398	0	0	-	0.0300438	1.46202	0	0	-	0.146728	8.54428	0	0	-	0.265458	35.2586	0	0	-	-0.0842745	5.57064	0	0	-	0.118729	5.23265	0	0	-	-0.231003	32.5208	0
YLR220W|CCC1	YLR220W	chrXII:576824-577793	+	969	0.727589	100.817	0.111641	3.46492	0	0	-	0.0120352	0.257609	0	0	-	-0.105732	3.54075	0	0	-	-0.0339388	0.850795	0	0	-	-0.099606	1.51943	0	0	-	-0.217373	7.71684	0	0	-	-0.14558	5.06495	0	0	-	-0.117767	1.80355	0	0	-	-0.045974	1.18588	0
YLR221C|RSA3	YLR221C	chrXII:578361-579024	-	663	0.531953	104.596	-0.372784	50.071	0	0	-	-0.481356	86.3487	0	0	-	-0.531953	104.596	0	0	-	-0.10857	5.83159	0	0	-	-0.108572	3.1537	0	0	-	-0.159169	8.70891	0	0	-	0.264214	25.4587	0	0	-	-0.0505964	0.917951	0	0	-	0.372787	51.1941	0
YLR222C|UTP13	YLR222C	chrXII:579317-581771	-	2454	1.09022	734.818	-0.472331	121.068	0	0	-	-0.645322	234.869	0	0	-	-0.695293	271.419	0	0	-	-0.45888	112.723	0	0	-	-0.172991	11.9009	0	0	-	-0.222962	25.5811	0	0	-	0.013451	0.534246	0	0	-	-0.0499716	1.2112	0	0	-	0.186442	22.069	0
YLR223C|IFH1	YLR223C	chrXII:582232-585490	-	3258	1.16714	617.112	-0.863766	297.894	0	0	-	-0.9141	346.809	0	0	-	-0.885782	324.249	0	0	-	-0.785513	245.638	0	0	-	-0.0503338	1.11605	0	0	-	-0.022016	0.558218	0	0	-	0.0782536	4.07105	0	0	-	0.0283178	0.45939	0	0	-	0.128587	9.37182	0
YLR224W|10364	YLR224W	chrXII:586463-587573	+	1110	0.483651	141.722	-0.0437061	1.94216	0	0	-	-0.165784	15.8405	0	0	-	-0.110229	7.91218	0	0	-	-0.21831	24.6352	0	0	-	-0.122078	4.93797	0	0	-	-0.0665225	2.61114	0	0	-	-0.174604	15.793	0	0	-	0.0555552	1.23618	0	0	-	-0.0525261	2.68078	0
YLR225C|10366	YLR225C	chrXII:587694-588918	-	1224	0.604861	294.643	0.217173	34.6582	0	0	-	0.318944	75.5163	0	0	-	0.564609	218.012	0	0	-	0.0536815	3.55905	0	0	-	0.101771	4.82378	0	0	-	0.347436	71.849	0	0	-	-0.163491	19.5486	0	0	-	0.245665	31.7898	0	0	-	-0.265262	50.2233	0
YLR226W|BUR2|CST4	YLR226W	chrXII:589353-590541	+	1188	0.715424	138.518	-0.458334	44.2617	0	0	-	-0.482419	52.223	0	0	-	-0.458931	46.6489	0	0	-	-0.502373	52.6479	0	0	-	-0.0240853	0.269533	0	0	-	-0.000597844	0.00695729	0	0	-	-0.0440391	1.22346	0	0	-	0.0234874	0.226314	0	0	-	-0.0199538	0.536853	0
YLR227C|ADY4	YLR227C	chrXII:590561-592043	-	1482	1.06077	168.7	0.118294	3.05274	0	0	-	0.0337684	0.673452	0	0	-	0.140368	4.21538	0	0	-	0.356171	17.0023	0	0	-	-0.0845257	0.961174	0	0	-	0.0220743	0.254194	0	0	-	0.237877	7.94545	0	0	-	0.1066	1.20206	0	0	-	0.322403	14.4711	0
YLR228C|ECM22	YLR228C	chrXII:600018-602463	-	2445	0.924538	488.988	0.159075	15.1674	0	0	-	0.267672	41.2713	0	0	-	0.361727	71.7891	0	0	-	0.22404	28.2197	0	0	-	0.108597	4.25723	0	0	-	0.202652	18.7762	0	0	-	0.0649652	3.48538	0	0	-	0.094055	3.10837	0	0	-	-0.0436321	2.1662	0
YLR229C|CDC42	YLR229C	chrXII:604211-604787	-	576	0.314138	57.8181	0.0284359	1.14325	0	0	-	0.0567318	2.99734	0	0	-	0.00765243	0.269012	0	0	-	-0.0034553	0.119205	0	0	-	0.0282958	0.507436	0	0	-	-0.0207835	0.549391	0	0	-	-0.0318912	1.33147	0	0	-	-0.0490793	1.05102	0	0	-	-0.0601871	3.20113	0
YLR231C|BNA5	YLR231C	chrXII:605757-607119	-	1362	1.49151	1074.25	0.599532	128.294	0	0	-	-0.161884	13.5183	0	0	-	-0.199047	19.2399	0	0	-	0.13149	8.71725	0	0	-	-0.761416	196.504	0	0	-	-0.798579	227.308	0	0	-	-0.468042	73.5175	0	0	-	-0.0371631	0.657378	0	0	-	0.293374	36.5594	0
YLR233C|EST1	YLR233C	chrXII:607424-609524	-	2100	0.621182	87.0844	-0.253358	12.0646	0	0	-	-0.173313	6.90597	0	0	-	-0.180327	7.33349	0	0	-	-0.340022	20.8598	0	0	-	0.0800442	1.09834	0	0	-	0.0730306	1.37605	0	0	-	-0.0866641	2.42469	0	0	-	-0.00701366	0.0460741	0	0	-	-0.166708	6.66921	0
YLR234W|TOP3|EDR1	YLR234W	chrXII:609782-611753	+	1971	0.974459	171.332	-0.254132	10.4079	0	0	-	-0.339436	18.7938	0	0	-	-0.359973	20.6397	0	0	-	-0.616282	55.5112	0	0	-	-0.0853044	1.0858	0	0	-	-0.105841	2.16245	0	0	-	-0.36215	20.6207	0	0	-	-0.0205369	0.137661	0	0	-	-0.276846	14.1073	0
YLR237W|THI7|THI10	YLR237W	chrXII:612366-614163	+	1797	2.5601	2677.63	-0.108894	5.72455	0	0	-	-0.290712	33.8669	0	0	-	-0.1661	12.1839	0	0	-	0.29779	30.1507	0	0	-	-0.181819	8.47869	0	0	-	-0.0572068	1.68898	0	0	-	0.406683	52.686	0	0	-	0.124612	3.90874	0	0	-	0.588502	116.689	0
YLR238W|FAR10	YLR238W	chrXII:614754-616191	+	1437	0.578845	119.249	0.0186208	0.51801	0	0	-	-0.0358188	1.19342	0	0	-	-0.0733158	3.11488	0	0	-	0.0992307	4.50677	0	0	-	-0.0544396	0.948541	0	0	-	-0.0919366	3.00128	0	0	-	0.0806099	3.13732	0	0	-	-0.0374969	0.516954	0	0	-	0.13505	7.31844	0
YLR239C|LIP2	YLR239C	chrXII:616331-617318	-	987	1.00943	312.833	-0.0570728	1.99933	0	0	-	0.0226301	0.668673	0	0	-	-0.00485797	0.118714	0	0	-	0.0742766	2.91002	0	0	-	0.0797029	1.59031	0	0	-	0.0522148	1.26344	0	0	-	0.131349	6.27862	0	0	-	-0.0274881	0.320613	0	0	-	0.0516465	1.82755	0
YLR240W|VPS34|END12|PEP15|STT8|VPL7|VPS7|VPT29	YLR240W	chrXII:617532-620160	+	2628	0.732234	318.519	0.0328323	1.45565	0	0	-	0.101756	7.56799	0	0	-	0.259727	37.7521	0	0	-	-0.142757	13.0677	0	0	-	0.0689234	2.01214	0	0	-	0.226895	23.3886	0	0	-	-0.175589	17.6582	0	0	-	0.157972	8.90447	0	0	-	-0.244513	34.0426	0
YLR241W|10417	YLR241W	chrXII:620472-622821	+	2349	0.73755	362.816	0.152123	15.6374	0	0	-	0.235123	36.3568	0	0	-	0.366237	83.0285	0	0	-	0.131619	12.5131	0	0	-	0.0830002	2.99871	0	0	-	0.214115	23.7983	0	0	-	-0.0205034	0.887205	0	0	-	0.131115	6.74296	0	0	-	-0.103504	8.35995	0
YLR242C|ARV1	YLR242C	chrXII:622917-623883	-	966	0.673559	75.9082	0.122438	3.23977	0	0	-	-0.0103812	0.18753	0	0	-	-0.112763	3.24495	0	0	-	0.0667836	1.54986	0	0	-	-0.132819	1.91497	0	0	-	-0.235201	6.89784	0	0	-	-0.0556544	1.15077	0	0	-	-0.102381	1.19777	0	0	-	0.0771649	1.87975	0
YLR243W|10422	YLR243W	chrXII:624202-625021	+	819	0.446767	68.0576	-0.446767	67.0549	0	0	-	-0.423945	63.8887	0	0	-	-0.415782	60.5914	0	0	-	-0.175181	11.5955	0	0	-	0.0228214	0.339909	0	0	-	0.0309848	0.74307	0	0	-	0.271586	25.4135	0	0	-	0.00816342	0.0752744	0	0	-	0.248765	23.0104	0
YLR244C|MAP1	YLR244C	chrXII:625167-626331	-	1164	0.819658	573.082	-0.218754	40.0447	0	0	-	-0.127768	15.5558	0	0	-	-0.0405499	2.68476	0	0	-	0.101261	10.1468	0	0	-	0.090986	4.62832	0	0	-	0.178205	22.8787	0	0	-	0.320015	80.797	0	0	-	0.0872186	4.11876	0	0	-	0.229029	43.5968	0
YLR245C|CDD1	YLR245C	chrXII:626501-626930	-	429	0.550982	38.0219	0.197342	4.81492	0	0	-	0.346105	12.5876	0	0	-	0.0504467	0.874031	0	0	-	0.0565394	1.02155	0	0	-	0.148764	1.56735	0	0	-	-0.146895	2.33392	0	0	-	-0.140802	2.82798	0	0	-	-0.295659	4.9135	0	0	-	-0.289566	8.83047	0
YLR246W|ERF2	YLR246W	chrXII:627117-628197	+	1080	0.68927	87.3489	0.145215	4.68893	0	0	-	0.355053	21.603	0	0	-	0.207347	8.75452	0	0	-	-0.141292	4.89419	0	0	-	0.209838	4.36124	0	0	-	0.0621325	1.02489	0	0	-	-0.286507	13.9598	0	0	-	-0.147706	2.24913	0	0	-	-0.496345	38.8775	0
YLR247C|IRC20	YLR247C	chrXII:628683-633354	-	4671	0.373578	104.942	-0.107493	9.3538	0	0	-	-0.174043	23.1758	0	0	-	-0.0453337	2.74385	0	0	-	0.17523	21.556	0	0	-	-0.0665498	2.33565	0	0	-	0.0621597	3.0372	0	0	-	0.282723	50.8872	0	0	-	0.128709	7.62849	0	0	-	0.349273	80.4362	0
YLR248W|RCK2|CLK1|CMK3	YLR248W	chrXII:634251-636084	+	1833	0.415226	129.536	0.196838	27.8124	0	0	-	0.245134	43.8598	0	0	-	0.262146	49.6338	0	0	-	0.0942827	8.04171	0	0	-	0.0482955	1.42467	0	0	-	0.0653074	3.2716	0	0	-	-0.102556	8.6374	0	0	-	0.017012	0.298991	0	0	-	-0.150851	17.4746	0
YLR249W|YEF3|TEF3	YLR249W	chrXII:636779-639914	+	3135	0.496304	188.723	0.00745577	0.299021	0	0	-	0.0193827	0.95062	0	0	-	-0.142606	17.5028	0	0	-	-0.121149	13.027	0	0	-	0.0119269	0.239327	0	0	-	-0.150061	15.0609	0	0	-	-0.128604	13.9164	0	0	-	-0.161988	14.3042	0	0	-	-0.140531	16.8611	0
YLR250W|SSP120	YLR250W	chrXII:640316-641021	+	705	0.939713	296.298	0.189236	11.4461	0	0	-	0.112125	5.34801	0	0	-	-0.558773	97.4006	0	0	-	-0.690571	142.963	0	0	-	-0.0771113	1.46076	0	0	-	-0.748009	155.784	0	0	-	-0.879807	221.345	0	0	-	-0.670898	127.014	0	0	-	-0.802696	192.994	0
YLR251W|SYM1	YLR251W	chrXII:641463-642057	+	594	0.908391	110.431	0.856969	100.49	0	0	-	0.775093	87.6159	0	0	-	0.639715	60.7414	0	0	-	0.908391	110.431	0	0	-	-0.0818756	0.91388	0	0	-	-0.217253	5.90158	0	0	-	0.0514222	1.04546	0	0	-	-0.135378	1.7873	0	0	-	0.133298	3.77177	0
YLR253W|10445	YLR253W	chrXII:642626-644336	+	1710	0.197115	23.4641	-0.0691424	3.44633	0	0	-	0.0143721	0.519331	0	0	-	-0.068615	3.71682	0	0	-	0.0433103	1.90161	0	0	-	0.0835144	2.40736	0	0	-	0.000527343	0.00908715	0	0	-	0.112453	6.89775	0	0	-	-0.0829871	2.2366	0	0	-	0.0289383	1.17196	0
YLR254C|NDL1	YLR254C	chrXII:644403-644973	-	570	0.618799	110.607	0.289638	21.6553	0	0	-	0.309942	26.2842	0	0	-	0.397113	40.3884	0	0	-	0.0194253	0.548936	0	0	-	0.0203035	0.220081	0	0	-	0.107475	3.04193	0	0	-	-0.270213	18.3448	0	0	-	0.0871712	1.39099	0	0	-	-0.290517	22.294	0
YLR256W|HAP1|CYP1	YLR256W	chrXII:646414-650923	+	4509	0.603487	121.799	0.199413	13.901	0	0	-	0.262346	23.8069	0	0	-	0.138278	8.00024	0	0	-	-0.0331145	1.14287	0	0	-	0.0629331	1.18166	0	0	-	-0.0611353	1.66556	0	0	-	-0.232528	18.0554	0	0	-	-0.124068	3.24655	0	0	-	-0.295461	28.965	0
YLR257W|10462	YLR257W	chrXII:658825-659791	+	966	1.25061	992.018	0.494426	150.049	0	0	-	0.590246	216.899	0	0	-	0.699857	302.501	0	0	-	0.28444	51.1629	0	0	-	0.0958209	3.90156	0	0	-	0.205431	22.7859	0	0	-	-0.209986	27.8679	0	0	-	0.10961	4.83686	0	0	-	-0.305807	58.4576	0
YLR258W|GSY2	YLR258W	chrXII:660715-662833	+	2118	1.38085	190.581	1.37497	178.042	0	0	-	1.35659	177.127	0	0	-	1.04144	105.584	0	0	-	0.3601	14.3919	0	0	-	-0.0183827	0.137289	0	0	-	-0.333534	9.68349	0	0	-	-1.01487	96.3976	0	0	-	-0.315152	6.29124	0	0	-	-0.996491	94.663	0
YLR259C|HSP60|CPN60|MIF4|MNA2	YLR259C	chrXII:663283-665002	-	1719	0.780334	261.953	-0.143364	9.97041	0	0	-	-0.107882	6.60759	0	0	-	-0.107415	6.61083	0	0	-	-0.0590314	2.74673	0	0	-	0.0354821	0.603201	0	0	-	0.0359489	0.981764	0	0	-	0.0843325	4.29504	0	0	-	0.000466788	0.00390985	0	0	-	0.0488504	2.15304	0
YLR260W|LCB5	YLR260W	chrXII:665843-667907	+	2064	0.242437	38.2651	-0.18603	19.7071	0	0	-	-0.0768023	4.8528	0	0	-	0.0410701	2.02751	0	0	-	-0.201367	22.9816	0	0	-	0.109228	4.38696	0	0	-	0.2271	23.7333	0	0	-	-0.015337	0.599031	0	0	-	0.117872	4.83686	0	0	-	-0.124565	10.3318	0
YLR262C|YPT6	YLR262C	chrXII:668243-668891	-	648	0.356607	59.3806	0.0634369	2.68488	0	0	-	0.111107	6.5091	0	0	-	0.130356	8.35904	0	0	-	0.0553899	2.35513	0	0	-	0.0476696	0.886923	0	0	-	0.0669193	2.14253	0	0	-	-0.00804701	0.23806	0	0	-	0.0192496	0.229407	0	0	-	-0.0557167	2.35698	0
YLR262C-A|TMA7|RBF7	YLR262C-A	chrXII:669467-669662	-	195	0.418241	36.8475	0.108457	3.39483	0	0	-	0.0281786	0.65028	0	0	-	0.0340248	0.816968	0	0	-	0.0239772	0.573696	0	0	-	-0.0802781	1.11605	0	0	-	-0.0744319	1.46247	0	0	-	-0.0844795	2.40659	0	0	-	0.00584629	0.0385562	0	0	-	-0.00420139	0.0793882	0
YLR263W|RED1	YLR263W	chrXII:670339-672823	+	2484	0.668821	89.8972	-0.262636	12.4705	0	0	-	-0.3394	21.4924	0	0	-	0.0139893	0.270652	0	0	-	-0.243541	11.1831	0	0	-	-0.0767638	1.04249	0	0	-	0.276626	10.8113	0	0	-	0.0190951	0.385344	0	0	-	0.35339	14.993	0	0	-	0.0958589	2.91141	0
YLR264W|RPS28B|RPS33B	YLR264W	chrXII:673130-673334	+	204	1.20137	156.344	-0.749502	55.3662	0	0	-	-0.774922	61.4129	0	0	-	-0.868273	76.5854	0	0	-	-0.508133	26.2542	0	0	-	-0.0254202	0.186353	0	0	-	-0.118771	2.00237	0	0	-	0.241369	7.38755	0	0	-	-0.0933509	0.898086	0	0	-	0.266789	9.22351	0
YLR265C|NEJ1|LIF2	YLR265C	chrXII:674426-675455	-	1029	0.948443	167.867	-0.0782131	2.20002	0	0	-	0.0451075	1.13567	0	0	-	0.0487786	1.27388	0	0	-	0.220254	10.2217	0	0	-	0.123321	2.17273	0	0	-	0.126992	3.27824	0	0	-	0.298467	16.3612	0	0	-	0.00367112	0.026839	0	0	-	0.175146	7.11663	0
YLR266C|PDR8	YLR266C	chrXII:675618-677724	-	2106	0.670632	143.048	-0.0230945	0.652646	0	0	-	-0.131237	7.21567	0	0	-	-0.0834644	3.6551	0	0	-	0.354083	34.918	0	0	-	-0.108143	2.62339	0	0	-	-0.0603698	1.56729	0	0	-	0.377178	37.5579	0	0	-	0.0477729	0.732511	0	0	-	0.48532	65.3548	0
YLR267W|BOP2	YLR267W	chrXII:678211-679924	+	1713	0.787683	63.3357	0.111685	2.35781	0	0	-	0.355271	14.4819	0	0	-	0.282338	9.85759	0	0	-	-0.432411	21.7242	0	0	-	0.243587	3.86568	0	0	-	0.170653	3.1434	0	0	-	-0.544096	30.771	0	0	-	-0.0729337	0.537124	0	0	-	-0.787683	63.3357	0
YLR268W|SEC22|SLY2|TSL26	YLR268W	chrXII:680199-680844	+	645	0.757382	305.781	0.0722939	3.52551	0	0	-	0.160155	13.1868	0	0	-	0.12753	9.02198	0	0	-	0.0116245	0.418874	0	0	-	0.0878612	2.4368	0	0	-	0.0552364	1.77742	0	0	-	-0.0606695	2.7214	0	0	-	-0.0326248	0.516954	0	0	-	-0.148531	11.2126	0
YLR270W|DCS1|DcpS	YLR270W	chrXII:681185-682238	+	1053	0.565917	144.785	0.464262	95.1821	0	0	-	0.565917	144.785	0	0	-	0.478219	104.125	0	0	-	0.008826	0.319394	0	0	-	0.101655	3.15946	0	0	-	0.0139567	0.309538	0	0	-	-0.455436	88.9752	0	0	-	-0.087698	2.32942	0	0	-	-0.557091	135.819	0
YLR271W|10495	YLR271W	chrXII:682736-683561	+	825	1.72133	396.403	0.405181	22.7564	0	0	-	0.562357	43.5904	0	0	-	0.494614	34.2033	0	0	-	0.0575355	1.32293	0	0	-	0.157176	2.35243	0	0	-	0.0894331	1.48521	0	0	-	-0.347646	16.7563	0	0	-	-0.0677425	0.615326	0	0	-	-0.504821	34.3804	0
YLR272C|YCS4|LOC7	YLR272C	chrXII:683671-687202	-	3531	0.524107	149.431	-0.349691	57.2422	0	0	-	-0.337825	56.263	0	0	-	-0.366871	65.469	0	0	-	-0.271613	34.9326	0	0	-	0.0118655	0.186353	0	0	-	-0.0171804	0.440093	0	0	-	0.0780782	4.2543	0	0	-	-0.029046	0.508256	0	0	-	0.0662127	3.58967	0
YLR273C|PIG1	YLR273C	chrXII:689082-691029	-	1947	0.821347	136.267	0.23186	10.1936	0	0	-	0.100008	3.12471	0	0	-	0.254992	12.8028	0	0	-	-0.357042	24.4945	0	0	-	-0.131853	2.17652	0	0	-	0.0231315	0.305447	0	0	-	-0.588902	56.5621	0	0	-	0.154984	2.69626	0	0	-	-0.457049	38.5525	0
YLR274W|MCM5|BOB1|CDC46	YLR274W	chrXII:691554-693882	+	2328	0.657291	271.995	-0.10925	8.21075	0	0	-	-0.043229	2.24905	0	0	-	0.0728406	4.59057	0	0	-	-0.584451	198.31	0	0	-	0.0660208	1.96281	0	0	-	0.18209	16.0476	0	0	-	-0.475201	129.989	0	0	-	0.11607	4.9135	0	0	-	-0.541222	174.247	0
YLR275W|SMD2	YLR275W	chrXII:694377-694800	+	333	0.472278	34.1746	-0.306159	12.6217	0	0	-	-0.288335	12.2071	0	0	-	-0.190979	6.17375	0	0	-	-0.0152429	0.27276	0	0	-	0.0178231	0.147555	0	0	-	0.11518	2.13893	0	0	-	0.290916	11.274	0	0	-	0.0973564	1.0336	0	0	-	0.273093	10.7732	0
YLR276C|DBP9	YLR276C	chrXII:695045-696830	-	1785	0.846337	363.404	-0.500161	116.167	0	0	-	-0.637614	194.126	0	0	-	-0.596772	169.281	0	0	-	-0.588634	159.602	0	0	-	-0.137454	6.22302	0	0	-	-0.0966116	4.60726	0	0	-	-0.0884731	5.21676	0	0	-	0.0408422	0.821562	0	0	-	0.0489806	2.4107	0
YLR277C|YSH1|BRR5	YLR277C	chrXII:697155-699495	-	2340	0.513941	115.782	-0.166325	11.0052	0	0	-	-0.330402	41.5504	0	0	-	-0.332766	41.6729	0	0	-	-0.368291	48.3559	0	0	-	-0.164078	6.70094	0	0	-	-0.166441	9.11611	0	0	-	-0.201966	15.6658	0	0	-	-0.00236378	0.026839	0	0	-	-0.037889	1.48336	0
YLR278C|10514	YLR278C	chrXII:699998-704024	-	4026	0.745086	150.751	0.142366	6.63393	0	0	-	0.302199	25.1461	0	0	-	0.185585	10.7899	0	0	-	0.120075	5.33957	0	0	-	0.159833	4.31793	0	0	-	0.0432188	0.900338	0	0	-	-0.0222909	0.594624	0	0	-	-0.116614	2.36788	0	0	-	-0.182124	10.196	0
YLR281C|10520	YLR281C	chrXII:704492-704960	-	468	0.174638	3.56572	0.0993418	1.24797	0	0	-	0.10941	1.49665	0	0	-	-3.99016e-05	0.000661501	0	0	-	-0.0537035	0.684499	0	0	-	0.0100684	0.0611502	0	0	-	-0.0993817	0.896202	0	0	-	-0.153045	2.15271	0	0	-	-0.10945	0.615326	0	0	-	-0.163114	2.51432	0
YLR283W|10524	YLR283W	chrXII:705185-706130	+	945	0.253981	21.1129	-0.0281752	0.662168	0	0	-	0.0493877	1.3708	0	0	-	0.0882304	2.97309	0	0	-	0.121922	4.49305	0	0	-	0.0775628	1.1696	0	0	-	0.116406	3.08864	0	0	-	0.150097	5.76118	0	0	-	0.0388427	0.405467	0	0	-	0.072534	2.20754	0
YLR284C|ECI1	YLR284C	chrXII:706197-707040	-	843	1.61483	361.856	0.424533	23.6064	0	0	-	0.240637	9.9012	0	0	-	0.0366658	0.766713	0	0	-	-0.247718	10.6383	0	0	-	-0.183895	2.95899	0	0	-	-0.387867	16.321	0	0	-	-0.672251	55.8048	0	0	-	-0.203971	3.68055	0	0	-	-0.488355	34.1482	0
YLR285W|NNT1	YLR285W	chrXII:707359-708145	+	786	0.898044	405.341	-0.230917	24.5475	0	0	-	-0.222942	24.574	0	0	-	-0.395918	73.2979	0	0	-	-0.427	80.748	0	0	-	0.00797562	0.13525	0	0	-	-0.165001	11.3457	0	0	-	-0.196083	18.6351	0	0	-	-0.172976	9.86814	0	0	-	-0.204059	21.3439	0
YLR285C-A|10530	YLR285C-A	chrXII:708167-708338	-	171	1.535	61.5882	0.320794	3.94706	0	0	-	0.573567	10.3251	0	0	-	0.329425	4.38866	0	0	-	0.556293	9.6943	0	0	-	0.252773	1.43329	0	0	-	0.00863143	0.0359141	0	0	-	0.2355	2.56128	0	0	-	-0.244142	1.19798	0	0	-	-0.0172737	0.126154	0
YLR286C|CTS1	YLR286C	chrXII:708447-710136	-	1689	0.511115	68.3405	0.216958	13.7929	0	0	-	0.400271	43.9526	0	0	-	0.450606	55.1818	0	0	-	0.511115	68.3405	0	0	-	0.183313	5.95329	0	0	-	0.233648	12.748	0	0	-	0.294158	23.5199	0	0	-	0.0503349	0.690533	0	0	-	0.110844	4.86288	0
YLR287C|10536	YLR287C	chrXII:710990-712058	-	1068	0.885818	309.05	-0.642846	139.274	0	0	-	-0.574125	115.614	0	0	-	-0.806636	229.099	0	0	-	-0.437934	63.0594	0	0	-	0.0687213	1.56306	0	0	-	-0.16379	9.42863	0	0	-	0.204912	16.2269	0	0	-	-0.232511	15.4369	0	0	-	0.136191	8.63025	0
YLR287C-A|RPS30A	YLR287C-A	chrXII:712536-713158	-	192	0.266655	25.5359	0.00935467	0.23663	0	0	-	-0.0177591	0.524562	0	0	-	0.0184477	0.545542	0	0	-	-0.0647162	2.5734	0	0	-	-0.0271138	0.365501	0	0	-	0.009093	0.159754	0	0	-	-0.0740709	2.9269	0	0	-	0.0362068	0.495673	0	0	-	-0.0469572	1.71831	0
YLR288C|MEC3|PIP3|PSO9	YLR288C	chrXII:713479-714904	-	1425	0.459462	54.6635	-0.0110334	0.214105	0	0	-	-0.160512	7.11685	0	0	-	-0.00299611	0.0583711	0	0	-	0.167997	6.95022	0	0	-	-0.149479	3.15946	0	0	-	0.0080373	0.107128	0	0	-	0.179031	7.17717	0	0	-	0.157516	3.36678	0	0	-	0.32851	22.1007	0
YLR289W|GUF1	YLR289W	chrXII:715088-717026	+	1938	0.257723	19.0162	0.0234659	0.515404	0	0	-	0.120446	4.38856	0	0	-	0.0420568	1.09764	0	0	-	0.21285	10.0201	0	0	-	0.0969803	1.53865	0	0	-	0.0185909	0.262312	0	0	-	0.189384	7.76122	0	0	-	-0.0783893	1.02336	0	0	-	0.0924034	2.85725	0
YLR290C|10545	YLR290C	chrXII:717144-717978	-	834	0.549728	85.2056	0.274167	18.6368	0	0	-	0.40252	39.6413	0	0	-	0.331943	27.6355	0	0	-	0.151456	7.16704	0	0	-	0.128352	2.66997	0	0	-	0.0577759	1.19847	0	0	-	-0.122712	4.71527	0	0	-	-0.0705763	0.981245	0	0	-	-0.251064	15.925	0
YLR291C|GCD7	YLR291C	chrXII:718316-719462	-	1146	0.513056	168.574	-0.272555	39.1571	0	0	-	-0.305267	51.0928	0	0	-	-0.227811	28.9848	0	0	-	-0.235915	29.7942	0	0	-	-0.032712	0.667558	0	0	-	0.0447444	1.54306	0	0	-	0.0366403	1.65211	0	0	-	0.0774564	2.26565	0	0	-	0.0693524	4.10202	0
YLR292C|SEC72|SEC67|SIM2	YLR292C	chrXII:719788-720370	-	582	0.233853	27.5377	-0.132501	8.92696	0	0	-	-0.136591	10.061	0	0	-	-0.183653	16.5568	0	0	-	-0.080647	4.27266	0	0	-	-0.00408928	0.0733708	0	0	-	-0.0511515	1.61311	0	0	-	0.0518545	2.22124	0	0	-	-0.0470622	0.917951	0	0	-	0.0559438	2.60948	0
YLR293C|GSP1|CNR1|CST17	YLR293C	chrXII:720770-721430	-	660	0.313764	94.8586	-0.0400938	2.58133	0	0	-	-0.0479827	3.49252	0	0	-	-0.0391862	2.69726	0	0	-	-0.0457556	3.25864	0	0	-	-0.00788895	0.163256	0	0	-	0.00090757	0.0184551	0	0	-	-0.00566183	0.260156	0	0	-	0.00879652	0.139057	0	0	-	0.00222712	0.0996647	0
YLR295C|ATP14	YLR295C	chrXII:721998-722373	-	375	0.575692	188.122	0.338254	56.031	0	0	-	0.391289	77.1286	0	0	-	0.194975	21.0112	0	0	-	0.0461391	2.25661	0	0	-	0.0530349	1.27342	0	0	-	-0.143279	9.00502	0	0	-	-0.292115	40.7057	0	0	-	-0.196314	13.3571	0	0	-	-0.34515	58.2099	0
YLR297W|10560	YLR297W	chrXII:724043-724433	+	390	0.570762	83.7382	-0.211216	10.5133	0	0	-	-0.502794	56.7276	0	0	-	-0.353435	28.2634	0	0	-	0.0671585	1.96211	0	0	-	-0.291578	12.7109	0	0	-	-0.142219	4.40711	0	0	-	0.278374	16.0728	0	0	-	0.149359	3.41512	0	0	-	0.569952	66.8797	0
YLR298C|YHC1	YLR298C	chrXII:724720-725416	-	696	0.451056	70.2352	-0.0285364	0.852278	0	0	-	0.0316237	1.00888	0	0	-	-0.00179335	0.0462822	0	0	-	0.109091	5.17276	0	0	-	0.0601601	1.09534	0	0	-	0.026743	0.553623	0	0	-	0.137628	6.91508	0	0	-	-0.033417	0.438336	0	0	-	0.0774675	3.15087	0
YLR299W|ECM38|CIS2	YLR299W	chrXII:726068-728051	+	1983	1.16684	553.656	0.278483	31.157	0	0	-	0.256633	28.6289	0	0	-	0.395926	62.6144	0	0	-	0.0508444	2.2299	0	0	-	-0.0218497	0.329222	0	0	-	0.117443	5.00622	0	0	-	-0.227639	20.488	0	0	-	0.139293	4.79844	0	0	-	-0.205789	18.3395	0
YLR300W|EXG1|BGL1	YLR300W	chrXII:728954-730301	+	1347	1.00352	937.835	-0.226763	47.112	0	0	-	-0.187937	34.1721	0	0	-	-0.0675603	5.94508	0	0	-	0.186616	32.2579	0	0	-	0.0388261	1.29984	0	0	-	0.159203	20.3257	0	0	-	0.41338	148.583	0	0	-	0.120377	8.94494	0	0	-	0.374553	124.281	0
YLR301W|10570	YLR301W	chrXII:730824-731559	+	735	1.36997	896.807	0.00681091	0.186225	0	0	-	-0.104351	6.23533	0	0	-	-0.735078	233.434	0	0	-	-0.921551	362.338	0	0	-	-0.111161	3.49325	0	0	-	-0.741889	224.898	0	0	-	-0.928362	360.107	0	0	-	-0.630727	166.09	0	0	-	-0.817201	293.916	0
YLR303W|MET17|MET15|MET25	YLR303W	chrXII:732541-733876	+	1335	1.06605	702.473	0.267343	43.9286	0	0	-	0.633933	240.665	0	0	-	0.431416	113.532	0	0	-	-0.193236	24.4951	0	0	-	0.36659	64.1911	0	0	-	0.164073	14.2381	0	0	-	-0.460578	125.454	0	0	-	-0.202517	18.0192	0	0	-	-0.827169	407.639	0
YLR304C|ACO1|GLU1	YLR304C	chrXII:735211-737548	-	2337	0.92671	422.722	0.317328	48.2497	0	0	-	0.392069	74.8135	0	0	-	0.163617	14.9197	0	0	-	-0.143694	11.8225	0	0	-	0.0747411	2.06359	0	0	-	-0.153711	10.0458	0	0	-	-0.461022	98.2751	0	0	-	-0.228452	18.355	0	0	-	-0.535763	134.851	0
YLR305C|STT4	YLR305C	chrXII:738160-743863	-	5703	0.344888	109.344	-0.0283972	1.55219	0	0	-	0.0585389	4.32934	0	0	-	-0.0310013	1.8597	0	0	-	-0.0532413	3.73001	0	0	-	0.0869361	4.11466	0	0	-	-0.00260412	0.0720511	0	0	-	-0.0248442	1.30892	0	0	-	-0.0895402	4.20185	0	0	-	-0.11178	11.8157	0
YLR306W|UBC12	YLR306W	chrXII:744150-744851	+	567	0.444285	40.5039	0.131734	4.20567	0	0	-	0.27125	14.198	0	0	-	0.0196071	0.417874	0	0	-	-0.173035	6.96474	0	0	-	0.139516	2.30791	0	0	-	-0.112127	2.51819	0	0	-	-0.304769	16.2292	0	0	-	-0.251642	6.74573	0	0	-	-0.444285	33.7351	0
YLR307W|CDA1	YLR307W	chrXII:745619-746525	+	906	2.58339	331.821	0.528601	0	0	0	-	0.27199	4.22933	0	0	-	0.0611703	0.636127	0	0	-	-1.66195	125.049	0	0	-	-0.256611	0	0	0	-	-0.467431	0	0	0	-	-2.19055	183.904	0	0	-	-0.21082	1.23648	0	0	-	-1.93394	161.867	0
YLR307C-A|10593	YLR307C-A	chrXII:746847-747111	-	264	2.05491	162.557	0.327413	0	0	0	-	0.130485	1.46156	0	0	-	-0.117574	1.33898	0	0	-	-0.932262	33.3223	0	0	-	-0.196929	0	0	0	-	-0.444987	0	0	0	-	-1.25967	52.6208	0	0	-	-0.248059	1.53468	0	0	-	-1.06275	42.1928	0
YLR309C|IMH1|SYS3	YLR309C	chrXII:749033-751769	-	2736	0.935973	251.876	-0.00585758	0.132082	0	0	-	-0.0195087	0.557157	0	0	-	-0.0702064	2.75473	0	0	-	-0.101492	4.51835	0	0	-	-0.0136512	0.161443	0	0	-	-0.0643488	1.6681	0	0	-	-0.095634	3.91442	0	0	-	-0.0506977	0.750664	0	0	-	-0.0819828	3.33869	0
YLR310C|CDC25|CDC25'|CTN1	YLR310C	chrXII:752223-756993	-	4770	0.429755	148.681	0.164856	21.2272	0	0	-	0.364894	99.4388	0	0	-	0.325006	79.1015	0	0	-	0.130358	14.3863	0	0	-	0.200038	19.8021	0	0	-	0.16015	16.2269	0	0	-	-0.034498	1.869	0	0	-	-0.0398882	0.997582	0	0	-	-0.234536	40.7389	0
YLR312C|QNQ1	YLR312C	chrXII:757636-758833	-	1197	0.656144	52.1231	0.366552	14.6087	0	0	-	0.372733	16.2557	0	0	-	0.437795	21.0276	0	0	-	-0.0753306	1.56887	0	0	-	0.00618083	0.059117	0	0	-	0.0712427	0.896699	0	0	-	-0.441883	19.868	0	0	-	0.0650619	0.490738	0	0	-	-0.448064	21.8314	0
YLR312W-A|MRPL15	YLR312W-A	chrXII:759479-760241	+	762	0.780639	153.559	-0.138202	5.30557	0	0	-	-0.168466	7.74419	0	0	-	-0.178713	8.51637	0	0	-	-0.111307	3.94824	0	0	-	-0.0302636	0.339699	0	0	-	-0.0405115	0.732824	0	0	-	0.0268949	0.635443	0	0	-	-0.0102479	0.0726979	0	0	-	0.0571585	1.69022	0
YLR313C|SPH1|YLR312C-B	YLR313C	chrXII:760749-762342	-	1593	0.818037	78.6092	-0.300684	9.56932	0	0	-	-0.184839	4.72279	0	0	-	0.0243245	0.363608	0	0	-	-0.411999	17.0262	0	0	-	0.115845	1.19061	0	0	-	0.325008	8.5301	0	0	-	-0.111315	2.27152	0	0	-	0.209163	2.67667	0	0	-	-0.22716	6.69649	0
YLR314C|CDC3	YLR314C	chrXII:762574-764137	-	1563	0.705508	268.368	0.0356031	1.56207	0	0	-	0.00574425	0.200504	0	0	-	-0.0219808	0.907475	0	0	-	-0.276228	40.7158	0	0	-	-0.0298588	0.560141	0	0	-	-0.0575839	2.21673	0	0	-	-0.311832	49.4728	0	0	-	-0.027725	0.491361	0	0	-	-0.281973	42.5866	0
YLR315W|NKP2	YLR315W	chrXII:764807-765269	+	462	1.06493	62.1579	-0.0944698	1.21815	0	0	-	-0.103799	1.46354	0	0	-	0.0549456	0.667304	0	0	-	0.520693	13.5242	0	0	-	-0.00932887	0.0605041	0	0	-	0.149415	1.57737	0	0	-	0.615162	17.3294	0	0	-	0.158744	1.06239	0	0	-	0.624491	19.0517	0
YLR316C|TAD3	YLR316C	chrXII:765265-766358	-	969	0.823506	95.9654	-0.262423	8.99969	0	0	-	-0.299362	12.1506	0	0	-	-0.322706	13.7126	0	0	-	-0.288829	10.8572	0	0	-	-0.0369387	0.303058	0	0	-	-0.0602827	0.832863	0	0	-	-0.0264059	0.451559	0	0	-	-0.0233439	0.135364	0	0	-	0.0105328	0.169588	0
YLR318W|EST2|TERT	YLR318W	chrXII:766541-769196	+	2655	0.616179	73.4744	-0.192775	7.76594	0	0	-	0.0978418	2.92366	0	0	-	-0.0249494	0.53926	0	0	-	0.244553	10.9134	0	0	-	0.290617	9.55432	0	0	-	0.167826	4.73259	0	0	-	0.437328	29.5756	0	0	-	-0.122791	1.7873	0	0	-	0.146711	4.87126	0
YLR319C|BUD6|AIP3	YLR319C	chrXII:769317-771684	-	2367	0.454262	91.4189	-0.204983	16.8849	0	0	-	-0.240989	24.3497	0	0	-	-0.162318	11.9326	0	0	-	-0.157236	10.8273	0	0	-	-0.0360062	0.596317	0	0	-	0.0426646	1.15142	0	0	-	0.047747	1.8462	0	0	-	0.0786708	1.76814	0	0	-	0.0837532	4.21962	0
YLR320W|MMS22|SLM2	YLR320W	chrXII:771939-776304	+	4365	0.2344	21.7124	-0.159728	9.9552	0	0	-	-0.0992333	5.01612	0	0	-	0.074672	3.25177	0	0	-	-0.139287	8.15845	0	0	-	0.0604951	1.18523	0	0	-	0.2344	15.7326	0	0	-	0.0204411	0.623979	0	0	-	0.173905	6.62022	0	0	-	-0.040054	1.48244	0
YLR321C|SFH1	YLR321C	chrXII:776583-777864	-	1281	0.414581	58.0389	-0.235701	17.3759	0	0	-	-0.402136	50.4626	0	0	-	-0.414581	53.1769	0	0	-	-0.113754	5.35836	0	0	-	-0.166435	5.68137	0	0	-	-0.17888	8.87491	0	0	-	0.121947	5.69852	0	0	-	-0.0124447	0.109198	0	0	-	0.288382	26.3175	0
YLR323C|CWC24	YLR323C	chrXII:778172-778952	-	780	0.691251	73.8194	-0.365706	21.0804	0	0	-	-0.555966	50.976	0	0	-	-0.620317	62.6646	0	0	-	-0.691251	73.8194	0	0	-	-0.19026	4.1612	0	0	-	-0.254611	9.78981	0	0	-	-0.325545	18.5061	0	0	-	-0.0643505	0.759155	0	0	-	-0.135284	4.87898	0
YLR324W|PEX30	YLR324W	chrXII:779214-780786	+	1572	1.00167	386.92	0.28927	29.8462	0	0	-	0.367314	49.2468	0	0	-	0.397403	56.306	0	0	-	-0.302667	35.2009	0	0	-	0.0780432	1.68869	0	0	-	0.108133	4.03433	0	0	-	-0.591938	119.375	0	0	-	0.0300894	0.402494	0	0	-	-0.669981	157.395	0
YLR325C|RPL38	YLR325C	chrXII:781142-781379	-	237	0.423958	77.2371	-0.165161	12.309	0	0	-	-0.145616	10.4838	0	0	-	-0.178523	14.8112	0	0	-	-0.0554985	2.48007	0	0	-	0.0195453	0.295539	0	0	-	-0.0133624	0.282223	0	0	-	0.109663	6.26038	0	0	-	-0.0329078	0.513065	0	0	-	0.0901172	4.87318	0
YLR326W|10636	YLR326W	chrXII:782173-782896	+	723	0.561874	68.1631	-0.442493	32.6141	0	0	-	-0.561874	55.8721	0	0	-	-0.209043	8.91638	0	0	-	-0.380589	24.3635	0	0	-	-0.119381	2.06828	0	0	-	0.233449	8.45767	0	0	-	0.0619031	1.5702	0	0	-	0.352831	16.4066	0	0	-	0.181285	7.7656	0
YLR327C|TMA10|RBF9|SFL2	YLR327C	chrXII:783126-783387	-	261	2.16816	418.417	1.52631	197.617	0	0	-	1.75488	264.807	0	0	-	1.26602	140.248	0	0	-	0.419255	17.2408	0	0	-	0.228567	3.15946	0	0	-	-0.260285	5.63148	0	0	-	-1.10705	103.067	0	0	-	-0.488852	14.7298	0	0	-	-1.33562	151.731	0
YLR328W|NMA1	YLR328W	chrXII:784912-786118	+	1206	0.847146	292.498	-0.304345	36.2576	0	0	-	-0.371707	56.7343	0	0	-	-0.32118	42.1662	0	0	-	0.240497	21.3486	0	0	-	-0.0673619	1.59031	0	0	-	-0.016835	0.380287	0	0	-	0.544843	100.859	0	0	-	0.0505269	0.965617	0	0	-	0.612205	133.867	0
YLR329W|REC102	YLR329W	chrXII:786441-787333	+	795	1.15018	57.595	-0.149398	0	0	0	-	-0.316567	5.11975	0	0	-	0.147126	1.70702	0	0	-	-0.172479	2.10831	0	0	-	-0.167169	0	0	0	-	0.296524	0	0	0	-	-0.023081	0.213412	0	0	-	0.463693	4.63751	0	0	-	0.144088	1.74902	0
YLR330W|CHS5|CAL3	YLR330W	chrXII:787663-789679	+	2016	0.924226	874.74	0.139432	20.5529	0	0	-	0.171381	31.5958	0	0	-	0.220553	50.409	0	0	-	0.155212	25.3214	0	0	-	0.0319492	1.04055	0	0	-	0.0811214	6.11764	0	0	-	0.0157804	0.866162	0	0	-	0.0491723	1.74105	0	0	-	-0.0161687	0.952972	0
YLR332W|MID2|KAI1	YLR332W	chrXII:790675-791806	+	1131	0.638521	54.7558	0.338866	15.2552	0	0	-	0.453462	26.8763	0	0	-	0.471043	28.7223	0	0	-	0.194129	6.35316	0	0	-	0.114596	1.41058	0	0	-	0.132176	2.57161	0	0	-	-0.144737	3.85328	0	0	-	0.0175803	0.0968315	0	0	-	-0.259333	10.0112	0
snR61|SNR61	10658	chrXII:794485-794575	-	90	1.95531	124.187	0.304533	0	0	0	-	0.471068	10.369	0	0	-	1.58588	76.2042	0	0	-	1.60555	73.1243	0	0	-	0.166536	0	0	0	-	1.28135	0	0	0	-	1.30102	45.5877	0	0	-	1.11481	27.4325	0	0	-	1.13449	36.4852	0
snR55|SNR55	10660	chrXII:794696-794794	-	98	0.401476	15.0061	-0.0374315	0.495924	0	0	-	-0.0392755	0.557157	0	0	-	0.238291	5.55756	0	0	-	0.275269	6.66363	0	0	-	-0.00184406	0.0135896	0	0	-	0.275723	4.95924	0	0	-	0.3127	7.68841	0	0	-	0.277567	3.44731	0	0	-	0.314544	8.33074	0
snR57|SNR57	10662	chrXII:794936-795024	-	88	0.591429	41.8634	0.0855274	1.65362	0	0	-	0.208443	6.05697	0	0	-	0.278267	9.44537	0	0	-	0.273901	8.79858	0	0	-	0.122916	1.3259	0	0	-	0.19274	3.72545	0	0	-	0.188373	4.56359	0	0	-	0.0698243	0.516954	0	0	-	0.0654576	1.20919	0
YLR333C|RPS25B	YLR333C	chrXII:795572-795899	-	327	0.883722	457.292	-0.159234	15.5429	0	0	-	-0.0735063	4.65955	0	0	-	-0.195092	23.387	0	0	-	-0.00432804	0.16081	0	0	-	0.085728	2.97683	0	0	-	-0.0358578	1.18858	0	0	-	0.154906	14.5708	0	0	-	-0.121586	5.46824	0	0	-	0.0691782	4.2137	0
YLR335W|NUP2	YLR335W	chrXII:797429-799592	+	2163	0.514887	360.507	-0.0445751	3.62773	0	0	-	-0.0259575	1.8569	0	0	-	-0.0740719	8.50743	0	0	-	-0.0314575	2.37176	0	0	-	0.0186175	0.513664	0	0	-	-0.0294968	1.49477	0	0	-	0.0131175	0.760609	0	0	-	-0.0481144	1.975	0	0	-	-0.00550001	0.314851	0
YLR336C|SGD1	YLR336C	chrXII:799696-802396	-	2700	0.938997	283.044	-0.674514	134.536	0	0	-	-0.93764	271.925	0	0	-	-0.938997	271.315	0	0	-	-0.562445	91.9495	0	0	-	-0.263126	15.6041	0	0	-	-0.264484	20.4749	0	0	-	0.112068	5.38952	0	0	-	-0.00135722	0.0169435	0	0	-	0.375195	46.9616	0
YLR337C|VRP1|END5|MDP2|YLR337W	YLR337C	chrXII:802652-805106	-	2454	0.683705	17.5782	0.29694	4.32582	0	0	-	0.683705	17.5782	0	0	-	0.472907	9.46667	0	0	-	0.367802	6.28774	0	0	-	0.386765	3.49325	0	0	-	0.175967	1.49993	0	0	-	0.0708615	0.691477	0	0	-	-0.210798	1.17842	0	0	-	-0.315904	4.94472	0
YLR340W|RPP0|RPL10E	YLR340W	chrXII:805886-806825	+	939	0.37284	105.886	-0.0171951	0.784341	0	0	-	-0.0349349	1.98812	0	0	-	-0.120717	12.6586	0	0	-	-0.119372	12.209	0	0	-	-0.0177398	0.366368	0	0	-	-0.103522	7.2461	0	0	-	-0.102177	9.05134	0	0	-	-0.0857819	3.49992	0	0	-	-0.0844367	7.00837	0
YLR341W|SPO77	YLR341W	chrXII:807384-808818	+	1434	0.631427	15.3574	0.241361	0	0	0	-	0.0322615	0.270276	0	0	-	0.146187	1.55786	0	0	-	-0.247742	3.14481	0	0	-	-0.209099	0	0	0	-	-0.0951738	0	0	0	-	-0.489102	7.95258	0	0	-	0.113925	0.451401	0	0	-	-0.280003	3.72731	0
YLR342W|FKS1|CND1|CWH53|ETG1|GSC1|PBR1	YLR342W	chrXII:809996-815627	+	5631	0.416001	44.7376	0.123779	5.28753	0	0	-	0.18372	10.3817	0	0	-	0.0424829	1.30442	0	0	-	-0.0131971	0.356012	0	0	-	0.0599409	0.931794	0	0	-	-0.0812966	2.1492	0	0	-	-0.136977	6.12923	0	0	-	-0.141237	3.30201	0	0	-	-0.196918	11.5361	0
YLR342W-A|10687	YLR342W-A	chrXII:815809-815983	+	174	1.67735	176.169	0.0472128	0.560625	0	0	-	0.29327	6.45145	0	0	-	-0.111217	1.7248	0	0	-	-0.0829659	1.20551	0	0	-	0.246057	2.42026	0	0	-	-0.15843	1.88444	0	0	-	-0.130179	1.93603	0	0	-	-0.404487	5.8803	0	0	-	-0.376236	9.512	0
YLR343W|GAS2	YLR343W	chrXII:816093-817761	+	1668	1.42971	187.341	0.128001	2.13392	0	0	-	0.206973	4.4508	0	0	-	0.121404	2.18151	0	0	-	-0.397412	13.1581	0	0	-	0.0789718	0.498411	0	0	-	-0.00659669	0.0456793	0	0	-	-0.525413	19.5983	0	0	-	-0.0855685	0.525563	0	0	-	-0.604384	26.82	0
YLR344W|RPL26A	YLR344W	chrXII:819311-820142	+	384	0.335498	62.0878	-0.213445	24.2063	0	0	-	-0.22427	27.5883	0	0	-	-0.248217	33.2608	0	0	-	-0.12662	9.98752	0	0	-	-0.0108248	0.171292	0	0	-	-0.0347718	1.07098	0	0	-	0.086825	5.25786	0	0	-	-0.023947	0.391329	0	0	-	0.0976497	6.66519	0
YLR345W|10697	YLR345W	chrXII:820510-822040	+	1530	1.18142	503.355	0.659713	144.222	0	0	-	0.808193	219.969	0	0	-	0.6895	161.302	0	0	-	0.491535	81.0939	0	0	-	0.14848	4.78049	0	0	-	0.029787	0.661894	0	0	-	-0.168178	10.594	0	0	-	-0.118693	3.05547	0	0	-	-0.316658	33.8915	0
YLR346C|10699	YLR346C	chrXII:822286-822592	-	306	0.670976	20.0127	-0.218296	2.87619	0	0	-	-0.540395	13.1486	0	0	-	-0.670976	19.2464	0	0	-	-0.367439	6.59912	0	0	-	-0.322099	2.89031	0	0	-	-0.45268	7.4124	0	0	-	-0.149143	1.80252	0	0	-	-0.130581	0.738867	0	0	-	0.172956	2.40191	0
YLR347C|KAP95|RSL1	YLR347C	chrXII:823827-826413	-	2586	0.614941	242.628	-0.250146	38.2069	0	0	-	-0.111815	9.49898	0	0	-	-0.15452	16.3961	0	0	-	0.0523782	2.96654	0	0	-	0.13833	7.89547	0	0	-	0.095626	5.40467	0	0	-	0.302524	52.7845	0	0	-	-0.0427042	0.981245	0	0	-	0.164194	17.727	0
YLR348C|DIC1	YLR348C	chrXII:826976-827873	-	897	0.785599	166.347	0.0140901	0.310266	0	0	-	-0.0686896	2.32574	0	0	-	0.132613	5.75615	0	0	-	0.170843	8.15014	0	0	-	-0.0827798	1.41735	0	0	-	0.118523	3.41345	0	0	-	0.156753	6.64527	0	0	-	0.201303	6.15869	0	0	-	0.239533	14.5981	0
YLR350W|ORM2	YLR350W	chrXII:828729-829380	+	651	0.645256	126.351	0.645256	126.351	0	0	-	0.583914	107.255	0	0	-	0.402728	52.6067	0	0	-	0.544288	90.0369	0	0	-	-0.0613413	1.10651	0	0	-	-0.242528	15.7326	0	0	-	-0.100968	4.43036	0	0	-	-0.181187	6.62497	0	0	-	-0.0396266	1.37356	0
YLR351C|NIT3	YLR351C	chrXII:829488-830364	-	876	0.385823	160.121	0.00124857	0.0396439	0	0	-	0.179237	29.4384	0	0	-	0.177762	28.4509	0	0	-	-0.0486601	3.45842	0	0	-	0.177988	18.0187	0	0	-	0.176514	22.3067	0	0	-	-0.0499087	3.33834	0	0	-	-0.00147449	0.026839	0	0	-	-0.227897	43.9735	0
YLR352W|10713	YLR352W	chrXII:831115-833539	+	2424	0.392642	59.9946	-0.0464225	1.61387	0	0	-	0.0122709	0.362998	0	0	-	0.106797	5.33906	0	0	-	-0.0119052	0.360636	0	0	-	0.0586934	1.09093	0	0	-	0.153219	6.81676	0	0	-	0.0345173	1.11542	0	0	-	0.0945259	2.00759	0	0	-	-0.0241761	0.784035	0
YLR353W|BUD8	YLR353W	chrXII:834351-836163	+	1812	0.508211	96.7368	-0.172424	10.5766	0	0	-	-0.199361	14.6978	0	0	-	-0.286768	28.1075	0	0	-	-0.390621	48.5211	0	0	-	-0.0269371	0.370929	0	0	-	-0.114344	4.31175	0	0	-	-0.218197	16.2671	0	0	-	-0.0874066	1.82463	0	0	-	-0.19126	14.0171	0
YLR354C|TAL1	YLR354C	chrXII:836349-837357	-	1008	1.51548	1467.82	0.0765097	4.98856	0	0	-	0.213528	29.5475	0	0	-	-0.550806	187.504	0	0	-	-0.717883	312.667	0	0	-	0.137018	7.63752	0	0	-	-0.627315	231.891	0	0	-	-0.794392	380.802	0	0	-	-0.764334	349.703	0	0	-	-0.93141	529.604	0
YLR355C|ILV5	YLR355C	chrXII:838065-839253	-	1188	0.605098	128.548	0.0136146	0.383325	0	0	-	0.0539767	2.16323	0	0	-	0.311338	35.2612	0	0	-	0.32554	37.414	0	0	-	0.0403621	0.651206	0	0	-	0.297723	26.6542	0	0	-	0.311926	33.5884	0	0	-	0.257361	16.6856	0	0	-	0.271563	26.8628	0
YLR356W|ATG33	YLR356W	chrXII:840320-840914	+	594	0.947227	173.441	0.583097	68.8947	0	0	-	0.86756	150.714	0	0	-	0.735705	109.952	0	0	-	-0.0796669	2.74845	0	0	-	0.284464	9.81703	0	0	-	0.152608	4.3249	0	0	-	-0.662764	85.7127	0	0	-	-0.131856	2.17249	0	0	-	-0.947227	173.441	0
YLR357W|RSC2	YLR357W	chrXII:841330-844000	+	2670	0.470456	143.076	-0.0707773	3.95931	0	0	-	-0.059432	3.31565	0	0	-	-0.0570898	3.16428	0	0	-	-0.00274276	0.0968997	0	0	-	0.0113454	0.186353	0	0	-	0.0136875	0.347806	0	0	-	0.0680346	3.66616	0	0	-	0.00234216	0.0296191	0	0	-	0.0566892	3.04018	0
YLR359W|ADE13|BRA1|BRA8	YLR359W	chrXII:844281-845730	+	1449	0.768675	330.75	0.251409	35.4813	0	0	-	0.588629	188.848	0	0	-	0.470433	121.666	0	0	-	-0.160655	16.1171	0	0	-	0.337221	47.2953	0	0	-	0.219024	22.7449	0	0	-	-0.412064	90.6091	0	0	-	-0.118197	4.9135	0	0	-	-0.749284	302.308	0
YLR360W|VPS38|VPL17	YLR360W	chrXII:846102-847422	+	1320	0.409393	42.6473	-0.0853668	2.44868	0	0	-	-0.249396	14.1756	0	0	-	-0.274442	16.5506	0	0	-	-0.30054	18.5628	0	0	-	-0.164029	3.62504	0	0	-	-0.189075	6.41906	0	0	-	-0.215173	9.98444	0	0	-	-0.0250467	0.226314	0	0	-	-0.0511445	1.45081	0
YLR361C|DCR2	YLR361C	chrXII:847387-849124	-	1737	1.03099	283.212	-0.118637	4.93566	0	0	-	-0.131471	6.15965	0	0	-	0.0425061	1.29531	0	0	-	0.3071	23.1596	0	0	-	-0.0128338	0.152753	0	0	-	0.161143	6.05972	0	0	-	0.425737	41.1087	0	0	-	0.173977	4.93197	0	0	-	0.438571	45.9215	0
YLR361C-A|10733	YLR361C-A	chrXII:849382-849679	-	297	1.22534	152.584	0.0820201	1.53311	0	0	-	-0.043783	0.750836	0	0	-	0.126675	2.89369	0	0	-	0.0341675	0.594941	0	0	-	-0.125803	1.37215	0	0	-	0.0446553	0.504944	0	0	-	-0.0478526	0.780711	0	0	-	0.170458	1.98419	0	0	-	0.0779505	1.5421	0
YLR362W|STE11	YLR362W	chrXII:849865-852019	+	2154	0.41842	57.9729	0.0123253	0.299021	0	0	-	0.0420364	1.36569	0	0	-	0.114883	5.43643	0	0	-	0.0460155	1.54986	0	0	-	0.0297111	0.391713	0	0	-	0.102558	3.26878	0	0	-	0.0336901	1.00726	0	0	-	0.0728465	1.18866	0	0	-	0.00397902	0.0996647	0
YLR363C|NMD4	YLR363C	chrXII:852494-853151	-	657	0.619536	59.0236	-0.115119	3.0072	0	0	-	-0.183817	6.51337	0	0	-	-0.223734	8.9626	0	0	-	0.219056	7.8017	0	0	-	-0.0686982	0.749934	0	0	-	-0.108615	2.14253	0	0	-	0.334174	15.0652	0	0	-	-0.0399169	0.32799	0	0	-	0.402872	22.5924	0
YLR363W-A|10739	YLR363W-A	chrXII:853460-853718	+	258	0.878667	149.552	-0.335206	19.1261	0	0	-	-0.433752	33.1531	0	0	-	-0.581608	58.2022	0	0	-	-0.577737	54.6991	0	0	-	-0.0985457	1.47312	0	0	-	-0.246402	9.53944	0	0	-	-0.24253	11.3778	0	0	-	-0.147857	2.71423	0	0	-	-0.143985	5.35482	0
YLR364W|GRX8	YLR364W	chrXII:854061-854391	+	330	1.05587	127.399	-0.153702	3.58312	0	0	-	0.395453	15.9637	0	0	-	-0.00476153	0.06503	0	0	-	-0.462992	23.3474	0	0	-	0.549155	18.3633	0	0	-	0.148941	2.6087	0	0	-	-0.30929	11.2036	0	0	-	-0.400215	9.72873	0	0	-	-0.858445	68.8478	0
YLR367W|RPS22B	YLR367W	chrXII:855877-857317	+	393	0.318389	36.0998	-0.066395	2.68194	0	0	-	-0.0291432	0.959974	0	0	-	0.0641849	2.74366	0	0	-	0.138967	8.36223	0	0	-	0.0372519	0.565844	0	0	-	0.13058	5.61082	0	0	-	0.205362	15.4404	0	0	-	0.0933281	2.07259	0	0	-	0.16811	11.473	0
snR44|SNR44	10752	chrXII:856709-856920	+	211	0.704445	114.39	-0.0834956	2.69207	0	0	-	-0.0281503	0.711729	0	0	-	0.284764	19.1656	0	0	-	0.387036	31.9422	0	0	-	0.0553453	0.762087	0	0	-	0.368259	24.9134	0	0	-	0.470531	44.7367	0	0	-	0.312914	14.9744	0	0	-	0.415186	36.8217	0
YLR368W|MDM30|DSG1	YLR368W	chrXII:857539-859336	+	1797	0.590772	138.233	-0.213647	17.0123	0	0	-	-0.220018	19.277	0	0	-	-0.252913	24.5247	0	0	-	0.053678	2.07004	0	0	-	-0.00637114	0.103559	0	0	-	-0.0392659	1.00391	0	0	-	0.267325	24.0364	0	0	-	-0.0328948	0.49442	0	0	-	0.273696	26.7857	0
YLR369W|SSQ1|SSC2|SSH1	YLR369W	chrXII:859551-861525	+	1974	0.498085	92.1977	-0.0488083	1.74956	0	0	-	-0.221817	18.7253	0	0	-	-0.0481846	1.85326	0	0	-	0.0698798	2.91549	0	0	-	-0.173008	6.80459	0	0	-	0.000623673	0.00908715	0	0	-	0.118688	5.93107	0	0	-	0.173632	6.7114	0	0	-	0.291696	29.4281	0
YLR370C|ARC18	YLR370C	chrXII:861717-862254	-	537	0.797113	243.998	0.196904	15.0361	0	0	-	0.211711	18.1374	0	0	-	0.327521	39.5462	0	0	-	-0.141949	9.16634	0	0	-	0.0148067	0.197657	0	0	-	0.130617	5.62669	0	0	-	-0.338853	40.0418	0	0	-	0.11581	3.11417	0	0	-	-0.353659	45.5691	0
YLR371W|ROM2	YLR371W	chrXII:862713-866784	+	4071	0.35771	102.064	0.161919	22.0567	0	0	-	0.323768	85.2366	0	0	-	0.35771	102.064	0	0	-	0.139014	17.1208	0	0	-	0.161849	13.5699	0	0	-	0.195791	25.6704	0	0	-	-0.0229047	1.17932	0	0	-	0.0339416	0.873653	0	0	-	-0.184754	27.8981	0
YLR372W|SUR4|APA1|ELO3|SRE1|VBM1	YLR372W	chrXII:867353-868391	+	1038	0.601991	252.998	-0.119601	10.6737	0	0	-	-0.15561	17.7832	0	0	-	-0.145764	15.7997	0	0	-	-0.116167	10.5232	0	0	-	-0.0360084	0.886923	0	0	-	-0.0261626	0.86761	0	0	-	0.00343457	0.136845	0	0	-	0.00984582	0.133949	0	0	-	0.039443	2.17923	0
YLR373C|VID22	YLR373C	chrXII:868661-871367	-	2706	0.679719	120.651	-0.179745	9.40836	0	0	-	-0.119526	5.22087	0	0	-	-0.21438	13.4412	0	0	-	0.156062	7.5689	0	0	-	0.0602186	0.940711	0	0	-	-0.0346347	0.680487	0	0	-	0.335807	27.2088	0	0	-	-0.0948533	1.67185	0	0	-	0.275588	19.9248	0
YLR375W|STP3	YLR375W	chrXII:871696-872728	+	1032	0.556554	116.509	-0.197724	14.8609	0	0	-	-0.241242	22.6026	0	0	-	-0.094933	4.80095	0	0	-	0.176656	12.1069	0	0	-	-0.0435177	0.768106	0	0	-	0.102791	3.90734	0	0	-	0.37438	45.6654	0	0	-	0.146309	4.93197	0	0	-	0.417898	59.1237	0
YLR376C|PSY3	YLR376C	chrXII:872825-873554	-	729	0.423122	25.7933	0.222574	6.5855	0	0	-	0.2586	9.04519	0	0	-	0.392874	17.6325	0	0	-	0.0404108	0.769445	0	0	-	0.0360252	0.258996	0	0	-	0.1703	3.1395	0	0	-	-0.182163	4.64628	0	0	-	0.134274	1.36769	0	0	-	-0.218189	6.62341	0
YLR377C|FBP1|ACN8	YLR377C	chrXII:873745-874792	-	1047	0.908897	35.6096	0.469776	0	0	0	-	0.191008	2.58251	0	0	-	0.421228	7.99155	0	0	-	-0.00747829	0.0653575	0	0	-	-0.278768	0	0	0	-	-0.0485476	0	0	0	-	-0.477254	8.78776	0	0	-	0.230221	1.37962	0	0	-	-0.198486	2.66792	0
YLR378C|SEC61	YLR378C	chrXII:875735-877178	-	1443	0.60397	177.144	-0.0615738	2.95679	0	0	-	0.0556606	2.72151	0	0	-	0.0338834	1.44371	0	0	-	0.0106644	0.396526	0	0	-	0.117234	4.26299	0	0	-	0.0954572	4.29615	0	0	-	0.0722382	3.6911	0	0	-	-0.0217772	0.316636	0	0	-	-0.0449962	2.06631	0
YLR380W|CSR1|SFH2	YLR380W	chrXII:878281-879508	+	1227	0.419958	126.992	-0.11299	9.69222	0	0	-	-0.198303	28.0162	0	0	-	-0.195998	27.1642	0	0	-	0.00851252	0.365891	0	0	-	-0.0853139	3.37368	0	0	-	-0.083008	4.5648	0	0	-	0.121502	10.6532	0	0	-	0.00230583	0.0310084	0	0	-	0.206816	29.0269	0
YLR381W|CTF3|CHL3	YLR381W	chrXII:879722-881924	+	2202	0.764845	158.317	0.0484604	1.35162	0	0	-	0.091518	3.34435	0	0	-	0.063442	2.07718	0	0	-	0.153905	6.88244	0	0	-	0.0430576	0.514579	0	0	-	0.0149816	0.227721	0	0	-	0.105444	3.62024	0	0	-	-0.028076	0.273127	0	0	-	0.0623868	1.92914	0
YLR382C|NAM2|MSL1	YLR382C	chrXII:882066-884751	-	2685	0.38546	71.5395	0.104524	5.77572	0	0	-	0.209115	19.4169	0	0	-	0.16731	13.1415	0	0	-	0.174067	13.4634	0	0	-	0.10459	2.99901	0	0	-	0.062786	2.02428	0	0	-	0.0695423	3.04409	0	0	-	-0.0418043	0.692581	0	0	-	-0.035048	1.34684	0
YLR383W|SMC6|RHC18	YLR383W	chrXII:885287-888632	+	3345	0.725254	225.896	-0.0452892	1.63976	0	0	-	-0.190827	15.2075	0	0	-	-0.200236	16.3868	0	0	-	-0.586627	123.832	0	0	-	-0.145538	5.05719	0	0	-	-0.154947	7.81365	0	0	-	-0.541338	103.067	0	0	-	-0.00940945	0.0911709	0	0	-	-0.3958	60.1822	0
YLR384C|IKI3|ELP1|KTI7|TOT1	YLR384C	chrXII:888850-892900	-	4050	0.494187	254.633	-0.159621	26.3206	0	0	-	-0.20477	43.9253	0	0	-	-0.171422	31.2681	0	0	-	0.00767353	0.418874	0	0	-	-0.045149	1.7072	0	0	-	-0.0118018	0.431253	0	0	-	0.167294	27.8709	0	0	-	0.0333472	0.984243	0	0	-	0.212443	45.6461	0
YLR385C|SWC7|AWS1	YLR385C	chrXII:892991-893390	-	399	0.752103	49.8028	-0.407328	11.668	0	0	-	-0.582863	24.5362	0	0	-	-0.484184	17.0369	0	0	-	-0.730284	35.6289	0	0	-	-0.175535	1.78053	0	0	-	-0.0768564	0.817606	0	0	-	-0.322957	8.69648	0	0	-	0.098679	0.732511	0	0	-	-0.147421	2.98892	0
YLR386W|VAC14	YLR386W	chrXII:893627-896270	+	2643	0.382336	65.7342	-0.187898	14.5781	0	0	-	-0.248673	25.8374	0	0	-	-0.230812	22.2692	0	0	-	-0.374496	53.4537	0	0	-	-0.0607752	1.32489	0	0	-	-0.0429141	1.17108	0	0	-	-0.186598	14.5708	0	0	-	0.0178611	0.222453	0	0	-	-0.125823	8.102	0
YLR387C|REH1	YLR387C	chrXII:896373-897672	-	1299	0.445168	125.098	-0.0925871	6.2055	0	0	-	-0.0607003	3.52462	0	0	-	-0.118483	9.88308	0	0	-	-0.290821	47.8801	0	0	-	0.0318868	0.659593	0	0	-	-0.0258961	0.775984	0	0	-	-0.198234	22.6904	0	0	-	-0.0577829	1.45962	0	0	-	-0.230121	31.5459	0
YLR388W|RPS29A|YS29A	YLR388W	chrXII:898157-898821	+	171	0.250203	12.8383	-0.109883	3.10081	0	0	-	-0.0960478	2.71475	0	0	-	-0.161789	5.80573	0	0	-	0.0207934	0.452786	0	0	-	0.0138355	0.13525	0	0	-	-0.0519053	0.831158	0	0	-	0.130677	3.96623	0	0	-	-0.0657408	0.689423	0	0	-	0.116841	3.55011	0
snR34|SNR34	10800	chrXII:899179-899382	+	203	0.621826	18.9571	0.0925532	1.04022	0	0	-	0.052143	0.557157	0	0	-	0.144141	1.95898	0	0	-	0.394136	8.10088	0	0	-	-0.0404103	0.181597	0	0	-	0.0515878	0.36199	0	0	-	0.301582	5.08146	0	0	-	0.0919981	0.430719	0	0	-	0.341993	6.4943	0
YLR389C|STE23	YLR389C	chrXII:899576-902660	-	3084	0.226745	81.7759	-0.00163684	0.0663887	0	0	-	0.0631031	7.17166	0	0	-	0.147756	30.609	0	0	-	-0.0274663	2.16556	0	0	-	0.0647399	3.82728	0	0	-	0.149393	25.304	0	0	-	-0.0258295	1.87747	0	0	-	0.0846531	6.18616	0	0	-	-0.0905694	12.707	0
YLR390W|ECM19	YLR390W	chrXII:903065-903404	+	339	0.437581	51.0034	0.0330865	0.748429	0	0	-	-0.000951007	0.018673	0	0	-	0.236494	11.8854	0	0	-	-0.0506317	1.34171	0	0	-	-0.0340376	0.35374	0	0	-	0.203407	6.61621	0	0	-	-0.0837182	2.35409	0	0	-	0.237445	6.5542	0	0	-	-0.0496807	1.31974	0
YLR390W-A|CCW14|ICWP|SSR1|YLR391W|YLR391W-A	YLR390W-A	chrXII:903723-904440	+	717	1.01338	91.0425	0.281859	8.21194	0	0	-	0.399914	15.4762	0	0	-	0.279735	8.56602	0	0	-	-0.0451789	0.770008	0	0	-	0.118055	1.1262	0	0	-	-0.00212373	0.011512	0	0	-	-0.327038	10.4367	0	0	-	-0.120179	1.05102	0	0	-	-0.445093	18.4602	0
YLR392C|ART10	YLR392C	chrXII:904748-906305	-	1557	0.788551	225.558	0.249858	18.5177	0	0	-	0.241325	18.6991	0	0	-	0.157717	9.12887	0	0	-	0.505689	66.0172	0	0	-	-0.00853262	0.115997	0	0	-	-0.0921406	2.73518	0	0	-	0.255831	17.2175	0	0	-	-0.083608	1.48727	0	0	-	0.264364	19.4952	0
YLR393W|ATP10	YLR393W	chrXII:907078-907918	+	840	0.691351	67.3042	0.239615	10.4803	0	0	-	0.269121	13.7047	0	0	-	0.246327	11.7361	0	0	-	0.691351	67.3042	0	0	-	0.0295061	0.264119	0	0	-	0.0067124	0.0825459	0	0	-	0.451736	27.9703	0	0	-	-0.0227937	0.160144	0	0	-	0.42223	26.1675	0
YLR394W|CST9|ZIP3	YLR394W	chrXII:907949-909398	+	1449	0.728154	110.008	0.26205	17.375	0	0	-	0.531993	66.9436	0	0	-	0.419343	42.6583	0	0	-	0.728154	110.008	0	0	-	0.269943	10.7096	0	0	-	0.157293	5.31166	0	0	-	0.466104	43.2395	0	0	-	-0.11265	1.96285	0	0	-	0.196161	9.56982	0
YLR395C|COX8	YLR395C	chrXII:909728-909965	-	237	0.915211	111.753	0.532566	36.2402	0	0	-	0.42017	24.3923	0	0	-	0.415812	23.7936	0	0	-	0.393953	21.1463	0	0	-	-0.112396	1.40459	0	0	-	-0.116754	2.19644	0	0	-	-0.138614	3.68296	0	0	-	-0.00435822	0.026839	0	0	-	-0.0262179	0.510176	0
YLR396C|VPS33|CLS14|MET27|PEP14|SLP1|VAM5|VPL25|VPT33	YLR396C	chrXII:910234-912310	-	2076	0.848178	233.598	-0.0778538	2.7141	0	0	-	0.0737349	2.67356	0	0	-	-0.206555	13.3761	0	0	-	-0.0535681	1.73325	0	0	-	0.151589	3.95536	0	0	-	-0.128702	4.40711	0	0	-	0.0242857	0.638154	0	0	-	-0.28029	14.8935	0	0	-	-0.127303	5.7357	0
YLR397C|AFG2|DRG1	YLR397C	chrXII:912549-914892	-	2343	0.835417	327.593	-0.468377	85.9756	0	0	-	-0.549643	124.489	0	0	-	-0.568428	131.802	0	0	-	-0.102924	5.62711	0	0	-	-0.0812659	2.22059	0	0	-	-0.100051	4.39906	0	0	-	0.365453	51.0531	0	0	-	-0.018785	0.252129	0	0	-	0.446719	79.8035	0
YLR398C|SKI2	YLR398C	chrXII:915155-919019	-	3864	0.509434	98.554	-0.0779806	3.41483	0	0	-	-0.0896146	4.44473	0	0	-	-0.267544	27.4861	0	0	-	-0.252086	23.9401	0	0	-	-0.0116341	0.153788	0	0	-	-0.189564	11.4	0	0	-	-0.174106	12.0494	0	0	-	-0.17793	7.46575	0	0	-	-0.162472	11.3138	0
YLR399C|BDF1	YLR399C	chrXII:919535-921596	-	2061	0.337567	106.065	0.287004	67.6879	0	0	-	0.257232	57.4276	0	0	-	0.239237	49.8239	0	0	-	0.235687	46.4446	0	0	-	-0.0297719	0.805754	0	0	-	-0.0477666	2.33344	0	0	-	-0.0513166	3.37864	0	0	-	-0.0179947	0.359424	0	0	-	-0.0215447	1.18621	0
YLR401C|DUS3	YLR401C	chrXII:922441-924448	-	2007	0.665919	387.947	-0.316096	71.1294	0	0	-	-0.407412	124.902	0	0	-	-0.438703	143.059	0	0	-	-0.0487106	2.96475	0	0	-	-0.0913168	4.36124	0	0	-	-0.122607	10.3407	0	0	-	0.267385	48.9158	0	0	-	-0.0312904	0.792124	0	0	-	0.358702	92.3635	0
YLR403W|SFP1	YLR403W	chrXII:925567-927619	+	2052	0.548167	74.9844	-0.0902571	3.11075	0	0	-	-0.0959848	3.59781	0	0	-	-0.0840017	3.02667	0	0	-	0.319799	23.9826	0	0	-	-0.0057277	0.0758601	0	0	-	0.00625536	0.0877414	0	0	-	0.410056	36.8361	0	0	-	0.0119831	0.0911709	0	0	-	0.415784	39.4332	0
YLR404W|FLD1|SEI1	YLR404W	chrXII:928742-929600	+	858	0.426232	38.9062	-0.0727674	1.96283	0	0	-	0.0174544	0.380016	0	0	-	0.0013355	0.025424	0	0	-	0.165926	6.29111	0	0	-	0.0902218	1.3262	0	0	-	0.0741029	1.42046	0	0	-	0.238693	10.6612	0	0	-	-0.0161189	0.107854	0	0	-	0.148472	5.32718	0
YLR405W|DUS4	YLR405W	chrXII:929788-930892	+	1104	0.776479	107.933	-0.488442	39.5851	0	0	-	-0.776479	107.933	0	0	-	-0.671796	79.0051	0	0	-	-0.315266	17.1895	0	0	-	-0.288037	10.8037	0	0	-	-0.183354	6.00946	0	0	-	0.173176	6.50861	0	0	-	0.104683	1.68103	0	0	-	0.461212	39.9505	0
YLR406C|RPL31B	YLR406C	chrXII:931064-931755	-	342	0.481394	142.235	-0.147012	13.8784	0	0	-	-0.224048	31.23	0	0	-	-0.191153	23.2328	0	0	-	0.0712987	4.5033	0	0	-	-0.0770362	2.55914	0	0	-	-0.0441411	1.62746	0	0	-	0.218311	27.7386	0	0	-	0.0328951	0.669889	0	0	-	0.295347	51.0054	0
YLR407W|10845	YLR407W	chrXII:932966-933653	+	687	1.39068	339.466	-0.573582	48.3922	0	0	-	-0.914958	130.754	0	0	-	-0.765856	90.1143	0	0	-	-0.219087	8.43784	0	0	-	-0.341376	13.0816	0	0	-	-0.192273	5.80556	0	0	-	0.354496	19.4527	0	0	-	0.149102	2.6619	0	0	-	0.695871	75.263	0
YLR408C|BLS1|BLB1	YLR408C	chrXII:933884-934253	-	369	0.805126	51.8567	0.434913	14.9756	0	0	-	0.732296	39.5621	0	0	-	0.805126	45.9059	0	0	-	0.320494	9.31912	0	0	-	0.297383	3.90006	0	0	-	0.370213	7.88028	0	0	-	-0.114419	1.87747	0	0	-	0.0728301	0.420319	0	0	-	-0.411802	12.915	0
YLR409C|UTP21	YLR409C	chrXII:934413-937233	-	2820	1.32152	529.376	-0.888849	220.263	0	0	-	-1.10465	350.018	0	0	-	-1.13653	371.022	0	0	-	-0.680366	128.263	0	0	-	-0.215806	9.59214	0	0	-	-0.247678	16.3583	0	0	-	0.208482	14.1694	0	0	-	-0.0318721	0.408117	0	0	-	0.424288	54.486	0
YLR410W|VIP1	YLR410W	chrXII:937540-940981	+	3441	0.371792	320.77	-0.0977166	20.1155	0	0	-	-0.0256647	2.59248	0	0	-	-0.0467134	6.17375	0	0	-	-0.325538	208.978	0	0	-	0.0720518	7.02237	0	0	-	0.0510032	5.09584	0	0	-	-0.227822	101.442	0	0	-	-0.0210486	0.874911	0	0	-	-0.299874	180.597	0
YLR411W|CTR3	YLR411W	chrXII:947252-947978	+	726	0.417489	10.8729	0.240867	0	0	0	-	-0.0445487	0.451336	0	0	-	-0.00701562	0.0583711	0	0	-	0.00207157	0.0176177	0	0	-	-0.285416	0	0	0	-	-0.247883	0	0	0	-	-0.238796	3.1283	0	0	-	0.0375331	0.115038	0	0	-	0.0466203	0.487158	0
YLR412W|BER1	YLR412W	chrXII:948367-949192	+	825	0.311575	47.8531	-0.130234	8.1968	0	0	-	-0.00690524	0.214916	0	0	-	-5.92038e-05	0.0012493	0	0	-	0.0583877	2.53947	0	0	-	0.123328	4.13568	0	0	-	0.130174	6.25314	0	0	-	0.188621	14.5472	0	0	-	0.00684604	0.0592671	0	0	-	0.0652929	2.9639	0
YLR412C-A|10866	YLR412C-A	chrXII:950266-950473	-	207	1.37738	41.3747	0.302392	0	0	0	-	0.0353322	0.236097	0	0	-	-0.0782341	0.55944	0	0	-	0.115087	0.929878	0	0	-	-0.26706	0	0	0	-	-0.380626	0	0	0	-	-0.187306	1.56089	0	0	-	-0.113566	0.32799	0	0	-	0.0797544	0.600471	0
YLR413W|10868	YLR413W	chrXII:951155-953183	+	2028	0.95014	354.119	-0.417083	65.2603	0	0	-	-0.579402	127.692	0	0	-	-0.504909	97.3763	0	0	-	0.000129647	0.00439272	0	0	-	-0.162318	6.80459	0	0	-	-0.0878256	3.30081	0	0	-	0.417213	63.7736	0	0	-	0.0744927	1.59025	0	0	-	0.579531	124.692	0
YLR414C|PUN1	YLR414C	chrXII:953352-954144	-	792	0.603941	321.027	0.188847	29.3449	0	0	-	0.453945	162.82	0	0	-	0.32436	84.8265	0	0	-	0.311437	74.4675	0	0	-	0.265098	39.6757	0	0	-	0.135513	12.4921	0	0	-	0.122589	12.6051	0	0	-	-0.129585	8.47499	0	0	-	-0.142508	16.8936	0
YLR415C|10872	YLR415C	chrXII:954258-954597	-	339	0.542606	10.0498	-0.0511032	0	0	0	-	-0.27104	2.9524	0	0	-	0.230496	2.32749	0	0	-	0.114025	0.983866	0	0	-	-0.219936	0	0	0	-	0.281599	0	0	0	-	0.165128	1.4212	0	0	-	0.501535	3.49499	0	0	-	0.385065	4.74039	0
YLR417W|VPS36|GRD12|VAC3|VPL11	YLR417W	chrXII:955009-956710	+	1701	0.556386	114.723	0.108738	5.42207	0	0	-	-0.053406	2.17988	0	0	-	0.182181	13.2133	0	0	-	0.423494	54.6991	0	0	-	-0.162145	5.98994	0	0	-	0.0734422	2.23994	0	0	-	0.314756	29.2323	0	0	-	0.235587	13.5132	0	0	-	0.476901	70.2968	0
YLR418C|CDC73	YLR418C	chrXII:956913-958095	-	1182	0.544455	131.313	-0.0407006	1.55574	0	0	-	-0.0299526	1.10993	0	0	-	-0.232088	24.285	0	0	-	0.209759	17.6319	0	0	-	0.0107481	0.15343	0	0	-	-0.191387	13.1573	0	0	-	0.25046	23.0424	0	0	-	-0.202135	12.1395	0	0	-	0.239712	22.7888	0
YLR419W|10880	YLR419W	chrXII:958427-962735	+	4308	0.57215	201.013	-0.401958	86.8949	0	0	-	-0.423527	100.359	0	0	-	-0.376979	79.1217	0	0	-	-0.298323	48.1264	0	0	-	-0.0215687	0.406701	0	0	-	0.0249793	0.745853	0	0	-	0.103636	7.38755	0	0	-	0.046548	1.05413	0	0	-	0.125204	10.6925	0
YLR420W|URA4	YLR420W	chrXII:963784-964879	+	1095	1.48008	1373.29	0.832163	399.989	0	0	-	0.853889	435.868	0	0	-	-0.116553	11.0812	0	0	-	-0.626188	260.232	0	0	-	0.0217253	0.397692	0	0	-	-0.948717	529.602	0	0	-	-1.45835	1300.37	0	0	-	-0.970442	567.883	0	0	-	-1.48008	1373.29	0
YLR421C|RPN13	YLR421C	chrXII:965089-965560	-	471	0.410666	79.837	0.00959077	0.281976	0	0	-	-0.0503221	2.26383	0	0	-	0.0289675	1.12003	0	0	-	0.0868495	4.66705	0	0	-	-0.0599129	1.37157	0	0	-	0.0193767	0.456641	0	0	-	0.0772587	3.68658	0	0	-	0.0792895	1.89651	0	0	-	0.137172	9.63007	0
YLR422W|10889	YLR422W	chrXII:965896-971695	+	5799	0.186312	28.0855	0.131874	12.2928	0	0	-	0.150211	16.4537	0	0	-	0.153161	16.8558	0	0	-	-0.00065954	0.0240931	0	0	-	0.0183377	0.35374	0	0	-	0.0212879	0.650578	0	0	-	-0.132533	12.1123	0	0	-	0.00295017	0.0366752	0	0	-	-0.150871	16.0806	0
YLR423C|ATG17|APG17	YLR423C	chrXII:971916-973170	-	1254	0.821851	118.103	0.0855382	2.16923	0	0	-	0.327363	17.9274	0	0	-	0.153285	5.28301	0	0	-	0.084505	2.24756	0	0	-	0.241825	5.58976	0	0	-	0.0677468	1.12461	0	0	-	-0.00103321	0.0207971	0	0	-	-0.174078	2.95283	0	0	-	-0.242858	10.196	0
YLR424W|SPP382|CCF8|NTR1	YLR424W	chrXII:973394-975521	+	2127	0.430716	52.3348	-0.203879	9.593	0	0	-	-0.343834	26.6989	0	0	-	-0.346876	26.6729	0	0	-	-0.309769	20.5055	0	0	-	-0.139955	2.99871	0	0	-	-0.142997	4.3702	0	0	-	-0.10589	3.55512	0	0	-	-0.00304225	0.026839	0	0	-	0.0340648	0.933457	0
YLR425W|TUS1|SOP10	YLR425W	chrXII:982893-986817	+	3924	0.858863	266.188	0.180981	12.3562	0	0	-	0.35506	43.8953	0	0	-	0.351234	42.7049	0	0	-	0.209389	16.2849	0	0	-	0.174079	6.67766	0	0	-	0.170252	8.55217	0	0	-	0.0284078	0.904486	0	0	-	-0.00382655	0.032138	0	0	-	-0.145671	8.69878	0
YLR426W|10902	YLR426W	chrXII:987061-988113	+	981	0.38889	27.3233	0.130162	3.42723	0	0	-	0.0080984	0.143421	0	0	-	0.0540292	1.17869	0	0	-	0.13048	3.57992	0	0	-	-0.122064	1.60419	0	0	-	-0.0761329	1.18858	0	0	-	0.00031804	0.00821022	0	0	-	0.0459308	0.371704	0	0	-	0.122382	3.30156	0
YLR427W|MAG2	YLR427W	chrXII:988427-990440	+	2013	0.550334	151.783	0.0702855	3.4168	0	0	-	0.0256019	0.96984	0	0	-	0.0788296	4.36345	0	0	-	0.144844	10.7275	0	0	-	-0.0446837	0.910702	0	0	-	0.0085441	0.178924	0	0	-	0.0745587	3.58994	0	0	-	0.0532278	1.05413	0	0	-	0.119242	7.89173	0
YLR429W|CRN1	YLR429W	chrXII:990776-992732	+	1956	0.41014	190.732	0.052455	4.32307	0	0	-	0.0589468	5.49928	0	0	-	0.056311	5.13658	0	0	-	-0.0632677	6.04222	0	0	-	0.00649175	0.15343	0	0	-	0.00385599	0.118864	0	0	-	-0.115723	15.3329	0	0	-	-0.00263576	0.0402523	0	0	-	-0.122214	17.8405	0
YLR430W|SEN1|CIK3|NRD2	YLR430W	chrXII:993433-1000129	+	6696	0.715375	606.705	-0.194426	40.0657	0	0	-	-0.1297	19.8303	0	0	-	-0.103349	13.2668	0	0	-	-0.391097	157.831	0	0	-	0.0647261	3.15946	0	0	-	0.091077	8.04214	0	0	-	-0.196671	40.8961	0	0	-	0.0263509	0.750664	0	0	-	-0.261397	73.5405	0
YLR431C|ATG23|CVT23	YLR431C	chrXII:1000341-1001703	-	1362	0.696767	111.554	0.0934893	2.88221	0	0	-	0.362693	26.8109	0	0	-	0.539721	53.3989	0	0	-	-0.00076965	0.016216	0	0	-	0.269204	8.88621	0	0	-	0.446232	29.8447	0	0	-	-0.0942589	2.84635	0	0	-	0.177028	3.45934	0	0	-	-0.363463	25.5916	0
YLR432W|IMD3	YLR432W	chrXII:1002556-1004128	+	1572	0.723231	418.779	0.0219809	1.08691	0	0	-	0.0978557	9.4145	0	0	-	0.0411906	2.6461	0	0	-	0.152526	19.6114	0	0	-	0.0758748	3.15946	0	0	-	0.0192096	0.661791	0	0	-	0.130545	14.3707	0	0	-	-0.0566652	1.7873	0	0	-	0.0546706	3.79844	0
YLR433C|CNA1|CMP1	YLR433C	chrXII:1004346-1006008	-	1662	0.327267	34.8312	-0.302139	29.7404	0	0	-	-0.308337	32.6505	0	0	-	-0.218659	17.2059	0	0	-	-0.327267	34.8312	0	0	-	-0.00619711	0.0975657	0	0	-	0.0834801	2.71955	0	0	-	-0.0251278	0.773726	0	0	-	0.0896772	1.89651	0	0	-	-0.0189307	0.610018	0
YLR435W|TSR2	YLR435W	chrXII:1006377-1006995	+	618	0.589526	101.357	-0.554237	86.211	0	0	-	-0.57648	97.8914	0	0	-	-0.589526	101.357	0	0	-	-0.000481103	0.011392	0	0	-	-0.0222427	0.300726	0	0	-	-0.0352888	0.795779	0	0	-	0.553756	81.3834	0	0	-	-0.0130462	0.115038	0	0	-	0.575999	91.9376	0
YLR436C|ECM30	YLR436C	chrXII:1007420-1011245	-	3825	0.511808	87.8792	0.342125	39.3556	0	0	-	0.511808	87.8792	0	0	-	0.464759	72.7498	0	0	-	0.355987	42.4905	0	0	-	0.169683	6.24125	0	0	-	0.122634	4.83414	0	0	-	0.0138617	0.395576	0	0	-	-0.0470491	0.724428	0	0	-	-0.155822	9.73364	0
YLR437C|DIF1	YLR437C	chrXII:1011621-1012023	-	402	0.850769	182.896	-0.0820088	2.38093	0	0	-	-0.215159	11.3029	0	0	-	-0.303262	20.4239	0	0	-	-0.239184	12.8184	0	0	-	-0.13315	2.57118	0	0	-	-0.221253	8.8593	0	0	-	-0.157175	6.14734	0	0	-	-0.0881026	1.28619	0	0	-	-0.0240246	0.605223	0
YLR438W|CAR2|cargB	YLR438W	chrXII:1012500-1013775	+	1275	1.41067	557.58	-0.0418982	1.26538	0	0	-	-0.24575	18.6668	0	0	-	-0.0706285	2.69353	0	0	-	0.343191	32.0652	0	0	-	-0.203852	7.70091	0	0	-	-0.0287302	0.564167	0	0	-	0.38509	38.5421	0	0	-	0.175122	5.54418	0	0	-	0.588942	91.2584	0
YLR438C-A|LSM3|SMX4|USS2	YLR438C-A	chrXII:1013908-1014178	-	270	1.28582	231.065	-0.0029836	0.0379564	0	0	-	-0.0686547	1.619	0	0	-	-0.239207	10.0998	0	0	-	-0.256881	11.015	0	0	-	-0.0656711	0.684134	0	0	-	-0.236224	7.21079	0	0	-	-0.253897	10.2427	0	0	-	-0.170553	2.83395	0	0	-	-0.188226	6.796	0
YLR439W|MRPL4	YLR439W	chrXII:1014490-1015450	+	960	0.789083	121.935	0.237441	10.7675	0	0	-	0.184662	7.69913	0	0	-	-0.059846	1.62082	0	0	-	0.216897	9.55978	0	0	-	-0.0527794	0.551096	0	0	-	-0.297287	12.9616	0	0	-	-0.0205441	0.410663	0	0	-	-0.244508	6.72431	0	0	-	0.0322354	0.74945	0
YLR440C|SEC39|DSL3	YLR440C	chrXII:1015567-1017697	-	2130	0.279522	30.3834	-0.183887	11.7337	0	0	-	-0.171986	11.286	0	0	-	-0.181113	12.2173	0	0	-	0.0858031	3.5773	0	0	-	0.0119008	0.15343	0	0	-	0.00277412	0.0424764	0	0	-	0.26969	21.9724	0	0	-	-0.00912668	0.0812737	0	0	-	0.257789	21.4975	0
YLR441C|RPS1A|RP10A	YLR441C	chrXII:1018140-1018908	-	768	0.26494	57.7783	-0.0595421	4.00766	0	0	-	-0.0621399	4.50973	0	0	-	-0.0126348	0.586045	0	0	-	-0.124946	13.5784	0	0	-	-0.00259779	0.0611502	0	0	-	0.0469073	2.16245	0	0	-	-0.0654035	4.61145	0	0	-	0.0495051	1.41188	0	0	-	-0.0628057	4.55395	0
YLR442C|SIR3|CMT1|MAR2|STE8	YLR442C	chrXII:1019314-1022251	-	2937	0.639848	125.574	-0.0580663	2.0157	0	0	-	-0.0283061	0.8541	0	0	-	0.143655	7.83054	0	0	-	-0.132071	6.83673	0	0	-	0.0297602	0.397644	0	0	-	0.201722	10.3129	0	0	-	-0.0740047	2.77054	0	0	-	0.171961	5.58456	0	0	-	-0.103765	4.74224	0
YLR443W|ECM7|ZRG15	YLR443W	chrXII:1022624-1023971	+	1347	0.527982	138.256	-0.0281364	1.05206	0	0	-	0.0755027	4.12051	0	0	-	0.246483	27.9936	0	0	-	-0.136265	10.168	0	0	-	0.103639	3.32856	0	0	-	0.274619	27.8468	0	0	-	-0.108129	6.58798	0	0	-	0.17098	8.30274	0	0	-	-0.211768	21.6751	0
YLR445W|10948	YLR445W	chrXII:1024188-1024837	+	567	0.83418	16.516	-0.0611043	0	0	0	-	0.0973363	0.703479	0	0	-	-0.421979	4.92462	0	0	-	0.0341469	0.238114	0	0	-	0.158441	0	0	0	-	-0.360875	0	0	0	-	0.0952512	0.683551	0	0	-	-0.519315	3.25113	0	0	-	-0.0631894	0.467987	0
YLR446W|10951	YLR446W	chrXII:1025213-1026515	+	1302	0.786806	80.1857	0.45336	27.8115	0	0	-	0.786806	80.1857	0	0	-	0.727948	68.5258	0	0	-	0.40443	22.8713	0	0	-	0.333446	8.84347	0	0	-	0.274587	8.09233	0	0	-	-0.0489303	0.964865	0	0	-	-0.0588584	0.485295	0	0	-	-0.382376	18.9099	0
YLR447C|VMA6	YLR447C	chrXII:1026855-1027893	-	1038	0.195576	48.6304	0.00290707	0.132082	0	0	-	0.0268508	1.90292	0	0	-	0.0373651	3.00465	0	0	-	-0.0519851	4.71609	0	0	-	0.0239437	0.749934	0	0	-	0.0344581	1.86131	0	0	-	-0.0548922	4.82351	0	0	-	0.0105143	0.224632	0	0	-	-0.0788359	9.02493	0
YLR448W|RPL6B	YLR448W	chrXII:1028853-1029768	+	531	0.158447	10.7948	-0.047063	1.57161	0	0	-	-0.151732	8.78833	0	0	-	-0.0810174	3.45555	0	0	-	-0.00968352	0.280587	0	0	-	-0.104669	2.44101	0	0	-	-0.0339544	0.739464	0	0	-	0.0373795	1.198	0	0	-	0.0707151	1.1933	0	0	-	0.142049	7.85994	0
YLR449W|FPR4	YLR449W	chrXII:1030833-1032012	+	1179	0.863913	1283.88	-0.0700676	9.64334	0	0	-	-0.15439	42.0319	0	0	-	-0.0386776	4.08921	0	0	-	-0.177049	52.4927	0	0	-	-0.0843226	8.12988	0	0	-	0.03139	2.14602	0	0	-	-0.106981	19.9382	0	0	-	0.115713	16.5865	0	0	-	-0.0226584	1.98398	0
YLR450W|HMG2	YLR450W	chrXII:1032626-1035764	+	3138	0.335198	43.5063	0.116984	6.82405	0	0	-	0.312212	39.5972	0	0	-	0.323053	42.1509	0	0	-	-0.012145	0.418874	0	0	-	0.195228	9.91185	0	0	-	0.206069	14.35	0	0	-	-0.129129	7.91725	0	0	-	0.0108404	0.107854	0	0	-	-0.324357	41.543	0
YLR451W|LEU3	YLR451W	chrXII:1036092-1038753	+	2661	0.305384	52.0841	-0.19063	18.1741	0	0	-	-0.119791	8.74646	0	0	-	-0.113927	8.01761	0	0	-	-0.0702602	3.6953	0	0	-	0.0708394	1.93583	0	0	-	0.076703	3.16409	0	0	-	0.12037	8.0614	0	0	-	0.00586353	0.0592671	0	0	-	0.0495306	2.35419	0
YLR452C|SST2	YLR452C	chrXII:1039269-1041366	-	2097	1.04202	695.754	-0.12178	9.88277	0	0	-	-0.106723	8.46865	0	0	-	0.176895	19.3848	0	0	-	0.5067	131.037	0	0	-	0.015057	0.259828	0	0	-	0.298675	43.9497	0	0	-	0.62848	200.682	0	0	-	0.283618	35.9448	0	0	-	0.613423	195.302	0
YLR453C|RIF2	YLR453C	chrXII:1041798-1042986	-	1188	0.60288	66.36	0.0767344	1.58808	0	0	-	0.16272	4.69805	0	0	-	0.151456	4.22776	0	0	-	-0.0645311	1.36776	0	0	-	0.0859858	0.858392	0	0	-	0.074722	1.06742	0	0	-	-0.141265	3.50863	0	0	-	-0.0112638	0.0515047	0	0	-	-0.227251	7.68077	0
YLR454W|FMP27	YLR454W	chrXII:1043997-1051884	+	7887	0.572608	131.657	0.143331	9.44348	0	0	-	0.409851	66.1696	0	0	-	0.281949	32.5359	0	0	-	-0.14187	9.69749	0	0	-	0.26652	18.4725	0	0	-	0.138618	6.87244	0	0	-	-0.285201	31.689	0	0	-	-0.127902	4.07654	0	0	-	-0.551721	115.507	0
YLR455W|10974	YLR455W	chrXII:1053628-1054543	+	915	0.30175	31.0138	-0.101848	4.00036	0	0	-	-0.119599	5.51599	0	0	-	-0.16816	9.45477	0	0	-	-0.18243	10.4239	0	0	-	-0.0177502	0.204844	0	0	-	-0.066312	1.64367	0	0	-	-0.0805812	2.87246	0	0	-	-0.0485618	0.671783	0	0	-	-0.062831	2.22629	0
YLR456W|10976	YLR456W	chrXII:1055069-1055684	+	615	0.497371	27.8371	0.192845	4.58995	0	0	-	0.305997	10.1733	0	0	-	0.100439	2.05866	0	0	-	0.0786483	1.45735	0	0	-	0.113152	1.0591	0	0	-	-0.0924058	1.17725	0	0	-	-0.114196	2.13911	0	0	-	-0.205558	2.47336	0	0	-	-0.227348	6.03348	0
YLR457C|NBP1	YLR457C	chrXII:1055811-1056771	-	960	0.327516	17.3641	0.0338273	0.561522	0	0	-	-0.112399	2.75502	0	0	-	-0.106038	2.56712	0	0	-	-0.0164919	0.28374	0	0	-	-0.146226	1.91698	0	0	-	-0.139866	2.59329	0	0	-	-0.0503192	0.90451	0	0	-	0.00636073	0.032138	0	0	-	0.0959072	2.18348	0
YLR459W|GAB1|CDC91	YLR459W	chrXII:1057333-1058518	+	1185	0.45629	65.6087	-0.085527	3.33175	0	0	-	0.190386	12.1285	0	0	-	0.0752147	2.97583	0	0	-	-0.0520848	1.80576	0	0	-	0.275913	14.1071	0	0	-	0.160742	6.71359	0	0	-	0.0334422	1.00726	0	0	-	-0.115172	2.51255	0	0	-	-0.242471	17.8923	0
YLR460C|10984	YLR460C	chrXII:1059756-1060887	-	1131	0.767248	52.4782	-0.103428	1.55718	0	0	-	-0.336459	9.44034	0	0	-	-0.485841	17.7957	0	0	-	-0.617949	26.681	0	0	-	-0.233032	2.61558	0	0	-	-0.382413	8.86018	0	0	-	-0.514521	18.4794	0	0	-	-0.149381	1.2792	0	0	-	-0.281489	7.58726	0
YPL279C|14653	YPL279C	chrXVI:13227-14355	-	1128	0.668938	31.3851	-0.115477	1.78514	0	0	-	-0.14237	2.53311	0	0	-	-0.155217	2.86741	0	0	-	0.430786	11.5915	0	0	-	-0.0268939	0.15343	0	0	-	-0.03974	0.346347	0	0	-	0.546263	16.7117	0	0	-	-0.0128461	0.0477898	0	0	-	0.573157	19.5878	0
YPL278C|14655	YPL278C	chrXVI:15052-15355	-	303	1.05553	30.5058	-0.206384	0	0	0	-	-0.0646413	0.498755	0	0	-	0.189811	1.79803	0	0	-	-0.597419	9.58211	0	0	-	0.141743	0	0	0	-	0.396195	0	0	0	-	-0.391035	4.72791	0	0	-	0.254452	1.07779	0	0	-	-0.532778	8.08585	0
YPL277C|14657	YPL277C	chrXVI:15404-16868	-	1464	0.50419	19.9604	0.16928	2.868	0	0	-	0.00619181	0.0716832	0	0	-	0.301474	7.14752	0	0	-	-0.0683836	1.01659	0	0	-	-0.163088	1.40459	0	0	-	0.132194	1.42112	0	0	-	-0.237663	4.60653	0	0	-	0.295282	3.36678	0	0	-	-0.0745754	1.11137	0
YPL274W|SAM3	YPL274W	chrXVI:22937-24701	+	1764	0.738393	175.926	-0.179166	10.822	0	0	-	0.0194717	0.557565	0	0	-	-0.288946	27.0012	0	0	-	-0.244852	19.1528	0	0	-	0.198638	7.8488	0	0	-	-0.10978	3.88089	0	0	-	-0.0656862	2.40644	0	0	-	-0.308417	21.5799	0	0	-	-0.264324	22.1621	0
YPL273W|SAM4	YPL273W	chrXVI:25086-26064	+	978	0.339968	156.181	-0.0796028	8.61393	0	0	-	-0.0224146	1.48193	0	0	-	-0.0332379	2.54757	0	0	-	-0.0591755	5.58358	0	0	-	0.0571883	2.70316	0	0	-	0.046365	2.84974	0	0	-	0.0204274	1.26816	0	0	-	-0.0108233	0.226314	0	0	-	-0.0367609	2.84307	0
YPL272C|14668	YPL272C	chrXVI:26610-28164	-	1554	1.12105	215.936	0.29434	12.4809	0	0	-	0.247415	10.1894	0	0	-	0.691377	58.8831	0	0	-	0.0515612	1.14921	0	0	-	-0.0469251	0.408341	0	0	-	0.397036	15.5588	0	0	-	-0.242779	8.69431	0	0	-	0.443962	16.8266	0	0	-	-0.195854	6.72388	0
YPL271W|ATP15|ATPEPSILON	YPL271W	chrXVI:30078-30267	+	189	0.637554	179.042	0.277116	32.107	0	0	-	0.266718	31.6793	0	0	-	0.378244	59.7591	0	0	-	-0.0175772	0.660052	0	0	-	-0.0103977	0.15343	0	0	-	0.101128	4.14438	0	0	-	-0.294693	34.7012	0	0	-	0.111526	3.30059	0	0	-	-0.284295	34.4196	0
YPL270W|MDL2	YPL270W	chrXVI:30481-32803	+	2322	0.625091	244.016	0.12546	10.3938	0	0	-	0.328793	62.5501	0	0	-	0.229163	31.5864	0	0	-	0.0268127	1.258	0	0	-	0.203332	15.0851	0	0	-	0.103703	5.65727	0	0	-	-0.0986477	6.799	0	0	-	-0.0996294	3.53142	0	0	-	-0.30198	50.5297	0
YPL269W|KAR9	YPL269W	chrXVI:33012-34947	+	1935	0.430141	55.9794	0.245678	16.1803	0	0	-	0.191711	11.6025	0	0	-	0.206611	12.9325	0	0	-	0.252723	17.1553	0	0	-	-0.053967	0.782679	0	0	-	-0.0390665	0.754652	0	0	-	0.00704514	0.167431	0	0	-	0.0149005	0.115038	0	0	-	0.0610122	1.99557	0
YPL268W|PLC1	YPL268W	chrXVI:35235-37845	+	2610	0.412998	73.2225	-0.190608	14.4844	0	0	-	-0.312964	38.522	0	0	-	-0.300465	35.3548	0	0	-	-0.178283	13.2169	0	0	-	-0.122356	3.88312	0	0	-	-0.109857	4.5648	0	0	-	0.0123253	0.372073	0	0	-	0.0124992	0.125345	0	0	-	0.134681	8.65134	0
YPL267W|ACM1	YPL267W	chrXVI:38168-38798	+	630	1.52783	282.105	-0.375676	13.6668	0	0	-	-0.57853	33.3805	0	0	-	-0.769137	58.2201	0	0	-	-0.84064	66.0794	0	0	-	-0.202854	2.96479	0	0	-	-0.393461	13.9321	0	0	-	-0.464963	22.4661	0	0	-	-0.190607	2.78588	0	0	-	-0.26211	9.44335	0
YPL266W|DIM1|CDH1	YPL266W	chrXVI:39120-40077	+	957	0.654159	320.062	-0.194286	24.7288	0	0	-	-0.21037	30.5795	0	0	-	-0.403649	107.793	0	0	-	-0.46702	137.609	0	0	-	-0.0160844	0.31368	0	0	-	-0.209363	25.4093	0	0	-	-0.272734	47.8945	0	0	-	-0.193278	18.9557	0	0	-	-0.256649	45.338	0
YPL265W|DIP5	YPL265W	chrXVI:41042-42869	+	1827	0.998868	273.748	-0.184104	10.5633	0	0	-	-0.110606	4.97919	0	0	-	-0.138925	7.09355	0	0	-	0.475948	55.7768	0	0	-	0.0734979	1.36068	0	0	-	0.0451785	1.00391	0	0	-	0.660052	104.444	0	0	-	-0.0283194	0.316636	0	0	-	0.586554	85.0551	0
YPL264C|14685	YPL264C	chrXVI:43282-44344	-	1062	0.703926	39.0524	0.410869	10.9666	0	0	-	0.106699	1.7208	0	0	-	0.22733	4.80634	0	0	-	-0.0859995	1.3445	0	0	-	-0.304169	3.60838	0	0	-	-0.183539	2.30172	0	0	-	-0.496868	14.8164	0	0	-	0.12063	0.857908	0	0	-	-0.192699	3.79157	0
YPL263C|KEL3	YPL263C	chrXVI:44550-46506	-	1956	0.520769	215.612	-0.242102	41.6802	0	0	-	-0.331584	80.4595	0	0	-	-0.273462	54.8374	0	0	-	-0.16014	19.4204	0	0	-	-0.089482	3.9861	0	0	-	-0.0313602	1.17108	0	0	-	0.0819623	6.15724	0	0	-	0.0581217	1.7892	0	0	-	0.171444	22.7578	0
YPL262W|FUM1	YPL262W	chrXVI:47335-48802	+	1467	0.42411	178.15	0.0995249	10.4729	0	0	-	0.124813	16.3978	0	0	-	0.151893	23.0303	0	0	-	-0.0657667	5.68619	0	0	-	0.0252886	0.667558	0	0	-	0.0523677	2.87887	0	0	-	-0.165292	25.176	0	0	-	0.0270791	0.68963	0	0	-	-0.19058	34.4077	0
YPL260W|14693	YPL260W	chrXVI:49302-50958	+	1656	0.304239	106.151	0.166406	28.54	0	0	-	0.260609	70.0816	0	0	-	0.213882	47.8541	0	0	-	0.0445046	3.43755	0	0	-	0.0942032	5.82693	0	0	-	0.0474762	2.6559	0	0	-	-0.121901	15.6256	0	0	-	-0.0467269	1.6037	0	0	-	-0.216105	46.6899	0
YPL259C|APM1|YAP54	YPL259C	chrXVI:51243-52671	-	1428	0.44802	148.1	0.104461	8.38225	0	0	-	0.163162	19.1973	0	0	-	0.241128	38.072	0	0	-	0.304066	54.7245	0	0	-	0.0587011	1.74196	0	0	-	0.136667	9.9916	0	0	-	0.199605	23.3283	0	0	-	0.0779663	2.55957	0	0	-	0.140904	13.4445	0
YPL258C|THI21	YPL258C	chrXVI:53497-55153	-	1656	0.340583	20.9419	-0.106571	2.59481	0	0	-	-0.29982	14.2109	0	0	-	-0.146571	4.42734	0	0	-	-0.0921008	2.24514	0	0	-	-0.19325	3.53367	0	0	-	-0.0400002	0.534303	0	0	-	0.0144698	0.249827	0	0	-	0.15325	2.26499	0	0	-	0.20772	7.5571	0
tW(CCA)P|14700	14700	chrXVI:56168-56274	-	72	1.35553	41.778	-0.56563	0	0	0	-	0.0870049	0.636763	0	0	-	-0.619888	9.30639	0	0	-	-0.61254	8.89958	0	0	-	0.652634	0	0	0	-	-0.054258	0	0	0	-	-0.04691	0.31954	0	0	-	-0.706892	6.2091	0	0	-	-0.699544	11.0871	0
YPL257W|14716	YPL257W	chrXVI:63278-63860	+	582	1.43418	161.321	0.241713	5.78237	0	0	-	0.484485	19.0771	0	0	-	0.459697	17.1669	0	0	-	0.329639	9.55978	0	0	-	0.242772	2.87756	0	0	-	0.217983	3.47298	0	0	-	0.0879254	1.3499	0	0	-	-0.0247887	0.106635	0	0	-	-0.154847	2.91141	0
YPL256C|CLN2	YPL256C	chrXVI:64976-66614	-	1638	1.21531	544.933	-0.450016	66.7411	0	0	-	-0.460758	72.8009	0	0	-	-0.638658	138.353	0	0	-	-0.831957	228.826	0	0	-	-0.0107421	0.147555	0	0	-	-0.188643	11.0881	0	0	-	-0.381941	50.2547	0	0	-	-0.1779	7.3846	0	0	-	-0.371199	49.7763	0
YPL255W|BBP1	YPL255W	chrXVI:67724-68882	+	1158	0.901426	139.536	-0.418977	27.3434	0	0	-	-0.428413	30.4002	0	0	-	-0.333377	18.8053	0	0	-	-0.333005	17.9878	0	0	-	-0.00943592	0.103559	0	0	-	0.0856005	1.66031	0	0	-	0.0859724	2.25312	0	0	-	0.0950365	1.18749	0	0	-	0.0954083	2.7634	0
YPL254W|HFI1|ADA1|GAN1|SRM12|SUP110	YPL254W	chrXVI:69484-70951	+	1467	0.61988	195.968	-0.261123	32.7013	0	0	-	-0.303478	46.6722	0	0	-	-0.116298	8.24737	0	0	-	0.254484	27.8558	0	0	-	-0.0423551	0.940711	0	0	-	0.144826	9.07854	0	0	-	0.515608	108.124	0	0	-	0.187181	12.3044	0	0	-	0.557963	133.455	0
YPL253C|VIK1	YPL253C	chrXVI:71062-73006	-	1944	0.336616	24.1147	-0.208647	7.81877	0	0	-	-0.195675	7.5596	0	0	-	-0.307877	16.2231	0	0	-	-0.151454	4.89568	0	0	-	0.0129721	0.131881	0	0	-	-0.0992301	2.00647	0	0	-	0.0571927	1.28467	0	0	-	-0.112202	1.49558	0	0	-	0.0442206	1.02128	0
YPL252C|YAH1	YPL252C	chrXVI:73362-73881	-	519	2.01717	471.991	-0.617411	37.6722	0	0	-	-0.852227	75.1804	0	0	-	-1.02199	107.826	0	0	-	-0.771045	58.2459	0	0	-	-0.234816	4.13568	0	0	-	-0.404581	15.9394	0	0	-	-0.153634	3.82081	0	0	-	-0.169765	2.33701	0	0	-	0.0811822	1.78828	0
YPL250C|ICY2	YPL250C	chrXVI:74308-74719	-	411	1.57612	342.935	-0.813078	88.3186	0	0	-	-0.946558	122.575	0	0	-	-0.391784	22.5477	0	0	-	0.403517	22.4274	0	0	-	-0.13348	1.96515	0	0	-	0.421294	21.3803	0	0	-	1.2166	188.742	0	0	-	0.554774	33.699	0	0	-	1.35007	236.102	0
YPL249C-A|RPL36B	YPL249C-A	chrXVI:75698-76239	-	303	0.240844	13.6112	0.169367	6.65513	0	0	-	0.102064	3.28915	0	0	-	0.0635347	1.78755	0	0	-	0.13018	4.66431	0	0	-	-0.067303	0.853774	0	0	-	-0.105832	2.50452	0	0	-	-0.0391871	0.942004	0	0	-	-0.0385293	0.359424	0	0	-	0.0281158	0.686243	0
YPL249C|GYP5	YPL249C	chrXVI:76668-79353	-	2685	1.17449	809.989	0.0763098	4.78312	0	0	-	0.228278	32.1615	0	0	-	0.203428	25.7646	0	0	-	-0.0102855	0.432392	0	0	-	0.151968	8.84586	0	0	-	0.127118	8.31652	0	0	-	-0.0865953	5.66922	0	0	-	-0.0248503	0.438513	0	0	-	-0.238564	33.5931	0
YPL248C|GAL4|GAL81	YPL248C	chrXVI:79710-82356	-	2646	1.53873	493.932	0.67389	84.8261	0	0	-	0.475543	48.4515	0	0	-	0.591729	70.5008	0	0	-	-0.0692432	2.2428	0	0	-	-0.198347	4.65286	0	0	-	-0.0821607	1.63482	0	0	-	-0.743133	99.0693	0	0	-	0.116186	1.7873	0	0	-	-0.544786	60.1521	0
YPL247C|14743	YPL247C	chrXVI:82624-84196	-	1572	1.0077	335.017	0.556412	94.1246	0	0	-	0.476175	72.5508	0	0	-	0.443169	62.9366	0	0	-	0.605475	109.769	0	0	-	-0.0802374	1.62947	0	0	-	-0.113243	4.05671	0	0	-	0.0490627	1.65983	0	0	-	-0.033006	0.425707	0	0	-	0.1293	6.80448	0
YPL246C|RBD2	YPL246C	chrXVI:84508-85297	-	789	0.531318	182.933	0.0701672	4.23396	0	0	-	0.118446	10.3023	0	0	-	0.177132	20.2034	0	0	-	-0.208534	27.3032	0	0	-	0.0482785	1.27342	0	0	-	0.106964	6.11872	0	0	-	-0.278701	44.5452	0	0	-	0.058686	1.50495	0	0	-	-0.326979	63.3827	0
YPL245W|14747	YPL245W	chrXVI:85585-86950	+	1365	1.32201	986.206	-0.298554	46.0505	0	0	-	-0.286458	45.136	0	0	-	-0.115146	8.69067	0	0	-	0.234384	26.1182	0	0	-	0.0120956	0.200167	0	0	-	0.183408	15.468	0	0	-	0.532938	127.687	0	0	-	0.171312	10.9393	0	0	-	0.520842	127.25	0
YPL244C|HUT1	YPL244C	chrXVI:87013-88033	-	1020	0.805912	289.023	-0.0620311	3.09799	0	0	-	0.00367479	0.126903	0	0	-	-0.0433958	2.08926	0	0	-	0.717402	194.581	0	0	-	0.0657059	1.72176	0	0	-	0.0186353	0.480971	0	0	-	0.779433	226.775	0	0	-	-0.0470706	0.980592	0	0	-	0.713727	195.519	0
YPL243W|SRP68	YPL243W	chrXVI:88516-90316	+	1800	0.580604	230.842	-0.177031	20.959	0	0	-	-0.218772	32.7106	0	0	-	-0.247168	40.9526	0	0	-	0.025782	1.26156	0	0	-	-0.0417401	1.10101	0	0	-	-0.0701366	3.47298	0	0	-	0.202813	26.1121	0	0	-	-0.0283964	0.552243	0	0	-	0.244554	38.8245	0
YPL242C|IQG1|CYK1	YPL242C	chrXVI:90621-95109	-	4488	0.639515	379.695	0.018175	0.894145	0	0	-	0.156157	21.8767	0	0	-	0.0946421	9.27954	0	0	-	-0.147446	19.4806	0	0	-	0.137982	10.276	0	0	-	0.0764671	4.67699	0	0	-	-0.165621	22.8242	0	0	-	-0.0615148	2.12122	0	0	-	-0.303603	74.2026	0
YPL241C|CIN2	YPL241C	chrXVI:95371-96258	-	807	1.00454	153.598	-0.182605	4.98353	0	0	-	-0.381587	18.8389	0	0	-	-0.786085	77.0202	0	0	-	-0.87975	91.9495	0	0	-	-0.198982	3.2606	0	0	-	-0.603479	40.1761	0	0	-	-0.697145	58.309	0	0	-	-0.404497	16.5069	0	0	-	-0.498163	34.9476	0
YPL240C|HSP82|HSP90	YPL240C	chrXVI:96495-98625	-	2130	0.902998	267.305	-0.152248	9.01697	0	0	-	0.0449529	1.61278	0	0	-	0.327098	36.4254	0	0	-	0.42417	57.9667	0	0	-	0.197201	8.55758	0	0	-	0.479345	67.1503	0	0	-	0.576418	104.014	0	0	-	0.282145	18.9637	0	0	-	0.379217	47.1596	0
YPL239W|YAR1	YPL239W	chrXVI:99483-100086	+	603	0.771333	182.42	-0.426551	53.0858	0	0	-	-0.587666	103.144	0	0	-	-0.417441	52.7069	0	0	-	-0.1446	7.79988	0	0	-	-0.161115	5.21706	0	0	-	0.00911018	0.159754	0	0	-	0.281951	23.8069	0	0	-	0.170225	5.77839	0	0	-	0.443066	58.1811	0
YPL237W|SUI3	YPL237W	chrXVI:100495-101353	+	858	0.232494	76.5783	-0.00227977	0.105332	0	0	-	-0.0183094	1.25111	0	0	-	0.060167	6.50202	0	0	-	0.0890355	11.8986	0	0	-	-0.0160297	0.443474	0	0	-	0.0624467	4.92752	0	0	-	0.0913152	11.8379	0	0	-	0.0784764	5.17667	0	0	-	0.107345	16.5292	0
YPL236C|14766	YPL236C	chrXVI:101607-102702	-	1095	0.443063	64.9798	0.171702	8.84577	0	0	-	0.0342389	1.01103	0	0	-	0.100266	4.21747	0	0	-	0.28056	20.4102	0	0	-	-0.137463	3.32179	0	0	-	-0.0714364	1.73639	0	0	-	0.108858	4.01484	0	0	-	0.0660271	0.991918	0	0	-	0.246321	16.3843	0
YPL235W|RVB2|TIH2|TIP48|TIP49B	YPL235W	chrXVI:103231-104647	+	1416	0.387177	163.097	-0.0456143	3.25545	0	0	-	-0.155176	25.9987	0	0	-	-0.187358	36.5806	0	0	-	0.00951247	0.515776	0	0	-	-0.109562	8.03772	0	0	-	-0.141744	17.2101	0	0	-	0.0551268	4.1802	0	0	-	-0.0321818	0.957809	0	0	-	0.164689	27.5877	0
YPL234C|VMA11|CLS9|TFP3	YPL234C	chrXVI:104945-105440	-	495	0.482796	87.5687	0.11261	5.52032	0	0	-	0.10376	5.2042	0	0	-	0.0993073	4.88063	0	0	-	-0.0381429	1.35258	0	0	-	-0.00884962	0.129934	0	0	-	-0.0133022	0.242805	0	0	-	-0.150752	8.57056	0	0	-	-0.0044526	0.0385562	0	0	-	-0.141903	8.3204	0
YPL233W|NSL1	YPL233W	chrXVI:106171-106822	+	651	0.710772	119.388	-0.409932	36.0795	0	0	-	-0.19575	10.0301	0	0	-	-0.243299	14.3924	0	0	-	0.191224	8.43784	0	0	-	0.214182	6.89897	0	0	-	0.166633	5.87209	0	0	-	0.601156	67.0798	0	0	-	-0.0475488	0.537124	0	0	-	0.386974	29.8062	0
YPL232W|SSO1	YPL232W	chrXVI:107274-108147	+	873	0.551982	276.246	0.144569	19.5683	0	0	-	0.138871	19.4828	0	0	-	0.156751	23.8522	0	0	-	0.544734	233.048	0	0	-	-0.00569786	0.13525	0	0	-	0.0121821	0.406404	0	0	-	0.400165	120.931	0	0	-	0.01788	0.372155	0	0	-	0.405863	129.367	0
YPL231W|FAS2	YPL231W	chrXVI:108651-114315	+	5664	0.689962	164.762	0.14751	8.87236	0	0	-	0.116312	6.36184	0	0	-	0.282877	28.9605	0	0	-	0.269004	25.9002	0	0	-	-0.031198	0.443243	0	0	-	0.135367	5.91142	0	0	-	0.121494	6.4675	0	0	-	0.166565	6.17222	0	0	-	0.152692	9.80882	0
YPL230W|USV1|NSF1	YPL230W	chrXVI:115218-116487	+	1176	1.23147	95.1357	1.03224	64.8253	0	0	-	1.23147	93.5139	0	0	-	0.586205	23.3506	0	0	-	0.165119	3.10226	0	0	-	0.199226	1.90781	0	0	-	-0.44604	10.6776	0	0	-	-0.867126	45.0014	0	0	-	-0.645267	18.5078	0	0	-	-1.06635	68.7073	0
YPL229W|14781	YPL229W	chrXVI:117066-117687	+	621	0.497735	39.0538	0.116157	2.89584	0	0	-	0.115847	3.13423	0	0	-	-0.0601227	1.35923	0	0	-	-0.0989235	2.52894	0	0	-	-0.000310865	0.00479323	0	0	-	-0.17628	4.09907	0	0	-	-0.215081	7.14981	0	0	-	-0.175969	2.78441	0	0	-	-0.21477	7.74999	0
YPL228W|CET1|CES5	YPL228W	chrXVI:118381-120031	+	1650	0.426512	87.6045	-0.0617037	2.88929	0	0	-	-0.00259959	0.0842966	0	0	-	-0.0286576	1.1487	0	0	-	0.244532	26.4515	0	0	-	0.0591041	1.40459	0	0	-	0.0330461	0.910807	0	0	-	0.306236	38.7848	0	0	-	-0.026058	0.405467	0	0	-	0.247132	27.2669	0
YPL227C|ALG5	YPL227C	chrXVI:120162-121167	-	1005	0.504613	116.796	-0.25651	30.5879	0	0	-	-0.328329	53.0473	0	0	-	-0.325523	51.4086	0	0	-	-0.504613	116.796	0	0	-	-0.0718186	1.99593	0	0	-	-0.0690133	2.74661	0	0	-	-0.248103	30.049	0	0	-	0.00280526	0.031444	0	0	-	-0.176285	17.7445	0
YPL226W|NEW1	YPL226W	chrXVI:121766-125357	+	3591	0.440175	120.769	-0.179208	20.1125	0	0	-	-0.243158	36.8285	0	0	-	-0.209459	27.86	0	0	-	-0.084976	5.99203	0	0	-	-0.0639505	1.94149	0	0	-	-0.0302514	0.989823	0	0	-	0.0942317	6.69596	0	0	-	0.0336991	0.691322	0	0	-	0.158182	16.6498	0
YPL225W|14789	YPL225W	chrXVI:126005-126446	+	441	0.40663	58.6723	0.0991217	4.99131	0	0	-	0.110334	6.17856	0	0	-	0.0502413	2.07966	0	0	-	0.40663	58.6723	0	0	-	0.0112127	0.15343	0	0	-	-0.0488805	1.32481	0	0	-	0.307508	33.5414	0	0	-	-0.0600931	1.07108	0	0	-	0.296295	32.4981	0
YPL224C|MMT2|MFT2	YPL224C	chrXVI:126633-128088	-	1455	1.18412	544.084	0.170091	12.1179	0	0	-	0.267353	28.6869	0	0	-	0.313329	37.8995	0	0	-	0.360304	46.6474	0	0	-	0.0972619	2.52886	0	0	-	0.143238	6.76691	0	0	-	0.190213	13.7051	0	0	-	0.0459756	0.766993	0	0	-	0.0929509	4.57623	0
YPL223C|GRE1	YPL223C	chrXVI:128631-129138	-	507	1.26171	177.151	0.198285	5.57471	0	0	-	0.558603	33.4355	0	0	-	0.184512	5.33779	0	0	-	0.10716	2.4396	0	0	-	0.360317	8.55758	0	0	-	-0.0137737	0.135097	0	0	-	-0.0911251	1.83348	0	0	-	-0.374091	9.39764	0	0	-	-0.451443	21.5243	0
YPL222W|FMP40	YPL222W	chrXVI:130161-132228	+	2067	1.01653	248.757	0.447818	42.8373	0	0	-	0.487095	52.9327	0	0	-	0.324489	24.9845	0	0	-	-0.180972	9.34117	0	0	-	0.0392777	0.434965	0	0	-	-0.123329	3.41345	0	0	-	-0.62879	81.1322	0	0	-	-0.162607	3.57094	0	0	-	-0.668068	95.2073	0
YPL221W|FLC1|BOP1|HUF1	YPL221W	chrXVI:133042-135424	+	2382	0.50743	128.249	-0.0710846	3.68735	0	0	-	0.13457	10.5324	0	0	-	0.33566	53.7854	0	0	-	0.174306	15.8495	0	0	-	0.205655	13.2033	0	0	-	0.406745	69.0167	0	0	-	0.245391	28.1753	0	0	-	0.20109	13.2236	0	0	-	0.039736	1.78274	0
YPL220W|RPL1A|SSM1	YPL220W	chrXVI:135789-136443	+	654	0.598898	117.466	0.046112	1.59172	0	0	-	0.0736799	3.09619	0	0	-	-0.146004	8.75425	0	0	-	0.0227176	0.750789	0	0	-	0.0275679	0.380255	0	0	-	-0.192116	10.4057	0	0	-	-0.0233944	0.704651	0	0	-	-0.219684	10.4858	0	0	-	-0.0509623	1.91195	0
YPL219W|PCL8	YPL219W	chrXVI:136749-138228	+	1479	0.481137	83.5747	0.180114	10.9963	0	0	-	0.252387	21.1301	0	0	-	0.232056	17.9992	0	0	-	0.259629	20.9124	0	0	-	0.0722722	1.36802	0	0	-	0.0519412	1.22281	0	0	-	0.0795149	2.95827	0	0	-	-0.020331	0.214927	0	0	-	0.00724269	0.181871	0
YPL218W|SAR1	YPL218W	chrXVI:138697-139409	+	573	0.366759	66.6334	0.073674	3.67405	0	0	-	-0.00872845	0.29296	0	0	-	-0.0729689	3.9327	0	0	-	-0.132962	9.6619	0	0	-	-0.0824025	2.28343	0	0	-	-0.146643	8.61457	0	0	-	-0.206636	19.5546	0	0	-	-0.0642404	1.40801	0	0	-	-0.124234	8.69878	0
YPL217C|BMS1	YPL217C	chrXVI:139619-143171	-	3552	1.01579	321.528	-0.127819	6.51355	0	0	-	-0.245898	20.7051	0	0	-	-0.409485	53.6312	0	0	-	-0.280537	25.6389	0	0	-	-0.11808	3.08026	0	0	-	-0.281667	21.5394	0	0	-	-0.152718	8.65334	0	0	-	-0.163587	5.46819	0	0	-	-0.0346385	1.18216	0
YPL216W|14810	YPL216W	chrXVI:143820-147129	+	3309	0.767575	142.674	-0.0695999	1.9096	0	0	-	-0.0902887	2.89731	0	0	-	-0.199634	9.67788	0	0	-	-0.371652	27.849	0	0	-	-0.0206888	0.200167	0	0	-	-0.130034	3.51259	0	0	-	-0.302052	18.3429	0	0	-	-0.109345	1.72535	0	0	-	-0.281363	17.4842	0
YPL215W|CBP3	YPL215W	chrXVI:147415-148423	+	1008	0.708862	166.911	0.259162	20.7272	0	0	-	0.247629	20.4917	0	0	-	0.115571	5.84055	0	0	-	0.338659	33.7182	0	0	-	-0.0115336	0.139928	0	0	-	-0.143591	5.68657	0	0	-	0.0794963	2.92187	0	0	-	-0.132057	3.40668	0	0	-	0.0910299	3.79135	0
YPL214C|THI6	YPL214C	chrXVI:148568-150191	-	1623	0.361181	47.1651	0.101862	4.02188	0	0	-	0.209629	13.5714	0	0	-	0.205113	12.9409	0	0	-	0.22456	14.3647	0	0	-	0.107767	2.25386	0	0	-	0.103251	3.04656	0	0	-	0.122697	5.01402	0	0	-	-0.00451567	0.0352072	0	0	-	0.0149309	0.404727	0
YPL213W|LEA1	YPL213W	chrXVI:150613-151330	+	717	0.483266	52.8438	-0.231331	10.0283	0	0	-	-0.24185	11.7812	0	0	-	-0.0789255	2.1829	0	0	-	-0.310098	17.1208	0	0	-	-0.0105189	0.115819	0	0	-	0.152406	3.9727	0	0	-	-0.0787667	2.07684	0	0	-	0.162925	3.01303	0	0	-	-0.0682478	1.88589	0
YPL212C|PUS1	YPL212C	chrXVI:151514-153149	-	1635	0.764214	295.264	-0.368707	61.3408	0	0	-	-0.452863	95.7253	0	0	-	-0.481341	107.309	0	0	-	-0.350927	55.2693	0	0	-	-0.0841564	2.49004	0	0	-	-0.112635	5.73835	0	0	-	0.0177797	0.640444	0	0	-	-0.0284783	0.47926	0	0	-	0.101936	6.683	0
YPL211W|NIP7	YPL211W	chrXVI:153494-154040	+	546	1.03497	404.396	-0.184288	12.3253	0	0	-	-0.338377	40.0897	0	0	-	-0.40757	57.1156	0	0	-	-0.26118	23.4723	0	0	-	-0.154089	5.31798	0	0	-	-0.223282	14.799	0	0	-	-0.0768911	3.18281	0	0	-	-0.0691931	1.30792	0	0	-	0.0771977	3.4501	0
YPL210C|SRP72	YPL210C	chrXVI:154289-156212	-	1923	0.527527	254.14	-0.231081	42.1374	0	0	-	-0.214025	38.2828	0	0	-	-0.331568	88.9437	0	0	-	-0.0392397	2.38367	0	0	-	0.0170555	0.372843	0	0	-	-0.100487	7.5938	0	0	-	0.191841	28.4154	0	0	-	-0.117543	7.51519	0	0	-	0.174785	25.3285	0
YPL209C|IPL1|PAC15	YPL209C	chrXVI:156489-157593	-	1104	0.642142	41.9377	0.0780596	1.23163	0	0	-	-0.332246	11.3573	0	0	-	-0.343575	11.8943	0	0	-	-0.36618	12.6948	0	0	-	-0.410305	9.11742	0	0	-	-0.421634	12.501	0	0	-	-0.44424	16.3359	0	0	-	-0.0113291	0.048495	0	0	-	-0.0339349	0.564146	0
YPL208W|RKM1	YPL208W	chrXVI:157841-159593	+	1752	0.33894	58.0945	-0.179652	13.1255	0	0	-	-0.129719	8.18422	0	0	-	-0.242434	23.9664	0	0	-	-0.328406	40.6251	0	0	-	0.0499328	0.971783	0	0	-	-0.0627822	2.00585	0	0	-	-0.148754	9.68943	0	0	-	-0.112715	3.29654	0	0	-	-0.198687	16.9205	0
YPL207W|TYW1	YPL207W	chrXVI:159908-162341	+	2433	0.700892	163.458	-0.189181	12.9124	0	0	-	-0.262712	24.5258	0	0	-	-0.15078	9.36145	0	0	-	-0.00793863	0.232455	0	0	-	-0.0735313	1.53865	0	0	-	0.0384011	0.908265	0	0	-	0.181243	11.8536	0	0	-	0.111932	2.80967	0	0	-	0.254774	22.5954	0
YPL206C|PGC1	YPL206C	chrXVI:162631-163597	-	966	0.710318	93.9886	0.246847	11.4981	0	0	-	0.14461	5.27755	0	0	-	0.222945	10.3812	0	0	-	-0.00103132	0.0188575	0	0	-	-0.102237	1.49366	0	0	-	-0.0239016	0.33097	0	0	-	-0.247878	11.328	0	0	-	0.0783355	0.936082	0	0	-	-0.145641	5.22812	0
YPL204W|HRR25|KTI14	YPL204W	chrXVI:164275-165760	+	1485	0.73253	277.401	0.0501153	2.35917	0	0	-	0.071207	4.08921	0	0	-	0.10141	6.99132	0	0	-	0.37177	65.6346	0	0	-	0.0210917	0.360168	0	0	-	0.0512945	1.79074	0	0	-	0.321655	48.0305	0	0	-	0.0302028	0.516954	0	0	-	0.300563	43.9691	0
YPL203W|TPK2|PKA2|PKA3|YKR1	YPL203W	chrXVI:166255-167398	+	1143	1.20343	495.341	0.456373	66.6237	0	0	-	0.543334	96.9051	0	0	-	0.479095	75.7468	0	0	-	0.443536	62.6583	0	0	-	0.0869605	1.905	0	0	-	0.0227213	0.466888	0	0	-	-0.0128372	0.359122	0	0	-	-0.0642393	1.06239	0	0	-	-0.0997978	4.66259	0
YPL202C|AFT2	YPL202C	chrXVI:168087-169338	-	1251	0.51576	97.452	-0.348802	35.8588	0	0	-	-0.38008	44.9818	0	0	-	-0.3563	39.1807	0	0	-	-0.197023	12.629	0	0	-	-0.0312777	0.431062	0	0	-	-0.00749722	0.125526	0	0	-	0.151779	8.12335	0	0	-	0.0237805	0.27615	0	0	-	0.183057	11.9315	0
YPL201C|YIG1	YPL201C	chrXVI:169769-171155	-	1386	0.446727	10.2312	-0.109783	0	0	0	-	-0.446727	8.37154	0	0	-	-0.248034	3.39589	0	0	-	-0.169518	1.96429	0	0	-	-0.336944	0	0	0	-	-0.138251	0	0	0	-	-0.0597352	0.542852	0	0	-	0.198693	1.07703	0	0	-	0.277209	3.98636	0
YPL199C|14846	YPL199C	chrXVI:172032-172755	-	723	0.646925	169.991	-0.0951822	4.71094	0	0	-	-0.203328	17.5382	0	0	-	-0.237122	22.9723	0	0	-	-0.0157407	0.525336	0	0	-	-0.108146	3.12011	0	0	-	-0.14194	6.98785	0	0	-	0.0794415	3.5637	0	0	-	-0.0337944	0.51435	0	0	-	0.187587	14.8345	0
YPL198W|RPL7B	YPL198W	chrXVI:173151-174702	+	735	0.506743	116.091	-0.430422	73.1833	0	0	-	-0.473269	92.3949	0	0	-	-0.41472	70.4852	0	0	-	-0.242814	24.2392	0	0	-	-0.0428463	0.838549	0	0	-	0.0157025	0.357353	0	0	-	0.187608	15.3061	0	0	-	0.0585488	1.17528	0	0	-	0.230454	23.4002	0
snR59|SNR59	14852	chrXVI:173826-173904	+	78	1.33826	38.0123	-0.1275	0	0	0	-	0.0297267	0.193023	0	0	-	0.386052	4.4232	0	0	-	0.151443	1.28658	0	0	-	0.157227	0	0	0	-	0.513552	0	0	0	-	0.278943	2.61842	0	0	-	0.356325	1.72535	0	0	-	0.121716	0.990189	0
YPL196W|OXR1	YPL196W	chrXVI:175042-175864	+	822	1.21299	559.99	0.465061	72.5794	0	0	-	0.50321	89.5591	0	0	-	0.397039	56.8604	0	0	-	0.381744	49.8498	0	0	-	0.0381493	0.559893	0	0	-	-0.0680221	1.97373	0	0	-	-0.0833173	3.41112	0	0	-	-0.106171	2.51992	0	0	-	-0.121467	6.43652	0
YPL195W|APL5|YKS4	YPL195W	chrXVI:176222-179021	+	2799	0.787247	379.948	-0.0494026	2.60054	0	0	-	-0.00437531	0.164618	0	0	-	-0.00877351	0.346551	0	0	-	-0.115411	9.71048	0	0	-	0.0450273	1.14651	0	0	-	0.0406291	1.4356	0	0	-	-0.0660088	3.89212	0	0	-	-0.0043982	0.048495	0	0	-	-0.111036	9.19541	0
YPL194W|DDC1	YPL194W	chrXVI:179276-181115	+	1839	0.830621	214.647	-0.138278	6.40563	0	0	-	-0.218352	14.9941	0	0	-	-0.178546	10.4723	0	0	-	0.0295181	0.869578	0	0	-	-0.0800737	1.51943	0	0	-	-0.0402682	0.853718	0	0	-	0.167796	8.30985	0	0	-	0.0398055	0.516954	0	0	-	0.24787	17.5608	0
YPL193W|RSA1	YPL193W	chrXVI:181402-182548	+	1146	0.450559	86.4133	-0.355068	42.7791	0	0	-	-0.342188	41.918	0	0	-	-0.319683	36.4646	0	0	-	-0.238761	20.2936	0	0	-	0.0128796	0.171292	0	0	-	0.0353844	0.863625	0	0	-	0.116306	6.03287	0	0	-	0.0225049	0.278494	0	0	-	0.103427	5.38533	0
YPL192C|PRM3	YPL192C	chrXVI:182654-183056	-	402	0.893969	28.5174	-0.286414	0	0	0	-	-0.812306	28.5174	0	0	-	0.0816633	0.855595	0	0	-	-0.176366	2.26343	0	0	-	-0.525892	0	0	0	-	0.368078	0	0	0	-	0.110049	1.21636	0	0	-	0.893969	23.8533	0	0	-	0.63594	17.9975	0
YPL191C|14866	YPL191C	chrXVI:183596-184679	-	1083	1.26341	330.642	0.110235	3.29971	0	0	-	0.423499	30.9736	0	0	-	0.233772	11.115	0	0	-	0.349485	20.5001	0	0	-	0.313264	10.2127	0	0	-	0.123537	2.84959	0	0	-	0.23925	9.86858	0	0	-	-0.189727	3.60928	0	0	-	-0.0740139	1.87152	0
YPL190C|NAB3|HMD1	YPL190C	chrXVI:185316-187725	-	2409	0.233733	23.8982	0.0143095	0.430364	0	0	-	0.0422042	1.63801	0	0	-	0.165937	12.3821	0	0	-	0.0582875	2.53735	0	0	-	0.0278947	0.417458	0	0	-	0.151627	7.90567	0	0	-	0.043978	1.67949	0	0	-	0.123733	3.74825	0	0	-	0.0160834	0.549675	0
YPL189C-A|COA2	YPL189C-A	chrXVI:188306-188513	-	207	0.579462	48.0784	0.398839	23.0053	0	0	-	0.579462	48.0784	0	0	-	0.447927	29.8672	0	0	-	0.51692	36.2332	0	0	-	0.180623	2.95899	0	0	-	0.0490878	0.688528	0	0	-	0.118081	2.89382	0	0	-	-0.131535	1.63222	0	0	-	-0.0625421	1.36685	0
YPL189W|GUP2	YPL189W	chrXVI:189153-190983	+	1830	0.789353	66.4681	-0.212611	4.23186	0	0	-	-0.073992	1.08735	0	0	-	-0.0658876	0.950338	0	0	-	-0.519113	19.5619	0	0	-	0.138619	1.18523	0	0	-	0.146723	1.87348	0	0	-	-0.306503	7.82296	0	0	-	0.00810438	0.031444	0	0	-	-0.445121	15.4783	0
YPL188W|POS5	YPL188W	chrXVI:191405-192650	+	1245	0.833409	403.843	-0.118334	9.21162	0	0	-	-0.0504232	2.72821	0	0	-	-0.00912977	0.346786	0	0	-	-0.186979	20.8598	0	0	-	0.0679108	2.02395	0	0	-	0.109204	6.18748	0	0	-	-0.0686452	3.923	0	0	-	0.0412934	0.904989	0	0	-	-0.136556	12.3678	0
YPL187W|MF(ALPHA)1	YPL187W	chrXVI:193647-194145	+	498	1.92809	107.578	0.413318	0	0	0	-	0.0828961	0.669479	0	0	-	0.342266	4.14192	0	0	-	-1.31027	45.5077	0	0	-	-0.330422	0	0	0	-	-0.071052	0	0	0	-	-1.72359	69.8843	0	0	-	0.25937	1.16757	0	0	-	-1.39317	51.1693	0
YPL186C|UIP4	YPL186C	chrXVI:194511-195426	-	915	1.92275	472.282	1.40855	222.853	0	0	-	1.02542	130.409	0	0	-	0.839773	89.0785	0	0	-	0.812435	80.1021	0	0	-	-0.383129	10.7096	0	0	-	-0.568781	31.1824	0	0	-	-0.596118	38.3234	0	0	-	-0.185651	2.75228	0	0	-	-0.212989	7.05739	0
YPL184C|MRN1|PTR69	YPL184C	chrXVI:195949-197788	-	1839	0.913989	153.997	0.230442	10.7383	0	0	-	0.50344	45.6624	0	0	-	0.375714	26.5014	0	0	-	0.0481777	1.25408	0	0	-	0.272998	8.66555	0	0	-	0.145272	3.8691	0	0	-	-0.182265	7.20735	0	0	-	-0.127726	1.97519	0	0	-	-0.455262	36.8728	0
YPL183W-A|RTC6|GON5|TAE4	YPL183W-A	chrXVI:199094-199376	+	282	0.78346	153.612	0.1225	4.60423	0	0	-	0.133902	5.72413	0	0	-	0.151296	6.83526	0	0	-	0.336041	23.9573	0	0	-	0.0114023	0.132874	0	0	-	0.0287964	0.486919	0	0	-	0.213541	10.0571	0	0	-	0.0173941	0.135364	0	0	-	0.202139	9.93305	0
YPL183C|RTT10	YPL183C	chrXVI:199494-202536	-	3042	1.50644	1204.72	-0.860959	336.767	0	0	-	-0.836042	329.122	0	0	-	-0.944589	421.432	0	0	-	-0.311641	43.0075	0	0	-	0.0249166	0.443243	0	0	-	-0.08363	3.94251	0	0	-	0.549318	140.171	0	0	-	-0.108547	4.16309	0	0	-	0.524402	131.698	0
YPL181W|CTI6|RXT1	YPL181W	chrXVI:203420-204941	+	1521	0.682861	162.03	0.134532	7.39773	0	0	-	0.0606246	2.45464	0	0	-	0.112886	5.98413	0	0	-	0.0552548	2.16476	0	0	-	-0.0739079	1.53981	0	0	-	-0.0216462	0.452432	0	0	-	-0.0792777	3.27068	0	0	-	0.0522617	0.874911	0	0	-	-0.00536981	0.145863	0
YPL180W|TCO89	YPL180W	chrXVI:205247-207647	+	2400	0.422644	62.9543	-0.0616348	2.20882	0	0	-	-0.0391582	1.29783	0	0	-	-0.073204	3.01082	0	0	-	-0.142919	7.89758	0	0	-	0.0224767	0.295036	0	0	-	-0.0115691	0.205355	0	0	-	-0.0812844	3.21498	0	0	-	-0.0340458	0.445904	0	0	-	-0.103761	4.86561	0
YPL179W|PPQ1|SAL6	YPL179W	chrXVI:208156-209806	+	1650	0.271421	15.7916	0.17298	6.91453	0	0	-	0.165759	6.81521	0	0	-	-0.0123987	0.260806	0	0	-	0.096324	3.06397	0	0	-	-0.00722139	0.0864437	0	0	-	-0.185379	5.91352	0	0	-	-0.0766561	2.12552	0	0	-	-0.178157	3.77484	0	0	-	-0.0694347	1.98398	0
YPL178W|CBC2|CBP20|MUD13|SAE1	YPL178W	chrXVI:212157-212784	+	627	0.431896	100.154	0.0217213	0.773053	0	0	-	-0.0334154	1.39385	0	0	-	-0.0539159	2.66425	0	0	-	-0.208678	21.565	0	0	-	-0.0551367	1.28917	0	0	-	-0.0756372	2.97142	0	0	-	-0.230399	24.2452	0	0	-	-0.0205004	0.295981	0	0	-	-0.175262	16.1967	0
YPL177C|CUP9	YPL177C	chrXVI:213041-213962	-	921	0.622841	178	0.199694	17.6435	0	0	-	0.385545	62.5501	0	0	-	0.185724	16.4687	0	0	-	-0.137846	9.98955	0	0	-	0.185852	9.13743	0	0	-	-0.0139692	0.296483	0	0	-	-0.33754	45.7174	0	0	-	-0.199821	11.0119	0	0	-	-0.523392	110.113	0
YPL176C|TRE1	YPL176C	chrXVI:216011-218363	-	2352	0.57548	127.979	-0.0649714	2.74911	0	0	-	0.0846898	4.21466	0	0	-	0.276305	29.5252	0	0	-	0.0852299	4.18856	0	0	-	0.149661	5.51519	0	0	-	0.341277	37.0231	0	0	-	0.150201	9.5921	0	0	-	0.191616	8.94494	0	0	-	0.000540107	0.0137103	0
YPL175W|SPT14|CWH6|GPI3	YPL175W	chrXVI:218629-220088	+	1359	0.410547	76.6826	-0.156362	9.69421	0	0	-	-0.0848798	4.0125	0	0	-	-0.00217766	0.0574427	0	0	-	-0.158989	10.2321	0	0	-	0.0714819	1.53865	0	0	-	0.154184	7.37543	0	0	-	-0.00262684	0.0749325	0	0	-	0.0827022	1.71262	0	0	-	-0.0741087	3.2815	0
YPL174C|NIP100|PAC13	YPL174C	chrXVI:220166-222773	-	2607	0.717858	226.052	-0.239844	23.1738	0	0	-	-0.12421	7.89191	0	0	-	-0.0110562	0.346786	0	0	-	-0.171174	12.8079	0	0	-	0.115635	3.71031	0	0	-	0.228788	17.5751	0	0	-	0.0686704	3.04576	0	0	-	0.113153	3.31715	0	0	-	-0.0469644	1.96206	0
YPL173W|MRPL40	YPL173W	chrXVI:223142-224036	+	894	0.666701	160.637	0.0820046	3.14642	0	0	-	-0.0630918	2.43432	0	0	-	-0.114443	5.71686	0	0	-	-0.0214487	0.662069	0	0	-	-0.145096	4.15784	0	0	-	-0.196448	9.93519	0	0	-	-0.103453	4.27859	0	0	-	-0.0513511	0.806093	0	0	-	0.041643	1.42413	0
YPL172C|COX10	YPL172C	chrXVI:224352-225741	-	1389	0.546589	104.487	0.0782499	2.65672	0	0	-	0.143125	6.90067	0	0	-	0.10044	4.07103	0	0	-	0.143548	6.63373	0	0	-	0.0648754	1.03521	0	0	-	0.0221906	0.385602	0	0	-	0.0652981	2.00613	0	0	-	-0.0426848	0.51514	0	0	-	0.00042261	0.0114282	0
YPL171C|OYE3|ZRG6	YPL171C	chrXVI:226168-227371	-	1203	2.07904	280.061	0.363239	6.6469	0	0	-	-0.0103043	0.106854	0	0	-	0.126988	1.69404	0	0	-	-0.953126	44.347	0	0	-	-0.373543	3.82483	0	0	-	-0.236251	2.59329	0	0	-	-1.31636	73.0916	0	0	-	0.137292	0.792124	0	0	-	-0.942822	44.2178	0
YPL170W|DAP1	YPL170W	chrXVI:228313-228772	+	459	1.50036	592.529	0.242381	15.4052	0	0	-	0.122011	5.52012	0	0	-	0.331434	28.2696	0	0	-	-0.371793	37.6017	0	0	-	-0.12037	2.54052	0	0	-	0.0890529	2.27492	0	0	-	-0.614174	89.9598	0	0	-	0.209423	6.78267	0	0	-	-0.493804	63.9217	0
YPL169C|MEX67	YPL169C	chrXVI:229038-230838	-	1800	0.504693	147.632	-0.388511	74.5675	0	0	-	-0.281275	41.5114	0	0	-	-0.313513	50.8826	0	0	-	-0.279273	38.9369	0	0	-	0.107236	4.09123	0	0	-	0.0749984	3.27242	0	0	-	0.109239	7.49029	0	0	-	-0.0322372	0.568439	0	0	-	0.00200292	0.067117	0
YPL168W|14922	YPL168W	chrXVI:231216-232509	+	1293	0.300685	28.8146	-0.138037	6.34627	0	0	-	-0.142772	7.19585	0	0	-	-0.10134	4.26011	0	0	-	0.0988271	3.83865	0	0	-	-0.0047349	0.064694	0	0	-	0.0366977	0.741752	0	0	-	0.236864	14.697	0	0	-	0.0414326	0.516954	0	0	-	0.241599	16.318	0
YPL167C|REV3|PSO1	YPL167C	chrXVI:232592-237107	-	4515	0.761583	261.998	0.0815145	4.03342	0	0	-	0.260731	29.5109	0	0	-	0.455153	81.1964	0	0	-	0.159675	11.9322	0	0	-	0.179217	8.57109	0	0	-	0.373638	46.4628	0	0	-	0.0781607	3.6529	0	0	-	0.194422	9.72798	0	0	-	-0.101056	5.64142	0
YPL166W|ATG29	YPL166W	chrXVI:237337-237979	+	642	1.43764	257.079	0.472782	26.8148	0	0	-	0.683183	55.3975	0	0	-	0.479934	28.9308	0	0	-	0.484103	28.1059	0	0	-	0.210402	3.32179	0	0	-	0.00715242	0.0728537	0	0	-	0.0113218	0.187065	0	0	-	-0.203249	3.01303	0	0	-	-0.19908	5.95687	0
YPL165C|SET6	YPL165C	chrXVI:237955-239077	-	1122	1.88657	96.203	-0.554034	0	0	0	-	-1.74717	73.6739	0	0	-	-1.27561	38.2537	0	0	-	-0.334308	3.69728	0	0	-	-1.19313	0	0	0	-	-0.72158	0	0	0	-	0.219725	2.05711	0	0	-	0.471552	4.14325	0	0	-	1.41286	48.8565	0
YPL164C|MLH3	YPL164C	chrXVI:239349-241497	-	2148	0.261047	33.9071	0.079128	3.1116	0	0	-	0.139986	7.89191	0	0	-	0.00243599	0.0583711	0	0	-	0.0257279	0.832573	0	0	-	0.0608583	1.08576	0	0	-	-0.076692	2.25223	0	0	-	-0.0534	1.80895	0	0	-	-0.13755	3.76819	0	0	-	-0.114258	5.51295	0
YPL163C|SVS1	YPL163C	chrXVI:241917-242700	-	783	0.489526	31.003	0.0484483	0.908669	0	0	-	0.145264	3.99382	0	0	-	0.1596	4.62687	0	0	-	0.157383	4.46701	0	0	-	0.0968153	1.0858	0	0	-	0.111152	1.94993	0	0	-	0.108935	2.52548	0	0	-	0.0143362	0.0731586	0	0	-	0.0121192	0.201413	0
YPL162C|14934	YPL162C	chrXVI:243205-244027	-	822	0.877648	143.372	-0.186983	6.07655	0	0	-	-0.0546123	1.17442	0	0	-	-0.2637	11.566	0	0	-	-0.25912	10.6689	0	0	-	0.132371	1.91698	0	0	-	-0.0767169	1.2799	0	0	-	-0.0721371	1.64017	0	0	-	-0.209087	4.00176	0	0	-	-0.204508	7.49174	0
YPL161C|BEM4|ROM7	YPL161C	chrXVI:244318-246220	-	1902	0.347746	40.5	-0.145297	6.59649	0	0	-	-0.162107	8.54157	0	0	-	-0.226257	14.8831	0	0	-	0.0391593	1.14685	0	0	-	-0.0168097	0.186353	0	0	-	-0.0809593	2.15241	0	0	-	0.184457	9.22894	0	0	-	-0.0641495	0.968123	0	0	-	0.201266	11.5285	0
YPL160W|CDC60	YPL160W	chrXVI:246989-250262	+	3273	0.217592	72.8418	-0.0242751	1.81397	0	0	-	-0.0150705	1.0229	0	0	-	-0.0249041	2.01353	0	0	-	-0.120975	22.1314	0	0	-	0.00920464	0.245168	0	0	-	-0.000628951	0.0143987	0	0	-	-0.0967004	14.3804	0	0	-	-0.00983359	0.227214	0	0	-	-0.105905	17.5934	0
YPL159C|PET20	YPL159C	chrXVI:250906-251668	-	762	0.433045	94.0921	-0.00660958	0.167118	0	0	-	-0.0362132	1.29783	0	0	-	-0.189912	14.9602	0	0	-	-0.0283075	0.995489	0	0	-	-0.0296037	0.430231	0	0	-	-0.183302	10.4863	0	0	-	-0.0216979	0.662656	0	0	-	-0.153699	5.63517	0	0	-	0.00790571	0.232311	0
YPL158C|AIM44	YPL158C	chrXVI:252033-254310	-	2277	1.07398	343.717	0.0588517	1.95389	0	0	-	-0.1415	7.47046	0	0	-	-0.372171	41.3314	0	0	-	0.262863	19.307	0	0	-	-0.200352	7.38114	0	0	-	-0.431023	45.8794	0	0	-	0.204011	11.7412	0	0	-	-0.230671	10.7458	0	0	-	0.404363	43.5561	0
YPL157W|TGS1	YPL157W	chrXVI:254813-255761	+	948	0.735787	101.863	-0.465113	35.2759	0	0	-	-0.735787	93.6447	0	0	-	-0.656274	73.3377	0	0	-	-0.371617	22.9761	0	0	-	-0.270674	9.0974	0	0	-	-0.19116	6.18748	0	0	-	0.0934968	2.61129	0	0	-	0.0795137	1.05102	0	0	-	0.364171	25.092	0
YPL156C|PRM4	YPL156C	chrXVI:255912-256767	-	855	0.632525	110.047	0.300991	28.485	0	0	-	0.375474	45.5379	0	0	-	0.0829549	3.76934	0	0	-	0.632525	110.047	0	0	-	0.0744831	1.43329	0	0	-	-0.218037	12.6562	0	0	-	0.331534	29.3167	0	0	-	-0.29252	19.3291	0	0	-	0.25705	19.5309	0
YPL155C|KIP2	YPL155C	chrXVI:257215-259336	-	2121	0.297329	33.7466	0.0336613	1.01552	0	0	-	-0.0167385	0.490842	0	0	-	-0.0419096	1.44811	0	0	-	-0.215218	15.7533	0	0	-	-0.0503998	0.827327	0	0	-	-0.0755709	2.18096	0	0	-	-0.248879	19.1494	0	0	-	-0.0251711	0.294466	0	0	-	-0.198479	13.9464	0
YPL154C|PEP4|PHO9|PRA1|yscA	YPL154C	chrXVI:259713-260931	-	1218	0.762063	434.76	0.213549	33.7645	0	0	-	0.34339	86.6111	0	0	-	0.34161	85.492	0	0	-	-0.137584	15.6342	0	0	-	0.129841	8.18632	0	0	-	0.12806	10.4695	0	0	-	-0.351133	86.6534	0	0	-	-0.0017806	0.026839	0	0	-	-0.480974	164.461	0
YPL153C|RAD53|LSD1|MEC2|SPK1	YPL153C	chrXVI:261726-264192	-	2466	0.489339	54.8823	-0.173965	8.16243	0	0	-	-0.219114	13.0125	0	0	-	-0.153467	7.13297	0	0	-	-0.489339	54.8823	0	0	-	-0.0451495	0.563454	0	0	-	0.0204978	0.338242	0	0	-	-0.315374	23.6925	0	0	-	0.0656472	0.931537	0	0	-	-0.270225	19.4163	0
YPL152W|RRD2|YPA2	YPL152W	chrXVI:265027-266104	+	1077	0.250367	23.1352	0.177325	9.16121	0	0	-	0.201293	12.2522	0	0	-	0.17704	9.82117	0	0	-	0.148097	7.09864	0	0	-	0.0239674	0.269134	0	0	-	-0.00028478	0.00451937	0	0	-	-0.0292277	0.75352	0	0	-	-0.0242522	0.234851	0	0	-	-0.0531951	1.68903	0
YPL151C|PRP46|NTC50	YPL151C	chrXVI:266179-267535	-	1356	0.700414	145.558	-0.400667	39.5409	0	0	-	-0.517512	69.5948	0	0	-	-0.429267	47.5118	0	0	-	-0.0601411	1.89504	0	0	-	-0.116845	2.69234	0	0	-	-0.0285995	0.545545	0	0	-	0.340526	27.7394	0	0	-	0.0882451	1.6037	0	0	-	0.457371	52.1523	0
YPL150W|14962	YPL150W	chrXVI:268187-270893	+	2706	0.207821	18.1658	0.0425106	1.51151	0	0	-	0.0729031	3.26153	0	0	-	0.125024	7.27483	0	0	-	0.00803413	0.246265	0	0	-	0.0303925	0.438341	0	0	-	0.0825133	2.73793	0	0	-	-0.0344765	1.16773	0	0	-	0.0521208	0.897407	0	0	-	-0.0648689	2.73941	0
YPL149W|ATG5|APG5	YPL149W	chrXVI:271309-272194	+	885	0.661714	148.419	-0.302622	29.4411	0	0	-	-0.242544	20.715	0	0	-	-0.150925	9.07236	0	0	-	0.232719	17.003	0	0	-	0.0600779	1.13588	0	0	-	0.151697	6.83573	0	0	-	0.535341	80.4171	0	0	-	0.0916194	1.9444	0	0	-	0.475263	66.125	0
YPL148C|PPT2	YPL148C	chrXVI:272293-272815	-	522	0.758476	68.7915	-0.103857	2.13275	0	0	-	0.353039	13.573	0	0	-	0.278709	9.17207	0	0	-	0.232637	6.62202	0	0	-	0.456896	12.8879	0	0	-	0.382567	11.9478	0	0	-	0.336494	11.4503	0	0	-	-0.0743297	0.527311	0	0	-	-0.120402	2.45949	0
YPL147W|PXA1|LPI1|PAL1|PAT2|SSH2	YPL147W	chrXVI:273254-275867	+	2613	1.24348	351.196	0.668261	87.0565	0	0	-	0.390853	35.0792	0	0	-	0.259431	16.7804	0	0	-	-0.0680955	2.23505	0	0	-	-0.277409	9.7677	0	0	-	-0.40883	27.7015	0	0	-	-0.736357	101.796	0	0	-	-0.131421	2.46762	0	0	-	-0.458948	45.6692	0
YPL146C|NOP53|RRP16	YPL146C	chrXVI:276161-277529	-	1368	0.68523	242.746	-0.600436	178.49	0	0	-	-0.68523	242.746	0	0	-	-0.676874	234.671	0	0	-	-0.334288	54.6603	0	0	-	-0.0847935	2.87928	0	0	-	-0.0764382	3.51831	0	0	-	0.266148	36.6249	0	0	-	0.00835532	0.104757	0	0	-	0.350941	65.4204	0
YPL145C|KES1|BSR3|LPI3|OSH4	YPL145C	chrXVI:278394-279699	-	1305	0.390018	182.993	-0.0380874	2.7689	0	0	-	0.0921805	11.326	0	0	-	-0.0139526	0.824052	0	0	-	0.0174926	1.10686	0	0	-	0.130268	12.3693	0	0	-	0.0241348	1.08617	0	0	-	0.05558	4.69952	0	0	-	-0.106133	8.1806	0	0	-	-0.0746879	7.8491	0
YPL144W|POC4|DMP1|PBA4	YPL144W	chrXVI:280479-280926	+	447	1.37627	165.276	-0.123913	2.03175	0	0	-	0.162552	3.02281	0	0	-	-0.473523	17.7314	0	0	-	-0.446694	15.2537	0	0	-	0.286465	3.60237	0	0	-	-0.34961	7.87221	0	0	-	-0.322781	8.48809	0	0	-	-0.636076	20.7067	0	0	-	-0.609247	26.0053	0
snR17b|SNR17B	14976	chrXVI:281055-281517	-	332	0.412876	14.5138	-0.0694831	1.00028	0	0	-	-0.0330479	0.449561	0	0	-	0.343393	9.83719	0	0	-	0.29754	7.70855	0	0	-	0.0364352	0.207613	0	0	-	0.412876	10.114	0	0	-	0.367023	10.369	0	0	-	0.376441	6.17222	0	0	-	0.330588	9.14254	0
YPL143W|RPL33A|RPL37A	YPL143W	chrXVI:282121-282970	+	324	0.24783	31.0902	-0.153247	11.6103	0	0	-	-0.201765	19.6705	0	0	-	-0.152792	12.1839	0	0	-	-0.133011	9.52815	0	0	-	-0.048518	1.04249	0	0	-	0.000454538	0.00695729	0	0	-	0.0202354	0.716281	0	0	-	0.0489725	0.950677	0	0	-	0.0687534	3.49843	0
YPL141C|FRK1	YPL141C	chrXVI:283463-286061	-	2598	0.50313	104.29	0.0648542	2.7689	0	0	-	0.298568	35.2041	0	0	-	0.281732	31.3434	0	0	-	0.00877145	0.28374	0	0	-	0.233713	13.3472	0	0	-	0.216878	15.1183	0	0	-	-0.0560828	2.27683	0	0	-	-0.0168355	0.188735	0	0	-	-0.289796	32.2203	0
YPL140C|MKK2|LPI6|SSP33	YPL140C	chrXVI:287513-289034	-	1521	0.760513	199.867	-0.0221927	0.649617	0	0	-	0.130547	7.27825	0	0	-	0.122386	6.55537	0	0	-	0.096448	4.43232	0	0	-	0.15274	4.91013	0	0	-	0.144578	6.11687	0	0	-	0.118641	5.65104	0	0	-	-0.00816126	0.0699282	0	0	-	-0.034099	1.13686	0
YPL139C|UME1|WTM3	YPL139C	chrXVI:289668-291051	-	1383	0.659639	89.2984	0.0508397	1.27497	0	0	-	0.0267138	0.632572	0	0	-	-0.0962217	3.22495	0	0	-	0.186344	8.12342	0	0	-	-0.0241259	0.239327	0	0	-	-0.147061	4.21627	0	0	-	0.135504	4.645	0	0	-	-0.122936	2.05675	0	0	-	0.15963	6.41454	0
YPL138C|SPP1|CPS40|SAF41	YPL138C	chrXVI:291365-292427	-	1062	0.600419	105.55	-0.204753	10.6594	0	0	-	-0.511994	65.1267	0	0	-	-0.382042	35.8564	0	0	-	-0.489613	55.1435	0	0	-	-0.307241	15.6805	0	0	-	-0.17729	6.95764	0	0	-	-0.28486	19.9382	0	0	-	0.129951	3.01303	0	0	-	0.0223805	0.652741	0
YPL137C|GIP3	YPL137C	chrXVI:292816-296647	-	3831	0.550038	213.576	0.0750889	5.19515	0	0	-	0.2301	36.8577	0	0	-	0.242242	40.2769	0	0	-	0.269792	47.3376	0	0	-	0.155011	10.4514	0	0	-	0.167153	15.8503	0	0	-	0.194703	24.6134	0	0	-	0.0121421	0.174663	0	0	-	0.0396918	2.17122	0
YPL135W|ISU1|NUA1	YPL135W	chrXVI:297552-298050	+	498	0.604208	169.86	-0.42035	65.9694	0	0	-	-0.291628	34.0512	0	0	-	-0.12218	7.36096	0	0	-	-0.107942	5.86689	0	0	-	0.128723	4.38696	0	0	-	0.298171	29.7701	0	0	-	0.312408	36.0247	0	0	-	0.169448	7.2198	0	0	-	0.183685	14.4911	0
YPL134C|ODC1	YPL134C	chrXVI:298570-299503	-	933	1.01023	196.054	0.633157	65.7007	0	0	-	0.452765	39.2202	0	0	-	0.429377	34.9436	0	0	-	-0.377077	30.7948	0	0	-	-0.180392	3.49325	0	0	-	-0.203781	5.94198	0	0	-	-1.01023	168.626	0	0	-	-0.0233889	0.173313	0	0	-	-0.829843	127.969	0
YPL133C|RDS2	YPL133C	chrXVI:299887-301228	-	1341	0.348274	28.2948	0.0196462	0.40202	0	0	-	-0.0527822	1.39596	0	0	-	-0.121692	4.40921	0	0	-	0.214743	9.70696	0	0	-	-0.0724285	0.991443	0	0	-	-0.141338	3.8738	0	0	-	0.195097	7.78776	0	0	-	-0.0689097	0.87765	0	0	-	0.267525	14.3065	0
YPL132W|COX11|LPI13|PSO7	YPL132W	chrXVI:301715-302618	+	903	0.679979	140.577	0.145932	6.82405	0	0	-	0.0827018	3.21223	0	0	-	-0.0241925	0.686675	0	0	-	0.265642	18.4661	0	0	-	-0.0632301	1.02637	0	0	-	-0.170124	6.74479	0	0	-	0.11971	4.60653	0	0	-	-0.106894	2.11924	0	0	-	0.18294	9.84021	0
YPL131W|RPL5|LPI14|RPL1	YPL131W	chrXVI:303120-304014	+	894	0.332757	75.3993	-0.068678	4.44306	0	0	-	-0.154458	17.4685	0	0	-	-0.0857718	6.60554	0	0	-	-0.125611	12.0741	0	0	-	-0.08578	3.33942	0	0	-	-0.0170938	0.513511	0	0	-	-0.0569331	3.38309	0	0	-	0.0686862	2.13684	0	0	-	0.0288469	1.48244	0
YPL130W|SPO19	YPL130W	chrXVI:304386-305058	+	672	1.28472	56.8352	-0.096346	0	0	0	-	0.271098	2.98646	0	0	-	0.206005	2.11626	0	0	-	0.208224	2.08977	0	0	-	0.367444	0	0	0	-	0.302351	0	0	0	-	0.30457	3.2761	0	0	-	-0.0650923	0.174663	0	0	-	-0.0628738	0.503856	0
YPL129W|TAF14|ANC1|SWP29|TAF30|TFG3	YPL129W	chrXVI:305297-306137	+	735	0.260228	47.7893	-0.0957136	6.84562	0	0	-	-0.140293	13.8635	0	0	-	-0.139046	13.5678	0	0	-	0.0861235	5.91027	0	0	-	-0.0445791	1.13972	0	0	-	-0.0433319	1.59386	0	0	-	0.181837	19.4812	0	0	-	0.00124714	0.0214583	0	0	-	0.226416	30.9014	0
YPL128C|TBF1|LPI16	YPL128C	chrXVI:306532-308221	-	1689	0.587796	195.916	-0.249472	29.1228	0	0	-	-0.413631	83.4885	0	0	-	-0.453114	98.969	0	0	-	-0.0678528	3.43762	0	0	-	-0.164158	8.96844	0	0	-	-0.203642	17.7649	0	0	-	0.18162	15.7831	0	0	-	-0.0394837	0.803914	0	0	-	0.345778	56.2196	0
YPL127C|HHO1	YPL127C	chrXVI:308827-309604	-	777	0.325142	54.4709	0.233315	27.9858	0	0	-	0.124821	10.1704	0	0	-	0.00811982	0.292753	0	0	-	-0.0918274	6.15168	0	0	-	-0.108494	3.96457	0	0	-	-0.225195	21.9374	0	0	-	-0.325142	50.8981	0	0	-	-0.116701	4.61892	0	0	-	-0.216649	25.7423	0
YPL126W|NAN1|UTP17	YPL126W	chrXVI:310209-312900	+	2691	0.813545	540.095	-0.416438	128.704	0	0	-	-0.530705	215.131	0	0	-	-0.539336	220.963	0	0	-	-0.515117	195.741	0	0	-	-0.114268	6.91168	0	0	-	-0.122898	10.5343	0	0	-	-0.0986795	8.99198	0	0	-	-0.00863083	0.125345	0	0	-	0.0155881	0.799989	0
YPL125W|KAP120	YPL125W	chrXVI:313387-316486	+	3099	0.482102	178.837	-0.237432	39.5859	0	0	-	-0.217749	35.4097	0	0	-	-0.0637795	4.42734	0	0	-	0.08904	6.97496	0	0	-	0.0196832	0.408341	0	0	-	0.173652	18.4478	0	0	-	0.326472	68.7772	0	0	-	0.153969	11.7689	0	0	-	0.306789	63.5647	0
YPL124W|SPC29|LPH3|NIP29	YPL124W	chrXVI:316754-317516	+	762	0.50603	32.5848	0.0813405	1.51243	0	0	-	0.0470809	0.817419	0	0	-	-0.140323	3.47386	0	0	-	-0.273204	9.2627	0	0	-	-0.0342596	0.239559	0	0	-	-0.221663	4.71479	0	0	-	-0.354545	13.2654	0	0	-	-0.187404	2.44813	0	0	-	-0.320285	12.1106	0
YPL123C|RNY1	YPL123C	chrXVI:317640-318945	-	1305	1.79424	710.018	0.610951	79.5772	0	0	-	0.812202	141.944	0	0	-	0.525965	62.5219	0	0	-	0.405729	37.0599	0	0	-	0.201251	5.35345	0	0	-	-0.0849856	1.98555	0	0	-	-0.205222	9.9636	0	0	-	-0.286237	11.6	0	0	-	-0.406473	34.7046	0
YPL122C|TFB2	YPL122C	chrXVI:319225-320767	-	1542	0.586884	172.711	-0.303215	32.4716	0	0	-	-0.364616	49.3206	0	0	-	-0.309572	35.4565	0	0	-	-0.261838	24.5955	0	0	-	-0.0614015	1.30558	0	0	-	-0.00635718	0.116877	0	0	-	0.041377	1.49305	0	0	-	0.0550443	0.996454	0	0	-	0.102779	5.54007	0
YPL120W|VPS30|APG6|ATG6|VPT30	YPL120W	chrXVI:322070-323744	+	1674	0.423602	50.5913	-0.113948	4.40271	0	0	-	-0.125521	5.53851	0	0	-	-0.0540305	1.71036	0	0	-	0.104847	3.8887	0	0	-	-0.011573	0.137289	0	0	-	0.059918	1.3068	0	0	-	0.218796	11.7738	0	0	-	0.071491	1.05413	0	0	-	0.230369	13.8673	0
YPL119C-A|15032	YPL119C-A	chrXVI:324023-324287	-	264	1.04991	64.1672	0.440778	10.6255	0	0	-	0.176552	2.94645	0	0	-	0.359962	8.29705	0	0	-	0.0863249	1.18937	0	0	-	-0.264226	2.42572	0	0	-	-0.0808162	0.667548	0	0	-	-0.354453	7.13615	0	0	-	0.18341	1.26849	0	0	-	-0.0902267	1.22632	0
YPL119C|DBP1|LPH8	YPL119C	chrXVI:324410-326264	-	1854	1.23473	263.436	0.433179	30.0858	0	0	-	0.576192	53.7649	0	0	-	0.611391	58.9887	0	0	-	0.196481	8.04171	0	0	-	0.143013	2.27552	0	0	-	0.178212	4.55961	0	0	-	-0.236698	9.71655	0	0	-	0.0351989	0.272451	0	0	-	-0.379711	23.0752	0
YPL118W|MRP51	YPL118W	chrXVI:326627-327662	+	1035	0.622563	183.141	0.164475	12.9434	0	0	-	0.092705	5.47888	0	0	-	-0.0133562	0.463727	0	0	-	0.0840378	4.62672	0	0	-	-0.0717704	1.78752	0	0	-	-0.177832	12.0039	0	0	-	-0.0804375	4.05085	0	0	-	-0.106061	3.2811	0	0	-	-0.0086671	0.298655	0
YPL117C|IDI1|BOT2|LPH10	YPL117C	chrXVI:327863-328730	-	867	0.837685	848.536	-0.264817	69.8428	0	0	-	-0.449652	213.009	0	0	-	-0.380373	149.849	0	0	-	-0.837685	746.377	0	0	-	-0.184834	26.2156	0	0	-	-0.115556	12.5906	0	0	-	-0.572867	354.693	0	0	-	0.0692789	3.53307	0	0	-	-0.388033	173.455	0
YPL116W|HOS3	YPL116W	chrXVI:329605-331699	+	2094	0.399495	56.764	0.321786	33.0247	0	0	-	0.275071	26.098	0	0	-	0.230757	18.941	0	0	-	-0.0115263	0.351387	0	0	-	-0.0467151	0.762087	0	0	-	-0.0910291	2.9457	0	0	-	-0.333312	34.1997	0	0	-	-0.0443141	0.645974	0	0	-	-0.286597	27.2631	0
YPL115C|BEM3	YPL115C	chrXVI:332099-335486	-	3387	0.445225	100.673	-0.0945299	5.66432	0	0	-	0.085459	5.08556	0	0	-	0.0235505	0.923011	0	0	-	0.238966	26.968	0	0	-	0.179989	10.211	0	0	-	0.11808	6.13771	0	0	-	0.333496	48.9208	0	0	-	-0.0619085	1.38398	0	0	-	0.153507	12.4517	0
YPL113C|15047	YPL113C	chrXVI:335952-337143	-	1191	1.43879	172.642	1.03974	71.1264	0	0	-	0.707301	39.1593	0	0	-	0.966015	65.9427	0	0	-	0.00410168	0.0524157	0	0	-	-0.332438	4.47635	0	0	-	-0.0737246	0.693475	0	0	-	-1.03564	67.5751	0	0	-	0.258713	2.84488	0	0	-	-0.7032	37.03	0
YPL112C|PEX25	YPL112C	chrXVI:337435-338620	-	1185	1.05946	378.04	-0.394338	41.9153	0	0	-	-0.608783	106.31	0	0	-	-0.687108	134.35	0	0	-	-0.30714	25.787	0	0	-	-0.214445	9.3982	0	0	-	-0.29277	22.5353	0	0	-	0.087198	3.34763	0	0	-	-0.0783251	1.50495	0	0	-	0.301643	27.9773	0
YPL111W|CAR1|LPH15|cargA	YPL111W	chrXVI:339943-340945	+	1002	1.30672	514.55	0.240112	19.2892	0	0	-	0.114127	5.89091	0	0	-	1.17448	404.679	0	0	-	1.13067	367.143	0	0	-	-0.125985	3.49325	0	0	-	0.934372	245.179	0	0	-	0.890556	223.373	0	0	-	1.06036	322.788	0	0	-	1.01654	298.031	0
YPL110C|GDE1	YPL110C	chrXVI:341067-344739	-	3672	0.560077	159.555	0.057077	2.65793	0	0	-	0.175461	16.1703	0	0	-	0.202951	20.6624	0	0	-	0.00648709	0.226341	0	0	-	0.118384	4.26299	0	0	-	0.145874	8.65194	0	0	-	-0.0505899	2.25312	0	0	-	0.0274904	0.428609	0	0	-	-0.168974	14.7271	0
YPL109C|15057	YPL109C	chrXVI:345263-347389	-	1974	0.814473	252.847	0.462448	66.2084	0	0	-	0.581035	107.658	0	0	-	0.467783	70.9999	0	0	-	0.364821	42.4248	0	0	-	0.118587	2.87928	0	0	-	0.00533425	0.0856286	0	0	-	-0.0976269	4.03459	0	0	-	-0.113252	2.55639	0	0	-	-0.216213	15.2527	0
YPL108W|15060	YPL108W	chrXVI:348445-348952	+	507	0.607988	27.0645	-0.244432	5.42207	0	0	-	-0.560412	24.6753	0	0	-	-0.338841	9.87979	0	0	-	-0.607988	27.0645	0	0	-	-0.31598	4.94434	0	0	-	-0.0944091	1.07828	0	0	-	-0.363556	10.8386	0	0	-	0.221571	2.58073	0	0	-	-0.0475761	0.770762	0
YPL107W|15062	YPL107W	chrXVI:349118-349865	+	747	1.02703	247.299	-0.0808383	2.62182	0	0	-	0.00596185	0.140891	0	0	-	-0.0668943	2.21458	0	0	-	0.128562	5.13838	0	0	-	0.0868002	1.48687	0	0	-	0.013944	0.215753	0	0	-	0.2094	10.5159	0	0	-	-0.0728562	1.05102	0	0	-	0.1226	4.79765	0
YPL106C|SSE1|LPG3|MSI3	YPL106C	chrXVI:350193-352275	-	2082	0.416074	225.899	-0.0890414	11.7862	0	0	-	-0.0767752	9.68337	0	0	-	-0.101973	15.6451	0	0	-	-0.0976197	14.2815	0	0	-	0.0122662	0.344336	0	0	-	-0.0129318	0.556292	0	0	-	-0.00857827	0.512055	0	0	-	-0.025198	0.824087	0	0	-	-0.0208445	1.52965	0
YPL105C|SYH1	YPL105C	chrXVI:352862-355412	-	2550	0.237071	24.2266	-0.136064	7.61823	0	0	-	-0.0799355	3.58229	0	0	-	-0.0695684	2.99082	0	0	-	-0.131934	7.51808	0	0	-	0.0561282	1.0591	0	0	-	0.0664954	1.97373	0	0	-	0.00413004	0.117426	0	0	-	0.0103671	0.0952202	0	0	-	-0.0519982	2.01728	0
YPL104W|MSD1|LPG5	YPL104W	chrXVI:355699-357676	+	1977	0.289247	30.5204	-0.0563116	1.78116	0	0	-	-0.125349	5.91505	0	0	-	-0.214853	14.3162	0	0	-	-0.126565	5.78503	0	0	-	-0.0690375	1.18325	0	0	-	-0.158542	6.20953	0	0	-	-0.0702535	2.36922	0	0	-	-0.0895042	1.63097	0	0	-	-0.00121601	0.0291929	0
YPL103C|FMP30	YPL103C	chrXVI:357999-359406	-	1407	0.687262	193.584	-0.0923334	4.46361	0	0	-	0.0921373	4.68873	0	0	-	0.143792	9.23208	0	0	-	0.113297	6.07288	0	0	-	0.184471	8.23224	0	0	-	0.236125	16.9237	0	0	-	0.205631	15.3251	0	0	-	0.0516547	0.896631	0	0	-	0.02116	0.703073	0
YPL101W|ELP4|HAP1|KTI9|TOT7	YPL101W	chrXVI:360208-361579	+	1371	0.708101	168.625	-0.528036	83.0247	0	0	-	-0.702722	153.319	0	0	-	-0.665807	136.405	0	0	-	-0.516776	78.5944	0	0	-	-0.174686	6.71107	0	0	-	-0.137771	5.85623	0	0	-	0.0112598	0.304806	0	0	-	0.0369148	0.516954	0	0	-	0.185946	13.0589	0
YPL100W|ATG21|HSV1|MAI1	YPL100W	chrXVI:361871-363362	+	1491	0.344081	63.2329	0.162947	12.5712	0	0	-	0.260545	30.9381	0	0	-	0.292319	37.6314	0	0	-	0.323396	42.8293	0	0	-	0.0975984	2.81903	0	0	-	0.129372	6.31018	0	0	-	0.160449	11.3481	0	0	-	0.031774	0.496727	0	0	-	0.0628511	2.8866	0
YPL099C|AIM43|FMP14	YPL099C	chrXVI:363519-364068	-	549	0.73666	109.668	0.252293	11.1146	0	0	-	0.307112	16.7063	0	0	-	0.286858	14.7181	0	0	-	0.388287	23.513	0	0	-	0.0548192	0.5459	0	0	-	0.034565	0.489387	0	0	-	0.135994	3.88671	0	0	-	-0.0202542	0.125345	0	0	-	0.0811748	2.06935	0
YPL098C|MGR2	YPL098C	chrXVI:364385-364727	-	342	0.495943	71.0966	-0.0749142	2.51371	0	0	-	-0.0583363	1.93755	0	0	-	-0.0996141	4.06495	0	0	-	0.0764941	2.66844	0	0	-	0.0165779	0.186353	0	0	-	-0.0246999	0.452432	0	0	-	0.151408	6.78647	0	0	-	-0.0412778	0.513065	0	0	-	0.13483	6.10364	0
YPL097W|MSY1	YPL097W	chrXVI:364951-366430	+	1479	0.437999	43.3427	0.0265218	0.58401	0	0	-	-0.0531015	1.44054	0	0	-	-0.0372346	0.935932	0	0	-	0.23682	11.8315	0	0	-	-0.0796233	1.14651	0	0	-	-0.0637564	1.21833	0	0	-	0.210298	9.15706	0	0	-	0.015867	0.109114	0	0	-	0.289922	16.9889	0
YPL096C-A|ERI1|RIN1	YPL096C-A	chrXVI:366528-366735	-	207	0.790829	51.3574	0.349607	9.29637	0	0	-	0.530774	20.0205	0	0	-	0.790429	38.943	0	0	-	0.331492	8.78006	0	0	-	0.181168	1.62851	0	0	-	0.440822	9.69117	0	0	-	-0.0181148	0.221403	0	0	-	0.259654	2.56164	0	0	-	-0.199282	3.8199	0
YPL096W|PNG1	YPL096W	chrXVI:366926-368018	+	1092	1.23807	232.207	0.131392	3.81241	0	0	-	0.116264	3.43098	0	0	-	0.0724827	1.8597	0	0	-	0.119332	3.48555	0	0	-	-0.0151281	0.137289	0	0	-	-0.0589098	0.926875	0	0	-	-0.0120607	0.223968	0	0	-	-0.0437817	0.372155	0	0	-	0.00306739	0.0552918	0
YPL095C|EEB1	YPL095C	chrXVI:368070-369441	-	1371	1.54052	654.564	-0.103731	4.19526	0	0	-	-0.206279	13.6992	0	0	-	0.196441	11.8491	0	0	-	0.456714	48.9627	0	0	-	-0.102548	2.21968	0	0	-	0.300172	20.0397	0	0	-	0.560445	70.9174	0	0	-	0.402719	33.7833	0	0	-	0.662993	104.41	0
YPL094C|SEC62|LPG14	YPL094C	chrXVI:369838-370663	-	825	0.34209	120.123	-0.0870969	7.73233	0	0	-	-0.215162	41.5434	0	0	-	-0.162198	24.1043	0	0	-	-0.152011	20.5272	0	0	-	-0.128066	9.46992	0	0	-	-0.0751014	4.72359	0	0	-	-0.064914	4.81633	0	0	-	0.0529641	1.77484	0	0	-	0.0631516	5.05198	0
YPL093W|NOG1	YPL093W	chrXVI:370977-372921	+	1944	1.26935	730.415	-0.709269	214.847	0	0	-	-0.89477	348.82	0	0	-	-0.837164	305.963	0	0	-	-0.50311	108.39	0	0	-	-0.185501	10.3705	0	0	-	-0.127895	6.8542	0	0	-	0.206159	19.8525	0	0	-	0.0576062	1.19777	0	0	-	0.39166	68.436	0
YPL092W|SSU1|LPG16	YPL092W	chrXVI:373792-375169	+	1377	0.965068	140.382	0.340889	19.3195	0	0	-	0.633083	63.4708	0	0	-	0.658228	67.9847	0	0	-	-0.30684	16.8834	0	0	-	0.292194	8.76892	0	0	-	0.317339	13.3651	0	0	-	-0.647729	64.2325	0	0	-	0.0251446	0.174663	0	0	-	-0.939923	135.085	0
YPL091W|GLR1|LPG17	YPL091W	chrXVI:375501-376953	+	1452	0.435649	170.573	0.170712	27.0204	0	0	-	0.220256	46.0332	0	0	-	0.00366413	0.164873	0	0	-	-0.215393	44.1538	0	0	-	0.0495441	1.76125	0	0	-	-0.167047	21.7539	0	0	-	-0.386105	129.695	0	0	-	-0.216592	33.7833	0	0	-	-0.435649	170.573	0
YPL090C|RPS6A	YPL090C	chrXVI:377290-378395	-	711	0.465431	109.524	-0.0259948	1.00028	0	0	-	-0.0950893	6.06409	0	0	-	-0.16293	14.7181	0	0	-	-0.0765031	4.35458	0	0	-	-0.0690945	1.85086	0	0	-	-0.136935	8.18674	0	0	-	-0.0505083	2.33662	0	0	-	-0.0678406	1.63268	0	0	-	0.0185862	0.740958	0
YPL089C|RLM1	YPL089C	chrXVI:379119-381150	-	2031	0.757315	137.965	-0.0847787	2.89956	0	0	-	0.251076	16.8095	0	0	-	0.48432	56.0197	0	0	-	0.0545343	1.71714	0	0	-	0.335855	18.0187	0	0	-	0.569099	67.8547	0	0	-	0.139313	6.00533	0	0	-	0.233244	8.31105	0	0	-	-0.196542	10.901	0
YPL088W|15103	YPL088W	chrXVI:381964-382993	+	1029	0.835911	210.215	-0.12146	5.80889	0	0	-	0.31427	30.062	0	0	-	0.659309	117.31	0	0	-	-0.061786	2.30823	0	0	-	0.43573	40.0965	0	0	-	0.780769	154.667	0	0	-	0.0596743	2.09359	0	0	-	0.345039	23.7188	0	0	-	-0.376056	40.7389	0
YPL087W|YDC1	YPL087W	chrXVI:383454-384408	+	954	0.586991	158.752	0.37162	57.1433	0	0	-	0.528009	116.408	0	0	-	0.472767	93.5649	0	0	-	0.393458	63.1312	0	0	-	0.15639	6.55162	0	0	-	0.101147	4.20111	0	0	-	0.0218379	0.73478	0	0	-	-0.0552422	1.05102	0	0	-	-0.134552	8.99202	0
YPL086C|ELP3|HPA1|KTI8|TOT3	YPL086C	chrXVI:384772-386446	-	1674	0.581483	171.022	-0.222143	23.3805	0	0	-	-0.324693	50.5004	0	0	-	-0.423576	84.4023	0	0	-	-0.344995	54.1872	0	0	-	-0.102551	3.45419	0	0	-	-0.201434	16.6845	0	0	-	-0.122853	8.39265	0	0	-	-0.0988828	3.14197	0	0	-	-0.0203019	0.806647	0
YPL085W|SEC16|LPF1	YPL085W	chrXVI:387066-393654	+	6588	0.804552	100.368	0.157679	5.11192	0	0	-	0.242213	10.6264	0	0	-	-0.0185797	0.364967	0	0	-	-0.0562617	1.35042	0	0	-	0.0845348	1.0591	0	0	-	-0.176258	4.60658	0	0	-	-0.21394	8.18894	0	0	-	-0.260793	6.54664	0	0	-	-0.298475	14.9771	0
YPL084W|BRO1|ASI6|LPF2|NPI3|VPS31	YPL084W	chrXVI:394037-396572	+	2535	0.937905	609.144	0.297245	57.1767	0	0	-	0.319851	68.7592	0	0	-	0.315153	66.3008	0	0	-	0.154551	17.3288	0	0	-	0.0226059	0.441118	0	0	-	0.017908	0.530357	0	0	-	-0.142694	14.0956	0	0	-	-0.00469791	0.0515047	0	0	-	-0.1653	19.2318	0
YPL083C|SEN54	YPL083C	chrXVI:396701-398105	-	1404	0.660125	103.978	-0.296038	17.3093	0	0	-	-0.391025	30.8437	0	0	-	-0.498077	48.8339	0	0	-	-0.0661311	1.82749	0	0	-	-0.0949872	1.52189	0	0	-	-0.202039	7.37292	0	0	-	0.229907	10.8914	0	0	-	-0.107052	1.69361	0	0	-	0.324894	21.2937	0
YPL082C|MOT1|BTAF1|BUR3|LPF4	YPL082C	chrXVI:398479-404083	-	5604	1.22629	1129.57	-0.261451	47.1547	0	0	-	-0.315531	71.2694	0	0	-	-0.352036	87.7	0	0	-	0.0696414	4.80007	0	0	-	-0.0540795	1.71387	0	0	-	-0.0905852	5.63148	0	0	-	0.331093	70.8757	0	0	-	-0.0365057	0.917951	0	0	-	0.385172	99.3275	0
YPL081W|RPS9A	YPL081W	chrXVI:404949-406044	+	594	1.86464	912.814	-0.984168	247.687	0	0	-	-1.17168	365.935	0	0	-	-0.731396	139.363	0	0	-	0.292636	20.8657	0	0	-	-0.187512	7.08353	0	0	-	0.252772	16.0915	0	0	-	1.2768	388.835	0	0	-	0.440284	47.3557	0	0	-	1.46432	529.096	0
YPL079W|RPL21B	YPL079W	chrXVI:406635-407539	+	483	0.717286	268.682	-0.0905261	5.61953	0	0	-	-0.0127902	0.483691	0	0	-	-0.211288	24.5204	0	0	-	-0.171653	16.6361	0	0	-	0.077736	2.31547	0	0	-	-0.120762	6.87751	0	0	-	-0.0811274	4.71361	0	0	-	-0.198498	14.3042	0	0	-	-0.158863	14.6565	0
YPL078C|ATP4|LPF7	YPL078C	chrXVI:408009-408744	-	735	0.441025	108.233	0.162552	14.5345	0	0	-	0.128129	10.3448	0	0	-	0.0768201	4.65319	0	0	-	-0.00562143	0.205335	0	0	-	-0.0344229	0.679086	0	0	-	-0.0857318	3.8738	0	0	-	-0.168173	15.1133	0	0	-	-0.0513089	1.07703	0	0	-	-0.13375	10.859	0
YPL077C|15128	YPL077C	chrXVI:409367-410090	-	723	0.70423	85.0772	0.0291839	0.545802	0	0	-	-0.0245062	0.497271	0	0	-	-0.148299	4.91129	0	0	-	-0.0480609	1.08644	0	0	-	-0.0536901	0.508628	0	0	-	-0.177483	4.51242	0	0	-	-0.0772448	1.79426	0	0	-	-0.123793	1.68103	0	0	-	-0.0235546	0.489366	0
YPL076W|GPI2|GCR4	YPL076W	chrXVI:410442-411285	+	843	0.350664	23.0399	0.0212812	0.40202	0	0	-	0.112752	3.39785	0	0	-	0.23146	10.0481	0	0	-	0.326678	16.9415	0	0	-	0.0914704	1.19254	0	0	-	0.210179	6.11872	0	0	-	0.305397	14.2477	0	0	-	0.118708	1.5654	0	0	-	0.213926	8.33074	0
YPL075W|GCR1|LPF10	YPL075W	chrXVI:412253-415362	+	2358	0.482856	133.831	0.117206	9.57148	0	0	-	0.341272	69.578	0	0	-	0.482856	133.831	0	0	-	0.410439	93.8799	0	0	-	0.224066	19.6982	0	0	-	0.36565	67.9738	0	0	-	0.293233	47.1394	0	0	-	0.141583	7.38203	0	0	-	0.0691668	4.20633	0
YPL074W|YTA6	YPL074W	chrXVI:415762-418027	+	2265	0.491582	147.694	-0.170471	16.5488	0	0	-	-0.209022	25.8112	0	0	-	-0.267036	40.4403	0	0	-	0.0484138	2.39233	0	0	-	-0.0385515	0.854323	0	0	-	-0.0965651	5.02419	0	0	-	0.218884	24.5888	0	0	-	-0.0580135	1.46453	0	0	-	0.257436	35.5894	0
YPL072W|UBP16	YPL072W	chrXVI:418511-420011	+	1500	0.501331	84.9706	-0.113683	4.20418	0	0	-	0.00548362	0.126903	0	0	-	0.131887	5.43398	0	0	-	0.133464	5.31863	0	0	-	0.119167	2.36761	0	0	-	0.24557	11.3612	0	0	-	0.247147	13.7032	0	0	-	0.126403	2.38187	0	0	-	0.12798	5.01146	0
YPL071C|15142	YPL071C	chrXVI:420047-420518	-	471	0.627755	78.93	0.0109817	0.204881	0	0	-	-0.0145475	0.317285	0	0	-	0.0558422	1.50291	0	0	-	0.0872552	2.59427	0	0	-	-0.0255292	0.242781	0	0	-	0.0448606	0.745853	0	0	-	0.0762735	2.0316	0	0	-	0.0703897	0.874911	0	0	-	0.101803	3.20514	0
YPL070W|MUK1	YPL070W	chrXVI:420947-422786	+	1839	0.934254	466.464	-0.0652301	3.50221	0	0	-	0.1067	7.81817	0	0	-	0.285444	43.006	0	0	-	-0.177043	18.1197	0	0	-	0.17193	10.3179	0	0	-	0.350674	55.3435	0	0	-	-0.111813	7.97161	0	0	-	0.178744	11.1234	0	0	-	-0.283743	42.8058	0
YPL069C|BTS1	YPL069C	chrXVI:422884-423892	-	1008	0.371271	25.6038	0.0257353	0.49723	0	0	-	-0.166225	6.0654	0	0	-	-0.297167	15.8946	0	0	-	0.0135854	0.274467	0	0	-	-0.19196	3.85184	0	0	-	-0.322902	14.0095	0	0	-	-0.0121498	0.22596	0	0	-	-0.130942	1.9752	0	0	-	0.179811	6.65491	0
YPL068C|15149	YPL068C	chrXVI:424214-425096	-	882	1.14193	224.159	-0.493852	32.6782	0	0	-	-0.616101	54.1518	0	0	-	-0.61113	52.597	0	0	-	-0.381545	19.9709	0	0	-	-0.122249	1.85011	0	0	-	-0.117278	2.53497	0	0	-	0.112307	2.95309	0	0	-	0.00497045	0.031444	0	0	-	0.234556	9.89671	0
YPL067C|15151	YPL067C	chrXVI:425250-425847	-	597	0.648469	84.9847	0.0782348	2.54729	0	0	-	0.122902	5.25956	0	0	-	0.558967	66.3203	0	0	-	-0.0895016	3.28367	0	0	-	0.0446676	0.55106	0	0	-	0.480732	40.8651	0	0	-	-0.167736	7.75373	0	0	-	0.436065	30.9165	0	0	-	-0.212404	12.3048	0
YPL066W|15153	YPL066W	chrXVI:426232-427672	+	1440	0.427374	70.1801	-0.139283	9.67212	0	0	-	0.0791436	4.19756	0	0	-	0.0447496	1.95886	0	0	-	0.288091	33.7935	0	0	-	0.218427	13.3308	0	0	-	0.184033	12.5722	0	0	-	0.427374	70.1801	0	0	-	-0.034394	0.535875	0	0	-	0.208947	18.9324	0
YPL065W|VPS28|VPL13|VPT28	YPL065W	chrXVI:427926-428655	+	729	0.400597	47.5423	0.156353	6.2452	0	0	-	0.120389	4.5728	0	0	-	-0.0959529	3.43156	0	0	-	0.0556443	1.57363	0	0	-	-0.0359637	0.391713	0	0	-	-0.252306	11.1696	0	0	-	-0.100709	3.1283	0	0	-	-0.216342	6.39948	0	0	-	-0.0647449	1.90807	0
YPL064C|CWC27	YPL064C	chrXVI:428710-429616	-	906	0.326089	41.8301	-0.0975513	4.43162	0	0	-	-0.0127853	0.375261	0	0	-	0.0272455	0.874031	0	0	-	-0.0291862	0.983578	0	0	-	0.0847659	1.90268	0	0	-	0.124797	4.88008	0	0	-	0.0683651	2.60434	0	0	-	0.0400309	0.550384	0	0	-	-0.0164008	0.507107	0
YPL063W|TIM50	YPL063W	chrXVI:429938-431369	+	1431	0.45654	267.888	-0.0473907	3.48938	0	0	-	-0.0345799	2.43432	0	0	-	-0.124418	17.6503	0	0	-	0.049525	3.84026	0	0	-	0.0128109	0.307773	0	0	-	-0.0770273	5.69643	0	0	-	0.0969157	10.2929	0	0	-	-0.0898382	5.38619	0	0	-	0.0841048	8.71974	0
YPL061W|ALD6|ALD1	YPL061W	chrXVI:432587-434090	+	1503	1.79402	1226.05	-0.327777	40.982	0	0	-	-0.52885	106.632	0	0	-	-0.501757	96.1953	0	0	-	0.243832	23.6053	0	0	-	-0.201072	10.3179	0	0	-	-0.17398	10.2781	0	0	-	0.571609	118.438	0	0	-	0.0270926	0.372155	0	0	-	0.772682	219.46	0
YPL060W|MFM1|LPE10	YPL060W	chrXVI:434522-435764	+	1242	0.744292	114.026	0.171127	6.0061	0	0	-	-0.0341904	0.759277	0	0	-	-0.0765492	2.14851	0	0	-	0.0959073	2.73044	0	0	-	-0.205317	4.41744	0	0	-	-0.247676	8.72052	0	0	-	-0.0752198	1.83819	0	0	-	-0.0423588	0.397417	0	0	-	0.130098	4.20138	0
YPL059W|GRX5	YPL059W	chrXVI:444578-445031	+	453	0.31178	39.8172	0.000451228	0.00737419	0	0	-	0.0196462	0.616609	0	0	-	0.0505078	1.97272	0	0	-	-0.0984977	4.84867	0	0	-	0.019195	0.246997	0	0	-	0.0500566	1.2799	0	0	-	-0.0989489	4.55176	0	0	-	0.0308616	0.412296	0	0	-	-0.118144	6.43652	0
YPL058C|PDR12	YPL058C	chrXVI:445841-450377	-	4536	1.31606	414.327	-0.537347	67.5738	0	0	-	-0.455086	50.4626	0	0	-	-0.319936	25.9593	0	0	-	0.243019	15.3209	0	0	-	0.0822619	1.43434	0	0	-	0.217412	10.0506	0	0	-	0.780366	136.892	0	0	-	0.13515	2.95283	0	0	-	0.698104	111.478	0
YPL057C|SUR1|BCL21|CSG1|LPE15	YPL057C	chrXVI:451908-453057	-	1149	0.70182	173.905	0.53229	96.0278	0	0	-	0.651248	146.575	0	0	-	0.503107	88.7908	0	0	-	0.407699	57.3027	0	0	-	0.118958	3.317	0	0	-	-0.0291831	0.661791	0	0	-	-0.124591	6.64527	0	0	-	-0.148141	4.80541	0	0	-	-0.24355	21.5781	0
YPL056C|LCL1	YPL056C	chrXVI:453429-453735	-	306	1.05625	85.912	-0.168274	2.70034	0	0	-	-0.239062	4.84901	0	0	-	0.140488	2.23217	0	0	-	0.108471	1.5605	0	0	-	-0.070788	0.408341	0	0	-	0.308762	4.92752	0	0	-	0.276745	5.32121	0	0	-	0.37955	5.05091	0	0	-	0.347533	8.25507	0
YPL055C|LGE1	YPL055C	chrXVI:453991-454990	-	999	0.44571	67.0372	-0.0618172	2.15712	0	0	-	-0.0409934	1.34805	0	0	-	-0.116413	5.74369	0	0	-	-0.171314	10.2721	0	0	-	0.0208238	0.252917	0	0	-	-0.0545963	1.32481	0	0	-	-0.109497	4.78046	0	0	-	-0.0754201	1.31857	0	0	-	-0.130321	6.76402	0
YPL054W|LEE1	YPL054W	chrXVI:455758-456664	+	906	2.67435	629.855	0.619401	35.8348	0	0	-	1.09901	108.141	0	0	-	0.697057	46.3632	0	0	-	-0.283812	9.70167	0	0	-	0.479605	13.0191	0	0	-	0.0776559	0.970906	0	0	-	-0.903213	73.1757	0	0	-	-0.401949	9.33132	0	0	-	-1.38282	167.714	0
YPL053C|KTR6|MNN6	YPL053C	chrXVI:457117-458458	-	1341	0.308465	48.005	-0.133011	9.25545	0	0	-	-0.0599903	2.94465	0	0	-	-0.00593786	0.18947	0	0	-	-0.139677	10.3593	0	0	-	0.0730208	1.91698	0	0	-	0.127073	6.61621	0	0	-	-0.00666574	0.221403	0	0	-	0.0540525	1.06239	0	0	-	-0.0796865	4.35825	0
YPL052W|OAZ1|YPL052W-A	YPL052W	chrXVI:458798-459678	+	879	0.714518	116.538	-0.187724	8.29809	0	0	-	0.00180207	0.038935	0	0	-	0.136439	5.17075	0	0	-	-0.224111	11.4661	0	0	-	0.189526	4.68291	0	0	-	0.324162	17.2201	0	0	-	-0.036387	0.894519	0	0	-	0.134637	2.35299	0	0	-	-0.225913	11.7494	0
YPL051W|ARL3	YPL051W	chrXVI:459962-460559	+	597	0.306796	25.2316	-0.0214133	0.480029	0	0	-	0.174368	7.96487	0	0	-	-0.0267767	0.657228	0	0	-	0.0186851	0.456002	0	0	-	0.195781	5.02901	0	0	-	-0.00536331	0.0743263	0	0	-	0.0400984	1.00568	0	0	-	-0.201144	5.23785	0	0	-	-0.155683	6.42453	0
YPL050C|MNN9	YPL050C	chrXVI:460778-461966	-	1188	0.43502	191.772	-0.321375	88.6776	0	0	-	-0.359359	115.965	0	0	-	-0.213571	41.4247	0	0	-	-0.058354	4.42166	0	0	-	-0.0379843	1.26216	0	0	-	0.107804	9.39348	0	0	-	0.263021	57.6727	0	0	-	0.145789	13.9168	0	0	-	0.301005	78.6432	0
YPL049C|DIG1|RST1	YPL049C	chrXVI:462480-463839	-	1359	0.482972	172.844	-0.023269	1.08691	0	0	-	0.0584913	3.91949	0	0	-	0.0467084	2.88802	0	0	-	0.339318	73.1949	0	0	-	0.0817602	3.24953	0	0	-	0.0699773	3.65574	0	0	-	0.362587	81.1189	0	0	-	-0.0117829	0.176363	0	0	-	0.280826	51.3017	0
YPL048W|CAM1|TEF3	YPL048W	chrXVI:464400-465648	+	1248	0.685072	403.529	0.133494	16.0222	0	0	-	0.104462	11.0952	0	0	-	0.133357	16.7592	0	0	-	-0.125001	14.8044	0	0	-	-0.0290324	0.782679	0	0	-	-0.000137583	0.00451937	0	0	-	-0.258495	53.8267	0	0	-	0.0288948	0.705561	0	0	-	-0.229463	44.5038	0
YPL047W|SGF11	YPL047W	chrXVI:465961-466261	+	300	0.377736	22.5162	-0.0978751	2.32506	0	0	-	-0.00343751	0.0559616	0	0	-	0.0767424	1.80977	0	0	-	0.176029	5.46831	0	0	-	0.0944376	1.10651	0	0	-	0.174617	4.03029	0	0	-	0.273904	10.5138	0	0	-	0.0801799	0.806093	0	0	-	0.179466	5.66332	0
YPL046C|ELC1	YPL046C	chrXVI:466643-466943	-	300	0.429468	23.5763	0.147806	3.10536	0	0	-	0.17043	4.11794	0	0	-	0.170772	4.12264	0	0	-	-0.174504	4.30982	0	0	-	0.0226237	0.15343	0	0	-	0.0229659	0.215753	0	0	-	-0.32231	10.2186	0	0	-	0.000342193	0.00101087	0	0	-	-0.344934	12.364	0
YPL045W|VPS16|SVL6|VAM9|VPT16	YPL045W	chrXVI:467259-469656	+	2397	0.278216	34.7466	-0.153755	11.6103	0	0	-	-0.166839	14.4469	0	0	-	-0.173034	15.2205	0	0	-	-0.278216	34.7466	0	0	-	-0.0130848	0.197657	0	0	-	-0.0192793	0.474817	0	0	-	-0.124462	8.23794	0	0	-	-0.00619456	0.0592671	0	0	-	-0.111377	7.45372	0
YPL043W|NOP4|NOP77	YPL043W	chrXVI:469938-471996	+	2058	0.72165	208.105	-0.532978	111.015	0	0	-	-0.691636	191.993	0	0	-	-0.72165	208.105	0	0	-	-0.378539	56.2791	0	0	-	-0.158658	7.02199	0	0	-	-0.188673	12.9736	0	0	-	0.154439	11.0043	0	0	-	-0.0300142	0.464584	0	0	-	0.313097	40.9827	0
YPL042C|SSN3|CDK8|GIG2|NUT7|RYE5|SRB10|UME5	YPL042C	chrXVI:473039-474707	-	1668	0.592347	122.181	-0.0465216	1.60508	0	0	-	-0.131707	7.59426	0	0	-	-0.068581	2.88802	0	0	-	0.257299	20.8737	0	0	-	-0.0851852	1.91698	0	0	-	-0.0220594	0.456641	0	0	-	0.303821	26.9614	0	0	-	0.0631258	1.07703	0	0	-	0.389006	46.1497	0
YPL041C|15216	YPL041C	chrXVI:475117-475741	-	624	0.427178	34.0955	-0.233516	9.04869	0	0	-	-0.142834	4.47506	0	0	-	0.182919	6.14181	0	0	-	-0.0478463	1.05278	0	0	-	0.0906822	1.13972	0	0	-	0.416435	20.145	0	0	-	0.18567	6.07667	0	0	-	0.325753	9.77255	0	0	-	0.0949878	2.47185	0
YPL040C|ISM1	YPL040C	chrXVI:475992-479001	-	3009	0.709994	236.706	0.135333	8.48246	0	0	-	0.0742964	3.68482	0	0	-	0.0690296	3.3531	0	0	-	0.121504	7.36062	0	0	-	-0.0610362	1.31383	0	0	-	-0.066303	2.14811	0	0	-	-0.0138283	0.42063	0	0	-	-0.00526678	0.0480222	0	0	-	0.0472079	1.9364	0
YPL039W|15220	YPL039W	chrXVI:479224-480175	+	951	0.418318	29.3091	-0.191408	6.13796	0	0	-	-0.274832	12.016	0	0	-	-0.151678	4.60798	0	0	-	-0.184186	5.99299	0	0	-	-0.0834238	0.959114	0	0	-	0.0397304	0.532658	0	0	-	0.00722207	0.127999	0	0	-	0.123154	1.53636	0	0	-	0.0906459	2.28424	0
YPL038W-A|15222	YPL038W-A	chrXVI:480181-480373	+	192	0.546637	12.474	-0.214333	0	0	0	-	-0.338685	4.73453	0	0	-	-0.435758	7.02884	0	0	-	-0.0354651	0.297565	0	0	-	-0.124352	0	0	0	-	-0.221425	0	0	0	-	0.178867	1.8083	0	0	-	-0.097073	0.366832	0	0	-	0.30322	3.93864	0
YPL038W|MET31	YPL038W	chrXVI:480534-481068	+	534	0.430089	37.4516	-0.230588	9.71187	0	0	-	-0.33749	20.5933	0	0	-	-0.324931	18.9722	0	0	-	0.0925983	2.47051	0	0	-	-0.106903	1.60419	0	0	-	-0.0943437	1.97373	0	0	-	0.323186	16.2917	0	0	-	0.0125592	0.0852645	0	0	-	0.430089	29.6328	0
YPL037C|EGD1	YPL037C	chrXVI:481427-481901	-	474	0.324694	91.0327	0.0423355	2.64434	0	0	-	0.0981599	9.93657	0	0	-	0.0425576	2.85943	0	0	-	0.15687	21.622	0	0	-	0.0558244	2.00312	0	0	-	0.000222041	0.00496639	0	0	-	0.114534	11.9844	0	0	-	-0.0556023	1.80984	0	0	-	0.0587098	4.35916	0
YPL036W|PMA2	YPL036W	chrXVI:482842-485686	+	2844	0.608703	88.324	0.00340335	0.0478346	0	0	-	-0.0121721	0.257713	0	0	-	0.211989	9.63027	0	0	-	0.206651	8.79858	0	0	-	-0.0155755	0.15343	0	0	-	0.208586	6.70948	0	0	-	0.203248	8.0335	0	0	-	0.224161	5.65615	0	0	-	0.218823	9.8157	0
YPL034W|15232	YPL034W	chrXVI:486711-487209	+	498	0.680872	81.3797	0.277162	11.2957	0	0	-	0.214526	8.20099	0	0	-	-0.170256	6.03617	0	0	-	0.204827	7.19414	0	0	-	-0.0626352	0.581401	0	0	-	-0.447417	23.0224	0	0	-	-0.0723347	1.5204	0	0	-	-0.384782	14.9891	0	0	-	-0.00969946	0.162675	0
YPL033C|SRL4	YPL033C	chrXVI:487361-488207	-	846	1.16862	35.3892	0.416095	0	0	0	-	0.0478755	0.362056	0	0	-	0.191374	1.83638	0	0	-	-0.749638	14.4285	0	0	-	-0.368219	0	0	0	-	-0.224721	0	0	0	-	-1.16573	29.0971	0	0	-	0.143499	0.508256	0	0	-	-0.797514	16.1519	0
YPL032C|SVL3	YPL032C	chrXVI:488886-491364	-	2478	0.476016	53.4634	-0.0657404	1.94456	0	0	-	0.056269	1.6377	0	0	-	-0.16033	7.38009	0	0	-	0.135428	5.56114	0	0	-	0.122009	2.37469	0	0	-	-0.0945893	2.39553	0	0	-	0.201169	9.94914	0	0	-	-0.216599	6.54664	0	0	-	0.0791594	2.59102	0
YPL031C|PHO85|LDB15|phoU	YPL031C	chrXVI:492017-493037	-	918	0.681219	219.02	0.205361	18.4893	0	0	-	0.192404	17.6843	0	0	-	0.107555	6.74401	0	0	-	0.0402091	1.67295	0	0	-	-0.0129565	0.184308	0	0	-	-0.0978061	4.04357	0	0	-	-0.165152	12.1337	0	0	-	-0.0848496	2.08869	0	0	-	-0.152195	11.3461	0
YPL030W|TRM44	YPL030W	chrXVI:493542-495246	+	1704	1.36003	603.77	-0.822678	181.947	0	0	-	-0.937926	249.937	0	0	-	-0.875156	213.991	0	0	-	-0.42544	46.8682	0	0	-	-0.115249	3.12215	0	0	-	-0.0524787	1.34756	0	0	-	0.397238	45.0136	0	0	-	0.0627702	1.07703	0	0	-	0.512486	78.6056	0
YPL029W|SUV3|LPB2	YPL029W	chrXVI:495505-497719	+	2214	0.695021	159.303	-0.371168	37.1396	0	0	-	-0.291877	24.998	0	0	-	-0.284819	23.5067	0	0	-	-0.312893	26.7242	0	0	-	0.0792907	1.53981	0	0	-	0.0863485	2.55698	0	0	-	0.0582742	1.9406	0	0	-	0.00705782	0.0515047	0	0	-	-0.0210166	0.622068	0
YPL028W|ERG10|LPB3|TSM0115	YPL028W	chrXVI:498095-499292	+	1197	0.822246	416.486	-0.114747	9.38857	0	0	-	-0.184161	22.8248	0	0	-	-0.0312204	1.54784	0	0	-	-0.822246	416.486	0	0	-	-0.0694146	2.26811	0	0	-	0.0835263	4.29615	0	0	-	-0.707499	308.371	0	0	-	0.152941	9.81602	0	0	-	-0.638085	258.548	0
YPL027W|SMA1	YPL027W	chrXVI:499664-500402	+	738	0.882048	28.6663	0.0655572	0	0	0	-	0.0779882	0.680074	0	0	-	-0.0504783	0.424743	0	0	-	-0.109983	1.08556	0	0	-	0.012431	0	0	0	-	-0.116036	0	0	0	-	-0.17554	1.77731	0	0	-	-0.128467	0.514865	0	0	-	-0.187971	2.06631	0
YPL026C|SKS1|SHA3	YPL026C	chrXVI:500674-502183	-	1509	0.807947	147.144	0.106188	3.62781	0	0	-	-0.224805	12.9856	0	0	-	-0.316046	23.6099	0	0	-	0.331747	23.5097	0	0	-	-0.330993	15.6041	0	0	-	-0.422234	33.0975	0	0	-	0.22556	11.3601	0	0	-	-0.0912414	1.41381	0	0	-	0.556552	63.3159	0
YPL024W|RMI1|NCE4	YPL024W	chrXVI:503516-504242	+	726	1.70453	538.55	-0.322589	16.8602	0	0	-	-0.658299	73.1781	0	0	-	-0.0479139	1.07638	0	0	-	0.0985209	2.55272	0	0	-	-0.33571	13.0891	0	0	-	0.274675	10.1338	0	0	-	0.42111	25.0859	0	0	-	0.610385	52.2264	0	0	-	0.75682	85.9905	0
YPL023C|MET12	YPL023C	chrXVI:504338-506312	-	1974	0.280909	55.2684	0.0208329	0.850015	0	0	-	0.0430385	2.25863	0	0	-	0.0789372	5.30586	0	0	-	0.0369782	1.82866	0	0	-	0.0222056	0.408341	0	0	-	0.0581043	2.39249	0	0	-	0.0161453	0.638154	0	0	-	0.0358987	0.750664	0	0	-	-0.0060603	0.227094	0
YPL022W|RAD1|LPB9	YPL022W	chrXVI:506696-509999	+	3303	0.5365	151.949	-0.0296105	1.21145	0	0	-	-0.00941653	0.34939	0	0	-	0.14301	12.2825	0	0	-	0.244331	30.1682	0	0	-	0.020194	0.353564	0	0	-	0.17262	13.035	0	0	-	0.273941	36.0112	0	0	-	0.152427	7.68443	0	0	-	0.253747	32.7196	0
YPL020C|ULP1|NIB1	YPL020C	chrXVI:512312-514178	-	1866	0.446818	108.461	0.09501	5.76203	0	0	-	0.288208	41.0493	0	0	-	0.000435195	0.0147638	0	0	-	-0.150411	12.8695	0	0	-	0.193198	11.5128	0	0	-	-0.0945748	4.32078	0	0	-	-0.245421	28.6816	0	0	-	-0.287773	30.9165	0	0	-	-0.438619	89.5096	0
YPL019C|VTC3|PHM2	YPL019C	chrXVI:514510-517018	-	2508	0.610382	194.36	-0.307277	47.6488	0	0	-	-0.412635	86.9285	0	0	-	-0.509493	131.188	0	0	-	-0.232282	28.3274	0	0	-	-0.105358	3.86568	0	0	-	-0.202216	18.2111	0	0	-	0.0749953	4.19867	0	0	-	-0.0968587	3.18833	0	0	-	0.180353	18.2289	0
YPL018W|CTF19|MCM18	YPL018W	chrXVI:517650-518760	+	1110	0.806958	92.2808	-0.323972	12.8149	0	0	-	-0.806958	80.4014	0	0	-	-0.721873	63.2213	0	0	-	-0.0919636	1.97936	0	0	-	-0.482986	20.3987	0	0	-	-0.397901	17.2101	0	0	-	0.232008	7.18291	0	0	-	0.0850845	0.936082	0	0	-	0.714994	60.5501	0
YPL017C|IRC15	YPL017C	chrXVI:518733-520233	-	1500	1.77939	335.615	0.117343	2.01104	0	0	-	0.0687724	1.09023	0	0	-	0.167831	3.50953	0	0	-	0.430415	13.5967	0	0	-	-0.0485702	0.307856	0	0	-	0.0504886	0.487317	0	0	-	0.313072	7.40299	0	0	-	0.0990588	0.71091	0	0	-	0.361642	10.2078	0
YPL016W|SWI1|ADR6|GAM3|LPA1	YPL016W	chrXVI:521013-524958	+	3945	1.16518	470.956	-0.178165	11.603	0	0	-	-0.0983643	4.75561	0	0	-	-0.181748	12.7329	0	0	-	0.0346297	1.19787	0	0	-	0.0798009	1.71093	0	0	-	-0.00358297	0.0605962	0	0	-	0.212795	15.4055	0	0	-	-0.0833838	1.68103	0	0	-	0.132994	7.44172	0
YPL015C|HST2	YPL015C	chrXVI:525809-526883	-	1074	0.58169	171.846	0.206748	18.3219	0	0	-	0.0782398	4.09086	0	0	-	0.145882	10.7269	0	0	-	0.0586623	2.68901	0	0	-	-0.128508	4.39688	0	0	-	-0.0608659	1.96599	0	0	-	-0.148085	9.92751	0	0	-	0.0676419	1.42569	0	0	-	-0.0195775	0.71575	0
YPL014W|15275	YPL014W	chrXVI:527546-528692	+	1146	1.13088	224.308	-0.181562	7.53728	0	0	-	-0.474581	43.2369	0	0	-	-0.669427	83.9965	0	0	-	0.461457	38.6009	0	0	-	-0.293019	10.6425	0	0	-	-0.487866	39.067	0	0	-	0.643019	71.5308	0	0	-	-0.194846	4.62325	0	0	-	0.936038	154.426	0
YPL013C|MRPS16	YPL013C	chrXVI:528984-529350	-	366	0.290367	24.2846	7.21468e-05	0.00154766	0	0	-	0.0136771	0.304238	0	0	-	-0.1969	9.72429	0	0	-	-0.201236	9.70167	0	0	-	0.0136049	0.137289	0	0	-	-0.196972	7.01799	0	0	-	-0.201308	9.13515	0	0	-	-0.210577	5.82103	0	0	-	-0.214913	10.908	0
YPL012W|RRP12	YPL012W	chrXVI:529722-533409	+	3687	0.938806	1146.24	-0.370681	161.379	0	0	-	-0.385569	180.321	0	0	-	-0.529107	337.636	0	0	-	-0.232166	63.4662	0	0	-	-0.0148878	0.408341	0	0	-	-0.158426	27.303	0	0	-	0.138515	23.838	0	0	-	-0.143538	19.1305	0	0	-	0.153403	30.1405	0
YPL011C|TAF3|TAF47	YPL011C	chrXVI:533641-534703	-	1062	0.396488	74.2605	-0.26413	25.9884	0	0	-	-0.262156	27.448	0	0	-	-0.204358	17.1206	0	0	-	-0.288484	30.7565	0	0	-	0.00197369	0.0333659	0	0	-	0.0597716	1.83626	0	0	-	-0.0243543	0.804797	0	0	-	0.0577979	1.06239	0	0	-	-0.026328	0.963693	0
YPL010W|RET3	YPL010W	chrXVI:535017-535587	+	570	0.262347	40.6427	0.153244	13.7731	0	0	-	0.0823406	5.38724	0	0	-	0.0920152	6.38055	0	0	-	-0.0818659	5.29653	0	0	-	-0.0709035	2.06828	0	0	-	-0.0612289	2.45713	0	0	-	-0.23511	29.2084	0	0	-	0.00967455	0.111353	0	0	-	-0.164206	16.3203	0
YPL009C|TAE2	YPL009C	chrXVI:535819-538936	-	3117	0.522702	88.1455	-0.0480144	1.62074	0	0	-	-0.0829133	3.55142	0	0	-	-0.0769705	3.24308	0	0	-	-0.133999	7.2199	0	0	-	-0.0348989	0.481739	0	0	-	-0.0289561	0.617053	0	0	-	-0.085985	3.52767	0	0	-	0.0059428	0.0480222	0	0	-	-0.0510861	1.87975	0
YPL008W|CHL1|CTF1|LPA9|MCM12	YPL008W	chrXVI:539384-541970	+	2586	0.262295	25.3396	-0.177959	10.1576	0	0	-	-0.0673665	2.50793	0	0	-	-0.0736331	2.85279	0	0	-	-0.162106	8.93834	0	0	-	0.110593	2.53884	0	0	-	0.104326	3.35471	0	0	-	0.0158535	0.42063	0	0	-	-0.00626667	0.0480222	0	0	-	-0.0947392	3.99499	0
YPL007C|TFC8	YPL007C	chrXVI:542081-543848	-	1767	0.564097	125.515	-0.17042	9.63676	0	0	-	-0.0831201	3.39821	0	0	-	-0.171167	10.4058	0	0	-	0.0418629	1.35042	0	0	-	0.0873001	1.78707	0	0	-	-0.000746767	0.00908715	0	0	-	0.212283	13.4013	0	0	-	-0.0880469	1.68103	0	0	-	0.124983	6.01839	0
YPL006W|NCR1	YPL006W	chrXVI:544630-548143	+	3513	0.593114	124.258	0.187936	12.8008	0	0	-	0.370754	46.0465	0	0	-	0.318526	34.5765	0	0	-	0.294139	28.9255	0	0	-	0.182818	7.15328	0	0	-	0.13059	5.28388	0	0	-	0.106203	4.95008	0	0	-	-0.0522281	0.855361	0	0	-	-0.0766148	3.24903	0
YPL005W|AEP3	YPL005W	chrXVI:548485-550306	+	1821	0.949948	236.054	-0.337573	25.6959	0	0	-	-0.607075	85.7319	0	0	-	-0.347949	28.5389	0	0	-	0.27928	16.8164	0	0	-	-0.269502	11.6177	0	0	-	-0.0103756	0.15834	0	0	-	0.616853	73.5175	0	0	-	0.259127	11.2424	0	0	-	0.886355	161.261	0
YPL004C|LSP1	YPL004C	chrXVI:550631-551657	-	1026	0.709618	278.935	0.662978	235.401	0	0	-	0.670943	247.313	0	0	-	0.678356	252.107	0	0	-	0.709618	270.018	0	0	-	0.0079643	0.137289	0	0	-	0.015378	0.409299	0	0	-	0.0466399	2.29519	0	0	-	0.00741372	0.0886067	0	0	-	0.0386756	1.90807	0
YPL003W|ULA1|ENR2	YPL003W	chrXVI:552019-553408	+	1389	1.00012	174.601	0.391434	33.2071	0	0	-	0.175669	9.01871	0	0	-	0.436345	42.5961	0	0	-	1.00012	174.601	0	0	-	-0.215765	6.55162	0	0	-	0.0449115	0.805549	0	0	-	0.60869	60.2705	0	0	-	0.260677	9.79389	0	0	-	0.824456	118.196	0
YPL002C|SNF8|VPL14|VPS22	YPL002C	chrXVI:553626-554328	-	702	0.710321	82.672	0.263678	11.0859	0	0	-	0.210918	8.37154	0	0	-	0.154221	5.15022	0	0	-	0.0764255	1.91786	0	0	-	-0.0527599	0.48541	0	0	-	-0.109457	2.13106	0	0	-	-0.187252	6.1121	0	0	-	-0.0566968	0.516954	0	0	-	-0.134492	4.02411	0
YPL001W|HAT1	YPL001W	chrXVI:554604-555729	+	1125	0.919461	192.315	-0.485064	48.2049	0	0	-	-0.453324	44.5864	0	0	-	-0.562122	67.5641	0	0	-	0.113319	3.80998	0	0	-	0.0317403	0.360723	0	0	-	-0.0770581	1.83698	0	0	-	0.598383	66.67	0	0	-	-0.108798	1.94296	0	0	-	0.566643	62.6672	0
YPR001W|CIT3	YPR001W	chrXVI:556376-557837	+	1461	0.810972	46.4177	0.169214	2.68488	0	0	-	0.101603	1.4834	0	0	-	0.0615088	0.81414	0	0	-	-0.358182	9.26273	0	0	-	-0.0676117	0.379747	0	0	-	-0.107706	1.05361	0	0	-	-0.527396	16.2107	0	0	-	-0.0400938	0.170101	0	0	-	-0.459785	14.0264	0
YPR002W|PDH1	YPR002W	chrXVI:558384-559935	+	1551	1.0201	87.43	-0.174256	3.04019	0	0	-	-0.359113	10.2876	0	0	-	-0.269603	6.33594	0	0	-	-0.893036	53.9605	0	0	-	-0.184856	1.81411	0	0	-	-0.0953463	1.01878	0	0	-	-0.71878	35.2646	0	0	-	0.0895101	0.569709	0	0	-	-0.533923	22.9389	0
YPR003C|15317	YPR003C	chrXVI:561503-563768	-	2265	0.614239	141.801	0.489649	75.6695	0	0	-	0.274059	27.9787	0	0	-	0.257287	24.5691	0	0	-	0.421955	56.6395	0	0	-	-0.215589	9.68134	0	0	-	-0.232362	14.4801	0	0	-	-0.0676935	2.45571	0	0	-	-0.0167725	0.174663	0	0	-	0.147896	8.60148	0
YPR004C|AIM45	YPR004C	chrXVI:564006-565041	-	1035	0.695916	335.676	0.113306	8.62751	0	0	-	0.10798	8.64051	0	0	-	-0.0604944	3.65965	0	0	-	-0.30501	54.964	0	0	-	-0.00532653	0.103559	0	0	-	-0.1738	14.8159	0	0	-	-0.418316	95.6168	0	0	-	-0.168474	11.4002	0	0	-	-0.41299	98.5417	0
YPR005C|HAL1	YPR005C	chrXVI:565786-566671	-	885	0.760505	67.94	0.760505	65.2852	0	0	-	0.753913	67.94	0	0	-	0.64031	49.9403	0	0	-	0.320799	14.1806	0	0	-	-0.00659167	0.0605041	0	0	-	-0.120195	2.03793	0	0	-	-0.439706	21.597	0	0	-	-0.113603	1.11841	0	0	-	-0.433114	22.4053	0
YPR006C|ICL2	YPR006C	chrXVI:567268-568996	-	1728	1.0853	270.652	0.270381	16.4635	0	0	-	0.448114	43.4658	0	0	-	0.450304	43.066	0	0	-	-0.0813942	2.77616	0	0	-	0.177734	4.15784	0	0	-	0.179924	5.86259	0	0	-	-0.351775	25.7088	0	0	-	0.0021898	0.0214583	0	0	-	-0.529509	57.3201	0
YPR007C|REC8|SPO69	YPR007C	chrXVI:569335-571378	-	2043	2.23782	363.727	0.528382	20.9393	0	0	-	0.453855	17.558	0	0	-	0.197046	4.69389	0	0	-	-0.354874	12.4062	0	0	-	-0.074527	0.481739	0	0	-	-0.331337	6.99251	0	0	-	-0.883257	55.5298	0	0	-	-0.25681	3.18833	0	0	-	-0.80873	51.1463	0
tG(GCC)P1|15330	15330	chrXVI:572268-572339	+	71	0.836137	14.2339	0.531675	0	0	0	-	-0.06829	0.488728	0	0	-	0.103779	0.783104	0	0	-	-0.304461	3.06179	0	0	-	-0.599965	0	0	0	-	-0.427896	0	0	0	-	-0.836137	14.2339	0	0	-	0.172069	0.560511	0	0	-	-0.236171	2.17582	0
YPR008W|HAA1	YPR008W	chrXVI:573017-575102	+	2085	0.369538	108.36	0.150098	20.1304	0	0	-	0.137514	18.344	0	0	-	0.167007	25.6852	0	0	-	0.369538	108.36	0	0	-	-0.0125838	0.263548	0	0	-	0.0169091	0.586021	0	0	-	0.21944	37.633	0	0	-	0.0294929	0.747196	0	0	-	0.232024	44.0499	0
YPR009W|SUT2	YPR009W	chrXVI:576551-577358	+	807	0.693247	125.143	-0.103812	3.83321	0	0	-	-0.0266532	0.700153	0	0	-	0.108892	4.32877	0	0	-	0.299004	20.4753	0	0	-	0.077159	1.3123	0	0	-	0.212704	9.27827	0	0	-	0.402816	34.1313	0	0	-	0.135545	2.87452	0	0	-	0.325657	24.2038	0
YPR010C|RPA135|RPA2|RRN2|SRP3	YPR010C	chrXVI:577584-581196	-	3612	0.778576	215.598	-0.184345	13.0134	0	0	-	-0.194488	14.9903	0	0	-	-0.334886	40.2225	0	0	-	-0.200407	15.5322	0	0	-	-0.0101429	0.137289	0	0	-	-0.150541	7.23374	0	0	-	-0.0160624	0.491295	0	0	-	-0.140399	4.43186	0	0	-	-0.00591946	0.163503	0
YPR010C-A|15340	YPR010C-A	chrXVI:582372-582734	-	219	0.699073	96.8422	0.318024	18.4255	0	0	-	0.378877	26.7281	0	0	-	0.351351	23.1272	0	0	-	-0.0733826	2.10132	0	0	-	0.0608534	0.701337	0	0	-	0.0333274	0.504412	0	0	-	-0.391406	26.2893	0	0	-	-0.0275259	0.222453	0	0	-	-0.45226	36.0978	0
YPR011C|15343	YPR011C	chrXVI:583061-584042	-	981	0.372995	32.828	0.122705	3.84524	0	0	-	0.085171	2.53311	0	0	-	-0.0111865	0.230784	0	0	-	0.0855534	2.4642	0	0	-	-0.037534	0.372364	0	0	-	-0.133892	3.33765	0	0	-	-0.0371517	0.806234	0	0	-	-0.0963576	1.28104	0	0	-	0.000382336	0.00935001	0
YPR013C|15347	YPR013C	chrXVI:584631-585585	-	954	0.719203	186.529	-0.375505	48.4342	0	0	-	-0.637538	147.522	0	0	-	-0.719203	186.529	0	0	-	-0.105314	5.28127	0	0	-	-0.262034	17.8103	0	0	-	-0.343698	39.5987	0	0	-	0.270191	25.176	0	0	-	-0.0816646	1.92171	0	0	-	0.532225	99.5538	0
YPR015C|15351	YPR015C	chrXVI:590282-591026	-	744	0.999982	104.314	-0.269739	7.24841	0	0	-	-0.482569	21.7237	0	0	-	-0.459569	19.5414	0	0	-	-0.576084	28.5657	0	0	-	-0.21283	2.85017	0	0	-	-0.189829	3.41345	0	0	-	-0.306345	9.39648	0	0	-	0.0230004	0.109198	0	0	-	-0.093515	1.89192	0
YPR016C|TIF6|CDC95	YPR016C	chrXVI:592331-593069	-	738	0.544791	249.91	-0.330803	83.1298	0	0	-	-0.34505	93.9008	0	0	-	-0.329818	85.3243	0	0	-	-0.184582	26.9995	0	0	-	-0.0142473	0.307359	0	0	-	0.000985518	0.0192939	0	0	-	0.146221	17.4832	0	0	-	0.0152328	0.28599	0	0	-	0.160468	21.7514	0
YPR017C|DSS4	YPR017C	chrXVI:593485-593917	-	432	0.399788	24.9274	0.0182193	0.271085	0	0	-	0.067865	1.36971	0	0	-	-0.158236	4.46342	0	0	-	-0.0780596	1.64025	0	0	-	0.0496456	0.397644	0	0	-	-0.176455	3.69753	0	0	-	-0.096279	1.99538	0	0	-	-0.226101	3.7615	0	0	-	-0.145925	3.76352	0
YPR018W|RLF2|CAC1	YPR018W	chrXVI:594475-596296	+	1821	0.610756	115.826	-0.534259	73.0378	0	0	-	-0.559221	84.457	0	0	-	-0.572718	87.511	0	0	-	-0.459644	53.4015	0	0	-	-0.0249618	0.328979	0	0	-	-0.0384583	0.84108	0	0	-	0.0746158	2.69522	0	0	-	-0.0134965	0.115038	0	0	-	0.0995776	4.3446	0
YPR019W|MCM4|CDC54|HCD21	YPR019W	chrXVI:596749-599551	+	2802	0.278311	77.8654	-0.159661	22.0379	0	0	-	-0.114375	13.039	0	0	-	-0.124303	14.9	0	0	-	-0.196536	32.7182	0	0	-	0.045286	1.50863	0	0	-	0.0353581	1.51919	0	0	-	-0.036875	2.21942	0	0	-	-0.00992785	0.166535	0	0	-	-0.082161	7.52877	0
YPR020W|ATP20	YPR020W	chrXVI:599869-600217	+	348	0.351686	44.0049	0.275835	22.6234	0	0	-	0.340698	35.3357	0	0	-	0.170611	10.5337	0	0	-	0.0248822	0.789026	0	0	-	0.0648627	1.11141	0	0	-	-0.105225	3.38842	0	0	-	-0.250953	18.3817	0	0	-	-0.170087	5.27475	0	0	-	-0.315816	29.3958	0
YPR021C|AGC1	YPR021C	chrXVI:600648-603357	-	2709	0.38586	45.3397	0.137098	6.25951	0	0	-	0.354607	33.6717	0	0	-	0.251142	17.9992	0	0	-	0.0783122	2.90173	0	0	-	0.217508	7.98071	0	0	-	0.114044	3.53144	0	0	-	-0.0587862	1.86705	0	0	-	-0.103464	1.88936	0	0	-	-0.276294	20.673	0
YPR022C|15367	YPR022C	chrXVI:603910-607312	-	3402	0.171975	35.4991	-0.139966	18.4591	0	0	-	0.020156	1.10275	0	0	-	-0.00763991	0.365297	0	0	-	0.012995	0.694391	0	0	-	0.160122	15.2192	0	0	-	0.132326	13.5385	0	0	-	0.152961	20.6568	0	0	-	-0.0277959	0.696914	0	0	-	-0.00716095	0.354771	0
YPR023C|EAF3	YPR023C	chrXVI:608825-610031	-	1206	0.174452	26.2439	0.0202969	0.898975	0	0	-	-0.0439111	2.58251	0	0	-	-0.0416646	2.4421	0	0	-	-0.0990451	8.31092	0	0	-	-0.064208	2.13705	0	0	-	-0.0619615	2.94041	0	0	-	-0.119342	10.6015	0	0	-	0.00224659	0.0310084	0	0	-	-0.055134	3.48984	0
YPR024W|YME1|OSD1|YTA11	YPR024W	chrXVI:610480-612724	+	2244	0.516813	188.293	0.0138745	0.562902	0	0	-	-0.0271246	1.33111	0	0	-	0.00759234	0.306256	0	0	-	0.145731	15.1721	0	0	-	-0.0409991	1.0858	0	0	-	-0.0062822	0.159754	0	0	-	0.131856	12.1563	0	0	-	0.0347169	0.792124	0	0	-	0.172856	20.696	0
YPR025C|CCL1	YPR025C	chrXVI:613376-614558	-	1182	0.33399	43.5082	-0.0634616	2.35367	0	0	-	-0.147557	8.8485	0	0	-	-0.063427	2.55299	0	0	-	0.10988	5.2772	0	0	-	-0.0840958	1.81907	0	0	-	3.45528e-05	0.00110238	0	0	-	0.173341	10.2828	0	0	-	0.0841303	1.67427	0	0	-	0.257437	21.8325	0
YPR026W|ATH1	YPR026W	chrXVI:615378-619014	+	3636	0.94511	153.243	0.413213	27.9209	0	0	-	0.449106	34.1061	0	0	-	0.445346	33.3984	0	0	-	0.225509	9.98752	0	0	-	0.0358931	0.345722	0	0	-	0.032133	0.466888	0	0	-	-0.187704	6.91382	0	0	-	-0.0037601	0.026839	0	0	-	-0.223597	9.72864	0
YPR027C|15377	YPR027C	chrXVI:620424-621258	-	834	1.25565	37.1005	0.257344	0	0	0	-	-0.45509	6.79188	0	0	-	-0.0553422	0.430864	0	0	-	-0.998301	26.1575	0	0	-	-0.712435	0	0	0	-	-0.312687	0	0	0	-	-1.25565	37.1005	0	0	-	0.399748	2.62553	0	0	-	-0.543211	9.80062	0
YPR028W|YOP1|YIP2	YPR028W	chrXVI:623526-624202	+	543	0.888619	387.229	0.185196	17.3419	0	0	-	0.233097	27.5883	0	0	-	0.201031	21.0262	0	0	-	0.32445	49.1431	0	0	-	0.0479011	1.07474	0	0	-	0.0158349	0.385602	0	0	-	0.139254	10.2438	0	0	-	-0.0320662	0.527311	0	0	-	0.0913531	5.52934	0
YPR029C|APL4	YPR029C	chrXVI:624468-626967	-	2499	0.281727	43.1923	0.0229216	0.833107	0	0	-	0.0727736	3.93813	0	0	-	0.0466243	2.19007	0	0	-	0.146929	11.4996	0	0	-	0.049852	1.10101	0	0	-	0.0237027	0.617053	0	0	-	0.124007	8.27128	0	0	-	-0.0261493	0.405467	0	0	-	0.0741553	3.96635	0
YPR030W|CSR2|ART8|MRG19	YPR030W	chrXVI:627879-631245	+	3366	1.60033	339.195	1.60033	339.195	0	0	-	1.52998	322.194	0	0	-	1.25363	219.813	0	0	-	0.76946	83.4488	0	0	-	-0.0703504	0.74081	0	0	-	-0.346704	13.9413	0	0	-	-0.830872	89.42	0	0	-	-0.276354	6.68434	0	0	-	-0.760521	77.8975	0
YPR031W|NTO1	YPR031W	chrXVI:631514-633761	+	2247	0.530747	57.0797	-0.487734	45.6134	0	0	-	-0.530747	57.0797	0	0	-	-0.507366	51.6726	0	0	-	-0.420995	34.0686	0	0	-	-0.0430133	0.498028	0	0	-	-0.0196319	0.299616	0	0	-	0.0667391	1.89197	0	0	-	0.0233814	0.214927	0	0	-	0.109752	4.00678	0
YPR032W|SRO7|SNI1|SOP1	YPR032W	chrXVI:634122-637224	+	3102	0.15395	14.4641	-0.0354177	1.84857	0	0	-	0.104976	9.48971	0	0	-	0.118532	11.5022	0	0	-	0.0391696	2.19721	0	0	-	0.140394	8.96844	0	0	-	0.15395	13.8262	0	0	-	0.0745873	5.04401	0	0	-	0.0135557	0.22007	0	0	-	-0.0658069	4.40966	0
YPR033C|HTS1|TSM4572	YPR033C	chrXVI:637378-639019	-	1641	0.506467	458.413	-0.0245445	1.95454	0	0	-	0.0350585	3.33644	0	0	-	-0.0525556	6.1225	0	0	-	-0.212526	69.6756	0	0	-	0.059603	3.79441	0	0	-	-0.0280111	1.69788	0	0	-	-0.187981	53.1348	0	0	-	-0.0876141	7.97059	0	0	-	-0.247584	94.5698	0
YPR034W|ARP7|RSC11|SWP61	YPR034W	chrXVI:639524-640958	+	1434	0.703674	185.746	-0.250175	21.1094	0	0	-	-0.383914	50.4155	0	0	-	-0.282664	27.86	0	0	-	-0.071987	2.97469	0	0	-	-0.133739	4.11117	0	0	-	-0.0324894	0.742314	0	0	-	0.178188	11.3946	0	0	-	0.10125	2.43408	0	0	-	0.311927	32.9697	0
YPR035W|GLN1	YPR035W	chrXVI:642207-643320	+	1113	1.51138	2377.09	0.000410565	0.0144923	0	0	-	0.28617	85.5931	0	0	-	0.406076	168.926	0	0	-	-0.374324	141.82	0	0	-	0.28576	67.1719	0	0	-	0.405666	159.498	0	0	-	-0.374735	141.211	0	0	-	0.119906	10.101	0	0	-	-0.660495	445.001	0
YPR036W|VMA13|CLS11	YPR036W	chrXVI:643835-645272	+	1437	0.437899	156.961	0.136906	15.7383	0	0	-	0.0904631	8.26661	0	0	-	0.014755	0.72242	0	0	-	-0.01512	0.782513	0	0	-	-0.0464434	1.46413	0	0	-	-0.122151	10.2456	0	0	-	-0.152026	18.6717	0	0	-	-0.0757081	2.98364	0	0	-	-0.105583	10.4879	0
YPR036W-A|15403	YPR036W-A	chrXVI:645949-646153	+	204	1.12491	272.522	-0.384824	32.5064	0	0	-	-0.336179	26.2021	0	0	-	-0.286416	19.556	0	0	-	0.605746	75.2607	0	0	-	0.0486454	0.599199	0	0	-	0.0984082	2.56809	0	0	-	0.99057	199.336	0	0	-	0.0497628	0.558126	0	0	-	0.941925	181.958	0
YPR037C|ERV2	YPR037C	chrXVI:646447-647038	-	591	1.11161	298.348	0.101973	3.56935	0	0	-	0.0263957	0.674753	0	0	-	-0.0203897	0.511752	0	0	-	-0.374508	33.7889	0	0	-	-0.0755776	1.18644	0	0	-	-0.122363	3.57053	0	0	-	-0.476482	49.9538	0	0	-	-0.0467854	0.537124	0	0	-	-0.400904	38.7122	0
YPR040W|TIP41	YPR040W	chrXVI:647304-648375	+	1071	0.365361	47.1019	-0.0186225	0.542827	0	0	-	0.0696082	3.01452	0	0	-	-0.10159	5.31177	0	0	-	-0.295753	31.5968	0	0	-	0.0882307	2.02633	0	0	-	-0.0829673	2.77351	0	0	-	-0.277131	26.6631	0	0	-	-0.171198	6.64128	0	0	-	-0.365361	47.1019	0
YPR041W|TIF5|SUI5	YPR041W	chrXVI:648703-649921	+	1218	0.449076	110.289	-0.125655	9.70075	0	0	-	-0.276435	42.1083	0	0	-	-0.250081	34.7583	0	0	-	-0.0497446	2.54277	0	0	-	-0.150781	8.15588	0	0	-	-0.124427	7.55265	0	0	-	0.0759099	4.33739	0	0	-	0.0263541	0.459536	0	0	-	0.226691	28.3994	0
YPR042C|PUF2	YPR042C	chrXVI:650434-653662	-	3228	0.677333	211.373	0.504489	105.516	0	0	-	0.628644	167.588	0	0	-	0.525425	117.881	0	0	-	0.219189	22.3164	0	0	-	0.124155	4.19113	0	0	-	0.0209361	0.494483	0	0	-	-0.285299	33.2587	0	0	-	-0.103219	2.92157	0	0	-	-0.409455	68.4873	0
YPR043W|RPL43A	YPR043W	chrXVI:654165-654847	+	279	0.441326	38.3521	0.0744173	2.03863	0	0	-	-0.0790791	2.31604	0	0	-	-0.0827871	2.5227	0	0	-	-0.143257	5.36841	0	0	-	-0.153496	2.99901	0	0	-	-0.157204	4.48633	0	0	-	-0.217674	9.90703	0	0	-	-0.00370797	0.026839	0	0	-	-0.0641779	1.79508	0
YPR045C|THP3|MNI2	YPR045C	chrXVI:655139-656552	-	1413	0.490346	138.09	0.184428	18.4313	0	0	-	0.160714	15.4768	0	0	-	0.248179	33.1513	0	0	-	0.122892	9.48619	0	0	-	-0.0237141	0.408341	0	0	-	0.0637508	2.47715	0	0	-	-0.061536	3.08761	0	0	-	0.0874649	2.61176	0	0	-	-0.0378219	1.75744	0
YPR046W|MCM16	YPR046W	chrXVI:656798-657344	+	546	0.875828	73.8533	-0.346935	11.3105	0	0	-	-0.394784	15.2487	0	0	-	-0.296445	9.27954	0	0	-	0.0421236	0.676536	0	0	-	-0.047849	0.347769	0	0	-	0.05049	0.556057	0	0	-	0.389059	13.2208	0	0	-	0.098339	0.85445	0	0	-	0.436908	17.2926	0
YPR047W|MSF1	YPR047W	chrXVI:657528-658938	+	1410	0.690896	152.861	0.15162	8.3945	0	0	-	0.540525	85.5736	0	0	-	0.432885	55.9557	0	0	-	-0.0157904	0.479449	0	0	-	0.388905	30.0027	0	0	-	0.281265	19.3887	0	0	-	-0.167411	9.60319	0	0	-	-0.10764	2.18296	0	0	-	-0.556315	86.3111	0
YPR048W|TAH18	YPR048W	chrXVI:659181-661053	+	1872	0.927648	168.176	-0.774602	102.507	0	0	-	-0.88211	139.256	0	0	-	-0.860446	131.249	0	0	-	-0.559776	52.9231	0	0	-	-0.107508	1.84671	0	0	-	-0.0858439	1.94328	0	0	-	0.214826	9.89349	0	0	-	0.0216639	0.174663	0	0	-	0.322334	21.3293	0
YPR049C|ATG11|CVT9	YPR049C	chrXVI:661136-664673	-	3537	0.563686	140.081	-0.183272	13.3968	0	0	-	0.00972658	0.29296	0	0	-	-0.0838412	4.11427	0	0	-	-0.517896	97.8466	0	0	-	0.192999	9.0974	0	0	-	0.0994313	3.81501	0	0	-	-0.334624	41.5777	0	0	-	-0.0935677	2.19962	0	0	-	-0.527623	103.031	0
YPR051W|MAK3|NAA30	YPR051W	chrXVI:664959-665490	+	531	0.312853	34.5422	0.0124775	0.292927	0	0	-	-0.0751048	2.8533	0	0	-	0.0607846	2.1528	0	0	-	0.158125	8.03257	0	0	-	-0.0875823	1.68749	0	0	-	0.048307	1.04456	0	0	-	0.145647	6.58367	0	0	-	0.135889	3.28461	0	0	-	0.23323	15.6381	0
YPR052C|NHP6A	YPR052C	chrXVI:665692-665974	-	282	1.00405	470.829	0.152058	11.185	0	0	-	0.107006	6.79188	0	0	-	0.00508969	0.156214	0	0	-	0.285609	34.4466	0	0	-	-0.0450519	0.888806	0	0	-	-0.146968	8.31312	0	0	-	0.133551	8.51076	0	0	-	-0.101916	3.01739	0	0	-	0.178603	14.8619	0
YPR054W|SMK1	YPR054W	chrXVI:666279-667446	+	1167	1.77135	87.0756	-0.274476	0	0	0	-	-0.00956897	0.0690951	0	0	-	0.209402	2.2429	0	0	-	0.572734	9.06407	0	0	-	0.264907	0	0	0	-	0.483878	0	0	0	-	0.84721	17.1555	0	0	-	0.218971	0.991918	0	0	-	0.582303	9.42915	0
YPR055W|SEC8	YPR055W	chrXVI:667675-670873	+	3198	0.386908	93.0848	0.0378477	1.76393	0	0	-	0.264392	40.1016	0	0	-	0.196527	23.1207	0	0	-	0.225893	28.4152	0	0	-	0.226544	18.663	0	0	-	0.15868	12.0039	0	0	-	0.188046	19.3968	0	0	-	-0.0678644	1.77088	0	0	-	-0.0384983	1.83686	0
YPR056W|TFB4	YPR056W	chrXVI:671125-672142	+	1017	0.5196	61.7122	-0.17031	8.94492	0	0	-	-0.137911	6.79923	0	0	-	-0.132504	6.37593	0	0	-	0.349291	29.611	0	0	-	0.032399	0.408341	0	0	-	0.0378061	0.774738	0	0	-	0.5196	61.7122	0	0	-	0.00540708	0.0408127	0	0	-	0.487201	56.8064	0
YPR057W|BRR1	YPR057W	chrXVI:672470-673496	+	1026	0.813573	180.743	-0.14104	6.23774	0	0	-	-0.0480868	1.46711	0	0	-	-0.155339	7.82566	0	0	-	0.225204	12.8383	0	0	-	0.0929527	1.72459	0	0	-	-0.0142999	0.229412	0	0	-	0.366244	29.3843	0	0	-	-0.107253	2.02634	0	0	-	0.273291	18.2923	0
YPR058W|YMC1	YPR058W	chrXVI:673750-674674	+	924	0.687254	144.12	-0.0355679	1.05528	0	0	-	-0.0221086	0.638202	0	0	-	0.0647092	2.44146	0	0	-	-0.0617111	2.24888	0	0	-	0.0134593	0.157936	0	0	-	0.100277	3.15964	0	0	-	-0.0261432	0.735829	0	0	-	0.0868178	1.58992	0	0	-	-0.0396025	1.30462	0
YPR060C|ARO7|HGS1|OSM2|TYR7	YPR060C	chrXVI:674860-675631	-	771	0.828305	286.864	-0.461279	74.0193	0	0	-	-0.584234	125.225	0	0	-	-0.55622	112.084	0	0	-	-0.229593	19.3289	0	0	-	-0.122955	3.99422	0	0	-	-0.0949401	3.72818	0	0	-	0.231686	19.884	0	0	-	0.0280147	0.408117	0	0	-	0.354641	47.0083	0
YPR061C|JID1	YPR061C	chrXVI:675976-676882	-	906	0.369592	32.1554	0.262601	12.4741	0	0	-	0.153766	5.84628	0	0	-	-0.010122	0.203765	0	0	-	0.294937	15.3565	0	0	-	-0.108835	1.59031	0	0	-	-0.272723	10.6034	0	0	-	0.0323365	0.648076	0	0	-	-0.163888	3.10123	0	0	-	0.141172	4.64463	0
YPR062W|FCY1|yCD	YPR062W	chrXVI:677164-677641	+	477	1.91673	233.769	0.0759685	1.08691	0	0	-	-0.205252	4.32934	0	0	-	-0.124286	2.21268	0	0	-	-0.109094	1.8369	0	0	-	-0.281221	3.60545	0	0	-	-0.200254	3.0208	0	0	-	-0.185062	3.53676	0	0	-	0.0809664	0.508831	0	0	-	0.0961585	1.58642	0
YPR063C|15458	YPR063C	chrXVI:677811-678320	-	423	0.42052	39.0536	0.163497	6.46453	0	0	-	0.358342	25.8547	0	0	-	0.177561	7.83397	0	0	-	0.0451855	1.20793	0	0	-	0.194845	4.63284	0	0	-	0.0140641	0.192258	0	0	-	-0.118312	3.90492	0	0	-	-0.180781	3.87581	0	0	-	-0.313156	19.7011	0
YPR065W|ROX1|REO1	YPR065W	chrXVI:679692-680799	+	1107	0.836277	166.905	-0.0946381	3.0354	0	0	-	-0.287223	19.277	0	0	-	-0.589385	75.3682	0	0	-	-0.015403	0.372857	0	0	-	-0.192585	5.16294	0	0	-	-0.494747	46.1619	0	0	-	0.079235	2.37278	0	0	-	-0.302162	14.4564	0	0	-	0.27182	16.9408	0
YPR066W|UBA3	YPR066W	chrXVI:681212-682112	+	900	0.4838	24.5553	0.0678665	1.05528	0	0	-	0.0199172	0.284078	0	0	-	-0.123614	2.54387	0	0	-	0.105267	1.92353	0	0	-	-0.0479493	0.327334	0	0	-	-0.191481	3.24494	0	0	-	0.0374001	0.529864	0	0	-	-0.143531	1.31094	0	0	-	0.0853494	1.50363	0
YPR067W|ISA2	YPR067W	chrXVI:682219-682777	+	558	0.276046	30.1407	0.162002	8.76755	0	0	-	0.15498	8.84841	0	0	-	0.161271	9.36925	0	0	-	0.155575	8.44925	0	0	-	-0.00702197	0.0991054	0	0	-	-0.000730963	0.00908715	0	0	-	-0.00642674	0.164979	0	0	-	0.00629101	0.0480222	0	0	-	0.000595239	0.0132365	0
YPR068C|HOS1	YPR068C	chrXVI:682940-684353	-	1413	0.505544	39.9757	0.0264602	0.463838	0	0	-	-0.125637	3.58238	0	0	-	-0.125762	3.60485	0	0	-	0.198511	6.4053	0	0	-	-0.152098	2.29276	0	0	-	-0.152222	3.30685	0	0	-	0.172051	4.75986	0	0	-	-0.000124539	0.000670775	0	0	-	0.324148	14.6965	0
YPR069C|SPE3	YPR069C	chrXVI:684555-685437	-	882	0.811079	645.318	-0.176279	30.7545	0	0	-	-0.17747	32.6265	0	0	-	-0.0512797	4.12264	0	0	-	0.322378	93.3421	0	0	-	-0.00119152	0.0333659	0	0	-	0.124999	13.3015	0	0	-	0.498657	221.913	0	0	-	0.126191	10.7163	0	0	-	0.499848	227.729	0
YPR070W|MED1	YPR070W	chrXVI:685897-687598	+	1701	0.239971	31.6332	-0.141378	9.55127	0	0	-	-0.10024	5.89125	0	0	-	0.00607866	0.186252	0	0	-	0.0953076	5.1582	0	0	-	0.0411373	0.782679	0	0	-	0.147456	8.01331	0	0	-	0.236685	22.2789	0	0	-	0.106319	3.10123	0	0	-	0.195548	16.8074	0
YPR071W|15476	YPR071W	chrXVI:688171-688807	+	636	0.882124	88.2569	-0.282651	9.45721	0	0	-	-0.130112	3.07339	0	0	-	-0.0434995	0.757614	0	0	-	0.190199	4.85778	0	0	-	0.152539	1.93583	0	0	-	0.239152	5.53726	0	0	-	0.47285	21.3266	0	0	-	0.0866127	0.765444	0	0	-	0.320311	11.3388	0
YPR072W|NOT5	YPR072W	chrXVI:690106-691789	+	1683	0.179944	26.8487	-0.0872402	7.44147	0	0	-	0.00391523	0.168285	0	0	-	-0.00227843	0.0855489	0	0	-	-0.176029	25.5626	0	0	-	0.0911555	4.36124	0	0	-	0.0849618	5.43574	0	0	-	-0.0887887	7.59562	0	0	-	-0.00619367	0.0886067	0	0	-	-0.179944	26.8487	0
YPR073C|LTP1	YPR073C	chrXVI:691932-692418	-	486	0.32315	30.6908	0.0984977	3.62773	0	0	-	0.103294	4.16348	0	0	-	-0.0661385	2.30459	0	0	-	-0.0471593	1.4609	0	0	-	0.00479581	0.0611502	0	0	-	-0.164636	6.17678	0	0	-	-0.145657	6.49451	0	0	-	-0.169432	4.58068	0	0	-	-0.150453	7.29339	0
YPR074C|TKL1	YPR074C	chrXVI:692795-694838	-	2043	0.549779	406.825	0.112835	17.9683	0	0	-	0.162052	36.3497	0	0	-	0.0556773	5.86256	0	0	-	-0.148761	30.3834	0	0	-	0.0492172	2.38983	0	0	-	-0.0571572	4.3702	0	0	-	-0.261595	87.1357	0	0	-	-0.106374	10.2092	0	0	-	-0.310812	124.922	0
YPR075C|OPY2	YPR075C	chrXVI:695736-696819	-	1083	0.557683	174.134	-0.0563433	2.74564	0	0	-	0.00194241	0.0610066	0	0	-	0.0655775	3.6216	0	0	-	-0.385288	74.2504	0	0	-	0.0582857	1.47527	0	0	-	0.121921	6.71359	0	0	-	-0.328945	53.1095	0	0	-	0.0636351	1.50495	0	0	-	-0.38723	76.0381	0
YPR078C|15495	YPR078C	chrXVI:697146-698265	-	1119	1.1826	41.7919	0.100283	0	0	0	-	-0.124194	1.10381	0	0	-	0.133524	1.2082	0	0	-	-0.294246	3.43935	0	0	-	-0.224476	0	0	0	-	0.0332418	0	0	0	-	-0.394529	4.89131	0	0	-	0.257718	1.20591	0	0	-	-0.170052	1.71831	0
YPR079W|MRL1	YPR079W	chrXVI:698868-700014	+	1146	1.0227	271.158	0.0917613	3.37967	0	0	-	0.190784	11.2313	0	0	-	0.264224	19.2129	0	0	-	0.186563	10.3018	0	0	-	0.0990224	1.93215	0	0	-	0.172462	6.64889	0	0	-	0.0948017	3.39502	0	0	-	0.0734399	1.07108	0	0	-	-0.00422077	0.097721	0
YPR080W|TEF1|EF-1_alpha	YPR080W	chrXVI:700593-701970	+	1377	0.648696	156.115	0.0155279	0.465273	0	0	-	0.0537958	2.22856	0	0	-	-0.22677	20.7932	0	0	-	-0.210085	17.8499	0	0	-	0.0382679	0.613203	0	0	-	-0.242298	18.8658	0	0	-	-0.225613	19.5684	0	0	-	-0.280566	21.5799	0	0	-	-0.263881	26.9204	0
YPR081C|GRS2	YPR081C	chrXVI:702113-703970	-	1857	0.988821	326.317	0.101767	4.65464	0	0	-	0.309653	31.9379	0	0	-	0.167893	10.9456	0	0	-	-0.0953642	4.50274	0	0	-	0.207886	8.88997	0	0	-	0.0661256	1.84798	0	0	-	-0.197131	13.3808	0	0	-	-0.14176	3.99828	0	0	-	-0.405017	51.289	0
YPR082C|DIB1|SNU16	YPR082C	chrXVI:704224-704656	-	432	0.381283	29.5973	0.229722	9.40467	0	0	-	0.163228	5.96929	0	0	-	0.141767	4.82001	0	0	-	-0.129344	4.21422	0	0	-	-0.0664942	0.743113	0	0	-	-0.0879546	1.60978	0	0	-	-0.359066	19.997	0	0	-	-0.0214605	0.14149	0	0	-	-0.292572	15.2575	0
YPR083W|MDM36	YPR083W	chrXVI:704853-706593	+	1740	0.453606	36.5804	-0.0586851	1.37074	0	0	-	-0.230246	10.8493	0	0	-	-0.18006	7.16714	0	0	-	-0.453606	35.1106	0	0	-	-0.171561	3.38674	0	0	-	-0.121375	2.80447	0	0	-	-0.394921	26.0086	0	0	-	0.0501863	0.511375	0	0	-	-0.22336	10.6335	0
YPR084W|15507	YPR084W	chrXVI:706971-708342	+	1371	0.39982	78.2832	0.0798852	3.73216	0	0	-	0.151852	11.0195	0	0	-	0.238219	23.2397	0	0	-	0.152311	10.3851	0	0	-	0.0719665	1.62402	0	0	-	0.158334	8.2566	0	0	-	0.0724253	3.09926	0	0	-	0.0863675	1.95696	0	0	-	0.000458816	0.0130383	0
YPR085C|ASA1	YPR085C	chrXVI:708496-709828	-	1332	0.407085	44.0231	-0.0622465	1.89564	0	0	-	-0.00486518	0.118294	0	0	-	0.071373	2.40999	0	0	-	0.0155232	0.400617	0	0	-	0.0573813	0.828425	0	0	-	0.133619	4.14605	0	0	-	0.0777696	2.45746	0	0	-	0.0762382	1.07703	0	0	-	0.0203883	0.535787	0
YPR086W|SUA7|SOH4	YPR086W	chrXVI:710100-711138	+	1038	0.541404	194.523	-0.135969	12.5633	0	0	-	-0.114034	10.0038	0	0	-	0.0145869	0.604444	0	0	-	0.051469	2.8907	0	0	-	0.0219353	0.421274	0	0	-	0.150556	12.1174	0	0	-	0.187438	21.3967	0	0	-	0.128621	6.64128	0	0	-	0.165503	18.1041	0
YPR088C|SRP54|SRH1	YPR088C	chrXVI:711402-713028	-	1626	0.569137	164.885	0.0585019	2.86021	0	0	-	-0.048056	2.34156	0	0	-	-0.0171956	0.654277	0	0	-	0.0172056	0.697323	0	0	-	-0.106558	3.82598	0	0	-	-0.0756975	3.16392	0	0	-	-0.0412962	1.81783	0	0	-	0.0308604	0.52345	0	0	-	0.0652616	3.52483	0
YPR089W|YPR090W	YPR089W	chrXVI:713274-715941	+	2667	0.515835	185.427	-0.0357562	1.80993	0	0	-	0.0148408	0.649773	0	0	-	-0.0255473	1.25567	0	0	-	-0.185796	23.9213	0	0	-	0.050597	1.46413	0	0	-	0.0102089	0.267991	0	0	-	-0.15004	15.6503	0	0	-	-0.040388	0.961935	0	0	-	-0.200637	27.7319	0
YPR091C|15519	YPR091C	chrXVI:716155-718468	-	2313	0.539715	73.2542	0.0821882	2.88373	0	0	-	0.168954	9.09122	0	0	-	-0.0686431	2.47209	0	0	-	-0.37076	35.9581	0	0	-	0.0867663	1.59031	0	0	-	-0.150831	5.50573	0	0	-	-0.452948	50.6758	0	0	-	-0.237598	9.70813	0	0	-	-0.539715	73.2542	0
snR51|SNR51	15523	chrXVI:718699-718806	-	107	0.878197	44.5714	0.361467	7.75587	0	0	-	0.292697	5.99458	0	0	-	0.166885	2.72655	0	0	-	0.19372	3.22275	0	0	-	-0.0687696	0.360168	0	0	-	-0.194582	2.26552	0	0	-	-0.167747	2.42051	0	0	-	-0.125812	0.775647	0	0	-	-0.0989775	1.34588	0
snR70|SNR70	15525	chrXVI:718886-719050	-	164	0.708987	67.6232	0.126811	3.29971	0	0	-	0.0798517	1.87827	0	0	-	0.241739	9.37272	0	0	-	0.160368	4.85268	0	0	-	-0.0469594	0.408341	0	0	-	0.114928	2.14234	0	0	-	0.0335567	0.627378	0	0	-	0.161887	2.28586	0	0	-	0.080516	1.90612	0
snR41|SNR41	15527	chrXVI:719147-719242	-	95	0.952146	112.629	0.0478412	0.851286	0	0	-	0.350936	15.1426	0	0	-	0.127317	3.19893	0	0	-	0.191759	5.54959	0	0	-	0.303094	6.45392	0	0	-	0.0794758	1.1282	0	0	-	0.143918	3.40439	0	0	-	-0.223619	3.43812	0	0	-	-0.159177	4.0834	0
YPR093C|ASR1	YPR093C	chrXVI:719557-720424	-	867	1.3448	201.54	0.253143	8.12425	0	0	-	0.19562	5.91505	0	0	-	0.0863997	1.92762	0	0	-	0.329688	12.657	0	0	-	-0.057523	0.443474	0	0	-	-0.166743	3.18425	0	0	-	0.0765452	1.40031	0	0	-	-0.10922	1.05511	0	0	-	0.134068	3.12114	0
YPR094W|RDS3	YPR094W	chrXVI:720636-720960	+	324	0.615623	54.4766	0.0588386	1.16747	0	0	-	0.0347113	0.667292	0	0	-	0.0704911	1.59334	0	0	-	0.275398	10.4772	0	0	-	-0.0241273	0.186353	0	0	-	0.0116525	0.118864	0	0	-	0.216559	6.59982	0	0	-	0.0357798	0.252129	0	0	-	0.240686	8.47728	0
YPR095C|SYT1	YPR095C	chrXVI:721036-724717	-	3681	0.602726	211.68	0.069321	3.79461	0	0	-	0.25837	36.2426	0	0	-	0.303532	48.296	0	0	-	0.212575	23.9826	0	0	-	0.189049	11.9958	0	0	-	0.234211	23.514	0	0	-	0.143254	11.3627	0	0	-	0.0451621	0.926339	0	0	-	-0.0457944	2.18894	0
YPR096C|15535	YPR096C	chrXVI:724841-725144	-	303	0.783033	14.179	0.392219	0	0	0	-	-0.000120849	0.00128764	0	0	-	-0.390814	4.87765	0	0	-	0.241972	2.36601	0	0	-	-0.39234	0	0	0	-	-0.783033	0	0	0	-	-0.150247	1.20964	0	0	-	-0.390693	2.22811	0	0	-	0.242093	2.37029	0
YPR097W|15537	YPR097W	chrXVI:725393-728615	+	3222	0.397388	166.647	-0.0359381	2.24881	0	0	-	-0.0317512	2.03719	0	0	-	-0.00426241	0.196136	0	0	-	-0.0783233	7.27625	0	0	-	0.00418685	0.103559	0	0	-	0.0316756	1.3533	0	0	-	-0.0423852	2.78228	0	0	-	0.0274888	0.704372	0	0	-	-0.0465721	3.37921	0
YPR098C|15539	YPR098C	chrXVI:728946-729528	-	486	0.429307	46.1995	0.411231	43.554	0	0	-	0.401823	44.3608	0	0	-	0.353205	34.5988	0	0	-	-0.0180756	0.524953	0	0	-	-0.00940834	0.124132	0	0	-	-0.0580262	1.2799	0	0	-	-0.429307	45.2399	0	0	-	-0.0486179	0.621975	0	0	-	-0.419899	46.1995	0
YPR100W|MRPL51	YPR100W	chrXVI:729790-730213	+	423	1.15187	221.114	0.0785913	2.02375	0	0	-	-0.21287	9.5581	0	0	-	-0.225026	10.4526	0	0	-	-0.0695418	1.83385	0	0	-	-0.291461	9.38725	0	0	-	-0.303617	13.1687	0	0	-	-0.148133	4.81633	0	0	-	-0.0121558	0.0766556	0	0	-	0.143328	5.03319	0
YPR101W|SNT309|NTC25	YPR101W	chrXVI:730491-731019	+	528	0.495702	56.1418	0.0479382	1.16747	0	0	-	-0.0610842	1.71308	0	0	-	-0.0882866	2.84469	0	0	-	0.228571	10.9031	0	0	-	-0.109022	1.80122	0	0	-	-0.136225	3.70918	0	0	-	0.180633	6.95185	0	0	-	-0.0272024	0.235092	0	0	-	0.289655	16.659	0
YPR102C|RPL11A	YPR102C	chrXVI:731223-731748	-	525	0.657212	156.965	-0.0324918	1.08691	0	0	-	-0.075133	3.43615	0	0	-	0.0200386	0.648408	0	0	-	0.112084	6.18886	0	0	-	-0.0426412	0.739194	0	0	-	0.0525304	1.43864	0	0	-	0.144576	8.80613	0	0	-	0.0951716	2.23169	0	0	-	0.187217	14.2799	0
YPR103W|PRE2|DOA3|PRG1|SRR2	YPR103W	chrXVI:732348-733212	+	864	0.342864	64.579	0.16477	14.8064	0	0	-	0.157766	14.5149	0	0	-	0.228133	27.7863	0	0	-	0.0527255	2.68086	0	0	-	-0.00700491	0.129934	0	0	-	0.0633622	2.46067	0	0	-	-0.112045	7.62212	0	0	-	0.0703671	1.76908	0	0	-	-0.10504	7.29852	0
YPR104C|FHL1|SPP42	YPR104C	chrXVI:733622-736433	-	2811	0.372069	81.1006	-0.227833	26.1283	0	0	-	-0.273984	39.4245	0	0	-	-0.225082	26.8518	0	0	-	-0.153184	12.9508	0	0	-	-0.046151	1.08576	0	0	-	0.00275164	0.0575517	0	0	-	0.0746491	4.03351	0	0	-	0.0489027	1.05413	0	0	-	0.1208	9.15813	0
YPR105C|COG4|COD1|SEC38|SGF1	YPR105C	chrXVI:736983-739569	-	2586	0.263952	47.7032	0.00274524	0.0772151	0	0	-	0.0399276	2.01816	0	0	-	0.0757504	4.92462	0	0	-	-0.0573811	3.25	0	0	-	0.0371824	0.837774	0	0	-	0.0730051	3.30754	0	0	-	-0.0601264	3.26461	0	0	-	0.0358227	0.735957	0	0	-	-0.0973087	7.1363	0
YPR106W|ISR1	YPR106W	chrXVI:740060-741392	+	1332	0.675877	141.303	0.330033	28.6521	0	0	-	0.219786	15.2592	0	0	-	0.0236327	0.687639	0	0	-	0.169229	9.32031	0	0	-	-0.110247	2.2929	0	0	-	-0.306401	20.8306	0	0	-	-0.160804	7.59599	0	0	-	-0.196154	6.78555	0	0	-	-0.0505569	1.65528	0
YPR107C|YTH1	YPR107C	chrXVI:741437-742064	-	627	0.313731	22.7374	0.10247	2.94217	0	0	-	0.13555	4.7208	0	0	-	0.00892784	0.174085	0	0	-	0.0745464	2.04123	0	0	-	0.0330802	0.32812	0	0	-	-0.0935419	1.94993	0	0	-	-0.0279234	0.594624	0	0	-	-0.126622	1.91441	0	0	-	-0.0610037	1.58642	0
YPR108W|RPN7	YPR108W	chrXVI:742453-743743	+	1290	0.271258	86.7137	0.0523557	4.22232	0	0	-	0.0343874	2.49945	0	0	-	0.11092	14.9	0	0	-	0.0812239	8.61942	0	0	-	-0.0179682	0.445279	0	0	-	0.0585642	3.7743	0	0	-	0.0288682	1.8462	0	0	-	0.0765325	3.996	0	0	-	0.0468364	3.74616	0
YPR109W|15566	YPR109W	chrXVI:744688-745573	+	885	0.636893	124.003	0.144965	6.99001	0	0	-	0.22437	15.4345	0	0	-	0.269893	20.8977	0	0	-	0.21512	13.552	0	0	-	0.0794047	1.42467	0	0	-	0.124928	4.06112	0	0	-	0.0701548	2.31504	0	0	-	0.0455231	0.550761	0	0	-	-0.00924997	0.229836	0
YPR110C|RPC40|RPC5	YPR110C	chrXVI:745827-746835	-	1008	0.490092	215.576	-0.153922	20.5131	0	0	-	-0.260881	58.331	0	0	-	-0.271535	62.7065	0	0	-	-0.280967	64.4983	0	0	-	-0.106959	6.46584	0	0	-	-0.117613	10.297	0	0	-	-0.127045	14.5472	0	0	-	-0.0106535	0.176363	0	0	-	-0.0200861	1.11683	0
YPR111W|DBF20	YPR111W	chrXVI:747305-749000	+	1695	0.344528	31.8262	0.0185226	0.424326	0	0	-	0.0450665	1.28866	0	0	-	-0.0953441	3.59545	0	0	-	-0.087631	3.09406	0	0	-	0.0265439	0.300726	0	0	-	-0.113867	3.26058	0	0	-	-0.106154	3.75273	0	0	-	-0.140411	3.02544	0	0	-	-0.132697	5.63459	0
YPR112C|MRD1	YPR112C	chrXVI:749255-751919	-	2664	0.682527	152.596	-0.51287	80.0567	0	0	-	-0.682527	144.792	0	0	-	-0.600939	112.235	0	0	-	-0.552785	92.2309	0	0	-	-0.169657	6.08172	0	0	-	-0.0880693	2.86957	0	0	-	-0.039915	1.32993	0	0	-	0.0815879	1.57746	0	0	-	0.129742	7.13216	0
YPR113W|PIS1	YPR113W	chrXVI:752256-752919	+	663	0.73039	257.16	0.178699	15.3728	0	0	-	0.234964	26.4577	0	0	-	0.209623	21.3899	0	0	-	0.0907828	5.32225	0	0	-	0.0562647	1.28917	0	0	-	0.0309242	0.82832	0	0	-	-0.0879164	4.71513	0	0	-	-0.0253405	0.372155	0	0	-	-0.144181	10.9315	0
YPR114W|15578	YPR114W	chrXVI:753300-754248	+	948	0.326566	76.161	-0.00194445	0.0526528	0	0	-	-0.00149734	0.0559616	0	0	-	-0.0519164	3.22576	0	0	-	0.274649	47.3357	0	0	-	0.000447112	0.0134999	0	0	-	-0.0499719	2.13893	0	0	-	0.276594	46.0961	0	0	-	-0.0504191	1.31547	0	0	-	0.276147	48.3186	0
YPR115W|RGC1|GCA1	YPR115W	chrXVI:754876-758128	+	3252	0.353135	90.1365	0.240095	36.7748	0	0	-	0.34392	75.9094	0	0	-	0.335597	71.916	0	0	-	0.207663	28.2556	0	0	-	0.103825	4.41744	0	0	-	0.095502	5.40467	0	0	-	-0.0324322	1.55809	0	0	-	-0.00832314	0.107854	0	0	-	-0.136257	13.2334	0
YPR116W|RRG8	YPR116W	chrXVI:758647-759481	+	834	0.747554	97.1969	-0.338782	17.0123	0	0	-	-0.643063	62.82	0	0	-	-0.538678	43.6131	0	0	-	-0.122268	3.36565	0	0	-	-0.304281	9.70329	0	0	-	-0.199896	5.78471	0	0	-	0.216514	7.78444	0	0	-	0.104385	1.39185	0	0	-	0.520795	40.5069	0
YPR117W|15584	YPR117W	chrXVI:760024-767494	+	7470	0.476303	91.5703	-0.105571	5.70616	0	0	-	0.0515064	2.15513	0	0	-	0.180648	14.3263	0	0	-	0.0417754	1.64449	0	0	-	0.157077	6.24125	0	0	-	0.286219	26.8198	0	0	-	0.147346	9.58275	0	0	-	0.129142	4.07654	0	0	-	-0.00973093	0.314851	0
YPR118W|MRI1	YPR118W	chrXVI:767751-768987	+	1236	0.283957	104.402	-0.0984103	11.6478	0	0	-	-0.0585593	5.42715	0	0	-	-0.100421	12.9085	0	0	-	-0.0260767	1.71961	0	0	-	0.039851	1.49366	0	0	-	-0.00201039	0.0626849	0	0	-	0.0723336	6.81102	0	0	-	-0.0418614	1.47229	0	0	-	0.0324826	2.31403	0
YPR119W|CLB2	YPR119W	chrXVI:771652-773128	+	1476	0.808928	238.181	-0.158423	9.87562	0	0	-	-0.250667	23.6984	0	0	-	-0.349742	43.9635	0	0	-	0.191734	13.4401	0	0	-	-0.0922444	2.26246	0	0	-	-0.191319	11.2995	0	0	-	0.350157	38.6408	0	0	-	-0.0990745	2.44083	0	0	-	0.442401	63.8185	0
YPR120C|CLB5	YPR120C	chrXVI:773874-775182	-	1308	1.21819	210.182	-0.252457	8.09685	0	0	-	-0.78489	73.6334	0	0	-	-1.00049	120.122	0	0	-	-0.400182	18.4652	0	0	-	-0.532433	23.8986	0	0	-	-0.748028	62.066	0	0	-	-0.147725	3.66115	0	0	-	-0.215595	4.41737	0	0	-	0.384708	20.0247	0
YPR121W|THI22	YPR121W	chrXVI:778582-780301	+	1719	0.544127	62.8256	-0.0061267	0.105332	0	0	-	0.207784	9.66287	0	0	-	0.418113	31.3434	0	0	-	0.463233	35.6531	0	0	-	0.21391	5.3024	0	0	-	0.424239	26.005	0	0	-	0.46936	34.9538	0	0	-	0.210329	4.7465	0	0	-	0.25545	12.216	0
YPR122W|AXL1|FUS5|STE22	YPR122W	chrXVI:782044-785671	+	3627	0.515492	201.968	-0.188517	27.6687	0	0	-	0.0220576	1.11184	0	0	-	0.0704875	5.41794	0	0	-	0.326975	73.1281	0	0	-	0.210575	23.283	0	0	-	0.259005	44.2777	0	0	-	0.515492	180.248	0	0	-	0.0484299	1.35624	0	0	-	0.304917	64.5716	0
YPR124W|CTR1	YPR124W	chrXVI:786207-787428	+	1221	0.740811	73.8822	0.143509	3.58312	0	0	-	-0.352131	17.2732	0	0	-	-0.489647	31.5229	0	0	-	-0.240459	8.6129	0	0	-	-0.49564	19.6824	0	0	-	-0.633156	41.9073	0	0	-	-0.383968	17.549	0	0	-	-0.137516	1.7873	0	0	-	0.111672	2.88508	0
YPR125W|YLH47|MRS7	YPR125W	chrXVI:787960-789325	+	1365	1.06973	479.974	-0.494833	86.6765	0	0	-	-0.526976	103.025	0	0	-	-0.539197	106.787	0	0	-	-0.0443968	1.64436	0	0	-	-0.0321422	0.507436	0	0	-	-0.0443631	1.21833	0	0	-	0.450437	69.0537	0	0	-	-0.012221	0.125345	0	0	-	0.482579	82.5509	0
YPR127W|15615	YPR127W	chrXVI:790082-791120	+	1038	0.585631	224.066	0.212261	22.5325	0	0	-	0.11661	8.74095	0	0	-	0.132125	10.6274	0	0	-	0.11009	7.6281	0	0	-	-0.0956502	3.08026	0	0	-	-0.0801353	3.33152	0	0	-	-0.102171	6.18259	0	0	-	0.015515	0.214927	0	0	-	-0.00652079	0.223316	0
YPR128C|ANT1	YPR128C	chrXVI:791217-792204	-	987	0.541378	105.336	-0.156336	8.1968	0	0	-	-0.202692	13.7487	0	0	-	-0.188491	12.0082	0	0	-	-0.357372	36.6977	0	0	-	-0.0463561	0.712851	0	0	-	-0.0321549	0.667548	0	0	-	-0.201036	12.7009	0	0	-	0.0142012	0.125345	0	0	-	-0.15468	8.92221	0
YPR129W|SCD6|LSM13	YPR129W	chrXVI:792686-793736	+	1050	0.30841	71.8458	0.0209417	0.92708	0	0	-	-0.051984	3.182	0	0	-	0.103255	8.89876	0	0	-	0.0191306	0.918391	0	0	-	-0.0729257	2.55914	0	0	-	0.082313	4.39906	0	0	-	-0.00181108	0.0721638	0	0	-	0.155239	10.8465	0	0	-	0.0711146	4.90334	0
YPR131C|NAT3|NAA20	YPR131C	chrXVI:793910-794498	-	588	0.561084	98.4042	0.0398508	1.24187	0	0	-	-0.0310854	0.974963	0	0	-	0.123039	6.23361	0	0	-	0.4222	46.7754	0	0	-	-0.0709362	1.36802	0	0	-	0.0831879	2.45004	0	0	-	0.382349	36.6515	0	0	-	0.154124	4.59942	0	0	-	0.453286	54.5243	0
YPR132W|RPS23B	YPR132W	chrXVI:794964-795767	+	438	0.690378	143.198	-0.123239	5.87292	0	0	-	-0.156919	9.05895	0	0	-	-0.247032	19.6433	0	0	-	-0.082813	3.42161	0	0	-	-0.0336797	0.442517	0	0	-	-0.123793	4.50184	0	0	-	0.0404263	1.28595	0	0	-	-0.0901129	1.71825	0	0	-	0.074106	2.93233	0
YPR133C|SPN1|IWS1	YPR133C	chrXVI:795977-797210	-	1233	0.178805	18.6601	-0.126449	9.67212	0	0	-	-0.150613	13.9041	0	0	-	-0.178805	18.6601	0	0	-	-0.0959408	6.43607	0	0	-	-0.0241636	0.430576	0	0	-	-0.0523564	1.94231	0	0	-	0.0305081	1.28587	0	0	-	-0.0281929	0.508256	0	0	-	0.0546717	2.88646	0
YPR133W-A|TOM5|MOM8A	YPR133W-A	chrXVI:797556-797709	+	153	1.0864	243.651	-0.0144635	0.276657	0	0	-	-0.118645	4.08496	0	0	-	-0.121692	4.26541	0	0	-	-0.221571	10.5952	0	0	-	-0.104181	1.62581	0	0	-	-0.107229	2.51844	0	0	-	-0.207108	8.99051	0	0	-	-0.00304778	0.026839	0	0	-	-0.102926	3.33869	0
YPR134W|MSS18	YPR134W	chrXVI:798050-798857	+	807	0.425928	50.4537	0.210784	10.5595	0	0	-	0.229032	13.2565	0	0	-	0.163868	7.62973	0	0	-	-0.0305596	0.840207	0	0	-	0.0182479	0.181597	0	0	-	-0.0469164	0.855585	0	0	-	-0.241344	12.8138	0	0	-	-0.0651644	0.857908	0	0	-	-0.259592	15.7451	0
YPR135W|CTF4|CHL15|POB1	YPR135W	chrXVI:799233-802017	+	2784	0.183775	18.849	-0.0389605	1.62346	0	0	-	-0.116557	8.41555	0	0	-	-0.128678	9.84593	0	0	-	0.055097	2.64021	0	0	-	-0.0775965	2.19443	0	0	-	-0.0897175	3.96506	0	0	-	0.0940576	5.30888	0	0	-	-0.012121	0.14149	0	0	-	0.171654	15.349	0
YPR137W|RRP9	YPR137W	chrXVI:802358-804080	+	1722	1.78061	880.788	-1.00429	248.798	0	0	-	-1.25572	404.963	0	0	-	-1.27851	420.329	0	0	-	-0.827018	166.259	0	0	-	-0.251431	12.1495	0	0	-	-0.274221	18.9237	0	0	-	0.177274	10.0024	0	0	-	-0.0227898	0.246052	0	0	-	0.428705	52.1397	0
tN(GUU)P|15650	15650	chrXVI:810675-810749	+	74	1.55299	56.1835	-0.133548	0	0	0	-	0.375373	4.19756	0	0	-	-0.261523	2.64992	0	0	-	-0.230928	2.19987	0	0	-	0.508921	0	0	0	-	-0.127975	0	0	0	-	-0.0973803	0.722648	0	0	-	-0.636896	4.98341	0	0	-	-0.606301	8.75804	0
YPR138C|MEP3	YPR138C	chrXVI:810983-812453	-	1470	0.856445	192.342	-0.268449	17.1187	0	0	-	-0.40416	39.1658	0	0	-	-0.354344	30.1505	0	0	-	-0.30745	22.2527	0	0	-	-0.135711	3.07397	0	0	-	-0.0858957	2.20514	0	0	-	-0.039001	1.06508	0	0	-	0.0498157	0.628468	0	0	-	0.0967104	3.64935	0
YPR139C|VPS66	YPR139C	chrXVI:813155-814058	-	903	0.648694	168.717	-0.107476	6.04725	0	0	-	-0.0264265	0.940243	0	0	-	0.060956	2.81662	0	0	-	0.42699	65.4575	0	0	-	0.0810491	2.04224	0	0	-	0.168432	9.92832	0	0	-	0.534466	99.7814	0	0	-	0.0873825	2.11798	0	0	-	0.453417	74.5583	0
YPR140W|TAZ1	YPR140W	chrXVI:814390-815536	+	1146	1.11715	572.214	0.107324	5.74163	0	0	-	0.176898	13.8958	0	0	-	0.148753	10.3146	0	0	-	0.354534	43.7634	0	0	-	0.0695746	1.52269	0	0	-	0.0414291	1.06742	0	0	-	0.24721	20.9891	0	0	-	-0.0281455	0.385971	0	0	-	0.177635	12.519	0
YPR141C|KAR3|OSR11	YPR141C	chrXVI:815733-817923	-	2190	0.836578	244.171	-0.340087	32.5655	0	0	-	-0.380841	43.1866	0	0	-	-0.552998	89.6595	0	0	-	-0.343747	33.1696	0	0	-	-0.0407543	0.586951	0	0	-	-0.212911	12.219	0	0	-	-0.00366011	0.0970405	0	0	-	-0.172156	6.17538	0	0	-	0.0370941	1.24516	0
YPR143W|RRP15	YPR143W	chrXVI:818322-819075	+	753	0.805014	206.714	-0.629762	110.374	0	0	-	-0.796846	184.355	0	0	-	-0.68585	135.073	0	0	-	-0.531949	77.6824	0	0	-	-0.167085	5.81719	0	0	-	-0.0560884	1.4198	0	0	-	0.0978129	4.18994	0	0	-	0.110996	2.63304	0	0	-	0.264898	22.9647	0
YPR144C|NOC4|UTP19	YPR144C	chrXVI:819764-821423	-	1659	1.55195	550.501	-0.776593	123.489	0	0	-	-0.962313	196.363	0	0	-	-0.936545	184.768	0	0	-	-0.599671	72.5802	0	0	-	-0.18572	5.21706	0	0	-	-0.159953	5.58694	0	0	-	0.176921	8.26277	0	0	-	0.0257672	0.246052	0	0	-	0.362641	30.6183	0
snR45|SNR45	15669	chrXVI:821731-821903	+	172	1.64074	68.8134	0.342093	4.21869	0	0	-	0.276561	3.26421	0	0	-	0.302914	3.78402	0	0	-	0.479713	7.41105	0	0	-	-0.0655323	0.227941	0	0	-	-0.0391789	0.196124	0	0	-	0.13762	1.26816	0	0	-	0.0263534	0.0592671	0	0	-	0.203153	2.17122	0
YPR145W|ASN1	YPR145W	chrXVI:822619-824338	+	1719	0.725285	472.518	-0.100947	10.3192	0	0	-	-0.0777518	7.0767	0	0	-	-0.0587347	4.65435	0	0	-	-0.483495	198.669	0	0	-	0.023195	0.561851	0	0	-	0.0422122	2.06572	0	0	-	-0.382548	124.031	0	0	-	0.0190172	0.408117	0	0	-	-0.405743	141.611	0
YPR145C-A|15673	YPR145C-A	chrXVI:824689-824926	-	237	1.97369	397.103	-0.875532	63.4573	0	0	-	-1.10283	108.124	0	0	-	-1.38069	171.844	0	0	-	-0.755193	46.4253	0	0	-	-0.227299	3.79641	0	0	-	-0.505157	24.2373	0	0	-	0.120339	2.52275	0	0	-	-0.277858	6.00442	0	0	-	0.347638	14.1796	0
YPR147C|15677	YPR147C	chrXVI:825644-826559	-	915	0.853721	333.65	-0.0722127	3.43968	0	0	-	-0.0141937	0.490842	0	0	-	0.0900289	5.03859	0	0	-	0.0516173	2.26084	0	0	-	0.0580191	1.31383	0	0	-	0.162242	9.66819	0	0	-	0.12383	7.56441	0	0	-	0.104223	3.02292	0	0	-	0.0658109	3.13232	0
YPR148C|15679	YPR148C	chrXVI:826832-828140	-	1308	0.515886	232.098	-0.0047362	0.180579	0	0	-	-0.027566	1.51371	0	0	-	0.0119088	0.55944	0	0	-	-0.44577	154.086	0	0	-	-0.0228298	0.508628	0	0	-	0.016645	0.542372	0	0	-	-0.441034	148.208	0	0	-	0.0394747	1.05102	0	0	-	-0.418204	138.071	0
YPR149W|NCE102|NCE2	YPR149W	chrXVI:829917-830439	+	522	0.450072	51.7675	0.389819	35.8202	0	0	-	0.403042	39.3563	0	0	-	0.232435	14.5954	0	0	-	0.374528	33.5408	0	0	-	0.0132233	0.147555	0	0	-	-0.157384	5.53281	0	0	-	-0.0152913	0.368135	0	0	-	-0.170608	4.4108	0	0	-	-0.0285146	0.787384	0
YPR151C|SUE1	YPR151C	chrXVI:831054-831675	-	621	0.876108	37.9564	0.658649	18.0208	0	0	-	0.605403	16.8485	0	0	-	0.707447	21.5188	0	0	-	-0.0636465	0.780693	0	0	-	-0.0532463	0.223461	0	0	-	0.048798	0.305569	0	0	-	-0.722296	20.7152	0	0	-	0.102044	0.463143	0	0	-	-0.669049	19.5321	0
YPR152C|URN1	YPR152C	chrXVI:832060-833458	-	1398	1.07777	187.489	-0.701449	73.4179	0	0	-	-1.07777	187.489	0	0	-	-0.728428	82.5005	0	0	-	-0.0946225	2.43514	0	0	-	-0.376319	17.7566	0	0	-	-0.0269788	0.402614	0	0	-	0.606827	52.9624	0	0	-	0.34934	16.7008	0	0	-	0.983146	149.815	0
YPR153W|15689	YPR153W	chrXVI:833688-834245	+	423	0.586162	20.5081	0.0726997	0.822685	0	0	-	-0.047227	0.544007	0	0	-	-0.208738	3.57466	0	0	-	-0.0179627	0.193846	0	0	-	-0.119927	0.74081	0	0	-	-0.281438	3.83941	0	0	-	-0.0906624	1.08522	0	0	-	-0.161511	1.05413	0	0	-	0.0292642	0.330259	0
YPR154W|PIN3|LSB2	YPR154W	chrXVI:834564-835212	+	648	0.677128	201.03	-0.00575791	0.164286	0	0	-	0.0515198	2.35615	0	0	-	0.0743703	3.95658	0	0	-	0.162332	13.0379	0	0	-	0.0572777	1.31383	0	0	-	0.0801282	3.1434	0	0	-	0.168089	13.2608	0	0	-	0.0228504	0.320342	0	0	-	0.110812	7.04621	0
YPR155C|NCA2	YPR155C	chrXVI:835562-837413	-	1851	0.435811	91.4568	0.32134	34.2777	0	0	-	0.187957	14.3061	0	0	-	0.0780398	3.64721	0	0	-	0.048836	1.88872	0	0	-	-0.133382	3.88204	0	0	-	-0.2433	16.5796	0	0	-	-0.272504	23.8168	0	0	-	-0.109918	2.80967	0	0	-	-0.139122	8.28515	0
YPR156C|TPO3	YPR156C	chrXVI:837908-839777	-	1869	0.629614	155.446	-0.113143	5.99624	0	0	-	-0.236404	22.3515	0	0	-	-0.44482	73.9846	0	0	-	0.11405	6.18886	0	0	-	-0.123261	3.82483	0	0	-	-0.331677	35.4727	0	0	-	0.227193	18.5587	0	0	-	-0.208417	11.4121	0	0	-	0.350453	43.7987	0
YPR157W|15698	YPR157W	chrXVI:841265-842669	+	1404	1.03219	288.131	-0.33775	28.9078	0	0	-	-0.546917	76.9707	0	0	-	-0.467253	56.259	0	0	-	0.0571635	1.82764	0	0	-	-0.209168	7.63992	0	0	-	-0.129503	4.3702	0	0	-	0.394913	37.2186	0	0	-	0.0796641	1.30001	0	0	-	0.604081	88.9427	0
YPR158W|CUR1	YPR158W	chrXVI:843261-844020	+	759	1.15625	191.504	-1.15625	191.504	0	0	-	-1.10612	179.921	0	0	-	-0.695305	71.4383	0	0	-	-0.402871	24.4945	0	0	-	0.0501366	0.496996	0	0	-	0.460948	28.393	0	0	-	0.753382	82.1962	0	0	-	0.410811	18.9918	0	0	-	0.703246	73.5858	0
YPR159W|KRE6|CWH48	YPR159W	chrXVI:857582-859745	+	2163	0.737209	639.505	-0.0808074	8.60842	0	0	-	-0.00294761	0.148033	0	0	-	0.0182853	1.14284	0	0	-	0.0598446	5.51023	0	0	-	0.0778598	4.42657	0	0	-	0.0990928	9.59985	0	0	-	0.140652	21.8099	0	0	-	0.0212329	0.535875	0	0	-	0.0627922	5.98003	0
YPR160W|GPH1	YPR160W	chrXVI:861305-864014	+	2709	1.87609	265.025	1.47156	156.045	0	0	-	1.60409	188.39	0	0	-	1.3427	132.872	0	0	-	0.528812	22.2031	0	0	-	0.132532	1.21975	0	0	-	-0.12886	1.71002	0	0	-	-0.942748	63.9477	0	0	-	-0.261392	3.33648	0	0	-	-1.07528	84.1966	0
YPR161C|SGV1|BUR1	YPR161C	chrXVI:864448-866422	-	1974	0.446011	136.022	-0.233873	32.242	0	0	-	-0.23427	34.1379	0	0	-	-0.135228	12.5761	0	0	-	-0.209344	26.2464	0	0	-	-0.000397359	0.0112667	0	0	-	0.0986447	5.50381	0	0	-	0.0245287	1.07749	0	0	-	0.0990421	3.80721	0	0	-	0.0249261	1.16746	0
YPR162C|ORC4	YPR162C	chrXVI:866714-868304	-	1590	0.543861	94.5004	-0.229875	14.3588	0	0	-	-0.295809	24.5373	0	0	-	-0.44255	52.5647	0	0	-	-0.0331803	0.969758	0	0	-	-0.0659346	1.10651	0	0	-	-0.212675	10.6776	0	0	-	0.196694	10.6287	0	0	-	-0.14674	3.87581	0	0	-	0.262629	18.9099	0
YPR163C|TIF3|RBL3|STM1	YPR163C	chrXVI:868644-869955	-	1311	0.137185	39.7464	0.0612428	8.48485	0	0	-	0.0223772	2.06492	0	0	-	-0.0283983	2.88744	0	0	-	0.0390306	4.41266	0	0	-	-0.0388657	2.18122	0	0	-	-0.0896412	13.1737	0	0	-	-0.0222123	1.91615	0	0	-	-0.0507755	3.24655	0	0	-	0.0166534	1.44068	0
YPR164W|MMS1|RTT108|SLM6	YPR164W	chrXVI:870702-874926	+	4224	0.449458	133.663	-0.327156	61.8204	0	0	-	-0.16111	17.0899	0	0	-	-0.218306	29.4383	0	0	-	-0.365294	75.9478	0	0	-	0.166046	10.9586	0	0	-	0.10885	6.5821	0	0	-	-0.0381379	1.86782	0	0	-	-0.057196	1.48727	0	0	-	-0.204184	26.2233	0
YPR165W|RHO1	YPR165W	chrXVI:875367-875997	+	630	0.432348	237.912	0.167542	33.7394	0	0	-	0.163211	33.7197	0	0	-	0.12881	21.732	0	0	-	0.177179	37.5834	0	0	-	-0.00433131	0.124493	0	0	-	-0.038732	2.25273	0	0	-	0.00963639	0.542852	0	0	-	-0.0344007	1.11841	0	0	-	0.0139677	0.883654	0
YPR166C|MRP2	YPR166C	chrXVI:876281-876629	-	348	1.29403	311.202	0.197524	7.31863	0	0	-	0.00485265	0.0947475	0	0	-	-0.167125	6.35181	0	0	-	-0.0259447	0.573696	0	0	-	-0.192671	3.83476	0	0	-	-0.364649	17.7064	0	0	-	-0.223469	8.65343	0	0	-	-0.171977	3.2439	0	0	-	-0.0307973	0.695613	0
YPR167C|MET16	YPR167C	chrXVI:876846-877632	-	786	1.68629	865.743	0.39395	41.8142	0	0	-	0.713637	131.983	0	0	-	0.445297	55.0564	0	0	-	-0.43157	57.3027	0	0	-	0.319688	16.2237	0	0	-	0.0513472	1.09557	0	0	-	-0.82552	182.805	0	0	-	-0.26834	11.9952	0	0	-	-1.14521	345.792	0
YPR168W|NUT2|MED10	YPR168W	chrXVI:878075-878549	+	474	0.239577	8.76286	0.0750155	1.35348	0	0	-	0.161227	4.0125	0	0	-	0.16938	4.29985	0	0	-	0.134923	3.02483	0	0	-	0.0862112	0.770995	0	0	-	0.0943641	1.26344	0	0	-	0.0599078	1.01313	0	0	-	0.00815295	0.0384753	0	0	-	-0.0263034	0.432875	0
YPR169W|JIP5	YPR169W	chrXVI:878689-880168	+	1479	0.447531	87.8324	-0.24484	26.8525	0	0	-	-0.162794	13.5717	0	0	-	-0.168835	14.4205	0	0	-	0.202692	18.6843	0	0	-	0.0820453	2.26929	0	0	-	0.0760047	2.94277	0	0	-	0.447531	81.241	0	0	-	-0.00604054	0.0590288	0	0	-	0.365486	56.3836	0
YPR170W-B|15765	YPR170W-B	chrXVI:883238-883595	+	258	0.477074	41.2632	-0.0443635	1.05103	0	0	-	-0.108795	3.59781	0	0	-	0.0989719	3.17474	0	0	-	-0.378102	27.1388	0	0	-	-0.0644315	0.820197	0	0	-	0.143335	3.8738	0	0	-	-0.333739	20.9235	0	0	-	0.207767	5.00046	0	0	-	-0.269307	15.0945	0
YPR171W|BSP1	YPR171W	chrXVI:883827-885558	+	1731	0.312755	43.5851	-0.175813	12.4062	0	0	-	-0.106223	5.84956	0	0	-	-0.240551	23.1461	0	0	-	0.0264448	0.922768	0	0	-	0.0695899	1.53981	0	0	-	-0.0647375	2.06572	0	0	-	0.202258	15.1355	0	0	-	-0.134327	4.44388	0	0	-	0.132668	7.98011	0
YPR172W|15772	YPR172W	chrXVI:885795-886398	+	603	0.99816	348.185	0.223732	17.0123	0	0	-	0.414257	55.4426	0	0	-	0.302115	30.6313	0	0	-	-0.234529	19.8731	0	0	-	0.190525	7.34447	0	0	-	0.0783833	2.33975	0	0	-	-0.458261	64.6793	0	0	-	-0.112142	2.58073	0	0	-	-0.648786	130.57	0
YPR173C|VPS4|CSC1|DID6|END13|GRD13|VPL4|VPT10	YPR173C	chrXVI:886523-887837	-	1314	0.375244	76.2301	-0.0706046	4.19994	0	0	-	-0.121049	10.5692	0	0	-	-0.0564819	3.28951	0	0	-	0.254196	35.5088	0	0	-	-0.0504442	1.36105	0	0	-	0.0141227	0.378538	0	0	-	0.3248	54.6898	0	0	-	0.0645668	1.76908	0	0	-	0.375244	76.2301	0
YPR174C|15776	YPR174C	chrXVI:888042-888708	-	666	0.621875	72.2708	-0.556534	54.389	0	0	-	-0.621875	72.2708	0	0	-	-0.234229	11.2741	0	0	-	-0.540157	50.7039	0	0	-	-0.065341	0.907981	0	0	-	0.322305	16.7734	0	0	-	0.0163764	0.361107	0	0	-	0.387646	21.7436	0	0	-	0.0817174	2.60396	0
YPR175W|DPB2	YPR175W	chrXVI:888973-891043	+	2070	0.98841	298.569	-0.812589	169.599	0	0	-	-0.875997	206.987	0	0	-	-0.564142	83.1679	0	0	-	-0.74155	138.266	0	0	-	-0.0634079	1.17788	0	0	-	0.248447	15.7692	0	0	-	0.0710393	2.63998	0	0	-	0.311855	21.8525	0	0	-	0.134447	7.27631	0
YPR176C|BET2	YPR176C	chrXVI:891100-892078	-	978	0.517965	96.9601	-0.0135266	0.328163	0	0	-	-0.0126677	0.349316	0	0	-	-0.00771807	0.196561	0	0	-	0.285133	22.0274	0	0	-	0.0008589	0.0135896	0	0	-	0.00580858	0.0882017	0	0	-	0.298659	22.7712	0	0	-	0.00494968	0.0385562	0	0	-	0.2978	24.1138	0
YPR178W|PRP4|RNA4	YPR178W	chrXVI:892331-893729	+	1398	0.555563	106.467	-0.076697	2.79327	0	0	-	-0.127161	6.42326	0	0	-	-0.0199732	0.55944	0	0	-	0.0931885	3.70986	0	0	-	-0.0504641	0.805754	0	0	-	0.0567238	1.33814	0	0	-	0.169885	8.80588	0	0	-	0.107188	2.28586	0	0	-	0.22035	14.8619	0
YPR179C|HDA3|PLO1	YPR179C	chrXVI:893796-895764	-	1968	0.535947	145.265	-0.0491406	2.03094	0	0	-	-0.154579	12.3184	0	0	-	-0.14098	10.4356	0	0	-	-0.000743054	0.0214229	0	0	-	-0.105439	3.31059	0	0	-	-0.0918398	3.77287	0	0	-	0.0483975	1.93603	0	0	-	0.0135989	0.160835	0	0	-	0.153836	11.6586	0
YPR180W|AOS1|RHC31	YPR180W	chrXVI:895960-897004	+	1044	0.501419	70.2417	0.278692	24.3825	0	0	-	0.304269	30.6519	0	0	-	0.126363	6.90739	0	0	-	0.501419	70.2417	0	0	-	0.0255773	0.339699	0	0	-	-0.152329	6.4182	0	0	-	0.222727	14.3942	0	0	-	-0.177906	6.29318	0	0	-	0.19715	12.4807	0
YPR181C|SEC23	YPR181C	chrXVI:897360-899667	-	2307	0.430598	92.4424	0.0750908	3.94706	0	0	-	0.0553657	2.72455	0	0	-	0.0563759	2.83946	0	0	-	0.150739	12.3278	0	0	-	-0.019725	0.32913	0	0	-	-0.0187148	0.469468	0	0	-	0.075648	3.97062	0	0	-	0.00101018	0.0152082	0	0	-	0.095373	5.95687	0
YPR182W|SMX3	YPR182W	chrXVI:900193-900454	+	261	0.600758	60.1333	-0.206375	7.29625	0	0	-	-0.339273	18.2112	0	0	-	-0.150845	4.78057	0	0	-	-0.170062	5.56183	0	0	-	-0.132898	1.97236	0	0	-	0.0555304	0.844533	0	0	-	0.0363127	0.71649	0	0	-	0.188428	3.36678	0	0	-	0.16921	5.74879	0
YPR183W|DPM1|SED3	YPR183W	chrXVI:900754-901558	+	804	0.38164	52.0741	0.286159	29.0874	0	0	-	0.38164	52.0741	0	0	-	0.191138	14.8073	0	0	-	0.152901	9.96676	0	0	-	0.095481	2.34118	0	0	-	-0.0950207	3.41345	0	0	-	-0.133258	7.49785	0	0	-	-0.190502	8.25736	0	0	-	-0.228739	19.5932	0
YPR184W|GDB1	YPR184W	chrXVI:902043-906654	+	4611	1.81331	524.058	1.35606	276.366	0	0	-	1.36706	288.22	0	0	-	1.10868	191.538	0	0	-	0.493562	39.3168	0	0	-	0.0109974	0.115437	0	0	-	-0.247381	8.62203	0	0	-	-0.862498	111.919	0	0	-	-0.258378	6.72431	0	0	-	-0.873496	116.689	0
YPR185W|ATG13|APG13	YPR185W	chrXVI:907217-909434	+	2217	1.48331	606.014	0.169151	9.51027	0	0	-	0.295006	26.4617	0	0	-	0.318782	30.2213	0	0	-	0.23692	17.2712	0	0	-	0.125855	3.11253	0	0	-	0.149631	5.85587	0	0	-	0.0677693	2.38047	0	0	-	0.0237754	0.247713	0	0	-	-0.058086	2.05765	0
YPR186C|PZF1|TFC2	YPR186C	chrXVI:909732-911022	-	1290	0.522868	52.5647	-0.480262	42.4064	0	0	-	-0.51245	51.0269	0	0	-	-0.522868	52.5647	0	0	-	-0.499058	45.491	0	0	-	-0.0321878	0.35374	0	0	-	-0.0426057	0.756387	0	0	-	-0.0187951	0.420125	0	0	-	-0.0104179	0.0726979	0	0	-	0.0133927	0.315153	0
YPR187W|RPO26|RPB6	YPR187W	chrXVI:911256-911800	+	468	0.588547	199.042	-0.140551	12.1188	0	0	-	-0.235856	32.555	0	0	-	-0.149471	14.27	0	0	-	0.0766546	4.73041	0	0	-	-0.0953054	3.51862	0	0	-	-0.00892024	0.215753	0	0	-	0.217205	25.6117	0	0	-	0.0863852	2.82507	0	0	-	0.312511	53.136	0
YPR188C|MLC2	YPR188C	chrXVI:911987-912479	-	492	0.361606	38.0357	0.00617942	0.125751	0	0	-	0.0820291	2.94081	0	0	-	-0.126379	5.60052	0	0	-	-0.21741	13.0864	0	0	-	0.0758497	1.26681	0	0	-	-0.132559	4.27857	0	0	-	-0.22359	13.0161	0	0	-	-0.208408	6.78267	0	0	-	-0.299439	22.9158	0
YPR189W|SKI3|SKI5	YPR189W	chrXVI:912663-916962	+	4299	0.209966	32.7446	-0.0399942	1.9986	0	0	-	0.0131644	0.546359	0	0	-	-0.131499	12.6135	0	0	-	0.0443026	2.37888	0	0	-	0.0531586	1.4923	0	0	-	-0.0915047	5.0045	0	0	-	0.0842968	5.5742	0	0	-	-0.144663	8.55068	0	0	-	0.0311382	1.53588	0
YPR190C|RPC82|RPC3	YPR190C	chrXVI:917076-919041	-	1965	0.837506	233.685	-0.601336	108.478	0	0	-	-0.709209	156.001	0	0	-	-0.687243	145.538	0	0	-	-0.649459	125.545	0	0	-	-0.107873	2.74382	0	0	-	-0.0859066	2.80539	0	0	-	-0.0481224	1.6972	0	0	-	0.0219663	0.251792	0	0	-	0.0597506	2.37029	0
YPR191W|QCR2|COR2|UCR2	YPR191W	chrXVI:919380-920487	+	1107	0.684401	500.999	0.434276	176.846	0	0	-	0.468046	213.271	0	0	-	0.394331	151.915	0	0	-	0.00488312	0.257729	0	0	-	0.0337702	1.06112	0	0	-	-0.0399441	1.98476	0	0	-	-0.429392	169.131	0	0	-	-0.0737143	3.37407	0	0	-	-0.463163	201.971	0
YPR192W|AQY1	YPR192W	chrXVI:921859-922777	+	918	1.46457	70.9459	-0.0618284	0	0	0	-	-0.735651	16.1515	0	0	-	-0.224923	2.5096	0	0	-	-0.790353	17.579	0	0	-	-0.673822	0	0	0	-	-0.163095	0	0	0	-	-0.728525	14.5708	0	0	-	0.510727	4.57984	0	0	-	-0.0547029	0.51151	0
YPR194C|OPT2	YPR194C	chrXVI:924303-926937	-	2634	2.23201	1062.01	0.302165	10.4083	0	0	-	-0.636746	53.6014	0	0	-	-0.076659	1.66509	0	0	-	-1.67333	395.866	0	0	-	-0.938911	80.2994	0	0	-	-0.378824	12.5935	0	0	-	-1.97549	476.327	0	0	-	0.560087	32.3161	0	0	-	-1.03658	188.763	0
YPR196W|15821	YPR196W	chrXVI:931375-932788	+	1413	0.474954	22.7888	-0.24987	7.62854	0	0	-	-0.308059	11.7607	0	0	-	-0.155781	3.9475	0	0	-	0.166895	3.94866	0	0	-	-0.0581885	0.470186	0	0	-	0.0940888	1.34756	0	0	-	0.416765	16.6945	0	0	-	0.152277	1.76908	0	0	-	0.474954	22.7888	0
YPR198W|SGE1|NOR1	YPR198W	chrXVI:934033-935665	+	1632	0.621811	94.3599	0.00353378	0.0537636	0	0	-	-0.0312354	0.824884	0	0	-	0.0157196	0.378563	0	0	-	0.0780605	2.58541	0	0	-	-0.0347691	0.408341	0	0	-	0.0121858	0.180325	0	0	-	0.0745267	2.29315	0	0	-	0.046955	0.537124	0	0	-	0.109296	4.13532	0
YPR199C|ARR1|ACR1|YAP8	YPR199C	chrXVI:938147-939032	-	885	0.597744	98.3012	0.0609232	2.25502	0	0	-	-0.0711299	3.06595	0	0	-	0.023654	0.750342	0	0	-	0.526615	74.6468	0	0	-	-0.132053	3.85184	0	0	-	-0.0372692	0.853718	0	0	-	0.465691	55.8999	0	0	-	0.094784	2.07776	0	0	-	0.597744	98.3012	0
YPR200C|ARR2|ACR2	YPR200C	chrXVI:939278-939671	-	393	0.791379	26.0878	0.167153	0	0	0	-	0.204541	2.51445	0	0	-	0.0844247	0.834202	0	0	-	0.287988	3.8646	0	0	-	0.037388	0	0	0	-	-0.0827282	0	0	0	-	0.120835	1.17033	0	0	-	-0.120116	0.508831	0	0	-	0.0834474	0.807641	0
YPR201W|ARR3|ACR3	YPR201W	chrXVI:939921-941136	+	1215	0.737838	19.2486	0.305236	0	0	0	-	0.370131	5.55707	0	0	-	0.22836	2.82804	0	0	-	0.486321	8.17775	0	0	-	0.0648949	0	0	0	-	-0.0768756	0	0	0	-	0.181086	1.85135	0	0	-	-0.141771	0.572337	0	0	-	0.116191	1.14132	0
YPR202W|15843	YPR202W	chrXVI:943031-943896	+	717	0.823189	18.9154	0.0609748	0	0	0	-	0.208686	2.077	0	0	-	-0.256195	2.8539	0	0	-	0.165672	1.54986	0	0	-	0.147711	0	0	0	-	-0.31717	0	0	0	-	0.104697	0.837728	0	0	-	-0.464881	3.22127	0	0	-	-0.0430141	0.330841	0
YOL164W|BDS1	YOL164W	chrXV:6174-8115	+	1941	0.416192	43.6431	0.0430026	1.02756	0	0	-	-0.0567796	1.57028	0	0	-	0.0808077	2.49855	0	0	-	0.173954	7.06161	0	0	-	-0.0997822	1.59031	0	0	-	0.0378051	0.617053	0	0	-	0.130951	4.24294	0	0	-	0.137587	2.46883	0	0	-	0.230733	11.3507	0
YOL163W|13265	YOL163W	chrXV:9596-10106	+	510	3.06634	687.137	-0.17995	4.5219	0	0	-	-0.336869	13.6025	0	0	-	-0.334503	13.3336	0	0	-	-0.536709	30.3221	0	0	-	-0.156919	1.9889	0	0	-	-0.154553	2.86119	0	0	-	-0.356759	14.2574	0	0	-	0.0023658	0.0169435	0	0	-	-0.199841	6.08956	0
YOL162W|13267	YOL162W	chrXV:10118-10766	+	648	2.3217	378.982	0.0057341	0.0526528	0	0	-	-0.190432	4.56901	0	0	-	-0.206977	5.1732	0	0	-	-0.472093	19.9246	0	0	-	-0.196166	2.31547	0	0	-	-0.212711	3.78698	0	0	-	-0.477827	19.1595	0	0	-	-0.0165452	0.0726979	0	0	-	-0.281661	8.71974	0
YOL159C-A|13273	YOL159C-A	chrXV:15232-15505	-	273	1.40222	124.429	0.183081	2.81988	0	0	-	0.304644	6.36876	0	0	-	0.0801178	1.06866	0	0	-	0.663779	20.47	0	0	-	0.121563	0.773609	0	0	-	-0.102963	0.94131	0	0	-	0.480698	10.7713	0	0	-	-0.224527	1.76814	0	0	-	0.359135	7.11658	0
YOL159C|13275	YOL159C	chrXV:17280-17796	-	516	2.08811	583.52	0.269596	10.441	0	0	-	0.12271	3.41162	0	0	-	0.311108	14.1797	0	0	-	-0.594566	50.5094	0	0	-	-0.146886	2.05691	0	0	-	0.0415119	0.527259	0	0	-	-0.864162	94.6253	0	0	-	0.188398	2.97183	0	0	-	-0.717276	71.8089	0
YOL158C|ENB1|ARN4	YOL158C	chrXV:19490-21311	-	1821	0.730542	135.818	0.168549	8.18859	0	0	-	0.341662	29.314	0	0	-	0.277195	20.0019	0	0	-	0.209323	12.0572	0	0	-	0.173114	4.62946	0	0	-	0.108646	3.10921	0	0	-	0.040774	1.13902	0	0	-	-0.0644679	0.904989	0	0	-	-0.13234	5.74879	0
YOL157C|IMA2	YOL157C	chrXV:22524-24294	-	1770	1.40774	152.03	0.143538	2.3652	0	0	-	0.28532	6.81307	0	0	-	-0.0444924	0.604762	0	0	-	-0.00479182	0.0532736	0	0	-	0.141782	1.12484	0	0	-	-0.188031	2.62266	0	0	-	-0.14833	2.42469	0	0	-	-0.329813	4.40743	0	0	-	-0.290112	6.776	0
YOL155C|HPF1	YOL155C	chrXV:28702-31606	-	2904	2.36247	238.907	0.170899	2.36961	0	0	-	0.457036	10.9888	0	0	-	2.27542	217.183	0	0	-	0.951891	39.6747	0	0	-	0.286137	2.57118	0	0	-	2.10453	177.637	0	0	-	0.780991	26.6726	0	0	-	1.81839	128.218	0	0	-	0.494854	12.3744	0
YOL154W|ZPS1	YOL154W	chrXV:34657-35407	+	750	0.641508	41.0596	0.098929	1.59538	0	0	-	-0.321014	9.93201	0	0	-	-0.162979	3.46498	0	0	-	-0.199787	4.46883	0	0	-	-0.419943	8.76892	0	0	-	-0.261908	4.81589	0	0	-	-0.298716	7.62212	0	0	-	0.158035	1.49889	0	0	-	0.121226	2.35049	0
YOL152W|FRE7	YOL152W	chrXV:40747-42610	+	1863	1.53974	133.28	0.000385789	0.00255704	0	0	-	-0.90756	37.4121	0	0	-	0.0134121	0.113737	0	0	-	-0.553408	13.8322	0	0	-	-0.907946	24.0449	0	0	-	0.0130263	0.0757949	0	0	-	-0.553794	13.0519	0	0	-	0.920973	28.3326	0	0	-	0.354153	7.72101	0
YOL151W|GRE2	YOL151W	chrXV:43693-44722	+	1029	0.939113	373.544	0.126529	6.11286	0	0	-	0.0699347	2.79813	0	0	-	-0.0781796	3.35528	0	0	-	-0.362773	41.9997	0	0	-	-0.0565941	0.951385	0	0	-	-0.204708	10.8692	0	0	-	-0.489302	69.3947	0	0	-	-0.148114	4.417	0	0	-	-0.432708	58.7681	0
YOL149W|DCP1	YOL149W	chrXV:44937-45633	+	696	0.423826	81.909	-0.0561713	2.30928	0	0	-	-0.10056	5.76518	0	0	-	-0.208208	19.3175	0	0	-	0.136969	8.62588	0	0	-	-0.0443891	0.837774	0	0	-	-0.152037	8.33497	0	0	-	0.19314	14.5544	0	0	-	-0.107647	3.18075	0	0	-	0.237529	22.5982	0
YOL148C|SPT20|ADA5	YOL148C	chrXV:45759-47574	-	1815	0.303722	53.1188	-0.147539	10.7481	0	0	-	-0.23604	26.8611	0	0	-	-0.166382	14.1438	0	0	-	-0.109358	6.78725	0	0	-	-0.088501	2.57118	0	0	-	-0.0188432	0.458097	0	0	-	0.038181	1.51383	0	0	-	0.0696578	1.65683	0	0	-	0.126682	8.92855	0
YOL147C|PEX11|PMP24|PMP27	YOL147C	chrXV:47932-48643	-	711	1.48789	391.773	0.183338	5.85894	0	0	-	0.172452	5.79184	0	0	-	-0.0738296	1.85234	0	0	-	-0.562232	47.8138	0	0	-	-0.0108864	0.103559	0	0	-	-0.257168	7.9748	0	0	-	-0.745571	75.022	0	0	-	-0.246281	5.45309	0	0	-	-0.734684	78.1539	0
YOL146W|PSF3	YOL146W	chrXV:48863-49448	+	585	0.510928	50.4269	-0.251768	10.3645	0	0	-	-0.453787	32.8347	0	0	-	-0.421412	28.0516	0	0	-	-0.380339	22.066	0	0	-	-0.20202	4.26238	0	0	-	-0.169645	4.4227	0	0	-	-0.128571	3.71636	0	0	-	0.0323751	0.265885	0	0	-	0.0734484	1.94797	0
YOL145C|CTR9|CDP1	YOL145C	chrXV:49554-52788	-	3234	0.369701	123.996	0.00197037	0.0630187	0	0	-	-0.00820011	0.394504	0	0	-	-0.0741958	6.61186	0	0	-	-0.0670545	5.52734	0	0	-	-0.0101705	0.207613	0	0	-	-0.0761662	4.91717	0	0	-	-0.0690249	5.43656	0	0	-	-0.0659957	2.58073	0	0	-	-0.0588544	4.5509	0
YOL144W|NOP8	YOL144W	chrXV:53097-54552	+	1455	1.01014	192.538	-0.704015	82.32	0	0	-	-0.98297	169.3	0	0	-	-1.01014	177.544	0	0	-	-0.740665	90.1735	0	0	-	-0.278955	10.0329	0	0	-	-0.306124	15.6654	0	0	-	-0.0366492	0.86785	0	0	-	-0.0271694	0.241802	0	0	-	0.242306	13.063	0
YOL143C|RIB4	YOL143C	chrXV:54594-55104	-	510	1.85068	2167.7	1.1987	842.591	0	0	-	1.261	962.525	0	0	-	0.0794702	6.44264	0	0	-	-0.589676	261.004	0	0	-	0.062304	1.64786	0	0	-	-1.11923	725.372	0	0	-	-1.78837	1959.99	0	0	-	-1.18153	834.679	0	0	-	-1.85068	2167.7	0
YOL142W|RRP40	YOL142W	chrXV:55557-56280	+	723	0.796025	247.36	-0.404674	53.3504	0	0	-	-0.513287	90.2875	0	0	-	-0.572705	111.263	0	0	-	-0.558581	100.778	0	0	-	-0.108614	2.99871	0	0	-	-0.168031	9.06851	0	0	-	-0.153908	9.60319	0	0	-	-0.0594178	1.07108	0	0	-	-0.0452939	1.7958	0
YOL141W|PPM2|TYW4	YOL141W	chrXV:56451-58539	+	2088	1.58197	386.683	-0.990742	126.979	0	0	-	-0.879104	103.636	0	0	-	-0.989993	131.031	0	0	-	-0.528958	34.8972	0	0	-	0.111638	1.66277	0	0	-	0.000749021	0.00695729	0	0	-	0.461784	30.5068	0	0	-	-0.110889	1.50495	0	0	-	0.350146	19.3796	0
YOL140W|ARG8	YOL140W	chrXV:58758-60030	+	1272	0.960009	220.942	-0.348991	24.2923	0	0	-	-0.421084	37.2405	0	0	-	-0.227591	11.9209	0	0	-	-0.002685	0.0512344	0	0	-	-0.0720925	1.0858	0	0	-	0.121401	3.29574	0	0	-	0.346306	22.6904	0	0	-	0.193493	5.05091	0	0	-	0.418399	34.6656	0
YOL139C|CDC33|TIF45	YOL139C	chrXV:60382-61024	-	642	0.223265	48.9531	-0.0362503	2.39867	0	0	-	-0.0704919	6.6843	0	0	-	-0.0635046	5.72629	0	0	-	0.152773	23.9826	0	0	-	-0.0342416	1.11081	0	0	-	-0.0272542	1.18858	0	0	-	0.189023	34.4169	0	0	-	0.00698735	0.108137	0	0	-	0.223265	48.9531	0
YOL138C|RTC1	YOL138C	chrXV:61324-65350	-	4026	0.56205	194.079	-0.100558	7.29625	0	0	-	-0.0161645	0.667292	0	0	-	0.206554	25.4433	0	0	-	-0.00636641	0.249356	0	0	-	0.0843937	2.96091	0	0	-	0.307113	45.9223	0	0	-	0.0941918	6.37074	0	0	-	0.222719	20.6977	0	0	-	0.00979811	0.404727	0
YOL137W|BSC6	YOL137W	chrXV:65620-67114	+	1494	0.388599	47.5806	-0.356239	31.7987	0	0	-	-0.26354	19.3131	0	0	-	-0.321605	27.5326	0	0	-	-0.131886	5.69431	0	0	-	0.0926999	1.84485	0	0	-	0.0346346	0.70071	0	0	-	0.224353	13.4013	0	0	-	-0.0580654	0.874911	0	0	-	0.131653	6.00718	0
YOL136C|PFK27	YOL136C	chrXV:67560-68754	-	1194	0.357636	79.3187	-0.000748892	0.0173169	0	0	-	-0.0725381	4.53139	0	0	-	0.0665537	3.96676	0	0	-	0.0592871	3.2652	0	0	-	-0.0717892	2.18689	0	0	-	0.0673026	2.84856	0	0	-	0.060036	3.12936	0	0	-	0.139092	6.89993	0	0	-	0.131825	11.2284	0
YOL135C|MED7	YOL135C	chrXV:69375-70044	-	669	0.376707	32.4606	-0.0339208	0.725231	0	0	-	-0.23081	11.4642	0	0	-	-0.244648	12.5045	0	0	-	-0.327272	19.9915	0	0	-	-0.196889	4.48382	0	0	-	-0.210727	7.05609	0	0	-	-0.293351	15.5965	0	0	-	-0.0138382	0.0952202	0	0	-	-0.0964617	3.06077	0
YOL133W|HRT1|HRT2|RBX1|ROC1	YOL133W	chrXV:70324-70690	+	366	0.521202	54.3348	-0.166531	5.63075	0	0	-	-0.133759	4.33169	0	0	-	-0.0280063	0.573669	0	0	-	-0.269793	12.7999	0	0	-	0.0327715	0.308988	0	0	-	0.138525	3.24494	0	0	-	-0.103262	2.81647	0	0	-	0.105753	1.34452	0	0	-	-0.136034	4.46237	0
YOL132W|GAS4	YOL132W	chrXV:71299-72715	+	1416	1.41615	139.791	0.0776633	0.896434	0	0	-	0.0171521	0.17996	0	0	-	-0.0680107	0.834762	0	0	-	-0.834586	37.6056	0	0	-	-0.0605112	0.307773	0	0	-	-0.145674	1.4166	0	0	-	-0.91225	41.1716	0	0	-	-0.0851628	0.433522	0	0	-	-0.851738	39.6359	0
YOL130W|ALR1|SWC3	YOL130W	chrXV:74399-76979	+	2580	0.254157	51.5534	-0.203369	28.54	0	0	-	-0.199727	29.1054	0	0	-	-0.196596	28.0159	0	0	-	-0.102304	8.72774	0	0	-	0.00364153	0.0850967	0	0	-	0.00677267	0.178924	0	0	-	0.101065	8.24149	0	0	-	0.00313114	0.0385562	0	0	-	0.0974237	8.26612	0
YOL129W|VPS68	YOL129W	chrXV:77559-78114	+	555	0.63598	262.831	0.184604	21.0804	0	0	-	0.252752	40.0369	0	0	-	0.355955	74.6394	0	0	-	-0.106176	8.72181	0	0	-	0.068148	2.06396	0	0	-	0.171351	14.2437	0	0	-	-0.290779	48.0904	0	0	-	0.103203	3.87581	0	0	-	-0.358927	75.6677	0
YOL128C|YGK3	YOL128C	chrXV:78351-79479	-	1128	1.46699	242.454	-0.906044	75.8854	0	0	-	-0.944385	87.1923	0	0	-	-1.07898	113.63	0	0	-	-0.257881	7.25293	0	0	-	-0.0383413	0.31368	0	0	-	-0.172938	3.74958	0	0	-	0.648162	39.4815	0	0	-	-0.134596	1.63222	0	0	-	0.686504	46.9177	0
YOL127W|RPL25	YOL127W	chrXV:80347-81190	+	429	0.398148	63.5508	-0.113744	6.28498	0	0	-	-0.10407	5.74925	0	0	-	-0.117705	7.00923	0	0	-	-0.106888	5.97781	0	0	-	0.00967408	0.137289	0	0	-	-0.00396097	0.0743263	0	0	-	0.00685638	0.21455	0	0	-	-0.013635	0.139057	0	0	-	-0.0028177	0.0773289	0
YOL126C|MDH2	YOL126C	chrXV:81786-82920	-	1134	2.16637	1244.48	1.8722	904.662	0	0	-	1.85643	917.618	0	0	-	0.521599	83.0223	0	0	-	-0.294167	28.2727	0	0	-	-0.0157681	0.169865	0	0	-	-1.3506	453.225	0	0	-	-2.16637	1225.44	0	0	-	-1.33483	455.562	0	0	-	-2.1506	1244.48	0
YOL125W|TRM13	YOL125W	chrXV:83833-85264	+	1431	0.790448	218.682	-0.5555	92.0327	0	0	-	-0.579314	105.192	0	0	-	-0.632574	124.283	0	0	-	-0.162982	9.31912	0	0	-	-0.0238142	0.339699	0	0	-	-0.0770741	2.47715	0	0	-	0.392518	45.5855	0	0	-	-0.0532599	0.917951	0	0	-	0.416332	53.9217	0
YOL124C|TRM11	YOL124C	chrXV:85455-86757	-	1302	1.43737	467.303	-0.863728	148.382	0	0	-	-1.28495	344.843	0	0	-	-1.33739	373.599	0	0	-	-0.633875	78.1427	0	0	-	-0.421221	29.5408	0	0	-	-0.473662	46.1619	0	0	-	0.229853	12.6757	0	0	-	-0.0524416	0.690533	0	0	-	0.651074	94.1173	0
YOL123W|HRP1|NAB4|NAB5	YOL123W	chrXV:87843-89448	+	1605	0.421791	149.764	-0.014991	0.70468	0	0	-	-0.0593527	4.43514	0	0	-	-0.0872182	8.06635	0	0	-	0.108276	11.0519	0	0	-	-0.0443618	1.41058	0	0	-	-0.0722273	4.29305	0	0	-	0.123267	13.1822	0	0	-	-0.0278655	0.663547	0	0	-	0.167629	23.7657	0
YOL122C|SMF1|SBS1	YOL122C	chrXV:89691-91419	-	1728	0.34376	35.6329	0.123929	5.48303	0	0	-	0.285345	23.2771	0	0	-	0.31599	27.6377	0	0	-	-0.0110125	0.298352	0	0	-	0.161417	4.42657	0	0	-	0.192061	8.47375	0	0	-	-0.134941	6.11301	0	0	-	0.0306443	0.329712	0	0	-	-0.296358	24.0581	0
YOL121C|RPS19A	YOL121C	chrXV:92025-92850	-	435	0.562522	152.989	-0.0281459	1.05918	0	0	-	-0.0953758	5.87951	0	0	-	-0.188831	18.2257	0	0	-	-0.0568792	2.77827	0	0	-	-0.0672299	1.70403	0	0	-	-0.160685	10.4315	0	0	-	-0.0287333	1.12087	0	0	-	-0.0934551	2.7227	0	0	-	0.0384965	1.69676	0
YOL120C|RPL18A|RP28A	YOL120C	chrXV:93394-94402	-	561	0.56384	119.913	-0.00657605	0.170976	0	0	-	-0.103868	5.61572	0	0	-	-0.223504	20.0228	0	0	-	-0.113304	6.40354	0	0	-	-0.0972919	2.52886	0	0	-	-0.216928	14.9236	0	0	-	-0.106728	5.53659	0	0	-	-0.119636	3.41512	0	0	-	-0.00943604	0.298655	0
YOL119C|MCH4	YOL119C	chrXV:94855-96361	-	1506	1.88001	323.32	0.102506	2.09625	0	0	-	0.199205	5.67972	0	0	-	0.356569	14.3924	0	0	-	-0.125618	2.93923	0	0	-	0.0966994	0.948162	0	0	-	0.254063	5.85587	0	0	-	-0.228124	6.55655	0	0	-	0.157364	1.72535	0	0	-	-0.324823	12.329	0
YOL117W|RRI2|CSN10	YOL117W	chrXV:97550-99488	+	1938	0.989505	298.267	0.27894	22.0639	0	0	-	0.49139	66.278	0	0	-	0.485711	63.7202	0	0	-	0.151385	8.09535	0	0	-	0.21245	7.64167	0	0	-	0.20677	9.54125	0	0	-	-0.127556	5.57574	0	0	-	-0.0056793	0.0413617	0	0	-	-0.340005	30.6919	0
YOL116W|MSN1|FUP1|HRB382|MSS10|PHD2	YOL116W	chrXV:99808-100957	+	1149	0.843634	271.82	0.260534	23.4775	0	0	-	0.292157	30.9906	0	0	-	0.232899	20.3837	0	0	-	0.256031	22.8818	0	0	-	0.0316233	0.440663	0	0	-	-0.0276352	0.597091	0	0	-	-0.00450286	0.123792	0	0	-	-0.0592585	0.996391	0	0	-	-0.0361262	1.25316	0
YOL115W|PAP2|TRF4	YOL115W	chrXV:101474-103229	+	1755	0.38564	40.2351	-0.0743354	2.35697	0	0	-	-0.22771	13.9965	0	0	-	-0.323545	26.0945	0	0	-	0.0358081	1.02155	0	0	-	-0.153374	3.74763	0	0	-	-0.24921	12.6562	0	0	-	0.110144	4.02449	0	0	-	-0.0958353	1.60935	0	0	-	0.263518	17.4821	0
YOL114C|13375	YOL114C	chrXV:103316-103925	-	609	0.521292	21.1224	0.0907808	1.28299	0	0	-	-0.188586	3.74227	0	0	-	0.113641	1.8597	0	0	-	0.12302	1.99548	0	0	-	-0.279367	3.33942	0	0	-	0.0228604	0.176463	0	0	-	0.032239	0.38362	0	0	-	0.302227	3.70796	0	0	-	0.311606	7.68077	0
YOL113W|SKM1	YOL113W	chrXV:104325-106293	+	1968	0.483877	63.4041	0.197571	12.1209	0	0	-	0.318018	29.7579	0	0	-	0.478824	63.4041	0	0	-	-0.0050535	0.129638	0	0	-	0.120447	2.82385	0	0	-	0.281253	18.426	0	0	-	-0.202624	12.4818	0	0	-	0.160806	4.48737	0	0	-	-0.323072	29.8304	0
YOL112W|MSB4	YOL112W	chrXV:106709-108188	+	1479	0.660943	123.124	-0.0489353	1.44432	0	0	-	-0.163365	8.74258	0	0	-	0.0265244	0.724937	0	0	-	-0.131752	5.94338	0	0	-	-0.114429	2.45359	0	0	-	0.0754597	1.86449	0	0	-	-0.0828171	2.83295	0	0	-	0.189889	5.97335	0	0	-	0.0316123	0.938739	0
YOL111C|MDY2|GET5|TMA24	YOL111C	chrXV:108257-108896	-	639	0.562457	120.979	0.109749	5.57471	0	0	-	0.111533	6.0569	0	0	-	0.183103	13.4853	0	0	-	0.309555	32.6688	0	0	-	0.00178326	0.0307026	0	0	-	0.0733535	2.29019	0	0	-	0.199806	14.1364	0	0	-	0.0715703	1.35368	0	0	-	0.198023	14.7363	0
YOL110W|SHR5|ERF4	YOL110W	chrXV:109175-109889	+	714	0.695736	163.053	0.117531	3.94927	0	0	-	0.0530052	1.47679	0	0	-	0.12867	4.90943	0	0	-	0.000837353	0.0175763	0	0	-	-0.0645257	0.842266	0	0	-	0.011139	0.152042	0	0	-	-0.116694	3.77797	0	0	-	0.0756647	0.981245	0	0	-	-0.0521678	1.45081	0
YOL109W|ZEO1	YOL109W	chrXV:110296-110638	+	342	0.515231	128.514	0.047228	2.13392	0	0	-	-0.0238473	0.930377	0	0	-	0.0761905	4.41329	0	0	-	0.426068	84.7549	0	0	-	-0.0710754	1.93778	0	0	-	0.0289625	0.814134	0	0	-	0.37884	66.3986	0	0	-	0.100038	3.18833	0	0	-	0.449915	94.8938	0
YOL108C|INO4	YOL108C	chrXV:111430-111886	-	456	0.727515	99.6778	0.254718	11.2409	0	0	-	0.0766	2.09117	0	0	-	-0.0835667	2.4203	0	0	-	0.327416	17.3979	0	0	-	-0.178118	3.34687	0	0	-	-0.338284	15.3556	0	0	-	0.072698	1.67786	0	0	-	-0.160167	2.86473	0	0	-	0.250816	11.0763	0
YOL107W|13391	YOL107W	chrXV:112101-113130	+	1029	0.6582	95.3724	0.152335	5.72455	0	0	-	0.170967	7.36953	0	0	-	0.220641	10.995	0	0	-	0.0805375	2.42434	0	0	-	0.0186324	0.174089	0	0	-	0.0683065	1.2799	0	0	-	-0.0717972	1.89831	0	0	-	0.0496741	0.516954	0	0	-	-0.0904296	2.77402	0
YOL105C|WSC3	YOL105C	chrXV:114137-115808	-	1671	0.946809	40.9705	0.194443	2.7676	0	0	-	0.40476	8.7559	0	0	-	0.431474	9.75	0	0	-	-0.0111193	0.112299	0	0	-	0.210317	1.5725	0	0	-	0.23703	2.75154	0	0	-	-0.205563	2.99146	0	0	-	0.0267135	0.0861056	0	0	-	-0.41588	9.06357	0
YOL104C|NDJ1|TAM1	YOL104C	chrXV:116395-117454	-	1059	1.08529	298.142	-0.236538	12.0178	0	0	-	-0.222686	11.7816	0	0	-	-0.525494	58.1731	0	0	-	-0.535864	56.962	0	0	-	0.0138523	0.141789	0	0	-	-0.288955	15.4788	0	0	-	-0.299326	19.264	0	0	-	-0.302808	14.4231	0	0	-	-0.313178	22.5215	0
YOL103W|ITR2|HRB612	YOL103W	chrXV:124000-125830	+	1830	0.436853	118.141	-0.0133588	0.502245	0	0	-	0.0664322	4.03936	0	0	-	0.151919	14.8886	0	0	-	0.28175	43.0585	0	0	-	0.0797909	2.61344	0	0	-	0.165278	13.2346	0	0	-	0.295109	45.286	0	0	-	0.0854867	2.78441	0	0	-	0.215318	26.2419	0
YOL102C|TPT1	YOL102C	chrXV:125996-126689	-	693	0.829818	128.174	-0.0967497	2.62221	0	0	-	0.0177875	0.36562	0	0	-	-0.114106	3.5818	0	0	-	-0.357738	22.1253	0	0	-	0.114537	1.7072	0	0	-	-0.0173565	0.224289	0	0	-	-0.260988	12.2224	0	0	-	-0.131894	1.975	0	0	-	-0.375526	24.3707	0
YOL101C|IZH4	YOL101C	chrXV:126981-127920	-	939	0.801924	190.29	-0.0142971	0.320222	0	0	-	-0.194698	11.286	0	0	-	-0.1246	5.46136	0	0	-	-0.402951	40.2326	0	0	-	-0.180401	5.21528	0	0	-	-0.110303	3.24494	0	0	-	-0.388654	35.995	0	0	-	0.0700979	1.05102	0	0	-	-0.208253	12.7991	0
YOL100W|PKH2	YOL100W	chrXV:129236-132482	+	3246	0.716229	325.309	0.395205	87.2386	0	0	-	0.439437	112.424	0	0	-	0.410413	97.5767	0	0	-	0.28612	47.1508	0	0	-	0.0442326	1.06394	0	0	-	0.0152085	0.398804	0	0	-	-0.109084	7.78776	0	0	-	-0.0290241	0.520409	0	0	-	-0.153317	14.6607	0
YOL098C|13422	YOL098C	chrXV:132724-135838	-	3114	0.293529	83.8102	-0.0146734	0.739445	0	0	-	0.0713089	6.382	0	0	-	0.0281142	1.76106	0	0	-	0.140783	19.0522	0	0	-	0.0859823	4.42657	0	0	-	0.0427876	2.14253	0	0	-	0.155456	21.8109	0	0	-	-0.0431947	1.30494	0	0	-	0.069474	5.98881	0
YOL097W-A|13426	YOL097W-A	chrXV:136219-136405	+	186	1.13821	45.9267	-0.0299893	0	0	0	-	0.00191246	0.0147877	0	0	-	-0.141707	1.50914	0	0	-	0.231135	2.68086	0	0	-	0.0319017	0	0	0	-	-0.111718	0	0	0	-	0.261124	2.97608	0	0	-	-0.14362	0.615326	0	0	-	0.229223	2.65825	0
YOL097C|WRS1|HRE342	YOL097C	chrXV:136526-137825	-	1299	0.279142	87.8519	0.0360048	2.43725	0	0	-	0.00340004	0.16778	0	0	-	-0.0448936	3.5818	0	0	-	0.142931	21.9255	0	0	-	-0.0326047	1.07844	0	0	-	-0.0808984	6.24837	0	0	-	0.106926	12.596	0	0	-	-0.0482937	1.74105	0	0	-	0.139531	21.1859	0
YOL096C|COQ3	YOL096C	chrXV:138106-139045	-	939	0.490217	80.6874	0.261599	18.9392	0	0	-	0.30695	27.1438	0	0	-	0.336236	31.3223	0	0	-	0.337813	29.7978	0	0	-	0.0453501	0.599199	0	0	-	0.0746369	1.85473	0	0	-	0.0762135	2.51108	0	0	-	0.0292867	0.316342	0	0	-	0.0308634	0.888011	0
YOL095C|HMI1	YOL095C	chrXV:139226-141347	-	2121	0.561826	87.5562	-0.0563491	1.41488	0	0	-	-0.0722833	2.09523	0	0	-	-0.12431	4.46327	0	0	-	-0.129328	4.54435	0	0	-	-0.0159343	0.15343	0	0	-	-0.067961	1.29828	0	0	-	-0.0729791	1.95017	0	0	-	-0.0520267	0.540223	0	0	-	-0.0570448	1.56608	0
YOL094C|RFC4	YOL094C	chrXV:141583-142555	-	972	0.510298	82.1292	-0.118543	5.28753	0	0	-	-0.12805	6.39553	0	0	-	-0.0711148	2.72655	0	0	-	0.12598	5.74982	0	0	-	-0.00950695	0.131881	0	0	-	0.047428	1.06742	0	0	-	0.244523	16.2725	0	0	-	0.056935	0.892986	0	0	-	0.25403	18.6967	0
YOL093W|TRM10	YOL093W	chrXV:142814-143696	+	882	1.02528	225.411	-0.497917	44.491	0	0	-	-0.631907	75.567	0	0	-	-0.673948	85.1164	0	0	-	-0.375984	25.7856	0	0	-	-0.13399	2.61958	0	0	-	-0.176031	5.86917	0	0	-	0.121933	4.09385	0	0	-	-0.042041	0.4585	0	0	-	0.255923	14.5267	0
YOL092W|13438	YOL092W	chrXV:144203-145130	+	927	0.398631	62.746	-0.0562741	2.0714	0	0	-	0.0153983	0.465117	0	0	-	-0.0458635	1.7088	0	0	-	-0.0310786	1.06465	0	0	-	0.0716725	1.46413	0	0	-	0.0104106	0.186404	0	0	-	0.0251955	0.764237	0	0	-	-0.0612618	1.05102	0	0	-	-0.046477	1.71878	0
YOL091W|SPO21|MPC70	YOL091W	chrXV:145333-147163	+	1830	0.71262	39.368	0.00637968	0.0478346	0	0	-	-0.159561	2.65381	0	0	-	-0.0772898	1.03389	0	0	-	-0.384076	9.75701	0	0	-	-0.165941	1.3262	0	0	-	-0.0836695	0.749918	0	0	-	-0.390455	9.39093	0	0	-	0.0822711	0.4585	0	0	-	-0.224515	4.36245	0
YOL090W|MSH2|PMS5	YOL090W	chrXV:147381-150276	+	2895	0.385276	135.369	-0.197035	29.9936	0	0	-	-0.0790068	6.53501	0	0	-	-0.081676	6.86682	0	0	-	-0.298434	66.7694	0	0	-	0.118028	7.20394	0	0	-	0.115359	9.14958	0	0	-	-0.101399	9.31288	0	0	-	-0.00266922	0.0366752	0	0	-	-0.219427	38.404	0
YOL089C|HAL9	YOL089C	chrXV:150397-153490	-	3093	0.376166	55.7539	-0.222716	16.4297	0	0	-	-0.100727	4.7421	0	0	-	-0.125848	6.67437	0	0	-	-0.0785775	3.24337	0	0	-	0.121988	3.24642	0	0	-	0.0968675	3.26058	0	0	-	0.144138	7.71482	0	0	-	-0.0251207	0.295164	0	0	-	0.0221498	0.700034	0
YOL088C|MPD2	YOL088C	chrXV:153911-154745	-	834	0.501369	79.1618	-0.112574	4.83353	0	0	-	-0.204744	13.8574	0	0	-	-0.261409	21.1593	0	0	-	0.0919613	3.61242	0	0	-	-0.0921694	1.92594	0	0	-	-0.148835	5.9056	0	0	-	0.204535	11.9826	0	0	-	-0.0566659	0.901769	0	0	-	0.296705	24.9212	0
YOL087C|13448	YOL087C	chrXV:155286-158637	-	3351	0.794763	379.611	0.379559	80.1275	0	0	-	0.536396	161.922	0	0	-	0.610159	205.653	0	0	-	0.386224	82.0427	0	0	-	0.156837	9.0974	0	0	-	0.230601	24.9782	0	0	-	0.00666571	0.241501	0	0	-	0.0737633	2.06352	0	0	-	-0.150172	14.1541	0
YOL086W-A|13450	YOL086W-A	chrXV:159172-159445	+	273	0.73656	98.6337	0.29559	12.9408	0	0	-	0.266983	11.8795	0	0	-	0.185045	6.56844	0	0	-	0.0153727	0.301643	0	0	-	-0.0286069	0.228429	0	0	-	-0.110545	2.07033	0	0	-	-0.280217	11.4169	0	0	-	-0.0819377	0.874911	0	0	-	-0.25161	10.3237	0
YOL086C|ADH1|ADC1	YOL086C	chrXV:159547-160594	-	1047	0.618647	166.914	0.192468	17.0605	0	0	-	0.197323	18.5918	0	0	-	0.168361	14.152	0	0	-	0.110569	7.02046	0	0	-	0.00485441	0.0885852	0	0	-	-0.0241078	0.608437	0	0	-	-0.0818993	4.22857	0	0	-	-0.0289622	0.449166	0	0	-	-0.0867537	4.83386	0
YOL084W|PHM7	YOL084W	chrXV:162355-165331	+	2976	0.769132	146.053	0.442776	32.4136	0	0	-	0.437808	34.204	0	0	-	-0.0676937	1.96298	0	0	-	-0.205123	9.53428	0	0	-	-0.00496731	0.0592227	0	0	-	-0.510469	37.2599	0	0	-	-0.647898	66.0461	0	0	-	-0.505502	34.3127	0	0	-	-0.642931	69.5403	0
YOL083W|ATG34|ATG19-B	YOL083W	chrXV:165713-166952	+	1239	2.21893	778.592	0.914448	128.869	0	0	-	0.747909	96.0677	0	0	-	0.601907	63.7225	0	0	-	-0.0745036	2.23505	0	0	-	-0.166539	2.84845	0	0	-	-0.31254	12.4628	0	0	-	-0.988951	146.662	0	0	-	-0.146001	2.28586	0	0	-	-0.822412	111.438	0
YOL082W|ATG19|CVT19	YOL082W	chrXV:168726-169974	+	1248	0.650412	254.126	0.329537	58.9365	0	0	-	0.575662	178.173	0	0	-	0.630023	208.143	0	0	-	0.482392	119.711	0	0	-	0.246126	21.4747	0	0	-	0.300487	40.1823	0	0	-	0.152855	13.0328	0	0	-	0.0543609	1.17842	0	0	-	-0.0932702	6.08956	0
YOL081W|IRA2|CCS1|GLC4	YOL081W	chrXV:171069-180309	+	9240	0.429087	56.9336	0.107764	4.69148	0	0	-	0.423225	52.1708	0	0	-	0.39246	45.276	0	0	-	-0.0058616	0.154273	0	0	-	0.315461	19.1066	0	0	-	0.284697	20.1332	0	0	-	-0.113625	5.07129	0	0	-	-0.0307646	0.359424	0	0	-	-0.429087	52.457	0
YOL080C|REX4	YOL080C	chrXV:180557-181427	-	870	1.28175	416.785	-0.760454	124.674	0	0	-	-0.82602	153.749	0	0	-	-0.968069	210.811	0	0	-	-0.585001	71.8989	0	0	-	-0.0655658	1.07709	0	0	-	-0.207615	9.75906	0	0	-	0.175454	8.65343	0	0	-	-0.142049	3.44731	0	0	-	0.241019	15.8578	0
YOL078W|AVO1	YOL078W	chrXV:181681-185212	+	3531	0.345008	43.2746	-0.345008	43.2746	0	0	-	-0.326736	41.1657	0	0	-	-0.27299	28.8327	0	0	-	-0.271378	27.1998	0	0	-	0.0182725	0.258996	0	0	-	0.072019	2.45004	0	0	-	0.0736306	3.24918	0	0	-	0.0537465	0.981245	0	0	-	0.0553582	2.36905	0
YOL077W-A|ATP19	YOL077W-A	chrXV:185437-185644	+	207	1.28424	249.301	0.390121	23.5246	0	0	-	0.264753	12.5102	0	0	-	0.149685	5.06985	0	0	-	0.190263	7.18512	0	0	-	-0.125368	1.87245	0	0	-	-0.240436	7.82495	0	0	-	-0.199858	7.28258	0	0	-	-0.115068	1.49558	0	0	-	-0.0744902	1.91195	0
YOL077C|BRX1	YOL077C	chrXV:185847-186723	-	876	0.613686	273.71	-0.327916	71.4403	0	0	-	-0.417063	119.124	0	0	-	-0.401676	109.962	0	0	-	-0.290805	56.1708	0	0	-	-0.0891472	3.82483	0	0	-	-0.0737593	3.96834	0	0	-	0.0371115	1.95517	0	0	-	0.0153879	0.258447	0	0	-	0.126259	12.8706	0
YOL076W|MDM20|DEC1|NAA25	YOL076W	chrXV:187023-189414	+	2391	0.901794	468.072	-0.412856	86.6476	0	0	-	-0.460457	112.224	0	0	-	-0.445195	104.134	0	0	-	-0.20126	21.771	0	0	-	-0.0476011	1.17788	0	0	-	-0.0323394	1.00816	0	0	-	0.211596	23.7597	0	0	-	0.0152618	0.226314	0	0	-	0.259197	36.5773	0
YOL075C|13481	YOL075C	chrXV:189657-193542	-	3885	0.517499	115.163	-0.110542	5.52015	0	0	-	-0.0757464	3.35872	0	0	-	-0.00734758	0.203209	0	0	-	-0.111553	5.7978	0	0	-	0.0347959	0.50963	0	0	-	0.103195	3.77287	0	0	-	-0.00101057	0.0311353	0	0	-	0.0683988	1.23648	0	0	-	-0.0358064	1.28083	0
YOL073C|13483	YOL073C	chrXV:193831-194800	-	969	0.486725	83.3722	0.202083	13.0878	0	0	-	0.248406	20.1174	0	0	-	0.315206	30.2622	0	0	-	0.0759154	3.05065	0	0	-	0.0463235	0.689926	0	0	-	0.113123	3.75264	0	0	-	-0.126168	5.82282	0	0	-	0.0667995	1.05413	0	0	-	-0.172491	10.2738	0
YOL072W|THP1|BUD29	YOL072W	chrXV:194969-196337	+	1368	0.172808	11.904	0.0659606	2.15035	0	0	-	0.0729593	2.65381	0	0	-	0.0373744	1.12688	0	0	-	-0.0445267	1.39219	0	0	-	0.0069987	0.0972143	0	0	-	-0.0285863	0.527259	0	0	-	-0.110487	4.29723	0	0	-	-0.035585	0.414329	0	0	-	-0.117486	5.10382	0
YOL071W|EMI5|SDH5	YOL071W	chrXV:196506-196995	+	489	1.38365	365.478	0.366138	24.8444	0	0	-	0.455322	39.3797	0	0	-	0.426141	34.4308	0	0	-	0.477366	39.835	0	0	-	0.0891845	1.26249	0	0	-	0.0600033	1.04671	0	0	-	0.111228	3.23	0	0	-	-0.0291811	0.235092	0	0	-	0.0220438	0.490237	0
YOL070C|NBA1	YOL070C	chrXV:197219-198725	-	1506	0.859455	308.868	-0.0886709	4.4262	0	0	-	-0.228671	22.781	0	0	-	-0.170615	13.497	0	0	-	-0.48621	92.217	0	0	-	-0.14	5.16294	0	0	-	-0.0819439	3.03086	0	0	-	-0.397539	61.1773	0	0	-	0.0580565	1.08933	0	0	-	-0.257539	28.4529	0
YOL069W|NUF2	YOL069W	chrXV:198941-200297	+	1356	0.501507	89.1853	-0.0368812	1.07574	0	0	-	-0.149776	8.31587	0	0	-	-0.126856	6.3303	0	0	-	-0.420432	50.8571	0	0	-	-0.112894	2.61558	0	0	-	-0.0899746	2.68418	0	0	-	-0.383551	40.8755	0	0	-	0.0229198	0.246052	0	0	-	-0.270657	23.352	0
YOL068C|HST1	YOL068C	chrXV:200367-201879	-	1512	0.374312	80.2947	-0.108842	7.37088	0	0	-	-0.0834154	5.19799	0	0	-	-0.019067	0.749071	0	0	-	0.0878751	5.3601	0	0	-	0.0254269	0.442517	0	0	-	0.0897753	4.14964	0	0	-	0.196717	19.2963	0	0	-	0.0643485	1.5654	0	0	-	0.171291	16.0483	0
YOL067C|RTG1	YOL067C	chrXV:201984-202518	-	534	0.373303	39.3836	-0.115289	4.3136	0	0	-	-0.0725799	2.41559	0	0	-	0.1146	4.46804	0	0	-	0.0570464	1.69476	0	0	-	0.0427092	0.515381	0	0	-	0.229889	10.1471	0	0	-	0.172335	7.71156	0	0	-	0.18718	4.99708	0	0	-	0.129626	5.29618	0
YOL066C|RIB2|PUS8	YOL066C	chrXV:202695-204471	-	1776	0.685525	113.758	-0.127617	5.57691	0	0	-	-0.371687	39.0011	0	0	-	-0.478951	63.4053	0	0	-	0.206575	11.7538	0	0	-	-0.24407	10.7315	0	0	-	-0.351334	29.252	0	0	-	0.334191	26.4284	0	0	-	-0.107264	2.33257	0	0	-	0.578261	81.8398	0
YOL065C|INP54	YOL065C	chrXV:204730-205885	-	1155	0.799071	142.333	0.0815779	2.37871	0	0	-	0.132975	5.14138	0	0	-	0.0910999	3.00465	0	0	-	-0.162349	6.99611	0	0	-	0.0513968	0.585813	0	0	-	0.00952196	0.123355	0	0	-	-0.243927	12.5676	0	0	-	-0.0418748	0.42687	0	0	-	-0.295323	18.7117	0
YOL064C|MET22|HAL2	YOL064C	chrXV:206102-207176	-	1074	0.348364	101.342	0.123195	12.1656	0	0	-	0.27294	54.7804	0	0	-	0.13142	14.549	0	0	-	-0.0681585	5.04253	0	0	-	0.149744	10.2883	0	0	-	0.00822524	0.222302	0	0	-	-0.191354	25.8645	0	0	-	-0.141519	9.4699	0	0	-	-0.341098	80.3779	0
YOL063C|CRT10|HUS1	YOL063C	chrXV:207391-210265	-	2874	0.289151	52.2796	0.0124444	0.460477	0	0	-	0.178819	19.8838	0	0	-	0.257062	37.67	0	0	-	0.250365	34.001	0	0	-	0.166375	10.211	0	0	-	0.244618	27.7408	0	0	-	0.237921	29.3241	0	0	-	0.0782429	2.26499	0	0	-	0.071546	4.18253	0
YOL062C|APM4|AMP1	YOL062C	chrXV:210519-211995	-	1476	0.259127	57.8219	0.0689829	4.54538	0	0	-	0.0574604	3.76028	0	0	-	0.138364	14.7954	0	0	-	0.159333	17.9261	0	0	-	-0.0115225	0.207613	0	0	-	0.0693812	3.41345	0	0	-	0.0903497	6.4996	0	0	-	0.0809037	2.95378	0	0	-	0.101872	8.50102	0
YOL061W|PRS5	YOL061W	chrXV:212243-213734	+	1491	0.244837	38.2014	-0.110337	8.72797	0	0	-	-0.244837	38.2014	0	0	-	-0.237876	36.0054	0	0	-	-0.123103	10.804	0	0	-	-0.1345	7.38256	0	0	-	-0.127539	8.9328	0	0	-	-0.0127667	0.512055	0	0	-	0.00696083	0.0886067	0	0	-	0.121734	10.8537	0
YOL060C|MAM3	YOL060C	chrXV:214016-216137	-	2121	0.414209	51.4086	0.201971	13.3085	0	0	-	0.359206	39.5303	0	0	-	0.414209	51.4086	0	0	-	0.146655	8.11986	0	0	-	0.157235	4.76246	0	0	-	0.212238	11.3728	0	0	-	-0.055316	1.88457	0	0	-	0.0550031	0.85445	0	0	-	-0.212551	14.8273	0
YOL059W|GPD2|GPD3	YOL059W	chrXV:217125-218448	+	1323	0.329494	71.8322	0.144808	13.9117	0	0	-	0.134298	12.9886	0	0	-	0.075427	5.17246	0	0	-	-0.123978	11.1927	0	0	-	-0.0105103	0.181597	0	0	-	-0.069381	3.24494	0	0	-	-0.268786	42.5851	0	0	-	-0.0588706	1.5654	0	0	-	-0.258275	41.2901	0
YOL058W|ARG1|ARG10	YOL058W	chrXV:219210-220473	+	1263	1.38487	628.59	0.0414806	1.52478	0	0	-	0.389034	54.9791	0	0	-	0.777389	190.014	0	0	-	-0.607478	144.183	0	0	-	0.347554	29.6805	0	0	-	0.735908	157.308	0	0	-	-0.648959	158.657	0	0	-	0.388355	35.9384	0	0	-	-0.996512	367.452	0
YOL057W|13515	YOL057W	chrXV:220766-222902	+	2136	0.401441	127.597	-0.0513374	3.14373	0	0	-	-0.00792203	0.351593	0	0	-	0.0188968	0.922068	0	0	-	-0.0551467	3.63917	0	0	-	0.0434154	1.28193	0	0	-	0.0702342	3.78234	0	0	-	-0.00380923	0.162495	0	0	-	0.0268188	0.550761	0	0	-	-0.0472246	2.95438	0
YOL056W|GPM3	YOL056W	chrXV:223267-224179	+	912	0.488458	99.7457	0.0189461	0.534323	0	0	-	0.109429	5.52916	0	0	-	0.0692208	2.87768	0	0	-	0.135679	7.33963	0	0	-	0.0904829	1.9854	0	0	-	0.0502747	1.23239	0	0	-	0.116733	5.41102	0	0	-	-0.0402082	0.537833	0	0	-	0.0262503	0.834183	0
YOL055C|THI20	YOL055C	chrXV:224419-226075	-	1656	1.03247	342.918	-0.0575548	1.80053	0	0	-	0.0221057	0.596518	0	0	-	0.0284454	0.792979	0	0	-	0.0171215	0.460431	0	0	-	0.0796606	1.41043	0	0	-	0.0860002	2.29866	0	0	-	0.0746764	2.4586	0	0	-	0.00633962	0.0460741	0	0	-	-0.0049842	0.115228	0
YOL054W|PSH1	YOL054W	chrXV:228613-229834	+	1221	0.828715	120.546	-0.410933	25.7217	0	0	-	-0.603198	57.4917	0	0	-	-0.46788	34.6159	0	0	-	-0.521443	40.8566	0	0	-	-0.192265	4.08407	0	0	-	-0.0569468	0.94649	0	0	-	-0.110509	3.14291	0	0	-	0.135319	2.11924	0	0	-	0.081756	2.28786	0
YOL053W|AIM39	YOL053W	chrXV:230084-231272	+	1188	1.22169	387.491	0.484808	55.8845	0	0	-	0.369337	35.659	0	0	-	0.401903	41.2032	0	0	-	0.423965	43.3379	0	0	-	-0.115471	2.3202	0	0	-	-0.0829051	2.07033	0	0	-	-0.0608428	1.8196	0	0	-	0.0325657	0.347466	0	0	-	0.054628	1.71831	0
YOL052C-A|DDR2|DDRA2|YOL053C-A	YOL052C-A	chrXV:231569-231755	-	186	1.44495	153.428	1.19687	94.1403	0	0	-	1.126	87.1247	0	0	-	0.961882	64.5047	0	0	-	0.594331	25.7844	0	0	-	-0.0708688	0.441118	0	0	-	-0.234988	3.7816	0	0	-	-0.60254	24.1471	0	0	-	-0.16412	1.36769	0	0	-	-0.531671	20.3381	0
YOL052C|SPE2	YOL052C	chrXV:232445-233636	-	1191	1.08742	381.314	-0.651704	111.338	0	0	-	-0.647709	115.546	0	0	-	-0.685383	128.103	0	0	-	-0.90778	219.701	0	0	-	0.00399428	0.0611502	0	0	-	-0.0336794	0.739464	0	0	-	-0.256077	20.9025	0	0	-	-0.0376737	0.516954	0	0	-	-0.260071	22.9551	0
snR81|SNR81	13536	chrXV:234345-234546	+	201	1.55564	57.4974	0.143302	1.27149	0	0	-	-0.0682849	0.557022	0	0	-	0.25696	2.91637	0	0	-	0.614949	10.6549	0	0	-	-0.211587	1.0591	0	0	-	0.113658	0.681639	0	0	-	0.471647	6.62903	0	0	-	0.325245	1.77354	0	0	-	0.683234	12.7525	0
YOL051W|GAL11|ABE1|MED15|RAR3|SDS4|SPT13	YOL051W	chrXV:234939-238185	+	3246	0.291498	16.6448	0.0317347	0.630805	0	0	-	0.141371	4.56152	0	0	-	-0.0414508	0.915678	0	0	-	-0.0358066	0.816596	0	0	-	0.109637	1.53865	0	0	-	-0.0731855	1.25636	0	0	-	-0.0675413	1.60608	0	0	-	-0.182822	3.30014	0	0	-	-0.177178	6.41047	0
YOL049W|GSH2	YOL049W	chrXV:238618-240094	+	1476	0.852625	490.296	-0.0490112	2.73261	0	0	-	-0.0835738	6.34614	0	0	-	0.0219468	1.03094	0	0	-	-0.0632136	4.0945	0	0	-	-0.0345625	0.837774	0	0	-	0.0709581	3.52789	0	0	-	-0.0142023	0.604338	0	0	-	0.105521	4.72429	0	0	-	0.0203602	0.976394	0
YOL048C|RRT8	YOL048C	chrXV:240203-241310	-	1029	1.31251	455.338	0.604945	89.3108	0	0	-	0.68605	118.243	0	0	-	0.552528	77.9787	0	0	-	0.4637	53.7936	0	0	-	0.081105	1.3979	0	0	-	-0.0524164	1.10307	0	0	-	-0.141244	6.14734	0	0	-	-0.133521	2.88908	0	0	-	-0.222349	13.655	0
YOL047C|13547	YOL047C	chrXV:241613-242747	-	1071	1.30506	113.999	0.422648	9.78999	0	0	-	0.546455	16.1456	0	0	-	0.530901	15.1338	0	0	-	-0.758605	34.8312	0	0	-	0.123806	0.74229	0	0	-	0.108252	0.917842	0	0	-	-1.18125	69.3947	0	0	-	-0.0155539	0.0460741	0	0	-	-1.30506	87.531	0
YOL045W|PSK2	YOL045W	chrXV:243496-246802	+	3306	0.668764	300.361	0.0984219	7.75553	0	0	-	0.273477	49.8091	0	0	-	0.3857	94.8241	0	0	-	-0.0857198	6.57331	0	0	-	0.175055	12.9538	0	0	-	0.287278	45.3441	0	0	-	-0.184142	22.4165	0	0	-	0.112223	5.03666	0	0	-	-0.359197	81.5614	0
YOL044W|PEX15|PAS21	YOL044W	chrXV:247149-248301	+	1152	0.52997	58.4284	0.010438	0.170306	0	0	-	-0.174582	6.43817	0	0	-	0.0109591	0.200416	0	0	-	-0.511608	41.3192	0	0	-	-0.18502	3.54121	0	0	-	0.000521079	0.00496639	0	0	-	-0.522045	40.4545	0	0	-	0.185541	3.43398	0	0	-	-0.337026	20.2965	0
YOL043C|NTG2|SCR2	YOL043C	chrXV:248391-249534	-	1143	1.33038	233.679	0.131471	3.46616	0	0	-	0.191248	6.52636	0	0	-	-0.0466788	0.991138	0	0	-	-0.0259103	0.519024	0	0	-	0.0597776	0.5459	0	0	-	-0.178149	4.18425	0	0	-	-0.157381	4.41498	0	0	-	-0.237927	4.79844	0	0	-	-0.217158	7.77433	0
YOL042W|NGL1	YOL042W	chrXV:249824-250916	+	1092	0.501743	121.108	0.0634858	2.46447	0	0	-	0.107033	5.62639	0	0	-	0.091914	4.47506	0	0	-	0.303623	29.7501	0	0	-	0.0435472	0.716255	0	0	-	0.0284283	0.62772	0	0	-	0.240137	18.3032	0	0	-	-0.0151189	0.150703	0	0	-	0.19659	13.7794	0
YOL041C|NOP12	YOL041C	chrXV:251266-252646	-	1380	1.23493	1010.21	-0.528571	158.83	0	0	-	-0.735865	322.697	0	0	-	-0.822476	403.693	0	0	-	-0.568953	182.608	0	0	-	-0.207294	18.5761	0	0	-	-0.293905	49.0012	0	0	-	-0.0403824	2.04776	0	0	-	-0.0866108	3.31785	0	0	-	0.166912	19.4744	0
YOL040C|RPS15|RPS21	YOL040C	chrXV:253148-253577	-	429	0.188356	21.6059	-0.0097534	0.319663	0	0	-	-0.102553	7.02473	0	0	-	-0.0131031	0.486172	0	0	-	-0.0530094	2.69224	0	0	-	-0.0928001	3.04075	0	0	-	-0.00334974	0.0728537	0	0	-	-0.043256	1.95207	0	0	-	0.0894504	2.70589	0	0	-	0.0495441	2.45949	0
YOL039W|RPP2A|RPL44|RPLA2	YOL039W	chrXV:254296-254617	+	321	0.61437	161.691	-0.0989498	5.49537	0	0	-	-0.143002	10.4027	0	0	-	-0.200931	18.626	0	0	-	-0.13126	8.90757	0	0	-	-0.0440521	0.846279	0	0	-	-0.101981	4.3702	0	0	-	-0.0323104	1.21324	0	0	-	-0.0579293	1.10241	0	0	-	0.0117417	0.411421	0
YOL038C-A|13566	YOL038C-A	chrXV:254925-255021	-	96	0.818227	37.3395	0.202259	3.03167	0	0	-	0.132259	1.84632	0	0	-	0.270742	4.93942	0	0	-	0.226962	3.70833	0	0	-	-0.0700002	0.35569	0	0	-	0.0684833	0.524135	0	0	-	0.0247031	0.248389	0	0	-	0.138484	0.834895	0	0	-	0.0947034	1.20422	0
YOL038W|PRE6	YOL038W	chrXV:255336-256101	+	765	0.27185	51.7464	0.137601	13.0784	0	0	-	0.0674495	4.45288	0	0	-	0.127251	12.1375	0	0	-	-0.0491577	2.84303	0	0	-	-0.0701514	2.30791	0	0	-	-0.0103495	0.263634	0	0	-	-0.186759	22.1275	0	0	-	0.0598019	1.65683	0	0	-	-0.116607	10.3579	0
YOL036W|13572	YOL036W	chrXV:256744-259030	+	2286	0.559802	142.993	-0.277623	32.9966	0	0	-	-0.0694609	3.4504	0	0	-	0.0325995	1.2836	0	0	-	-0.29353	36.855	0	0	-	0.208162	12.2353	0	0	-	0.310223	35.1914	0	0	-	-0.015907	0.543403	0	0	-	0.10206	2.93748	0	0	-	-0.224069	22.7727	0
snR50|SNR50	13576	chrXV:259488-259578	+	90	1.04233	107.716	-0.0889306	1.67237	0	0	-	-0.0163585	0.251514	0	0	-	0.396233	15.5572	0	0	-	0.130739	2.83154	0	0	-	0.0725721	0.581401	0	0	-	0.485163	17.663	0	0	-	0.219669	5.64017	0	0	-	0.412591	10.179	0	0	-	0.147097	3.33869	0
YOL034W|SMC5	YOL034W	chrXV:259922-263204	+	3282	0.734004	230.545	-0.415193	58.3291	0	0	-	-0.297753	32.3652	0	0	-	-0.371	48.9356	0	0	-	-0.585919	115.884	0	0	-	0.11744	3.53636	0	0	-	0.0441936	1.17391	0	0	-	-0.170725	12.0862	0	0	-	-0.0732467	1.50495	0	0	-	-0.288166	32.3259	0
YOL033W|MSE1	YOL033W	chrXV:263474-265085	+	1611	0.688094	177.134	-0.0571318	1.76831	0	0	-	-0.127886	5.95359	0	0	-	-0.163028	8.75056	0	0	-	0.000456044	0.0106229	0	0	-	-0.0707545	1.19254	0	0	-	-0.105897	3.18425	0	0	-	0.0575879	1.75382	0	0	-	-0.0351422	0.420559	0	0	-	0.128342	5.77081	0
YOL032W|OPI10	YOL032W	chrXV:265428-266169	+	741	1.19095	369.96	-0.206393	11.8145	0	0	-	-0.324575	28.3789	0	0	-	-0.188256	10.7685	0	0	-	0.267329	18.0575	0	0	-	-0.118183	2.59084	0	0	-	0.0181364	0.304534	0	0	-	0.473722	50.7757	0	0	-	0.136319	3.16767	0	0	-	0.591905	82.1295	0
YOL031C|SIL1|SLS1	YOL031C	chrXV:266263-267529	-	1266	0.429502	111.759	-0.0496682	2.45649	0	0	-	0.00336966	0.124313	0	0	-	0.0122081	0.4708	0	0	-	0.258427	34.3513	0	0	-	0.0530379	1.38409	0	0	-	0.0618763	2.53055	0	0	-	0.308095	45.8783	0	0	-	0.00883844	0.107854	0	0	-	0.255057	33.965	0
YOL030W|GAS5	YOL030W	chrXV:268186-269641	+	1455	0.728331	226.143	0.0503094	2.09212	0	0	-	0.176093	14.6746	0	0	-	0.207282	19.452	0	0	-	-0.142657	10.2024	0	0	-	0.125784	4.31873	0	0	-	0.156973	9.0394	0	0	-	-0.192966	16.2805	0	0	-	0.0311886	0.48194	0	0	-	-0.31875	42.2852	0
YOL029C|13588	YOL029C	chrXV:269814-270420	-	606	0.38374	31.1626	-0.375711	27.9965	0	0	-	-0.38374	31.1626	0	0	-	-0.247522	13.7939	0	0	-	-0.10772	3.54701	0	0	-	-0.00802935	0.0991054	0	0	-	0.128189	3.60189	0	0	-	0.267991	14.7576	0	0	-	0.136218	2.62553	0	0	-	0.27602	16.6746	0
YOL028C|YAP7	YOL028C	chrXV:270632-271370	-	738	0.397576	41.9963	-0.262767	14.6987	0	0	-	-0.304687	20.6921	0	0	-	-0.306246	20.6062	0	0	-	-0.0210231	0.498165	0	0	-	-0.0419201	0.477407	0	0	-	-0.0434791	0.795159	0	0	-	0.241744	12.2406	0	0	-	-0.00155897	0.0159027	0	0	-	0.283664	17.393	0
YOL027C|MDM38|MKH1	YOL027C	chrXV:272002-273724	-	1722	0.637079	429.979	-0.0962101	9.48605	0	0	-	-0.128026	16.6857	0	0	-	-0.256001	60.3583	0	0	-	-0.448057	175.957	0	0	-	-0.0318163	0.940711	0	0	-	-0.159791	20.0975	0	0	-	-0.351847	107.575	0	0	-	-0.127975	10.4339	0	0	-	-0.320031	94.0699	0
YOL026C|MIM1|TOM13	YOL026C	chrXV:274011-274353	-	342	0.435908	36.8494	0.0308399	0.611176	0	0	-	-0.00641014	0.124313	0	0	-	0.169465	6.03613	0	0	-	-0.153796	5.27099	0	0	-	-0.03725	0.35374	0	0	-	0.138625	3.15088	0	0	-	-0.184635	6.48907	0	0	-	0.175875	3.07935	0	0	-	-0.147385	4.96253	0
YOL025W|LAG2|ECM36	YOL025W	chrXV:274956-276939	+	1983	0.149115	9.42276	0.0087778	0.221489	0	0	-	0.0562014	2.20639	0	0	-	-0.0649468	2.74009	0	0	-	-0.0929134	4.35754	0	0	-	0.0474236	0.805754	0	0	-	-0.0737246	2.25664	0	0	-	-0.101691	4.62622	0	0	-	-0.121148	3.25028	0	0	-	-0.149115	9.05427	0
YOL024W|13601	YOL024W	chrXV:277085-277604	+	519	1.36315	50.2193	-0.0102494	0	0	0	-	0.377423	5.10938	0	0	-	0.135589	1.31302	0	0	-	-0.985724	28.6155	0	0	-	0.387672	0	0	0	-	0.145838	0	0	0	-	-0.975475	26.7658	0	0	-	-0.241833	1.0964	0	0	-	-1.36315	50.2193	0
YOL023W|IFM1	YOL023W	chrXV:278055-280086	+	2031	0.369519	33.7349	-0.0344594	0.817416	0	0	-	0.0219456	0.519331	0	0	-	-0.0792036	2.54837	0	0	-	-0.133628	5.17063	0	0	-	0.0564051	0.716255	0	0	-	-0.0447441	0.801764	0	0	-	-0.0991685	3.14966	0	0	-	-0.101149	1.53671	0	0	-	-0.155574	6.55209	0
YOL022C|TSR4	YOL022C	chrXV:280271-281498	-	1227	0.208454	29.0377	-0.208454	29.0377	0	0	-	-0.19703	27.6137	0	0	-	-0.189783	25.5395	0	0	-	-0.032617	1.66764	0	0	-	0.0114241	0.207142	0	0	-	0.0186703	0.575375	0	0	-	0.175837	20.5499	0	0	-	0.00724617	0.0952202	0	0	-	0.164413	19.2809	0
YOL021C|DIS3|RRP44	YOL021C	chrXV:282420-285426	-	3006	0.841909	646.515	-0.351313	97.159	0	0	-	-0.429825	151.815	0	0	-	-0.39764	128.647	0	0	-	-0.290852	66.1249	0	0	-	-0.0785117	3.64335	0	0	-	-0.0463268	2.2931	0	0	-	0.0604605	4.31333	0	0	-	0.0321849	0.874911	0	0	-	0.138972	17.8762	0
YOL020W|TAT2|LTG3|SAB2|SCM2|TAP2	YOL020W	chrXV:286171-287950	+	1779	0.691374	259.567	-0.0723411	3.7516	0	0	-	-0.097794	6.382	0	0	-	-0.00562051	0.186252	0	0	-	0.0186245	0.737791	0	0	-	-0.0254529	0.434416	0	0	-	0.0667206	2.55547	0	0	-	0.0909656	5.14939	0	0	-	0.0921735	2.78925	0	0	-	0.116419	8.15798	0
YOL019W|TOS7	YOL019W	chrXV:288897-290553	+	1656	1.15953	712.116	-0.389139	66.1011	0	0	-	-0.369456	62.8257	0	0	-	-0.237038	26.4122	0	0	-	-0.0664731	3.22275	0	0	-	0.0196829	0.329222	0	0	-	0.1521	9.52533	0	0	-	0.322666	44.0495	0	0	-	0.132418	5.30641	0	0	-	0.302983	41.2114	0
YOL018C|TLG2	YOL018C	chrXV:290880-292074	-	1194	0.757729	154.25	0.0654733	2.05912	0	0	-	0.0180519	0.473757	0	0	-	-0.0778565	2.84703	0	0	-	-0.296002	23.098	0	0	-	-0.0474215	0.612374	0	0	-	-0.14333	4.83523	0	0	-	-0.361476	31.3692	0	0	-	-0.0959083	1.68103	0	0	-	-0.314054	25.9928	0
YOL017W|ESC8	YOL017W	chrXV:292528-294673	+	2145	1.2535	201.384	-0.397767	16.4847	0	0	-	-0.833019	75.3399	0	0	-	-0.827623	73.3891	0	0	-	-0.456856	21.5716	0	0	-	-0.435252	14.5339	0	0	-	-0.429856	18.2247	0	0	-	-0.0590894	1.08958	0	0	-	0.00539565	0.0310084	0	0	-	0.376163	17.8923	0
YOL016C|CMK2	YOL016C	chrXV:294776-296120	-	1344	1.12956	576.468	-0.0317378	1.23133	0	0	-	-0.0185488	0.669479	0	0	-	-0.0966788	6.01377	0	0	-	0.209322	21.2164	0	0	-	0.013189	0.200167	0	0	-	-0.064941	2.39378	0	0	-	0.241059	26.5165	0	0	-	-0.0781299	1.96285	0	0	-	0.22787	24.7906	0
YOL015W|IRC10	YOL015W	chrXV:297077-298838	+	1761	0.98263	324.344	-0.354111	35.2154	0	0	-	-0.509287	76.86	0	0	-	-0.225099	15.9089	0	0	-	0.120199	5.24142	0	0	-	-0.155176	4.93678	0	0	-	0.129012	4.76231	0	0	-	0.47431	56.3191	0	0	-	0.284187	18.1437	0	0	-	0.629486	105.404	0
YOL014W|13629	YOL014W	chrXV:299692-300067	+	375	1.53937	221.81	-0.409456	17.6424	0	0	-	-0.802481	65.7331	0	0	-	-1.10416	122.986	0	0	-	0.435208	19.1336	0	0	-	-0.393025	10.4682	0	0	-	-0.694703	43.7782	0	0	-	0.844664	65.0752	0	0	-	-0.301678	6.25603	0	0	-	1.23769	143.682	0
YOL013W-A|YOL013W-B	YOL013W-A	chrXV:301046-301238	+	192	0.667442	20.811	-0.177205	0	0	0	-	-0.0783226	0.81744	0	0	-	0.177458	2.28149	0	0	-	-0.326843	5.49606	0	0	-	0.0988822	0	0	0	-	0.354663	0	0	0	-	-0.149638	1.79952	0	0	-	0.255781	1.66511	0	0	-	-0.24852	3.7313	0
YOL013C|HRD1|DER3	YOL013C	chrXV:301379-303035	-	1656	0.447043	110.136	0.12678	9.12144	0	0	-	0.207407	22.7923	0	0	-	0.161552	14.5787	0	0	-	0.0233611	0.976826	0	0	-	0.0806265	2.2929	0	0	-	0.0347721	1.00391	0	0	-	-0.103419	6.3682	0	0	-	-0.0458543	0.917951	0	0	-	-0.184046	17.5951	0
YOL012C|HTZ1|HTA3	YOL012C	chrXV:303578-303983	-	405	0.607797	129.07	0.0228224	0.615897	0	0	-	0.0524893	1.80878	0	0	-	-0.298517	28.0258	0	0	-	-0.0497394	1.68399	0	0	-	0.0296669	0.38064	0	0	-	-0.321339	25.6704	0	0	-	-0.0725618	2.56532	0	0	-	-0.351006	28.2463	0	0	-	-0.102229	4.43437	0
YOL011W|PLB3	YOL011W	chrXV:305348-307409	+	2061	0.854893	250.199	-0.244415	23.6064	0	0	-	-0.252069	26.3217	0	0	-	0.00148245	0.0415165	0	0	-	0.602824	121.16	0	0	-	-0.00765406	0.124493	0	0	-	0.245898	20.0527	0	0	-	0.847239	240.13	0	0	-	0.253552	18.1437	0	0	-	0.854893	250.199	0
YOL010W|RCL1	YOL010W	chrXV:307937-309041	+	1104	1.59845	542.551	-0.865391	135.418	0	0	-	-1.08746	225.262	0	0	-	-1.29958	323.928	0	0	-	-0.641107	72.2568	0	0	-	-0.22207	7.16953	0	0	-	-0.43419	36.3388	0	0	-	0.224285	11.3778	0	0	-	-0.21212	6.74296	0	0	-	0.446354	42.1778	0
[truncated: 4,296 more rows]
[truncated: 52 more columns]

## Sheet: AdjP 10 Lg2Rt 0.585
WT_flag_set1	Lg2Rto WT_flag_set1	AdjP WT_flag_set1	WT_g990e	Lg2Rto WT_g990e	AdjP WT_g990e	WT_jhd2	Lg2Rto WT_jhd2	AdjP WT_jhd2	WT_set1	Lg2Rto WT_set1	AdjP WT_set1	flag_set1_g990e	Lg2Rto flag_set1_g990e	AdjP flag_set1_g990e	flag_set1_jhd2	Lg2Rto flag_set1_jhd2	AdjP flag_set1_jhd2	flag_set1_set1	Lg2Rto flag_set1_set1	AdjP flag_set1_set1	g990e_jhd2	Lg2Rto g990e_jhd2	AdjP g990e_jhd2	g990e_set1	Lg2Rto g990e_set1	AdjP g990e_set1	jhd2_set1	Lg2Rto jhd2_set1	AdjP jhd2_set1
[truncated: 664 more rows]

[truncated: 6 more sheets: AdjP 20 Lg2Rt 1, AdjP 30 Lg2Rt 1.585, Flagged Genes, Intersection FDR20 Lg2R 1, Intersection FDR13 Lg2R 0.585, Column Descriptions]
