# Supplementary material for: Counteracting H3K4 methylation modulators Set1 and Jhd2 co-regulate chromatin dynamics and gene transcription
Source: Nat Commun. 2016 Jun 21;7:11949. doi: 10.1038/ncomms11949 (PMC4919544; doi:10.1038/ncomms11949)
Supplement: Supplementary Data 2 — Stranded RNA-seq data for antisense transcripts upon deletion of SET1 or JHD2 or upon overexpression of wild type SET1 or the hyperactive SET1G990E mutant. [file ncomms11949-s3.xlsx]

## Sheet: Analyzed Genes
IGB HyperLink	Alt Name	Coor S_cerevisiae_Apr_2011	Strand	Total BPs	Max Abs Lg2Rto	Max DESeq2 AdjP	Lg2Rto WT_flag_set1	AdjP WT_flag_set1	Spli Lg2Rto WT_flag_set1	Spli AdjPVal WT_flag_set1	Spli Coor WT_flag_set1	Lg2Rto WT_g990e	AdjP WT_g990e	Spli Lg2Rto WT_g990e	Spli AdjPVal WT_g990e	Spli Coor WT_g990e	Lg2Rto WT_jhd2	AdjP WT_jhd2	Spli Lg2Rto WT_jhd2	Spli AdjPVal WT_jhd2	Spli Coor WT_jhd2	Lg2Rto WT_set1	AdjP WT_set1	Spli Lg2Rto WT_set1	Spli AdjPVal WT_set1	Spli Coor WT_set1	Lg2Rto flag_set1_g990e	AdjP flag_set1_g990e	Spli Lg2Rto flag_set1_g990e	Spli AdjPVal flag_set1_g990e	Spli Coor flag_set1_g990e	Lg2Rto flag_set1_jhd2	AdjP flag_set1_jhd2	Spli Lg2Rto flag_set1_jhd2	Spli AdjPVal flag_set1_jhd2	Spli Coor flag_set1_jhd2	Lg2Rto flag_set1_set1	AdjP flag_set1_set1	Spli Lg2Rto flag_set1_set1	Spli AdjPVal flag_set1_set1	Spli Coor flag_set1_set1	Lg2Rto g990e_jhd2	AdjP g990e_jhd2	Spli Lg2Rto g990e_jhd2	Spli AdjPVal g990e_jhd2	Spli Coor g990e_jhd2	Lg2Rto g990e_set1	AdjP g990e_set1	Spli Lg2Rto g990e_set1
YFL067W|4628	YFL067W	chrVI:835-1363	+	528	1.90499	72.875	0.288707	0	0	0	-	0.283782	1.78448	0	0	-	0.0683892	0	0	0	-	0.449071	2.96971	0	0	-	-0.00492422	0	0	0	-	-0.220317	0.718256	0	0	-	0.160364	0.73992	0	0	-	-0.215393	0.787837	0	0	-	0.165289	0.903732	0
YFL055W|AGP3	YFL055W	chrVI:17003-18680	+	1677	2.09674	192.53	0.493063	6.22191	0	0	-	0.347582	4.14494	0	0	-	0.0610429	0.454174	0	0	-	-0.628548	13.6419	0	0	-	-0.145481	0.689147	0	0	-	-0.43202	4.0526	0	0	-	-1.12161	40.347	0	0	-	-0.286539	2.01256	0	0	-	-0.97613	34.5384	0
YFL053W|DAK2	YFL053W	chrVI:23422-25198	+	1776	1.8594	246.781	1.07173	64.9435	0	0	-	1.12664	75.1663	0	0	-	1.17101	77.8048	0	0	-	-0.0920827	0.760907	0	0	-	0.0549131	0.343118	0	0	-	0.0992824	0.517968	0	0	-	-1.16381	75.381	0	0	-	0.0443693	0.180244	0	0	-	-1.21873	88.7564	0
YFL052W|4665	YFL052W	chrVI:28231-29629	+	1398	1.38755	58.5466	-0.215759	0	0	0	-	0.164165	0.726163	0	0	-	-0.143191	0	0	0	-	-0.360548	2.14225	0	0	-	0.379924	0	0	0	-	0.0725685	0.237722	0	0	-	-0.144789	0.719397	0	0	-	-0.307355	1.3062	0	0	-	-0.524713	4.95254	0
YFL051C|4667	YFL051C	chrVI:30057-30540	-	483	2.9496	233.102	1.51002	50.1982	0	0	-	1.69226	66.8951	0	0	-	1.59306	57.8895	0	0	-	0.416897	3.92304	0	0	-	0.182236	0.689147	0	0	-	0.0830337	0.273649	0	0	-	-1.09313	24.4603	0	0	-	-0.0992028	0.31459	0	0	-	-1.27536	35.2677	0
YFL049W|SWP82	YFL049W	chrVI:36802-38674	+	1872	1.20405	16.7589	-0.11756	0	0	0	-	0.629108	0	0	0	-	0.846423	0	0	0	-	0.221887	0	0	0	-	0.746668	0	0	0	-	0.963983	0	0	0	-	0.339447	0	0	0	-	0.217315	0	0	0	-	-0.407221	0	0
YFL048C|EMP47	YFL048C	chrVI:38842-40180	-	1338	0.644853	5.15544	0.453152	0	0	0	-	0.51832	0	0	0	-	0.336754	0	0	0	-	0.229729	0	0	0	-	0.0651679	0	0	0	-	-0.116398	0	0	0	-	-0.223423	0	0	0	-	-0.181566	0	0	0	-	-0.288591	0	0
YFL046W|FMP32	YFL046W	chrVI:42814-43438	+	624	1.21041	14.7842	0.546484	0	0	0	-	0.268731	0	0	0	-	0.341391	0	0	0	-	0.193278	0	0	0	-	-0.277754	0	0	0	-	-0.205094	0	0	0	-	-0.353206	0	0	0	-	0.07266	0	0	0	-	-0.0754521	0	0
YFL045C|SEC53|ALG4	YFL045C	chrVI:43627-44392	-	765	1.35399	18.122	-0.31887	0	0	0	-	0.217935	0	0	0	-	0.0339612	0	0	0	-	-0.203919	0	0	0	-	0.536805	0	0	0	-	0.352832	0	0	0	-	0.114951	0	0	0	-	-0.183974	0	0	0	-	-0.421854	0	0
YFL044C|OTU1|YOD1	YFL044C	chrVI:44654-45560	-	906	1.17182	16.173	-0.28689	0	0	0	-	-0.240035	0	0	0	-	-0.278888	0	0	0	-	-0.132165	0	0	0	-	0.0468542	0	0	0	-	0.0080019	0	0	0	-	0.154724	0	0	0	-	-0.0388523	0	0	0	-	0.10787	0	0
YFL042C|YFL043C	YFL042C	chrVI:45719-47744	-	2025	1.51663	16.7343	0.138571	0	0	0	-	-0.251943	0	0	0	-	0.980188	0	0	0	-	0.0264303	0	0	0	-	-0.390515	0	0	0	-	0.841617	0	0	0	-	-0.112141	0	0	0	-	1.23213	0	0	0	-	0.278374	0	0
YFL041W|FET5	YFL041W	chrVI:49138-51007	+	1869	1.77812	24.6888	0.452887	0	0	0	-	-0.1988	0	0	0	-	-0.367503	0	0	0	-	-0.27855	0	0	0	-	-0.651688	0	0	0	-	-0.82039	0	0	0	-	-0.731438	0	0	0	-	-0.168702	0	0	0	-	-0.07975	0	0
YFL040W|4693	YFL040W	chrVI:51349-52972	+	1623	1.05303	130.938	0.402943	9.40254	0	0	-	0.692329	31.88	0	0	-	0.19067	2.9355	0	0	-	0.302557	5.21488	0	0	-	0.289386	3.47466	0	0	-	-0.212274	2.24609	0	0	-	-0.100387	1.02977	0	0	-	-0.501659	11.6173	0	0	-	-0.389772	8.97994	0
YFL039C|ACT1|ABY1|END7	YFL039C	chrVI:53259-54696	-	1128	2.24084	42.4962	-0.427154	0	0	0	-	0.478314	0	0	0	-	0.309041	0	0	0	-	1.03486	0	0	0	-	0.905468	0	0	0	-	0.736194	0	0	0	-	1.46202	0	0	0	-	-0.169274	0	0	0	-	0.556548	0	0
RUF21|4703	4703	chrVI:57814-58521	-	707	1.00584	67.7686	0.210126	2.33681	0	0	-	0.297541	4.82314	0	0	-	0.101218	1.10014	0	0	-	-0.402969	8.67112	0	0	-	0.087415	0.552485	0	0	-	-0.108908	0.657902	0	0	-	-0.613095	20.7537	0	0	-	-0.196323	1.70543	0	0	-	-0.70051	29.1493	0
YFL036W|RPO41	YFL036W	chrVI:58781-62837	+	4056	0.63582	5.54183	0.21057	0	0	0	-	0.34475	0	0	0	-	0.0555622	0	0	0	-	0.356896	0	0	0	-	0.13418	0	0	0	-	-0.155008	0	0	0	-	0.146326	0	0	0	-	-0.289188	0	0	0	-	0.0121456	0	0
YFL034W|4713	YFL034W	chrVI:65476-68698	+	3222	1.51592	22.7591	-0.328158	0	0	0	-	0.273541	0	0	0	-	0.442315	0	0	0	-	-0.79768	0	0	0	-	0.601699	0	0	0	-	0.770472	0	0	0	-	-0.469523	0	0	0	-	0.168774	0	0	0	-	-1.07122	0	0
YFL033C|RIM15|TAK1	YFL033C	chrVI:69114-74427	-	5313	1.96286	167.713	0.223119	1.41411	0	0	-	-1.03174	34.6076	0	0	-	-0.333933	3.5236	0	0	-	-0.912576	23.0018	0	0	-	-1.25486	43.1539	0	0	-	-0.557051	5.49866	0	0	-	-1.13569	34.1057	0	0	-	0.697811	12.2512	0	0	-	0.119168	1.05183	0
YFL031W|HAC1|ERN4|IRE15	YFL031W	chrVI:75178-76147	+	717	0.936421	8.3147	-0.439971	0	0	0	-	-0.369689	0	0	0	-	0.415093	0	0	0	-	-0.0190758	0	0	0	-	0.0702817	0	0	0	-	0.855064	0	0	0	-	0.420895	0	0	0	-	0.784782	0	0	0	-	0.350613	0	0
YFL030W|AGX1	YFL030W	chrVI:76830-77988	+	1158	1.83457	191.252	-0.0213945	0.115595	0	0	-	-0.218409	2.31399	0	0	-	-0.0921188	0.750107	0	0	-	-0.0660217	0.375938	0	0	-	-0.197015	1.30803	0	0	-	-0.0707242	0.295879	0	0	-	-0.0446271	0.292344	0	0	-	0.12629	0.693114	0	0	-	0.152387	1.45405	0
YFL029C|CAK1|CIV1	YFL029C	chrVI:78054-79161	-	1107	0.725708	23.0697	-0.325835	3.01446	0	0	-	-0.293337	3.11999	0	0	-	-0.327192	3.92076	0	0	-	-0.0369019	0.1879	0	0	-	0.0324987	0.179137	0	0	-	-0.00135673	0.0186752	0	0	-	0.288933	2.77365	0	0	-	-0.0338555	0.105081	0	0	-	0.256435	2.58283	0
YFL026W|STE2	YFL026W	chrVI:82579-83875	+	1296	2.09577	82.5633	-0.227646	0	0	0	-	-0.616246	5.70594	0	0	-	0.882804	0	0	0	-	0.666667	4.5099	0	0	-	-0.3886	0	0	0	-	1.11045	10.3711	0	0	-	0.894313	8.61768	0	0	-	1.49905	22.8654	0	0	-	1.28291	20.5519	0
YFL025C|BST1|PER17	YFL025C	chrVI:84144-87234	-	3090	1.48108	125.729	-1.09479	37.2504	0	0	-	-1.40087	70.8591	0	0	-	-0.38836	4.66053	0	0	-	-0.479995	5.50674	0	0	-	-0.306078	3.02472	0	0	-	0.706428	13.2161	0	0	-	0.614793	11.8404	0	0	-	1.01251	33.3247	0	0	-	0.92087	30.5709	0
YFL024C|EPL1	YFL024C	chrVI:87846-90345	-	2499	0.652176	47.8744	0.028438	0.222366	0	0	-	0.129204	1.8705	0	0	-	-0.0576227	0.682898	0	0	-	0.594553	23.4848	0	0	-	0.100766	0.796302	0	0	-	-0.0860607	0.611445	0	0	-	0.566115	21.0489	0	0	-	-0.186827	2.24702	0	0	-	0.465349	15.4739	0
YFL021W|GAT1|MEP80|NIL1	YFL021W	chrVI:95965-97498	+	1533	2.23264	184.243	0.235985	1.9817	0	0	-	0.0945327	0.61029	0	0	-	0.52423	9.06071	0	0	-	0.424957	4.89981	0	0	-	-0.141453	0.689147	0	0	-	0.288245	1.99298	0	0	-	0.188972	1.46301	0	0	-	0.429697	3.92867	0	0	-	0.330425	3.82486	0
YFL018C|LPD1|HPD1	YFL018C	chrVI:101627-103127	-	1500	0.954021	6.79078	0.608141	0	0	0	-	0.954021	0	0	0	-	0.730332	0	0	0	-	0.444957	2.26349	0	0	-	0.345881	0	0	0	-	0.122192	0	0	0	-	-0.163184	0.633258	0	0	-	-0.223689	0	0	0	-	-0.509065	3.15086	0
YFL017W-A|SMX2|SNP2|YFL018W-A	YFL017W-A	chrVI:103698-103932	+	234	1.66969	36.177	0.453742	0	0	0	-	0.603726	0	0	0	-	-0.100846	0	0	0	-	-0.2826	1.05749	0	0	-	0.149983	0	0	0	-	-0.554588	0	0	0	-	-0.736342	5.32267	0	0	-	-0.704572	0	0	0	-	-0.886326	8.09777	0
YFL017C|GNA1|PAT1	YFL017C	chrVI:103982-104462	-	480	0.862755	9.07133	-0.270949	0	0	0	-	0.458465	0	0	0	-	0.179022	0	0	0	-	-0.270652	1.05483	0	0	-	0.729414	0	0	0	-	0.449972	0	0	0	-	0.000297321	0.00130944	0	0	-	-0.279443	0	0	0	-	-0.729117	6.3257	0
YFL013C|IES1	YFL013C	chrVI:107851-109930	-	2079	2.44487	76.41	-0.185572	0	0	0	-	-0.2388	0	0	0	-	0.574638	0	0	0	-	0.329515	1.02845	0	0	-	-0.0532281	0	0	0	-	0.76021	0	0	0	-	0.515087	0	0	0	-	0.813438	0	0	0	-	0.568315	0	0
YFL012W|4777	YFL012W	chrVI:110646-111093	+	447	1.04584	9.74789	0.554749	0	0	0	-	-0.190981	0	0	0	-	-0.388511	0	0	0	-	-0.443367	0	0	0	-	-0.74573	0	0	0	-	-0.943259	0	0	0	-	-0.998116	0	0	0	-	-0.197529	0	0	0	-	-0.252386	0	0
YFL011W|HXT10	YFL011W	chrVI:112344-113985	+	1641	2.04908	127.483	0.827871	10.0684	0	0	-	0.548075	5.50791	0	0	-	0.548578	5.93653	0	0	-	-1.21364	37.5288	0	0	-	-0.279796	0	0	0	-	-0.279293	1.04719	0	0	-	-2.04151	83.5086	0	0	-	0.000503156	0.00101877	0	0	-	-1.76171	75.5939	0
YFL010W-A|AUA1|YFL011W-A	YFL010W-A	chrVI:114989-115274	+	285	1.54734	1052.73	0.119126	4.27225	0	0	-	0.237964	19.2251	0	0	-	0.0478432	1.31808	0	0	-	-0.31208	33.5134	0	0	-	0.118838	3.37772	0	0	-	-0.0712828	1.44839	0	0	-	-0.431206	66.0786	0	0	-	-0.190121	8.61646	0	0	-	-0.550044	115.601	0
YFL010C|WWM1	YFL010C	chrVI:115107-115743	-	636	1.01508	8.0346	0.834857	0	0	0	-	1.01508	0	0	0	-	0.843121	0	0	0	-	0.775067	0	0	0	-	0.180228	0	0	0	-	0.0082641	0	0	0	-	-0.0597893	0	0	0	-	-0.171964	0	0	0	-	-0.240017	0	0
YFL009W|CDC4	YFL009W	chrVI:116144-118484	+	2340	1.97226	61.6011	-0.325794	0	0	0	-	0.0730542	0	0	0	-	-0.0380138	0	0	0	-	-1.64506	33.4531	0	0	-	0.398848	0	0	0	-	0.28778	0	0	0	-	-1.31926	22.4125	0	0	-	-0.111068	0	0	0	-	-1.71811	38.686	0
YFL007W|BLM10|YFL006W	YFL007W	chrVI:123478-129910	+	6432	0.793096	47.4166	0.339062	4.07822	0	0	-	0.237309	2.74421	0	0	-	0.337051	4.96464	0	0	-	0.601378	11.0278	0	0	-	-0.101752	0.535092	0	0	-	-0.002011	0.0250955	0	0	-	0.262316	2.49721	0	0	-	0.0997414	0.500263	0	0	-	0.364068	4.84921	0
YFL005W|SEC4|SRO6	YFL005W	chrVI:130333-130981	+	648	2.12127	49.5867	-0.34489	0	0	0	-	-0.614717	0	0	0	-	-0.544359	0	0	0	-	0.531875	2.07287	0	0	-	-0.269828	0	0	0	-	-0.199469	0	0	0	-	0.876764	5.73746	0	0	-	0.0703583	0	0	0	-	1.14659	0	0
RUF20|4798	4798	chrVI:131060-131503	-	443	0.939642	78.0383	0.128126	1.25473	0	0	-	0.11143	1.19751	0	0	-	0.0326773	0.303182	0	0	-	-0.133828	1.25775	0	0	-	-0.0166958	0.102959	0	0	-	-0.0954486	0.555889	0	0	-	-0.261954	4.37414	0	0	-	-0.0787528	0.500263	0	0	-	-0.245258	4.27129	0
YFL004W|VTC2|PHM1	YFL004W	chrVI:131809-134296	+	2487	0.858523	12.3594	0.00816807	0	0	0	-	0.74749	0	0	0	-	0.584576	0	0	0	-	0.726874	4.80011	0	0	-	0.739322	0	0	0	-	0.576408	0	0	0	-	0.718706	5.17006	0	0	-	-0.162914	0	0	0	-	-0.0206163	0	0
YFL003C|MSH4	YFL003C	chrVI:134520-137157	-	2637	0.736508	16.2424	0.072837	0.257998	0	0	-	-0.111035	0.550464	0	0	-	-0.241847	1.74172	0	0	-	-0.45814	4.10731	0	0	-	-0.183872	0	0	0	-	-0.314684	1.69836	0	0	-	-0.530978	5.74461	0	0	-	-0.130813	0.500263	0	0	-	-0.347106	3.23413	0
YFL002C|SPB4	YFL002C	chrVI:145113-146934	-	1821	0.672278	4.11532	0.44491	0	0	0	-	0.672278	0	0	0	-	0.249021	0	0	0	-	0.624133	0	0	0	-	0.227367	0	0	0	-	-0.19589	0	0	0	-	0.179223	0	0	0	-	-0.423257	0	0	0	-	-0.0481447	0	0
YFR001W|LOC1	YFR001W	chrVI:149109-149724	+	615	1.67661	26.8913	-0.87885	0	0	0	-	-0.482802	0	0	0	-	-0.341352	0	0	0	-	-0.578996	0	0	0	-	0.396048	0	0	0	-	0.537498	0	0	0	-	0.299854	0	0	0	-	0.14145	0	0	0	-	-0.0961941	0	0
YFR002W|NIC96	YFR002W	chrVI:150015-152535	+	2520	1.33467	98.4113	0.51616	9.30728	0	0	-	0.672812	17.7001	0	0	-	0.297748	4.1857	0	0	-	0.233697	2.21849	0	0	-	0.156651	0.796302	0	0	-	-0.218413	1.50201	0	0	-	-0.282463	3.27831	0	0	-	-0.375064	3.63077	0	0	-	-0.439114	7.49344	0
YFR003C|YPI1	YFR003C	chrVI:152656-153124	-	468	1.21147	11.9013	-0.231757	0	0	0	-	-0.463816	0	0	0	-	-0.0676083	0	0	0	-	0.123501	0	0	0	-	-0.232059	0	0	0	-	0.164149	0	0	0	-	0.355258	0	0	0	-	0.396208	0	0	0	-	0.587317	0	0
YFR005C|SAD1	YFR005C	chrVI:154526-155873	-	1347	0.9922	10.3937	0.0253334	0	0	0	-	0.82424	0	0	0	-	0.106863	0	0	0	-	0.981178	0	0	0	-	0.798907	0	0	0	-	0.0815291	0	0	0	-	0.955845	0	0	0	-	-0.717378	0	0	0	-	0.156938	0	0
YFR006W|4839	YFR006W	chrVI:156144-157752	+	1608	1.28758	17.5448	-0.0920323	0	0	0	-	-0.807053	0	0	0	-	-0.787596	0	0	0	-	-0.778378	0	0	0	-	-0.715021	0	0	0	-	-0.695563	0	0	0	-	-0.686346	0	0	0	-	0.0194573	0	0	0	-	0.0286749	0	0
YFR007W|YFH7|AIM12	YFR007W	chrVI:159298-160360	+	1062	0.882288	15.3831	0.31825	2.56287	0	0	-	0.444618	5.259	0	0	-	0.411419	4.99071	0	0	-	0.882288	15.3831	0	0	-	0.126368	0	0	0	-	0.093169	0.320681	0	0	-	0.564038	6.27573	0	0	-	-0.0331993	0.095966	0	0	-	0.43767	4.42519	0
YFR012W|4867	YFR012W	chrVI:167887-168496	+	609	2.01278	75.5673	0.41664	0	0	0	-	0.391358	2.68699	0	0	-	0.225691	0	0	0	-	-0.403586	2.66779	0	0	-	-0.0252822	0	0	0	-	-0.19095	0.534549	0	0	-	-0.820226	9.57185	0	0	-	-0.165667	0.500263	0	0	-	-0.794944	10.0758	0
YFR013W|IOC3	YFR013W	chrVI:169921-172285	+	2364	1.3873	15.5929	0.587313	0	0	0	-	0.401757	0	0	0	-	0.597552	0	0	0	-	1.0676	0	0	0	-	-0.185556	0	0	0	-	0.0102393	0	0	0	-	0.480286	0	0	0	-	0.195795	0	0	0	-	0.665842	0	0
YFR014C|CMK1	YFR014C	chrVI:172536-173877	-	1341	0.639368	15.8882	0.172702	0	0	0	-	-0.285736	2.00872	0	0	-	-0.2287	0	0	0	-	0.248681	1.12551	0	0	-	-0.458438	0	0	0	-	-0.401402	2.22941	0	0	-	0.0759785	0.327518	0	0	-	0.0570362	0.138678	0	0	-	0.534417	5.20211	0
YFR015C|GSY1	YFR015C	chrVI:174264-176391	-	2127	1.53988	75.8928	-0.560302	5.37916	0	0	-	-0.799326	13.8591	0	0	-	-0.219832	1.48775	0	0	-	-0.207716	1.01143	0	0	-	-0.239024	0	0	0	-	0.34047	2.03861	0	0	-	0.352586	2.85891	0	0	-	0.579494	5.35406	0	0	-	0.59161	7.92658	0
YFR016C|4877	YFR016C	chrVI:177041-180743	-	3702	1.63424	37.2372	0.946855	0	0	0	-	0.582407	4.36422	0	0	-	1.22554	0	0	0	-	-0.0256581	0.0771242	0	0	-	-0.364448	0	0	0	-	0.278681	0.689279	0	0	-	-0.972514	9.98323	0	0	-	0.643129	3.0091	0	0	-	-0.608065	5.07442	0
YFR017C|4881	YFR017C	chrVI:182273-182861	-	588	1.2653	32.2189	0.272583	0	0	0	-	0.491521	3.84679	0	0	-	0.734879	0	0	0	-	-0.190449	0.811144	0	0	-	0.218938	0	0	0	-	0.462296	2.22941	0	0	-	-0.463032	3.5783	0	0	-	0.243357	0.784734	0	0	-	-0.68197	7.47977	0
YFR019W|FAB1|SVL7	YFR019W	chrVI:184501-191338	+	6837	1.05097	17.8446	0.0649104	0	0	0	-	0.410697	0	0	0	-	0.528715	0	0	0	-	-0.224645	0.843597	0	0	-	0.345787	0	0	0	-	0.463805	0	0	0	-	-0.289556	1.45384	0	0	-	0.118018	0	0	0	-	-0.635343	0	0
YFR021W|ATG18|AUT10|CVT18|NMR1|SVP1	YFR021W	chrVI:194811-196314	+	1503	0.912636	35.9506	0.256243	1.97849	0	0	-	-0.183631	1.49785	0	0	-	-0.130793	1.05998	0	0	-	0.431616	4.33987	0	0	-	-0.439874	4.14371	0	0	-	-0.387036	3.10214	0	0	-	0.175373	1.1832	0	0	-	0.0528385	0.179418	0	0	-	0.615248	10.0758	0
YFR022W|ROG3|ART7	YFR022W	chrVI:196832-199034	+	2202	2.25828	113.425	0.481743	0	0	0	-	0.286576	1.5178	0	0	-	0.384615	0	0	0	-	-1.28058	26.5079	0	0	-	-0.195166	0	0	0	-	-0.0971277	0.254236	0	0	-	-1.76233	44.4155	0	0	-	0.0980386	0.211763	0	0	-	-1.56716	40.7478	0
YFR024C-A|LSB3|YFR024C	YFR024C-A	chrVI:201959-203433	-	1380	0.633182	9.91783	-0.373278	0	0	0	-	0.0365611	0.102393	0	0	-	-0.0615392	0	0	0	-	-0.214287	0.770196	0	0	-	0.409839	0	0	0	-	0.311739	1.11249	0	0	-	0.158991	0.693795	0	0	-	-0.0981003	0.211763	0	0	-	-0.250848	1.30632	0
YFR025C|HIS2	YFR025C	chrVI:203742-204750	-	1008	0.952202	18.5703	0.0721366	0	0	0	-	0.127794	0.519178	0	0	-	-0.313736	0	0	0	-	-0.269474	1.09241	0	0	-	0.0556574	0	0	0	-	-0.385872	1.60019	0	0	-	-0.34161	1.8681	0	0	-	-0.44153	1.97104	0	0	-	-0.397268	2.60361	0
YFR029W|PTR3|SSY3	YFR029W	chrVI:210936-212973	+	2037	0.869207	20.8354	-0.484231	0	0	0	-	-0.630692	5.60743	0	0	-	-0.304611	0	0	0	-	-0.535634	3.6449	0	0	-	-0.146461	0	0	0	-	0.17962	0.522627	0	0	-	-0.0514026	0.248909	0	0	-	0.326081	1.36001	0	0	-	0.0950582	0.477512	0
YFR030W|MET10	YFR030W	chrVI:213311-216419	+	3108	1.05773	15.9367	-0.282285	0	0	0	-	-0.161388	0	0	0	-	0.366512	0	0	0	-	0.0763767	0.234292	0	0	-	0.120897	0	0	0	-	0.648797	0	0	0	-	0.358661	1.79511	0	0	-	0.5279	0	0	0	-	0.237765	1.1483	0
YFR031C|SMC2	YFR031C	chrVI:216593-220106	-	3513	0.785177	7.50756	0.504163	0	0	0	-	0.562674	0	0	0	-	0.685679	0	0	0	-	0.000151638	0	0	0	-	0.0585108	0	0	0	-	0.181517	0	0	0	-	-0.504011	0	0	0	-	0.123006	0	0	0	-	-0.562522	0	0
YFR031C-A|RPL2A|RPL5B	YFR031C-A	chrVI:220506-221418	-	765	0.790199	5.4111	0.0453194	0	0	0	-	0.213642	0	0	0	-	0.699281	0	0	0	-	0.739564	0	0	0	-	0.168323	0	0	0	-	0.653962	0	0	0	-	0.694244	0	0	0	-	0.485639	0	0	0	-	0.525922	0	0
YFR033C|QCR6|COR3|UCR6	YFR033C	chrVI:224325-224769	-	444	1.20901	26.2153	0.592983	0	0	0	-	-0.148259	0.598991	0	0	-	0.0271614	0	0	0	-	0.534522	3.20164	0	0	-	-0.741243	0	0	0	-	-0.565822	2.81261	0	0	-	-0.0584617	0.23462	0	0	-	0.175421	0.563087	0	0	-	0.682781	6.11069	0
YFR034C|PHO4|phoD	YFR034C	chrVI:225019-225958	-	939	0.636144	3.61498	-0.10545	0	0	0	-	0.115496	0	0	0	-	0.148782	0	0	0	-	-0.118964	0	0	0	-	0.220945	0	0	0	-	0.254232	0	0	0	-	-0.0135139	0	0	0	-	0.0332868	0	0	0	-	-0.234459	0	0
YFR035C|4946	YFR035C	chrVI:226120-226465	-	345	1.38838	251.095	-0.0961801	0.715299	0	0	-	-0.520631	15.0054	0	0	-	-0.256865	4.03259	0	0	-	-0.202138	2.05704	0	0	-	-0.424451	8.12869	0	0	-	-0.160685	1.22808	0	0	-	-0.105957	1.01809	0	0	-	0.263766	3.06664	0	0	-	0.318493	6.11069	0
YFR036W|CDC26|HIT3|SCD26	YFR036W	chrVI:226962-227337	+	375	1.14414	18.1661	0.10013	0	0	0	-	0.648231	0	0	0	-	0.295767	0	0	0	-	0.659648	3.64061	0	0	-	0.548101	0	0	0	-	0.195637	0	0	0	-	0.559518	0	0	0	-	-0.352464	0	0	0	-	0.011417	0	0
YFR038W|IRC5	YFR038W	chrVI:229379-231941	+	2562	0.744747	6.35743	-0.151505	0	0	0	-	0.0414405	0	0	0	-	0.297813	0	0	0	-	0.192185	0.635302	0	0	-	0.192946	0	0	0	-	0.449318	0	0	0	-	0.34369	1.74428	0	0	-	0.256372	0	0	0	-	0.150745	0.685529	0
YFR039C|4958	YFR039C	chrVI:232011-233544	-	1533	0.766221	11.9933	0.0313829	0	0	0	-	0.31454	1.76384	0	0	-	0.441343	0	0	0	-	0.0404608	0.125685	0	0	-	0.283157	0	0	0	-	0.40996	1.74292	0	0	-	0.00907787	0.024579	0	0	-	0.126803	0.32999	0	0	-	-0.274079	1.53057	0
YFR041C|ERJ5	YFR041C	chrVI:237367-238255	-	888	0.762224	12.0268	0.280354	0	0	0	-	0.518526	0	0	0	-	-0.111376	0	0	0	-	0.476025	2.29421	0	0	-	0.238172	0	0	0	-	-0.39173	0	0	0	-	0.195671	0.750958	0	0	-	-0.629902	0	0	0	-	-0.0425012	0.165178	0
YFR043C|IRC6	YFR043C	chrVI:239113-239827	-	714	0.504705	16.9146	0.32094	4.05574	0	0	-	0.504705	10.6309	0	0	-	0.271064	3.75723	0	0	-	0.209925	1.88946	0	0	-	0.183764	1.07551	0	0	-	-0.0498763	0.252705	0	0	-	-0.111015	0.903623	0	0	-	-0.233641	1.71062	0	0	-	-0.29478	3.89657	0
YFR044C|DUG1	YFR044C	chrVI:239991-241437	-	1446	0.880657	11.6565	0.122214	0	0	0	-	0.413094	0	0	0	-	-0.0145065	0	0	0	-	0.553166	3.05895	0	0	-	0.290879	0	0	0	-	-0.136721	0	0	0	-	0.430952	2.23193	0	0	-	-0.4276	0	0	0	-	0.140072	0.569166	0
YFR045W|4970	YFR045W	chrVI:241997-242999	+	930	0.795337	13.3634	0.215684	1.34344	0	0	-	0.795337	13.3634	0	0	-	0.304092	2.65334	0	0	-	0.138918	0.682239	0	0	-	0.579653	0	0	0	-	0.0884079	0.293627	0	0	-	-0.0767661	0.407543	0	0	-	-0.491245	3.4743	0	0	-	-0.656419	8.79383	0
YFR047C|BNA6|QPT1	YFR047C	chrVI:244278-245166	-	888	0.761785	5.65347	0.59794	0	0	0	-	0.195261	0	0	0	-	-0.0109334	0	0	0	-	0.372363	0	0	0	-	-0.40268	0	0	0	-	-0.608874	0	0	0	-	-0.225577	0	0	0	-	-0.206194	0	0	0	-	0.177103	0	0
YFR050C|PRE4	YFR050C	chrVI:249065-249866	-	801	0.892849	8.51559	-0.380624	0	0	0	-	0.113809	0	0	0	-	0.178481	0	0	0	-	0.249318	0	0	0	-	0.494433	0	0	0	-	0.559105	0	0	0	-	0.629942	0	0	0	-	0.0646719	0	0	0	-	0.135509	0	0
YFR051C|RET2	YFR051C	chrVI:250162-251803	-	1641	1.54461	32.0055	0.270509	0	0	0	-	-0.215082	0	0	0	-	0.332772	0	0	0	-	0.843221	6.21273	0	0	-	-0.485591	0	0	0	-	0.062263	0	0	0	-	0.572712	3.35654	0	0	-	0.547854	0	0	0	-	1.0583	11.4975	0
YFR053C|HXK1	YFR053C	chrVI:253591-255049	-	1458	1.77558	30.3006	0.719553	0	0	0	-	0.744191	0	0	0	-	0.377702	0	0	0	-	1.22182	0	0	0	-	0.0246383	0	0	0	-	-0.341851	0	0	0	-	0.502266	0	0	0	-	-0.36649	0	0	0	-	0.477628	0	0
YFR055W|IRC7	YFR055W	chrVI:264203-265226	+	1023	1.16049	15.4783	0.792881	0	0	0	-	0.535785	0	0	0	-	1.00231	0	0	0	-	0.549752	0	0	0	-	-0.257096	0	0	0	-	0.209427	0	0	0	-	-0.243128	0	0	0	-	0.466523	0	0	0	-	0.0139676	0	0
YAL067C|SEO1	YAL067C	chrI:7234-9016	-	1782	2.17638	109.361	0.476374	0	0	0	-	-0.0247785	0.0886468	0	0	-	-0.219329	0	0	0	-	-0.645657	7.61184	0	0	-	-0.501152	0	0	0	-	-0.695703	5.72032	0	0	-	-1.12203	20.7537	0	0	-	-0.194551	0.76746	0	0	-	-0.620879	8.30402	0
YAL064C-A|YAL065C-A	YAL064C-A	chrI:13362-13743	-	381	1.66923	66.5698	0.115195	0	0	0	-	0.18147	0.901185	0	0	-	0.333567	0	0	0	-	0.312872	1.52758	0	0	-	0.0662749	0	0	0	-	0.218372	0.689279	0	0	-	0.197677	1.01809	0	0	-	0.152098	0.463748	0	0	-	0.131402	0.684024	0
YAL063C|FLO9	YAL063C	chrI:23999-27968	-	3969	2.17591	326.523	0.180394	2.05135	0	0	-	0.229968	3.61249	0	0	-	-0.0432745	0.448849	0	0	-	0.674773	21.5052	0	0	-	0.0495738	0.355795	0	0	-	-0.223669	2.43639	0	0	-	0.494379	11.2476	0	0	-	-0.273243	3.43345	0	0	-	0.444805	9.95649	0
YAL062W|GDH3|FUN51	YAL062W	chrI:31566-32940	+	1374	1.19555	164.109	-0.0603689	0.519836	0	0	-	-0.00755335	0.0480933	0	0	-	0.116063	1.65902	0	0	-	0.0968325	0.971913	0	0	-	0.0528155	0.425461	0	0	-	0.176432	2.09783	0	0	-	0.157201	2.32467	0	0	-	0.123617	1.23648	0	0	-	0.104386	1.45405	0
YAL061W|BDH2	YAL061W	chrI:33447-34701	+	1254	0.735634	51.9989	0.100459	0.916897	0	0	-	0.250692	4.32029	0	0	-	0.229373	3.92076	0	0	-	0.274483	4.10814	0	0	-	0.150233	1.21447	0	0	-	0.128914	0.939179	0	0	-	0.174024	2.1548	0	0	-	-0.0213191	0.095966	0	0	-	0.0237915	0.231536	0
YAL060W|BDH1|BDH	YAL060W	chrI:35154-36303	+	1149	2.0425	68.2929	-1.15671	0	0	0	-	-1.19657	15.3498	0	0	-	-0.623703	0	0	0	-	-0.300338	1.01171	0	0	-	-0.039856	0	0	0	-	0.533008	2.63367	0	0	-	0.856374	7.76137	0	0	-	0.572864	3.06664	0	0	-	0.89623	9.17866	0
YAL059W|ECM1	YAL059W	chrI:36508-37147	+	639	0.343657	1.96646	0.0023094	0	0	0	-	-0.084531	0	0	0	-	-0.0874317	0	0	0	-	-0.340447	0	0	0	-	-0.0868404	0	0	0	-	-0.0897411	0	0	0	-	-0.342756	0	0	0	-	-0.00290072	0	0	0	-	-0.255916	0	0
YAL058W|CNE1|FUN48	YAL058W	chrI:37463-38972	+	1509	0.669955	12.3135	0.117818	0	0	0	-	0.123877	0	0	0	-	0.128906	0	0	0	-	-0.172994	0.623726	0	0	-	0.00605821	0	0	0	-	0.011088	0	0	0	-	-0.290812	1.45384	0	0	-	0.0050298	0	0	0	-	-0.296871	1.67713	0
YAL054C|ACS1|FUN44	YAL054C	chrI:42880-45022	-	2142	1.44645	206.71	0.068512	0.463212	0	0	-	-0.012118	0.0741496	0	0	-	0.0246861	0.218606	0	0	-	0.0930268	0.722028	0	0	-	-0.08063	0.535092	0	0	-	-0.043826	0.254236	0	0	-	0.0245147	0.228261	0	0	-	0.0368041	0.161344	0	0	-	0.105145	1.18391	0
YAL053W|FLC2|HUF2	YAL053W	chrI:45898-48250	+	2352	1.16912	20.7193	-0.51224	0	0	0	-	-0.223708	0	0	0	-	-0.348009	0	0	0	-	-0.0443353	0.122251	0	0	-	0.288533	0	0	0	-	0.164231	0	0	0	-	0.467905	2.8239	0	0	-	-0.124302	0	0	0	-	0.179372	0.838604	0
YAL048C|GEM1|GON1	YAL048C	chrI:52800-54789	-	1989	0.932274	13.6827	0.056944	0	0	0	-	-0.0918806	0	0	0	-	-0.141758	0	0	0	-	-0.0388471	0.114742	0	0	-	-0.148825	0	0	0	-	-0.198702	0	0	0	-	-0.0957911	0.368203	0	0	-	-0.049877	0	0	0	-	0.0530335	0.235196	0
YAL047C|SPC72|LDB4	YAL047C	chrI:54988-56857	-	1869	0.853426	7.53825	0.243609	0	0	0	-	0.359612	0	0	0	-	0.352607	0	0	0	-	0.72512	0	0	0	-	0.116003	0	0	0	-	0.108998	0	0	0	-	0.481511	0	0	0	-	-0.00700516	0	0	0	-	0.365508	0	0
YAL046C|AIM1	YAL046C	chrI:57028-57385	-	357	0.477437	3.35682	0.379359	0	0	0	-	0.188712	0	0	0	-	-0.026923	0	0	0	-	0.447856	0	0	0	-	-0.190648	0	0	0	-	-0.406282	0	0	0	-	0.0684969	0	0	0	-	-0.215635	0	0	0	-	0.259145	0	0
YAL044C|GCV3	YAL044C	chrI:57949-58462	-	513	1.63726	50.652	0.25268	0	0	0	-	0.839126	9.49372	0	0	-	-0.140779	0	0	0	-	-0.0888923	0.351828	0	0	-	0.586446	0	0	0	-	-0.393458	2.02571	0	0	-	-0.341572	2.18519	0	0	-	-0.979905	10.2232	0	0	-	-0.928019	12.0809	0
YAL042W|ERV46|FUN9	YAL042W	chrI:61315-62563	+	1248	0.689821	9.04064	0.469295	0	0	0	-	0.50695	4.31024	0	0	-	0.689821	0	0	0	-	0.62669	5.02041	0	0	-	0.0376552	0	0	0	-	0.220526	0.640905	0	0	-	0.157395	0.698249	0	0	-	0.182871	0.573107	0	0	-	0.11974	0.569166	0
YAL041W|CDC24|CLS4	YAL041W	chrI:62839-65404	+	2565	0.586169	12.8955	-7.49587e-05	0	0	0	-	-0.0338101	0.122853	0	0	-	0.24484	0	0	0	-	-0.106259	0.417696	0	0	-	-0.0337351	0	0	0	-	0.244915	0.883078	0	0	-	-0.106184	0.520844	0	0	-	0.27865	1.2402	0	0	-	-0.0724487	0.390949	0
YAL039C|CYC3	YAL039C	chrI:68715-69525	-	810	0.628928	15.8479	0.403906	4.09327	0	0	-	-0.00227168	0.0198216	0	0	-	0.273078	2.62936	0	0	-	0.0428072	0.227361	0	0	-	-0.406178	3.37772	0	0	-	-0.130828	0.507479	0	0	-	-0.361099	3.66554	0	0	-	0.27535	1.73291	0	0	-	0.0450788	0.295689	0
YAL038W|CDC19|PYK1	YAL038W	chrI:71785-73288	+	1503	1.35318	50.0483	0.0276075	0.115595	0	0	-	-0.265566	2.00872	0	0	-	0.0880713	0.515134	0	0	-	0.188707	0.90437	0	0	-	-0.293173	1.63037	0	0	-	0.0604638	0.201438	0	0	-	0.161099	0.917457	0	0	-	0.353637	2.0474	0	0	-	0.454273	4.68256	0
YAL037C-A|96	YAL037C-A	chrI:73425-73518	-	93	1.77496	26.1507	0.5692	0	0	0	-	0.25116	0	0	0	-	-0.236348	0	0	0	-	0.227925	0.634157	0	0	-	-0.31804	0	0	0	-	-0.805548	0	0	0	-	-0.341275	0	0	0	-	-0.487508	0	0	0	-	-0.023235	0	0
YAL037W|98	YAL037W	chrI:74019-74823	+	804	1.25157	17.8148	0.203055	0	0	0	-	-0.0115227	0	0	0	-	0.538634	0	0	0	-	0.252718	0.903445	0	0	-	-0.214578	0	0	0	-	0.335579	0	0	0	-	0.0496631	0.18624	0	0	-	0.550157	0	0	0	-	0.264241	1.30209	0
YAL035W|FUN12|yIF2	YAL035W	chrI:76426-79435	+	3009	1.65347	89.5995	-0.416504	4.04963	0	0	-	-0.717111	12.9974	0	0	-	-0.62859	10.4126	0	0	-	-0.606156	8.78462	0	0	-	-0.300607	2.06155	0	0	-	-0.212087	1.09774	0	0	-	-0.189652	1.43684	0	0	-	0.0885206	0.343023	0	0	-	0.110956	0.815079	0
YAL034W-A|MTW1|DSN3|NSL2	YAL034W-A	chrI:79717-80587	+	870	0.829223	18.556	0.304752	1.584	0	0	-	0.173394	0.785903	0	0	-	0.221444	1.29959	0	0	-	-0.211386	0.949846	0	0	-	-0.131358	0	0	0	-	-0.0833081	0.251611	0	0	-	-0.516137	4.14434	0	0	-	0.0480495	0.10347	0	0	-	-0.38478	2.91458	0
YAL033W|POP5|FUN53	YAL033W	chrI:82705-83227	+	522	0.971508	6.494	-0.428573	0	0	0	-	-0.0209258	0	0	0	-	-0.706224	0	0	0	-	-0.971508	0	0	0	-	0.407648	0	0	0	-	-0.277651	0	0	0	-	-0.542935	0	0	0	-	-0.685298	0	0	0	-	-0.950582	0	0
YAL032C|PRP45|FUN20	YAL032C	chrI:83334-84474	-	1140	0.915426	9.85946	-0.0633711	0	0	0	-	-0.067382	0	0	0	-	-0.514347	0	0	0	-	0.401078	1.66024	0	0	-	-0.0040109	0	0	0	-	-0.450976	0	0	0	-	0.46445	2.48078	0	0	-	-0.446965	0	0	0	-	0.46846	2.805	0
YAL031C|GIP4|FUN21	YAL031C	chrI:84748-87031	-	2283	1.25477	30.8855	-0.399014	0	0	0	-	-0.516667	0	0	0	-	0.0264633	0	0	0	-	-0.12104	0.369781	0	0	-	-0.117652	0	0	0	-	0.425478	0	0	0	-	0.277974	1.25438	0	0	-	0.54313	0	0	0	-	0.395626	2.35531	0
YAL030W|SNC1	YAL030W	chrI:87285-87752	+	354	0.984121	30.8173	-0.172744	0.897189	0	0	-	-0.113992	0.560643	0	0	-	-0.228656	1.64558	0	0	-	-0.644363	8.46885	0	0	-	0.0587516	0	0	0	-	-0.0559117	0.190568	0	0	-	-0.471619	5.13161	0	0	-	-0.114663	0.40435	0	0	-	-0.53037	7.00108	0
YAL029C|MYO4|FUN22|SHE1	YAL029C	chrI:87854-92270	-	4416	0.65004	3.47213	0.0415425	0	0	0	-	0.344315	0	0	0	-	-0.305726	0	0	0	-	-0.139004	0	0	0	-	0.302772	0	0	0	-	-0.347268	0	0	0	-	-0.180546	0	0	0	-	-0.65004	0	0	0	-	-0.483318	0	0
YAL028W|FRT2|HPH2	YAL028W	chrI:92899-94486	+	1587	1.56939	39.3833	-0.46498	0	0	0	-	-0.791192	0	0	0	-	-0.990276	0	0	0	-	0.0775524	0.227361	0	0	-	-0.326211	0	0	0	-	-0.525295	0	0	0	-	0.542533	3.14743	0	0	-	-0.199084	0	0	0	-	0.868744	0	0
HRA1|131	131	chrI:99304-99868	+	564	1.66048	744.781	-0.0605998	0.897189	0	0	-	0.12404	3.05922	0	0	-	-0.168677	5.66516	0	0	-	-0.76887	121.438	0	0	-	0.184639	4.42081	0	0	-	-0.108077	1.768	0	0	-	-0.70827	102.328	0	0	-	-0.292716	11.6592	0	0	-	-0.892909	175.983	0
YAL024C|LTE1|MSI2	YAL024C	chrI:101564-105872	-	4308	0.733714	7.07668	-0.526656	0	0	0	-	-0.733714	0	0	0	-	-0.24976	0	0	0	-	-0.446628	0	0	0	-	-0.207058	0	0	0	-	0.276896	0	0	0	-	0.0800275	0	0	0	-	0.483953	0	0	0	-	0.287085	0	0
YAL023C|PMT2|FUN25	YAL023C	chrI:106271-108551	-	2280	1.04651	12.7705	-0.060586	0	0	0	-	-0.175444	0	0	0	-	-0.223764	0	0	0	-	-0.502509	2.21372	0	0	-	-0.114858	0	0	0	-	-0.163178	0	0	0	-	-0.441924	0	0	0	-	-0.0483193	0	0	0	-	-0.327065	0	0
YAL022C|FUN26	YAL022C	chrI:108876-110430	-	1554	1.02961	29.784	0.259868	0	0	0	-	0.381656	2.42688	0	0	-	0.145743	0	0	0	-	0.362	1.77058	0	0	-	0.121788	0	0	0	-	-0.114125	0.295879	0	0	-	0.102132	0.406914	0	0	-	-0.235912	0.77629	0	0	-	-0.0196555	0.0778938	0
YAL021C|CCR4|FUN27|NUT21	YAL021C	chrI:110845-113359	-	2514	0.759802	7.1421	0.293091	0	0	0	-	0.275876	0	0	0	-	0.112586	0	0	0	-	-0.178122	0.550681	0	0	-	-0.0172148	0	0	0	-	-0.180505	0	0	0	-	-0.471214	0	0	0	-	-0.16329	0	0	0	-	-0.453999	0	0
YAL017W|PSK1|FUN31	YAL017W	chrI:120224-124295	+	4071	0.767017	20.0905	-0.188534	1.12022	0	0	-	-0.191734	1.29709	0	0	-	0.224769	1.57697	0	0	-	0.137292	0.629359	0	0	-	-0.00320041	0	0	0	-	0.413303	2.74521	0	0	-	0.325826	2.57545	0	0	-	0.416503	2.84633	0	0	-	0.329027	2.91458	0
YAL016W|TPD3|FUN32	YAL016W	chrI:124878-126786	+	1908	1.62972	27.6138	-0.092441	0	0	0	-	0.847485	0	0	0	-	0.442543	0	0	0	-	0.425483	0	0	0	-	0.939926	0	0	0	-	0.534984	0	0	0	-	0.517924	0	0	0	-	-0.404943	0	0	0	-	-0.422002	0	0
YAL015C|NTG1|FUN33|SCR1|ogg2	YAL015C	chrI:126902-128102	-	1200	1.41197	18.2471	0.341368	0	0	0	-	0.991207	0	0	0	-	0.356016	0	0	0	-	0.459319	0	0	0	-	0.649839	0	0	0	-	0.0146484	0	0	0	-	0.117951	0	0	0	-	-0.635191	0	0	0	-	-0.531888	0	0
YAL013W|DEP1|FUN54	YAL013W	chrI:129269-130487	+	1218	1.37429	30.1397	-0.485597	0	0	0	-	-0.306796	0	0	0	-	-0.435863	0	0	0	-	0.0733143	0.234276	0	0	-	0.178801	0	0	0	-	0.0497338	0	0	0	-	0.558911	3.86013	0	0	-	-0.129067	0	0	0	-	0.38011	2.28206	0
YAL012W|CYS3|CYI1|FUN35|STR1	YAL012W	chrI:130798-131983	+	1185	0.93596	12.4233	-0.00428487	0	0	0	-	0.593643	0	0	0	-	-0.0547291	0	0	0	-	0.244574	0.790547	0	0	-	0.597928	0	0	0	-	-0.0504443	0	0	0	-	0.248859	1.02431	0	0	-	-0.648372	0	0	0	-	-0.349069	0	0
YAL011W|SWC3|SWC1	YAL011W	chrI:132198-134076	+	1878	0.911177	11.3612	-0.569161	5.08813	0	0	-	0.342016	2.28667	0	0	-	-0.379645	3.05688	0	0	-	-0.342578	2.06272	0	0	-	0.911177	0	0	0	-	0.189516	0.694482	0	0	-	0.226582	1.43803	0	0	-	-0.721662	6.22464	0	0	-	-0.684595	8.0802	0
YAL010C|MDM10|FUN37	YAL010C	chrI:134183-135665	-	1482	1.33305	19.2927	-0.195745	0	0	0	-	-0.587371	0	0	0	-	-0.566307	0	0	0	-	-0.83665	0	0	0	-	-0.391626	0	0	0	-	-0.370562	0	0	0	-	-0.640905	0	0	0	-	0.0210637	0	0	0	-	-0.249279	0	0
YAL009W|SPO7	YAL009W	chrI:135853-136633	+	780	1.54427	38.5691	-0.631607	0	0	0	-	-0.64943	0	0	0	-	-1.10427	0	0	0	-	0.0701955	0.189936	0	0	-	-0.0178228	0	0	0	-	-0.47266	0	0	0	-	0.701803	4.56613	0	0	-	-0.454837	0	0	0	-	0.719625	0	0
YAL007C|ERP2	YAL007C	chrI:137697-138345	-	648	1.41745	40.9726	-0.454231	0	0	0	-	-0.251841	1.20974	0	0	-	-0.354877	0	0	0	-	-0.350212	1.52758	0	0	-	0.20239	0	0	0	-	0.0993542	0.273649	0	0	-	0.104019	0.423966	0	0	-	-0.103036	0.258091	0	0	-	-0.0983708	0.440798	0
YAL003W|EFB1|TEF5	YAL003W	chrI:142173-143160	+	621	1.31002	12.3729	-0.830417	0	0	0	-	-0.691054	0	0	0	-	-0.0760922	0	0	0	-	-0.183515	0	0	0	-	0.139363	0	0	0	-	0.754325	0	0	0	-	0.646903	0	0	0	-	0.614962	0	0	0	-	0.507539	0	0
YAL002W|VPS8|FUN15|VPL8|VPT8	YAL002W	chrI:143706-147531	+	3825	1.45835	50.0319	0.24203	0	0	0	-	-0.428573	3.53224	0	0	-	0.567276	0	0	0	-	-0.143677	0.550681	0	0	-	-0.670603	0	0	0	-	0.325246	1.22808	0	0	-	-0.385707	2.54287	0	0	-	0.995849	11.1515	0	0	-	0.284896	2.04367	0
YAL001C|TFC3|FUN24|TSV115	YAL001C	chrI:147593-151166	-	3483	0.449785	5.93318	0.449785	0	0	0	-	0.434461	3.71552	0	0	-	0.424703	0	0	0	-	0.260369	1.34064	0	0	-	-0.0153233	0	0	0	-	-0.0250818	0.0525658	0	0	-	-0.189416	1.01883	0	0	-	-0.00975853	0.00241828	0	0	-	-0.174093	1.0406	0
YAR002W|NUP60	YAR002W	chrI:152256-153876	+	1620	1.02166	16.6587	-0.629901	0	0	0	-	-0.0460036	0	0	0	-	-0.0994444	0	0	0	-	-0.506091	2.58437	0	0	-	0.583897	0	0	0	-	0.530456	0	0	0	-	0.12381	0.495054	0	0	-	-0.0534407	0	0	0	-	-0.460087	2.82435	0
YAR002C-A|ERP1	YAR002C-A	chrI:154064-154724	-	660	1.37214	19.3661	-0.309455	0	0	0	-	0.10042	0	0	0	-	0.0346792	0	0	0	-	-0.32816	0	0	0	-	0.409876	0	0	0	-	0.344135	0	0	0	-	-0.0187047	0	0	0	-	-0.0657411	0	0	0	-	-0.42858	0	0
YAR003W|SWD1|CPS50|FUN16|SAF49	YAR003W	chrI:155004-156285	+	1281	0.69984	4.68479	-0.425903	0	0	0	-	-0.467339	0	0	0	-	-0.00390754	0	0	0	-	-0.69984	0	0	0	-	-0.0414363	0	0	0	-	0.421995	0	0	0	-	-0.273937	0	0	0	-	0.463432	0	0	0	-	-0.232501	0	0
YAR007C|RFA1|BUF2|FUN3|RPA1	YAR007C	chrI:156753-158619	-	1866	0.726071	7.74859	0.338786	0	0	0	-	0.127573	0	0	0	-	-0.387285	0	0	0	-	-0.118071	0.398604	0	0	-	-0.211213	0	0	0	-	-0.726071	0	0	0	-	-0.456857	2.72589	0	0	-	-0.514858	0	0	0	-	-0.245644	1.30209	0
YAR008W|SEN34|FUN4	YAR008W	chrI:158965-159793	+	828	1.41635	18.9182	0.318182	0	0	0	-	0.489054	0	0	0	-	0.485393	0	0	0	-	-0.0388535	0	0	0	-	0.170872	0	0	0	-	0.167212	0	0	0	-	-0.357035	0	0	0	-	-0.00366006	0	0	0	-	-0.527907	0	0
YAR014C|BUD14	YAR014C	chrI:166741-168871	-	2130	0.930713	10.0909	0.213496	0	0	0	-	0.184354	0	0	0	-	0.311473	0	0	0	-	0.148515	0	0	0	-	-0.0291418	0	0	0	-	0.0979775	0	0	0	-	-0.0649811	0	0	0	-	0.127119	0	0	0	-	-0.0358393	0	0
YAR015W|ADE1	YAR015W	chrI:169374-170295	+	921	0.938794	31.6268	0.0632216	0	0	0	-	-0.111334	0.536141	0	0	-	0.586979	0	0	0	-	-0.24235	1.18225	0	0	-	-0.174556	0	0	0	-	0.523757	2.95334	0	0	-	-0.305572	2.00276	0	0	-	0.698313	5.16091	0	0	-	-0.131016	0.763869	0
YAR018C|KIN3|FUN52|NPK1	YAR018C	chrI:170395-171703	-	1308	1.13772	62.7897	0.227247	1.94144	0	0	-	0.679676	14.4314	0	0	-	0.154201	1.35428	0	0	-	-0.279086	2.80603	0	0	-	0.452429	4.47539	0	0	-	-0.0730461	0.295879	0	0	-	-0.506333	8.45867	0	0	-	-0.525475	5.98537	0	0	-	-0.958762	30.931	0
YAR019C|CDC15|LYT1	YAR019C	chrI:172210-175135	-	2925	1.38159	79.2521	0.0834063	0.360488	0	0	-	-0.0965791	0.55028	0	0	-	-0.061436	0.394937	0	0	-	-0.743543	15.1146	0	0	-	-0.179985	0.796302	0	0	-	-0.144842	0.548145	0	0	-	-0.826949	18.2326	0	0	-	0.0351431	0.10347	0	0	-	-0.646964	13.2263	0
YAR023C|240	YAR023C	chrI:179280-179820	-	540	1.14228	11.1533	0.155446	0	0	0	-	0.521745	0	0	0	-	-0.323919	0	0	0	-	-0.620531	3.60552	0	0	-	0.366299	0	0	0	-	-0.479365	0	0	0	-	-0.775977	0	0	0	-	-0.845664	0	0	0	-	-1.14228	0	0
YAR027W|UIP3	YAR027W	chrI:183769-184477	+	708	0.775435	4.93287	-0.200367	0	0	0	-	-0.316538	1.66163	0	0	-	-0.775435	0	0	0	-	-0.252406	0.971913	0	0	-	-0.116171	0	0	0	-	-0.575068	3.18365	0	0	-	-0.0520391	0.219124	0	0	-	-0.458897	2.24702	0	0	-	0.0641319	0.283685	0
YAR031W|PRM9	YAR031W	chrI:186835-187732	+	897	1.49293	98.6356	-0.196555	1.59878	0	0	-	-0.160215	1.36116	0	0	-	0.207198	1.89843	0	0	-	-0.112667	0.670247	0	0	-	0.03634	0.226102	0	0	-	0.403752	4.01709	0	0	-	0.0838875	0.588939	0	0	-	0.367413	3.40405	0	0	-	0.0475476	0.356397	0
YAR033W|MST28	YAR033W	chrI:188106-188811	+	705	1.78412	77.2766	-0.366	0	0	0	-	-0.324656	2.07648	0	0	-	-0.355944	0	0	0	-	-0.827579	10.1091	0	0	-	0.0413433	0	0	0	-	0.0100556	0.0525658	0	0	-	-0.46158	3.94511	0	0	-	-0.0312876	0.0580094	0	0	-	-0.502923	5.07322	0
YAR035W|YAT1	YAR035W	chrI:190192-192256	+	2064	1.50977	47.6063	-0.534975	4.48298	0	0	-	-0.122913	0.553019	0	0	-	0.0532875	0.249882	0	0	-	-1.45648	44.3644	0	0	-	0.412062	0	0	0	-	0.588262	4.41467	0	0	-	-0.921506	19.0991	0	0	-	0.1762	0.632159	0	0	-	-1.33357	41.1806	0
YAR035C-A|264	YAR035C-A	chrI:192336-192417	-	81	1.50885	43.8715	-0.196511	0.88284	0	0	-	-0.278867	1.73087	0	0	-	-0.463948	4.11412	0	0	-	-1.50885	43.8715	0	0	-	-0.0823561	0	0	0	-	-0.267437	1.10041	0	0	-	-1.31234	33.9605	0	0	-	-0.185081	0.682669	0	0	-	-1.22998	33.8003	0
YAR042W|SWH1|OSH1|YAR044W	YAR042W	chrI:192618-196185	+	3567	1.8402	84.6085	0.0306696	0	0	0	-	0.0173971	0.0515538	0	0	-	0.363829	0	0	0	-	-0.729117	9.37337	0	0	-	-0.0132725	0	0	0	-	0.333159	1.44839	0	0	-	-0.759787	10.3463	0	0	-	0.346432	1.53202	0	0	-	-0.746514	11.1828	0
YAR050W|FLO1|FLO2|FLO4	YAR050W	chrI:203402-208016	+	4614	3.08394	578.193	0.221801	3.08831	0	0	-	0.114674	1.42645	0	0	-	-0.0894117	1.12206	0	0	-	0.295128	5.06493	0	0	-	-0.107127	0.796302	0	0	-	-0.311213	4.82064	0	0	-	0.0733267	0.708682	0	0	-	-0.204085	2.361	0	0	-	0.180454	2.73451	0
YAR064W|282	YAR064W	chrI:220197-220497	+	300	0.764677	8.85467	-0.109941	0	0	0	-	0.0919117	0	0	0	-	0.383543	0	0	0	-	0.640964	3.64628	0	0	-	0.201852	0	0	0	-	0.493484	0	0	0	-	0.750905	5.39855	0	0	-	0.291631	0	0	0	-	0.549053	3.41806	0
YCL063W|VAC17|YCL062W	YCL063W	chrIII:17289-18561	+	1272	1.27986	75.6897	0.185116	1.26395	0	0	-	0.334653	3.55845	0	0	-	-0.518278	9.45232	0	0	-	-0.330643	3.27512	0	0	-	0.149536	0.689147	0	0	-	-0.703394	11.9868	0	0	-	-0.51576	7.78432	0	0	-	-0.852931	19.0553	0	0	-	-0.665296	13.6023	0
YCL061C|MRC1|YCL060C	YCL061C	chrIII:18815-22106	-	3291	1.57612	43.7316	0.515539	0	0	0	-	-0.172491	0	0	0	-	1.20777	0	0	0	-	0.476619	2.60864	0	0	-	-0.68803	0	0	0	-	0.692231	0	0	0	-	-0.0389205	0.140468	0	0	-	1.38026	0	0	0	-	0.649109	5.61384	0
YCL058C|FYV5|MDF1	YCL058C	chrIII:23522-23981	-	459	2.24074	133.925	-0.867839	13.2364	0	0	-	-1.02492	20.2264	0	0	-	-1.47476	45.3965	0	0	-	-1.1419	23.6786	0	0	-	-0.157078	0.68475	0	0	-	-0.606925	5.93125	0	0	-	-0.274057	2.05413	0	0	-	-0.449847	3.41235	0	0	-	-0.116979	0.754666	0
YCL058W-A|ADF1	YCL058W-A	chrIII:23583-23925	+	342	1.31325	113.4	0.0269484	0.16223	0	0	-	0.492973	10.6214	0	0	-	-0.157258	1.73537	0	0	-	-0.665124	21.455	0	0	-	0.466025	7.54564	0	0	-	-0.184206	1.42906	0	0	-	-0.692073	23.4522	0	0	-	-0.650231	15.238	0	0	-	-1.1581	69.3132	0
YCL057C-A|1421	YCL057C-A	chrIII:24031-24325	-	294	1.2566	14.3862	0.150784	0	0	0	-	-0.54533	0	0	0	-	0.29635	0	0	0	-	-0.557865	0	0	0	-	-0.696114	0	0	0	-	0.145566	0	0	0	-	-0.708649	0	0	0	-	0.84168	0	0	0	-	-0.0125353	0	0
YCL057W|PRD1	YCL057W	chrIII:24767-26906	+	2139	0.785764	10.3528	-0.306846	0	0	0	-	-0.185067	0	0	0	-	-0.201764	0	0	0	-	-0.002173	0.00933227	0	0	-	0.121779	0	0	0	-	0.105082	0	0	0	-	0.304673	1.46874	0	0	-	-0.0166969	0	0	0	-	0.182894	0.854649	0
YCL056C|1425	YCL056C	chrIII:26924-27359	-	435	0.913321	71.6806	0.383508	7.35017	0	0	-	0.313487	5.75127	0	0	-	0.205604	2.97083	0	0	-	-0.372414	8.27907	0	0	-	-0.0700212	0.425461	0	0	-	-0.177904	1.46382	0	0	-	-0.755922	33.1419	0	0	-	-0.107883	0.694294	0	0	-	-0.685901	30.496	0
YCL055W|KAR4	YCL055W	chrIII:27928-28936	+	1008	1.25292	30.8119	0.362003	0	0	0	-	-0.232645	1.24381	0	0	-	-0.447877	0	0	0	-	0.358254	1.67743	0	0	-	-0.594648	0	0	0	-	-0.80988	6.44051	0	0	-	-0.0037493	0.00926658	0	0	-	-0.215232	0.787837	0	0	-	0.590899	5.07785	0
YCL054W|SPB1	YCL054W	chrIII:31448-33974	+	2526	0.779895	8.22381	0.165851	0	0	0	-	0.180092	0	0	0	-	-0.282231	0	0	0	-	-0.0246487	0	0	0	-	0.0142404	0	0	0	-	-0.448083	0	0	0	-	-0.1905	0	0	0	-	-0.462323	0	0	0	-	-0.20474	0	0
YCL049C|1441	YCL049C	chrIII:39785-40724	-	939	0.851812	42.3274	0.144591	1.22419	0	0	-	0.1579	1.57519	0	0	-	-0.29355	4.73263	0	0	-	0.293722	3.31389	0	0	-	0.0133089	0.0615285	0	0	-	-0.438141	6.25816	0	0	-	0.149131	1.30697	0	0	-	-0.45145	6.99523	0	0	-	0.135822	1.30209	0
YCL048W|SPS22	YCL048W	chrIII:42164-43556	+	1392	2.04428	111.756	0.301754	0	0	0	-	0.344881	2.5896	0	0	-	0.90698	0	0	0	-	-0.773383	11.9956	0	0	-	0.0431273	0	0	0	-	0.605226	3.80689	0	0	-	-1.07514	21.7921	0	0	-	0.562099	3.34363	0	0	-	-1.11826	26.8082	0
YCL043C|PDI1|MFP1|TRG1	YCL043C	chrIII:48652-50221	-	1569	1.42772	23.5474	-0.246025	0	0	0	-	-0.418605	0	0	0	-	0.299993	0	0	0	-	0.456508	1.7033	0	0	-	-0.17258	0	0	0	-	0.546018	0	0	0	-	0.702533	0	0	0	-	0.718598	0	0	0	-	0.875113	0	0
YCL039W|GID7|MOH2	YCL039W	chrIII:52644-54882	+	2238	1.42543	35.8998	0.0147919	0	0	0	-	-0.422049	0	0	0	-	0.218719	0	0	0	-	1.00338	8.919	0	0	-	-0.436841	0	0	0	-	0.203927	0	0	0	-	0.988587	8.91004	0	0	-	0.640768	0	0	0	-	1.42543	21.7353	0
YCL038C|ATG22|AUT4	YCL038C	chrIII:54940-56527	-	1587	1.33274	79.4625	0.140569	0.897189	0	0	-	0.457873	6.24308	0	0	-	-0.20901	2.01402	0	0	-	-0.130951	0.779439	0	0	-	0.317303	2.38884	0	0	-	-0.349579	2.99454	0	0	-	-0.27152	2.65453	0	0	-	-0.666882	10.5728	0	0	-	-0.588823	10.5366	0
YCL037C|SRO9	YCL037C	chrIII:57373-58678	-	1305	1.6767	40.8296	-0.477819	0	0	0	-	-0.597122	0	0	0	-	-0.0932068	0	0	0	-	-0.364212	0	0	0	-	-0.119302	0	0	0	-	0.384613	0	0	0	-	0.113608	0	0	0	-	0.503915	0	0	0	-	0.23291	0	0
YCL036W|GFD2|YCD6	YCL036W	chrIII:59025-60726	+	1701	1.18052	25.6325	0.0131648	0	0	0	-	-0.0944952	0	0	0	-	0.669004	0	0	0	-	0.677153	4.50216	0	0	-	-0.10766	0	0	0	-	0.655839	0	0	0	-	0.663988	4.79448	0	0	-	0.763499	0	0	0	-	0.771648	6.99907	0
YCL035C|GRX1	YCL035C	chrIII:60840-61173	-	333	1.36753	15.2905	0.236805	0	0	0	-	-0.51877	0	0	0	-	-0.597358	0	0	0	-	-0.441174	0	0	0	-	-0.755575	0	0	0	-	-0.834163	0	0	0	-	-0.677979	0	0	0	-	-0.0785881	0	0	0	-	0.0775965	0	0
YCL034W|LSB5	YCL034W	chrIII:61657-62722	+	1065	0.62994	7.45582	-0.160117	0	0	0	-	0.156646	0.694869	0	0	-	0.0900689	0	0	0	-	-0.220026	0.982658	0	0	-	0.316763	0	0	0	-	0.250186	0.890129	0	0	-	-0.0599085	0.282912	0	0	-	-0.066577	0.138678	0	0	-	-0.376672	2.83344	0
YCL030C|HIS4	YCL030C	chrIII:65933-68333	-	2400	1.7886	88.0128	0.165521	0	0	0	-	0.582165	6.80018	0	0	-	1.35892	0	0	0	-	1.55567	33.4531	0	0	-	0.416643	0	0	0	-	1.1934	18.208	0	0	-	1.39015	25.9608	0	0	-	0.776754	6.41517	0	0	-	0.973504	12.9225	0
YCL029C|BIK1|ARM5|PAC14	YCL029C	chrIII:68598-69921	-	1323	0.968088	14.6734	-0.719447	0	0	0	-	-0.320655	0	0	0	-	-0.49175	0	0	0	-	-0.458624	2.037	0	0	-	0.398792	0	0	0	-	0.227697	0	0	0	-	0.260823	1.1832	0	0	-	-0.171095	0	0	0	-	-0.137969	0.574742	0
YCL027W|FUS1	YCL027W	chrIII:71802-73341	+	1539	1.22043	27.3035	0.128875	0	0	0	-	0.312364	1.99315	0	0	-	0.707713	0	0	0	-	-0.427118	3.11033	0	0	-	0.183489	0	0	0	-	0.578838	3.38772	0	0	-	-0.555993	5.22439	0	0	-	0.395349	1.70543	0	0	-	-0.739482	9.42859	0
YCL026C-A|FRM2|YCLX08C	YCL026C-A	chrIII:74703-75285	-	582	1.57467	47.3194	0.366045	0	0	0	-	0.475789	0	0	0	-	0.50166	0	0	0	-	0.60949	3.31898	0	0	-	0.109744	0	0	0	-	0.135615	0	0	0	-	0.243445	0.980012	0	0	-	0.0258703	0	0	0	-	0.133701	0	0
YCL025C|AGP1|YCC5	YCL025C	chrIII:76017-77919	-	1902	1.47986	65.86	-0.555649	5.08813	0	0	-	0.0577797	0.253914	0	0	-	0.104151	0.551965	0	0	-	0.741653	6.9532	0	0	-	0.613429	0	0	0	-	0.6598	5.93125	0	0	-	1.2973	24.3958	0	0	-	0.0463711	0.105081	0	0	-	0.683873	7.02865	0
YCL018W|LEU2	YCL018W	chrIII:91323-92418	+	1095	1.78672	363.23	0.207104	3.34077	0	0	-	-0.0509905	0.541658	0	0	-	-0.00176851	0.020733	0	0	-	0.409077	11.8295	0	0	-	-0.258095	4.42081	0	0	-	-0.208873	2.80823	0	0	-	0.201973	3.32679	0	0	-	0.049222	0.347711	0	0	-	0.460068	17.1459	0
YCL014W|BUD3|YCL012W	YCL014W	chrIII:96280-101191	+	4911	0.346332	2.15899	0.243834	0	0	0	-	0.16723	0.699958	0	0	-	0.333786	0	0	0	-	-0.0125458	0.0453539	0	0	-	-0.076604	0	0	0	-	0.0899523	0.254236	0	0	-	-0.25638	1.29798	0	0	-	0.166556	0.492995	0	0	-	-0.179776	0.953014	0
YCL012C|YCL011C-A	YCL012C	chrIII:101316-101788	-	405	1.22145	11.6989	0.272319	0	0	0	-	-0.191654	0	0	0	-	0.565676	0	0	0	-	-0.655772	0	0	0	-	-0.463974	0	0	0	-	0.293357	0	0	0	-	-0.928092	0	0	0	-	0.75733	0	0	0	-	-0.464118	0	0
YCL011C|GBP2|RLF6	YCL011C	chrIII:102074-103358	-	1284	1.13529	10.2444	0.210958	0	0	0	-	-0.468634	0	0	0	-	-0.0707311	0	0	0	-	-0.420835	0	0	0	-	-0.679592	0	0	0	-	-0.281689	0	0	0	-	-0.631793	0	0	0	-	0.397903	0	0	0	-	0.047799	0	0
YCL010C|SGF29	YCL010C	chrIII:103570-104350	-	780	1.07866	32.2527	-0.157777	0	0	0	-	0.029109	0.0913508	0	0	-	-0.39404	0	0	0	-	0.151945	0.55917	0	0	-	0.186886	0	0	0	-	-0.236264	0.883078	0	0	-	0.309722	1.83496	0	0	-	-0.423149	2.361	0	0	-	0.122836	0.627674	0
YCL009C|ILV6	YCL009C	chrIII:104618-105548	-	930	1.13962	24.064	-0.730044	0	0	0	-	-0.641075	5.54104	0	0	-	-0.541622	0	0	0	-	0.0646345	0.212694	0	0	-	0.0889696	0	0	0	-	0.188423	0.555889	0	0	-	0.794679	7.73656	0	0	-	0.099453	0.280104	0	0	-	0.705709	6.75844	0
YCL005W-A|VMA9|CWH36|LDB10	YCL005W-A	chrIII:107022-107417	+	222	1.31045	15.0044	-0.329986	0	0	0	-	-0.934634	0	0	0	-	0.375821	0	0	0	-	0.0979129	0.284606	0	0	-	-0.604648	0	0	0	-	0.705807	0	0	0	-	0.427899	2.20004	0	0	-	1.31045	0	0	0	-	1.03255	11.8028	0
snR43|SNR43	1549	chrIII:107503-107712	-	209	1.2241	302.687	-0.00970508	0.115595	0	0	-	0.110428	2.33455	0	0	-	-0.105559	2.27226	0	0	-	-0.234257	8.31426	0	0	-	0.120133	1.9725	0	0	-	-0.095854	1.34252	0	0	-	-0.224552	8.17522	0	0	-	-0.215987	5.19942	0	0	-	-0.344685	20.1015	0
YCL005W|LDB16	YCL005W	chrIII:108020-108791	+	771	0.344362	2.27134	-0.312943	0	0	0	-	-0.164304	0.793542	0	0	-	-0.178291	0	0	0	-	0.0314194	0.0996177	0	0	-	0.148639	0	0	0	-	0.134652	0.409838	0	0	-	0.344362	2.27134	0	0	-	-0.0139865	0.0128915	0	0	-	0.195723	1.15169	0
YCL004W|PGS1|PEL1|YCL003W	YCL004W	chrIII:109104-110670	+	1566	0.87571	44.6279	0.0962533	0.427346	0	0	-	-0.219531	1.76696	0	0	-	-0.440519	5.99332	0	0	-	-0.113117	0.550681	0	0	-	-0.315784	2.14232	0	0	-	-0.536772	5.45385	0	0	-	-0.209371	1.48785	0	0	-	-0.220988	1.3062	0	0	-	0.106414	0.752927	0
YCL002C|1557	YCL002C	chrIII:110807-111675	-	792	0.623239	22.2081	0.317713	3.58231	0	0	-	0.418566	6.75767	0	0	-	-0.0626752	0.532963	0	0	-	0.163338	1.20492	0	0	-	0.100853	0.53181	0	0	-	-0.380388	4.17077	0	0	-	-0.154374	1.30697	0	0	-	-0.481241	6.65659	0	0	-	-0.255228	3.00134	0
YCL001W-A|1562	YCL001W-A	chrIII:113079-113541	+	462	1.43611	18.707	0.506903	0	0	0	-	0.428647	0	0	0	-	-0.0459344	0	0	0	-	1.11224	0	0	0	-	-0.0782563	0	0	0	-	-0.552838	0	0	0	-	0.605342	0	0	0	-	-0.474581	0	0	0	-	0.683598	0	0
YCL001W-B|1564	YCL001W-B	chrIII:113769-114024	+	255	1.05151	26.6906	0.529271	0	0	0	-	0.412762	0	0	0	-	0.226791	0	0	0	-	0.797412	6.21968	0	0	-	-0.116509	0	0	0	-	-0.30248	0	0	0	-	0.268142	1.16547	0	0	-	-0.185971	0	0	0	-	0.384651	2.18989	0
YCR003W|MRPL32	YCR003W	chrIII:118619-119171	+	552	2.07228	33.173	1.03039	0	0	0	-	0.799075	0	0	0	-	0.181755	0	0	0	-	0.285753	0	0	0	-	-0.231313	0	0	0	-	-0.848633	0	0	0	-	-0.744635	0	0	0	-	-0.61732	0	0	0	-	-0.513322	0	0
YCR004C|YCP4	YCR004C	chrIII:119574-120318	-	744	1.23922	17.4368	0.870025	0	0	0	-	0.244841	0	0	0	-	0.32079	0	0	0	-	0.411414	0	0	0	-	-0.625184	0	0	0	-	-0.549235	0	0	0	-	-0.458611	0	0	0	-	0.0759491	0	0	0	-	0.166573	0	0
YCR005C|CIT2	YCR005C	chrIII:120945-122328	-	1383	0.739236	7.65943	0.348305	0	0	0	-	0.171466	0	0	0	-	-0.160204	0	0	0	-	0.250941	0.779439	0	0	-	-0.176839	0	0	0	-	-0.508508	0	0	0	-	-0.0973637	0.317601	0	0	-	-0.33167	0	0	0	-	0.0794748	0	0
YCR007C|1586	YCR007C	chrIII:126010-126730	-	720	0.82178	33.7327	0.586912	9.30728	0	0	-	0.379011	4.82314	0	0	-	0.108565	0.911353	0	0	-	0.112703	0.656793	0	0	-	-0.207901	1.06912	0	0	-	-0.478347	4.81891	0	0	-	-0.474209	6.21099	0	0	-	-0.270446	1.84401	0	0	-	-0.266308	2.81807	0
YCR008W|SAT4|HAL4	YCR008W	chrIII:128469-130281	+	1812	0.799594	14.0589	0.310345	0	0	0	-	0.513464	0	0	0	-	0.496417	0	0	0	-	0.445603	2.58437	0	0	-	0.20312	0	0	0	-	0.186072	0	0	0	-	0.135258	0.567547	0	0	-	-0.0170479	0	0	0	-	-0.067862	0.292765	0
YCR009C|RVS161|END6|FUS7|SPE161	YCR009C	chrIII:130744-131542	-	798	2.00531	32.1327	0.0923526	0	0	0	-	-0.350748	0	0	0	-	0.288595	0	0	0	-	-0.884047	0	0	0	-	-0.4431	0	0	0	-	0.196242	0	0	0	-	-0.976399	0	0	0	-	0.639343	0	0	0	-	-0.533299	0	0
YCR010C|ADY2|ATO1	YCR010C	chrIII:132272-133124	-	852	1.57519	131.578	0.442894	5.84862	0	0	-	0.409974	6.04178	0	0	-	-0.0730962	0.596342	0	0	-	-0.388931	5.60604	0	0	-	-0.03292	0.179137	0	0	-	-0.51599	6.663	0	0	-	-0.831824	24.2365	0	0	-	-0.48307	6.16438	0	0	-	-0.798904	25.6818	0
YCR011C|ADP1	YCR011C	chrIII:133723-136873	-	3150	1.39378	41.595	-0.524383	0	0	0	-	-0.216882	1.15674	0	0	-	-0.381886	0	0	0	-	-0.162284	0.629359	0	0	-	0.307501	0	0	0	-	0.142497	0.41215	0	0	-	0.3621	2.44876	0	0	-	-0.165004	0.573107	0	0	-	0.0545985	0.266203	0
YCR012W|PGK1	YCR012W	chrIII:137745-138996	+	1251	1.98655	59.3332	-0.723989	0	0	0	-	-0.833937	0	0	0	-	-0.467016	0	0	0	-	0.00309662	0.0113765	0	0	-	-0.109948	0	0	0	-	0.256973	0	0	0	-	0.727085	4.81822	0	0	-	0.366921	0	0	0	-	0.837034	6.91031	0
YCR014C|POL4|POLX	YCR014C	chrIII:139184-140933	-	1749	1.56818	37.7149	0.120779	0.519836	0	0	-	0.00507452	0.03781	0	0	-	0.883989	13.3697	0	0	-	1.44076	26.4617	0	0	-	-0.115705	0	0	0	-	0.76321	6.84091	0	0	-	1.31998	21.5386	0	0	-	0.878914	9.97251	0	0	-	1.43568	28.6895	0
YCR015C|1606	YCR015C	chrIII:141216-142170	-	954	1.05673	17.2201	0.511562	0	0	0	-	0.0793875	0	0	0	-	0.461112	0	0	0	-	0.111246	0.363738	0	0	-	-0.432174	0	0	0	-	-0.0504499	0	0	0	-	-0.400316	2.01979	0	0	-	0.381725	0	0	0	-	0.0318587	0	0
YCR017C|CWH43	YCR017C	chrIII:144772-147634	-	2862	0.927294	18.2531	0.287099	0	0	0	-	0.200058	0.97865	0	0	-	0.101127	0	0	0	-	0.501471	3.14155	0	0	-	-0.0870411	0	0	0	-	-0.185972	0.523522	0	0	-	0.214372	1.01809	0	0	-	-0.0989311	0.265107	0	0	-	0.301413	1.75641	0
YCR018C|SRD1	YCR018C	chrIII:148237-148903	-	666	1.24528	40.9997	0.597713	5.25875	0	0	-	0.211425	1.35168	0	0	-	-0.112418	0.66443	0	0	-	0.140699	0.628681	0	0	-	-0.386288	0	0	0	-	-0.71013	6.30342	0	0	-	-0.457013	3.66487	0	0	-	-0.323842	1.7121	0	0	-	-0.0707256	0.390949	0
YCR020C|PET18|HIT2	YCR020C	chrIII:154011-154659	-	648	1.514	16.186	-0.759808	0	0	0	-	-1.15294	0	0	0	-	-1.22916	0	0	0	-	-0.795426	0	0	0	-	-0.393131	0	0	0	-	-0.469355	0	0	0	-	-0.035618	0	0	0	-	-0.0762243	0	0	0	-	0.357513	0	0
YCR021C|HSP30|YRO1	YCR021C	chrIII:156108-157107	-	999	1.76297	103.175	0.0547629	0.22557	0	0	-	-0.272119	2.37202	0	0	-	-0.36016	4.02877	0	0	-	1.07755	18.2084	0	0	-	-0.326882	0	0	0	-	-0.414923	3.18895	0	0	-	1.02279	16.2262	0	0	-	-0.0880404	0.347711	0	0	-	1.34967	32.9419	0
YCR023C|1641	YCR023C	chrIII:158537-160373	-	1836	1.04518	63.4859	-0.627777	18.422	0	0	-	-1.02251	61.7356	0	0	-	-1.04518	63.4859	0	0	-	-0.514668	11.7719	0	0	-	-0.394729	7.52777	0	0	-	-0.417398	7.61535	0	0	-	0.11311	1.13761	0	0	-	-0.0226687	0.10347	0	0	-	0.507839	15.2684	0
YCR024C|SLM5	YCR024C	chrIII:160743-162222	-	1479	0.850828	36.2661	-0.0404223	0.204454	0	0	-	-0.297653	3.07757	0	0	-	-0.198715	1.69296	0	0	-	0.469835	4.61354	0	0	-	-0.257231	1.71386	0	0	-	-0.158293	0.694482	0	0	-	0.510257	5.87234	0	0	-	0.0989375	0.427288	0	0	-	0.767487	14.7059	0
YCR024C-B|1645	YCR024C-B	chrIII:162598-162865	-	267	1.16639	10.8919	0.286059	0	0	0	-	0.186739	0	0	0	-	0.945264	0	0	0	-	0.307824	0	0	0	-	-0.0993205	0	0	0	-	0.659204	0	0	0	-	0.0217644	0	0	0	-	0.758525	0	0	0	-	0.121085	0	0
YCR024C-A|PMP1	YCR024C-A	chrIII:162944-163067	-	123	1.65979	26.7852	-0.496269	0	0	0	-	-0.790643	0	0	0	-	-0.295372	0	0	0	-	-0.214833	0	0	0	-	-0.294374	0	0	0	-	0.200898	0	0	0	-	0.281436	0	0	0	-	0.495272	0	0	0	-	0.57581	0	0
YCR026C|NPP1	YCR026C	chrIII:164110-166339	-	2229	1.08229	31.903	-0.0276897	0	0	0	-	-0.138269	0.553019	0	0	-	-0.148555	0	0	0	-	0.0871812	0.293729	0	0	-	-0.110579	0	0	0	-	-0.120865	0.317016	0	0	-	0.114871	0.476952	0	0	-	-0.0102863	0.00241828	0	0	-	0.22545	1.18599	0
YCR028C|FEN2	YCR028C	chrIII:170885-172424	-	1539	1.14726	29.281	-0.592329	0	0	0	-	-1.0209	17.8995	0	0	-	-0.0276622	0	0	0	-	-0.57571	4.5598	0	0	-	-0.428568	0	0	0	-	0.564667	3.5647	0	0	-	0.0166194	0.0732056	0	0	-	0.993235	12.8628	0	0	-	0.445187	4.27206	0
YCR028C-A|RIM1	YCR028C-A	chrIII:172949-173440	-	408	0.632186	4.77813	0.0975084	0	0	0	-	0.0159888	0	0	0	-	-0.0913952	0	0	0	-	-0.446058	0	0	0	-	-0.0815197	0	0	0	-	-0.188904	0	0	0	-	-0.543566	0	0	0	-	-0.107384	0	0	0	-	-0.462046	0	0
YCR030C|SYP1|YCR029C-A	YCR030C	chrIII:173825-176438	-	2613	1.60234	54.8947	-0.325188	0	0	0	-	-0.977939	11.7841	0	0	-	-1.45253	0	0	0	-	-0.28106	1.04102	0	0	-	-0.65275	0	0	0	-	-1.12734	14.2392	0	0	-	0.044128	0.178029	0	0	-	-0.474593	2.91529	0	0	-	0.696878	6.67733	0
snR65|SNR65	1669	chrIII:177182-177282	+	100	1.46351	17.4216	-0.330579	0	0	0	-	-0.245591	0	0	0	-	0.355512	0	0	0	-	0.525948	0	0	0	-	0.0849877	0	0	0	-	0.68609	0	0	0	-	0.856527	0	0	0	-	0.601103	0	0	0	-	0.771539	0	0
YCR032W|BPH1	YCR032W	chrIII:179519-186023	+	6504	0.329902	5.35145	-0.160442	1.15824	0	0	-	-0.0864197	0.547379	0	0	-	-0.0398141	0.262106	0	0	-	0.0323676	0.171891	0	0	-	0.0740225	0.407959	0	0	-	0.120628	0.525941	0	0	-	0.19281	1.57619	0	0	-	0.0466056	0.144033	0	0	-	0.118787	0.953014	0
YCR033W|SNT1	YCR033W	chrIII:186488-190169	+	3681	0.566556	4.60867	-0.0123163	0	0	0	-	0.508819	3.65108	0	0	-	0.460794	0	0	0	-	0.55424	3.49861	0	0	-	0.521135	0	0	0	-	0.47311	2.34636	0	0	-	0.566556	4.09676	0	0	-	-0.0480248	0.095966	0	0	-	0.0454208	0.198319	0
YCR034W|FEN1|ELO2|GNS1|VBM2	YCR034W	chrIII:190591-191635	+	1044	0.662561	9.94188	-0.406347	0	0	0	-	-0.292648	1.88911	0	0	-	0.200431	0	0	0	-	-0.153316	0.602543	0	0	-	0.113699	0	0	0	-	0.606779	4.16205	0	0	-	0.253031	1.48785	0	0	-	0.49308	2.84633	0	0	-	0.139332	0.77278	0
YCR035C|RRP43	YCR035C	chrIII:191833-193018	-	1185	1.0266	23.943	-0.685558	0	0	0	-	-0.108498	0.456835	0	0	-	-0.233325	0	0	0	-	-0.58528	4.48983	0	0	-	0.57706	0	0	0	-	0.452233	2.44584	0	0	-	0.100278	0.476952	0	0	-	-0.124827	0.347711	0	0	-	-0.476782	3.9486	0
YCR036W|RBK1	YCR036W	chrIII:193296-194298	+	1002	0.937963	10.5353	-0.161344	0	0	0	-	-0.0847499	0	0	0	-	0.189444	0	0	0	-	0.761852	4.84806	0	0	-	0.0765943	0	0	0	-	0.350788	0	0	0	-	0.923196	7.79738	0	0	-	0.274194	0	0	0	-	0.846602	7.20187	0
YCR037C|PHO87	YCR037C	chrIII:194413-197185	-	2772	1.49558	40.7082	-0.238831	0	0	0	-	-0.385016	0	0	0	-	-0.167045	0	0	0	-	-0.579883	3.20164	0	0	-	-0.146185	0	0	0	-	0.0717863	0	0	0	-	-0.341052	1.60762	0	0	-	0.217971	0	0	0	-	-0.194867	0.92288	0
YCR038C|BUD5	YCR038C	chrIII:197620-199549	-	1929	1.70894	38.3667	-0.380571	0	0	0	-	-0.596855	0	0	0	-	-0.366145	0	0	0	-	0.264427	0	0	0	-	-0.216284	0	0	0	-	0.0144263	0	0	0	-	0.644999	0	0	0	-	0.23071	0	0	0	-	0.861282	0	0
YCR042C|TAF2|TAF150|TSM1	YCR042C	chrIII:201173-205397	-	4224	1.11839	138.443	0.0808547	0.600095	0	0	-	0.156811	1.8705	0	0	-	-0.275027	5.24247	0	0	-	0.279542	3.70117	0	0	-	0.0759567	0.47144	0	0	-	-0.355882	5.34892	0	0	-	0.198688	2.31776	0	0	-	-0.431838	8.18524	0	0	-	0.122731	1.30632	0
YCR044C|PER1|COS16	YCR044C	chrIII:206876-207950	-	1074	0.994804	28.31	0.00658011	0.014608	0	0	-	-0.14298	0.809681	0	0	-	-0.154835	1.09814	0	0	-	0.284958	1.68605	0	0	-	-0.149561	0.679786	0	0	-	-0.161415	0.582178	0	0	-	0.278378	1.94768	0	0	-	-0.0118544	0.0128915	0	0	-	0.427938	4.35531	0
YCR045C|RRT12|OSW3	YCR045C	chrIII:208134-209610	-	1476	0.694016	124.743	0.113242	1.90429	0	0	-	0.222674	6.32933	0	0	-	0.237306	7.72879	0	0	-	0.109532	1.61293	0	0	-	0.109432	1.31206	0	0	-	0.124065	1.60019	0	0	-	-0.00370982	0.0339012	0	0	-	0.0146326	0.095966	0	0	-	-0.113142	2.208	0
YCR046C|IMG1	YCR046C	chrIII:209913-210423	-	510	0.557647	3.14737	-0.557647	0	0	0	-	-0.062179	0	0	0	-	-0.49493	0	0	0	-	-0.246514	0.773559	0	0	-	0.495468	0	0	0	-	0.0627163	0	0	0	-	0.311133	1.41387	0	0	-	-0.432751	0	0	0	-	-0.184335	0	0
YCR047C|BUD23	YCR047C	chrIII:210717-211545	-	828	0.980657	20.1032	-0.120992	0	0	0	-	0.24659	0	0	0	-	0.159101	0	0	0	-	0.506821	2.66779	0	0	-	0.367582	0	0	0	-	0.280093	0	0	0	-	0.627813	4.40112	0	0	-	-0.0874894	0	0	0	-	0.260231	1.24989	0
YCR050C|1727	YCR050C	chrIII:213463-213772	-	309	0.788579	85.8554	-0.194203	3.34077	0	0	-	0.00310588	0.0418463	0	0	-	-0.0540258	0.673099	0	0	-	-0.552943	30.1812	0	0	-	0.197309	2.91195	0	0	-	0.140177	1.62721	0	0	-	-0.35874	12.7251	0	0	-	-0.0571317	0.436942	0	0	-	-0.556049	33.0487	0
YCR051W|1729	YCR051W	chrIII:214070-214739	+	669	0.773706	14.7251	0.137586	0	0	0	-	0.243691	1.44602	0	0	-	0.598424	0	0	0	-	0.57845	4.36779	0	0	-	0.106106	0	0	0	-	0.460838	2.39912	0	0	-	0.440864	3.02693	0	0	-	0.354732	1.47345	0	0	-	0.334759	2.20392	0
YCR053W|THR4	YCR053W	chrIII:216696-218241	+	1545	1.37363	25.5114	0.211051	0	0	0	-	0.444463	0	0	0	-	0.879817	0	0	0	-	0.273448	0.988754	0	0	-	0.233412	0	0	0	-	0.668765	0	0	0	-	0.0623965	0.246407	0	0	-	0.435354	0	0	0	-	-0.171015	0	0
YCR054C|CTR86	YCR054C	chrIII:218375-220067	-	1692	0.502139	4.25323	-0.111702	0	0	0	-	-0.2639	0	0	0	-	-0.163262	0	0	0	-	-0.109118	0.316938	0	0	-	-0.152199	0	0	0	-	-0.0515601	0	0	0	-	0.0025838	0	0	0	-	0.100639	0	0	0	-	0.154783	0	0
YCR057C|PWP2|UTP1|YCR055C|YCR058C	YCR057C	chrIII:220456-223228	-	2772	0.747978	5.93716	-0.101301	0	0	0	-	-0.192396	0	0	0	-	-0.0894322	0	0	0	-	-0.33199	0	0	0	-	-0.0910949	0	0	0	-	0.0118685	0	0	0	-	-0.230689	0	0	0	-	0.102963	0	0	0	-	-0.139594	0	0
YCR059C|YIH1	YCR059C	chrIII:223453-224230	-	777	0.926909	17.1675	0.385189	2.32891	0	0	-	0.0740678	0.353153	0	0	-	0.208164	1.30507	0	0	-	0.0850903	0.34067	0	0	-	-0.311121	0	0	0	-	-0.177024	0.525941	0	0	-	-0.300099	1.79348	0	0	-	0.134097	0.427288	0	0	-	0.0110225	0.0471614	0
YCR060W|TAH1	YCR060W	chrIII:224398-224734	+	336	1.50841	34.7157	0.735704	0	0	0	-	0.413933	2.39609	0	0	-	-0.189812	0	0	0	-	-0.368336	1.81773	0	0	-	-0.321771	0	0	0	-	-0.925516	6.51287	0	0	-	-1.10404	12.5088	0	0	-	-0.603745	3.19136	0	0	-	-0.782268	7.83018	0
YCR061W|YCR062W	YCR061W	chrIII:225562-227458	+	1896	1.32774	167.083	0.310331	4.69077	0	0	-	0.154153	1.94357	0	0	-	0.247144	4.14836	0	0	-	-0.577439	21.5754	0	0	-	-0.156178	1.16477	0	0	-	-0.0631868	0.320681	0	0	-	-0.88777	48.3562	0	0	-	0.0929911	0.622803	0	0	-	-0.731592	37.4431	0
YCR063W|BUD31|CWC14	YCR063W	chrIII:228317-228791	+	474	0.969949	5.94042	0.0376081	0	0	0	-	0.586674	0	0	0	-	-0.168674	0	0	0	-	-0.383275	0	0	0	-	0.549066	0	0	0	-	-0.206282	0	0	0	-	-0.420883	0	0	0	-	-0.755348	0	0	0	-	-0.969949	0	0
YCR065W|HCM1	YCR065W	chrIII:229309-231004	+	1695	1.40665	32.4533	0.103215	0	0	0	-	0.51433	0	0	0	-	0.111705	0	0	0	-	-0.892321	9.22345	0	0	-	0.411115	0	0	0	-	0.00848994	0	0	0	-	-0.995536	11.5606	0	0	-	-0.402625	0	0	0	-	-1.40665	23.676	0
YCR067C|SED4	YCR067C	chrIII:233124-236322	-	3198	0.896739	13.5607	-0.358526	0	0	0	-	0.0218153	0	0	0	-	-0.434996	0	0	0	-	-0.512281	2.98719	0	0	-	0.380342	0	0	0	-	-0.0764692	0	0	0	-	-0.153755	0.657047	0	0	-	-0.456811	0	0	0	-	-0.534097	3.92232	0
YCR068W|ATG15|AUT5|CVT17	YCR068W	chrIII:237213-238776	+	1563	0.979091	23.2635	-0.111846	0	0	0	-	-0.434477	2.78476	0	0	-	-0.436034	0	0	0	-	-0.55864	3.56889	0	0	-	-0.322631	0	0	0	-	-0.324189	1.17743	0	0	-	-0.446794	2.78903	0	0	-	-0.00155759	0.00101877	0	0	-	-0.124163	0.611178	0
YCR069W|CPR4|CYP4|SCC3|YCR070W	YCR069W	chrIII:239054-240011	+	957	0.744528	5.53211	-0.416237	0	0	0	-	0.102303	0	0	0	-	-0.410762	0	0	0	-	0.11329	0	0	0	-	0.51854	0	0	0	-	0.00547484	0	0	0	-	0.529527	0	0	0	-	-0.513065	0	0	0	-	0.0109868	0	0
YCR071C|IMG2	YCR071C	chrIII:240102-240543	-	441	0.603566	7.00501	-0.0318314	0	0	0	-	0.349383	0	0	0	-	0.331457	0	0	0	-	-0.230576	0.880516	0	0	-	0.381214	0	0	0	-	0.363289	0	0	0	-	-0.198744	0.91745	0	0	-	-0.0179259	0	0	0	-	-0.579959	4.47814	0
YCR073C|SSK22	YCR073C	chrIII:242587-246583	-	3996	0.896449	41.4525	-0.128319	1.30373	0	0	-	-0.11811	1.33918	0	0	-	-0.325725	7.56341	0	0	-	0.570724	14.7994	0	0	-	0.0102093	0.053644	0	0	-	-0.197406	2.11796	0	0	-	0.699043	23.2613	0	0	-	-0.207615	2.24702	0	0	-	0.688833	24.8952	0
YCR073W-A|SOL2|YCRX13W	YCR073W-A	chrIII:246962-247910	+	948	1.31605	12.7237	-0.420853	0	0	0	-	0.262502	0	0	0	-	-0.568202	0	0	0	-	-0.429315	0	0	0	-	0.683355	0	0	0	-	-0.147349	0	0	0	-	-0.00846227	0	0	0	-	-0.830703	0	0	0	-	-0.691817	0	0
YCR075W-A|1773	YCR075W-A	chrIII:248974-249202	+	228	1.03842	19.0094	0.406132	0	0	0	-	0.162839	0	0	0	-	0.97255	0	0	0	-	0.852426	6.77877	0	0	-	-0.243293	0	0	0	-	0.566418	0	0	0	-	0.446294	2.30433	0	0	-	0.809711	0	0	0	-	0.689587	0	0
YCR076C|1775	YCR076C	chrIII:249292-250045	-	753	0.675483	8.83337	0.359807	0	0	0	-	0.280345	1.45258	0	0	-	0.269547	0	0	0	-	-0.217693	0.857928	0	0	-	-0.0794627	0	0	0	-	-0.0902597	0.247212	0	0	-	-0.5775	4.2637	0	0	-	-0.010797	0.00241828	0	0	-	-0.498038	3.75087	0
YCR079W|PTC6|AUP1|PPP2	YCR079W	chrIII:252844-254173	+	1329	1.54208	57.2617	-0.106765	0.453074	0	0	-	-0.227619	1.75676	0	0	-	-0.406652	4.70095	0	0	-	0.813434	10.0623	0	0	-	-0.120854	0	0	0	-	-0.299887	1.91628	0	0	-	0.920199	13.4726	0	0	-	-0.179033	0.896741	0	0	-	1.04105	19.5376	0
YCR081W|SRB8|GIG1|MED12|NUT6|SSN5|YCR080W	YCR081W	chrIII:254370-258654	+	4284	1.24908	28.2346	-0.273088	1.30659	0	0	-	-0.38487	2.59861	0	0	-	0.101406	0.496736	0	0	-	-0.963696	13.5689	0	0	-	-0.111782	0	0	0	-	0.374494	1.6432	0	0	-	-0.690608	7.64372	0	0	-	0.486276	2.48721	0	0	-	-0.578826	6.24044	0
YCR084C|TUP1|AAR1|AER2|AMM1|CRT4|CYC9|FLK1|ROX4|SFL2|UMR7	YCR084C	chrIII:260310-262452	-	2142	1.29935	24.3888	-0.0362358	0	0	0	-	0.0593002	0	0	0	-	0.137615	0	0	0	-	0.127273	0.415522	0	0	-	0.095536	0	0	0	-	0.173851	0	0	0	-	0.163508	0.679163	0	0	-	0.0783147	0	0	0	-	0.0679724	0.289039	0
YCR086W|CSM1	YCR086W	chrIII:263391-263964	+	573	0.670633	11.446	-0.278646	0	0	0	-	-0.118908	0.560643	0	0	-	0.257664	0	0	0	-	0.391987	2.40398	0	0	-	0.159738	0	0	0	-	0.53631	3.74133	0	0	-	0.670633	7.17119	0	0	-	0.376572	1.94429	0	0	-	0.510896	4.78672	0
YCR087C-A|1797	YCR087C-A	chrIII:264005-264467	-	462	0.63548	9.58573	0.135632	0	0	0	-	0.461438	3.4825	0	0	-	0.459205	0	0	0	-	0.243876	1.05353	0	0	-	0.325806	0	0	0	-	0.323573	1.29178	0	0	-	0.108244	0.476952	0	0	-	-0.0022328	0.00101877	0	0	-	-0.217562	1.17708	0
YCR088W|ABP1	YCR088W	chrIII:265067-266846	+	1779	0.619817	12.135	-0.332713	2.18281	0	0	-	-0.55784	6.52615	0	0	-	0.0619775	0.315837	0	0	-	-0.0571968	0.234292	0	0	-	-0.225127	0	0	0	-	0.39469	2.42128	0	0	-	0.275516	1.89108	0	0	-	0.619817	5.68145	0	0	-	0.500643	5.66015	0
YCR089W|FIG2	YCR089W	chrIII:267433-272263	+	4830	1.34309	116.771	0.171758	1.23466	0	0	-	0.299977	3.2974	0	0	-	0.150993	1.30507	0	0	-	-0.213379	1.65347	0	0	-	0.128218	0.64821	0	0	-	-0.0207655	0.0558614	0	0	-	-0.385138	4.86343	0	0	-	-0.148984	0.715728	0	0	-	-0.513356	8.83141	0
YCR092C|MSH3	YCR092C	chrIII:276763-279820	-	3057	2.12022	265.652	1.09119	49.4355	0	0	-	1.23911	68.2415	0	0	-	0.866543	33.4411	0	0	-	0.0751206	0.523786	0	0	-	0.147918	0.74922	0	0	-	-0.224651	1.46382	0	0	-	-1.01607	39.3469	0	0	-	-0.372569	3.4743	0	0	-	-1.16399	55.4737	0
YCR093W|CDC39|NOT1|ROS1|SMD6	YCR093W	chrIII:280116-286443	+	6327	0.737815	7.97991	-0.213835	0	0	0	-	-0.0630607	0	0	0	-	0.244744	0	0	0	-	-0.109986	0.34928	0	0	-	0.150774	0	0	0	-	0.458579	0	0	0	-	0.103849	0.385971	0	0	-	0.307804	0	0	0	-	-0.0469253	0	0
YCR095C|OCA4	YCR095C	chrIII:288169-289258	-	1089	1.20446	59.8126	0.104824	0.427346	0	0	-	0.174381	1.02443	0	0	-	0.457528	4.53648	0	0	-	0.0420828	0.183016	0	0	-	0.0695568	0	0	0	-	0.352704	1.91628	0	0	-	-0.0627411	0.313541	0	0	-	0.283147	1.31157	0	0	-	-0.132298	0.825932	0
YCR097W|HMRA1|YCR097WB	YCR097W	chrIII:293834-294321	+	381	1.67497	26.3779	-0.802989	0	0	0	-	-0.786707	0	0	0	-	-1.07253	0	0	0	-	-0.579868	0	0	0	-	0.0162828	0	0	0	-	-0.269536	0	0	0	-	0.223121	0	0	0	-	-0.285819	0	0	0	-	0.206839	0	0
YCR105W|ADH7|ADHVII	YCR105W	chrIII:309069-310155	+	1086	2.3628	378.102	-0.0464044	0.307845	0	0	-	0.255491	4.14343	0	0	-	0.193274	2.65334	0	0	-	0.0637969	0.47808	0	0	-	0.301896	3.87834	0	0	-	0.239679	2.52801	0	0	-	0.110201	1.13761	0	0	-	-0.062217	0.343023	0	0	-	-0.191694	2.65951	0
YCR106W|RDS1	YCR106W	chrIII:310957-313456	+	2499	1.72668	142.113	-0.0959892	0.363221	0	0	-	-0.239655	1.69424	0	0	-	0.674518	7.85943	0	0	-	-0.799021	13.4246	0	0	-	-0.143666	0	0	0	-	0.770507	6.93076	0	0	-	-0.703032	10.6728	0	0	-	0.914173	10.7829	0	0	-	-0.559366	8.12319	0
YCR107W|AAD3	YCR107W	chrIII:313889-314981	+	1092	1.97962	77.8719	-0.16337	0	0	0	-	0.0794021	0	0	0	-	0.92532	0	0	0	-	0.477318	2.27225	0	0	-	0.242773	0	0	0	-	1.08869	0	0	0	-	0.640689	4.34554	0	0	-	0.845918	0	0	0	-	0.397916	0	0
YLL061W|MMP1	YLL061W	chrXII:17955-19707	+	1752	1.94724	521.061	0.494315	23.6042	0	0	-	0.533643	31.7377	0	0	-	0.806715	66.9001	0	0	-	0.0716155	0.782164	0	0	-	0.0393281	0.355795	0	0	-	0.312401	6.02349	0	0	-	-0.422699	16.5645	0	0	-	0.273073	4.60879	0	0	-	-0.462027	22.423	0
YLL057C|JLP1	YLL057C	chrXII:25755-26994	-	1239	2.25266	217.68	0.359661	4.27882	0	0	-	0.585271	12.3215	0	0	-	0.132031	1.24709	0	0	-	0.0448774	0.265162	0	0	-	0.22561	1.52772	0	0	-	-0.22763	1.58781	0	0	-	-0.314783	3.77007	0	0	-	-0.45324	5.11985	0	0	-	-0.540394	10.37	0
YLL055W|YCT1	YLL055W	chrXII:30108-31704	+	1596	2.31263	134.608	-0.556544	0	0	0	-	-0.832495	7.16255	0	0	-	-0.755389	0	0	0	-	-2.10842	56.4629	0	0	-	-0.275951	0	0	0	-	-0.198845	0.517323	0	0	-	-1.55188	33.9605	0	0	-	0.0771055	0.145821	0	0	-	-1.27593	27.538	0
YLL054C|9636	YLL054C	chrXII:32672-35204	-	2532	0.732811	8.12328	-0.290439	0	0	0	-	-0.269925	0	0	0	-	-0.593552	0	0	0	-	-0.380779	1.47738	0	0	-	0.0205136	0	0	0	-	-0.303113	0	0	0	-	-0.0903404	0.318512	0	0	-	-0.323627	0	0	0	-	-0.110854	0	0
YLL052C|AQY2	YLL052C	chrXII:35911-36361	-	450	2.68645	173.364	0.476103	0	0	0	-	0.332674	2.57463	0	0	-	0.0344434	0	0	0	-	-0.724782	11.1228	0	0	-	-0.143429	0	0	0	-	-0.44166	2.62281	0	0	-	-1.20088	27.6668	0	0	-	-0.298231	1.41431	0	0	-	-1.05746	25.3399	0
YLL051C|FRE6	YLL051C	chrXII:37332-39471	-	2139	1.17908	34.2199	-0.0278962	0.112295	0	0	-	-0.141624	0.661496	0	0	-	-0.111373	0.596342	0	0	-	-0.971381	17.6249	0	0	-	-0.113727	0	0	0	-	-0.0834766	0.26623	0	0	-	-0.943485	16.4407	0	0	-	0.0302509	0.0580094	0	0	-	-0.829757	15.0672	0
YLL049W|LDB18	YLL049W	chrXII:40665-41205	+	540	1.18001	52.1693	0.387587	3.34001	0	0	-	0.511742	6.2813	0	0	-	-0.213578	1.7826	0	0	-	-0.133822	0.714851	0	0	-	0.124156	0.493297	0	0	-	-0.601164	6.44832	0	0	-	-0.521409	6.36155	0	0	-	-0.72532	10.0154	0	0	-	-0.645565	10.291	0
YLL048C|YBT1|BAT1	YLL048C	chrXII:41279-46265	-	4986	1.01006	27.6824	0.0785163	0.300496	0	0	-	0.174574	0.981253	0	0	-	0.396033	3.41273	0	0	-	0.458775	3.40836	0	0	-	0.0960574	0	0	0	-	0.317517	1.53686	0	0	-	0.380259	2.77662	0	0	-	0.22146	0.900819	0	0	-	0.284201	2.03132	0
YLL046C|RNP1	YLL046C	chrXII:46713-47463	-	750	0.678787	8.6859	0.050294	0	0	0	-	-0.106783	0	0	0	-	0.059905	0	0	0	-	-0.347302	1.41352	0	0	-	-0.157077	0	0	0	-	0.00961103	0	0	0	-	-0.397596	2.09195	0	0	-	0.166688	0	0	0	-	-0.240519	1.18391	0
YLL045C|RPL8B|KRB1|SCL41	YLL045C	chrXII:47858-48629	-	771	1.93655	26.8187	-0.635713	0	0	0	-	-0.443894	0	0	0	-	-0.500643	0	0	0	-	0.293866	0	0	0	-	0.191819	0	0	0	-	0.13507	0	0	0	-	0.929579	0	0	0	-	-0.0567488	0	0	0	-	0.737761	0	0
YLL042C|ATG10|APG10	YLL042C	chrXII:52086-52590	-	504	0.971661	12.3633	-0.177666	0	0	0	-	0.178062	0	0	0	-	-0.0275042	0	0	0	-	-0.764454	0	0	0	-	0.355728	0	0	0	-	0.150162	0	0	0	-	-0.586788	0	0	0	-	-0.205566	0	0	0	-	-0.942516	0	0
YLL040C|VPS13|SOI1|VPT2	YLL040C	chrXII:54210-63645	-	9435	0.762114	17.5362	0.298772	1.92299	0	0	-	0.204361	1.29636	0	0	-	0.223526	1.5201	0	0	-	0.122029	0.525747	0	0	-	-0.0944112	0	0	0	-	-0.0752465	0.254236	0	0	-	-0.176743	1.01809	0	0	-	0.0191647	0.0257263	0	0	-	-0.082332	0.445607	0
YLL038C|ENT4	YLL038C	chrXII:65774-66518	-	744	0.88538	14.7618	-0.122735	0	0	0	-	-0.379506	2.59861	0	0	-	0.320861	0	0	0	-	-0.174736	0.660801	0	0	-	-0.256771	0	0	0	-	0.443596	2.07371	0	0	-	-0.0520013	0.243502	0	0	-	0.700367	4.66187	0	0	-	0.20477	1.16964	0
YLL036C|PRP19|PSO4	YLL036C	chrXII:66744-68256	-	1512	1.4664	39.448	-0.184956	0	0	0	-	-0.261574	1.69481	0	0	-	0.0566218	0	0	0	-	0.716462	5.87721	0	0	-	-0.0766175	0	0	0	-	0.241578	0.884218	0	0	-	0.901418	10.21	0	0	-	0.318195	1.45625	0	0	-	0.978036	13.2655	0
YLL035W|GRC3	YLL035W	chrXII:68579-70478	+	1899	1.05612	15.0815	-0.591255	0	0	0	-	-0.108431	0	0	0	-	-0.392459	0	0	0	-	-0.743458	4.48894	0	0	-	0.482824	0	0	0	-	0.198796	0	0	0	-	-0.152203	0	0	0	-	-0.284028	0	0	0	-	-0.635027	0	0
YLL034C|RIX7	YLL034C	chrXII:70632-73146	-	2514	0.874887	13.1031	0.0560628	0	0	0	-	-0.493244	0	0	0	-	0.0101415	0	0	0	-	-0.45827	2.42109	0	0	-	-0.549307	0	0	0	-	-0.0459213	0	0	0	-	-0.514333	3.29765	0	0	-	0.503386	0	0	0	-	0.0349738	0.15909	0
YLL033W|IRC19|GON2|RRG4	YLL033W	chrXII:73408-74101	+	693	1.16	30.1823	0.00405645	0.011366	0	0	-	0.587356	5.5765	0	0	-	-0.059517	0.303182	0	0	-	0.171933	0.724105	0	0	-	0.583299	0	0	0	-	-0.0635734	0.203106	0	0	-	0.167877	0.901831	0	0	-	-0.646873	4.84165	0	0	-	-0.415422	3.23413	0
YLL032C|9681	YLL032C	chrXII:74269-76747	-	2478	0.721971	6.61955	-0.000468919	0	0	0	-	-0.0127453	0.0418463	0	0	-	0.139605	0	0	0	-	-0.291001	1.25987	0	0	-	-0.0122764	0	0	0	-	0.140074	0.336298	0	0	-	-0.290532	1.53078	0	0	-	0.152351	0.40435	0	0	-	-0.278256	1.61729	0
YLL031C|GPI13|MPC1	YLL031C	chrXII:77151-80205	-	3054	1.18165	25.4342	0.82371	0	0	0	-	0.583758	4.57643	0	0	-	0.720591	0	0	0	-	-0.190399	0.760907	0	0	-	-0.239952	0	0	0	-	-0.103119	0.254236	0	0	-	-1.01411	11.9593	0	0	-	0.136833	0.343023	0	0	-	-0.774157	8.32545	0
YLL029W|FRA1|RUP2	YLL029W	chrXII:81460-83710	+	2250	1.45308	89.2021	-0.433692	3.01446	0	0	-	-0.258631	1.61093	0	0	-	-0.630033	7.80306	0	0	-	-0.825749	11.6091	0	0	-	0.175061	0	0	0	-	-0.19634	0.718256	0	0	-	-0.392057	3.42501	0	0	-	-0.371402	2.11702	0	0	-	-0.567118	6.99907	0
YLL028W|TPO1	YLL028W	chrXII:84803-86564	+	1761	1.44393	77.168	0.787727	14.5046	0	0	-	0.625582	10.6309	0	0	-	0.626546	10.6344	0	0	-	-0.0697957	0.370398	0	0	-	-0.162144	0	0	0	-	-0.16118	0.582178	0	0	-	-0.857522	17.0144	0	0	-	0.00096373	0.00101877	0	0	-	-0.695378	13.3329	0
YLL027W|ISA1	YLL027W	chrXII:87402-88155	+	753	2.2863	65.1083	-0.65629	4.41456	0	0	-	-1.71993	43.7528	0	0	-	-2.01742	63.4859	0	0	-	0.268887	0.943855	0	0	-	-1.06364	0	0	0	-	-1.36113	27.8937	0	0	-	0.925177	8.60051	0	0	-	-0.297483	1.57287	0	0	-	1.98882	49.3014	0
YLL026W|HSP104	YLL026W	chrXII:88622-91349	+	2727	1.46598	27.6613	-0.0353703	0	0	0	-	0.185287	0	0	0	-	0.810306	0	0	0	-	0.569759	0	0	0	-	0.220657	0	0	0	-	0.845677	0	0	0	-	0.605129	0	0	0	-	0.62502	0	0	0	-	0.384472	0	0
YLL024C|SSA2|YG102	YLL024C	chrXII:95565-97485	-	1920	1.6354	20.5184	-0.420073	0	0	0	-	0.336459	0	0	0	-	0.161082	0	0	0	-	0.237731	0	0	0	-	0.756532	0	0	0	-	0.581155	0	0	0	-	0.657804	0	0	0	-	-0.175377	0	0	0	-	-0.0987279	0	0
YLL023C|POM33	YLL023C	chrXII:97996-98836	-	840	1.09602	37.2263	-0.907652	13.5126	0	0	-	-0.915489	14.4885	0	0	-	-0.896026	14.1215	0	0	-	-0.243087	1.0716	0	0	-	-0.00783712	0	0	0	-	0.011626	0.0525658	0	0	-	0.664565	7.44428	0	0	-	0.0194632	0.0257263	0	0	-	0.672402	8.30402	0
YLL022C|HIF1	YLL022C	chrXII:99043-100201	-	1158	1.03117	8.57766	0.307411	0	0	0	-	0.604006	0	0	0	-	-0.00781474	0	0	0	-	1.02336	8.57766	0	0	-	0.296594	0	0	0	-	-0.315226	0	0	0	-	0.715949	0	0	0	-	-0.61182	0	0	0	-	0.419355	0	0
YLL021W|SPA2|FUS6|PEA1	YLL021W	chrXII:100946-105347	+	4401	1.24643	16.9025	-0.26495	0	0	0	-	-0.873882	0	0	0	-	-0.00442136	0	0	0	-	-1.24643	0	0	0	-	-0.608932	0	0	0	-	0.260529	0	0	0	-	-0.981477	0	0	0	-	0.869461	0	0	0	-	-0.372545	0	0
YLL019C|KNS1|L124	YLL019C	chrXII:105685-107899	-	2214	2.38522	118.49	-0.253855	0	0	0	-	-1.39588	30.2698	0	0	-	-0.766883	0	0	0	-	-1.20766	19.2405	0	0	-	-1.14202	0	0	0	-	-0.513028	2.74534	0	0	-	-0.953805	12.5671	0	0	-	0.628995	4.86773	0	0	-	0.188217	1.20959	0
YLL015W|BPT1	YLL015W	chrXII:116431-121111	+	4680	0.972817	38.3087	0.0165487	0.0540022	0	0	-	-0.20344	1.29636	0	0	-	-0.194268	1.30507	0	0	-	-0.714755	10.1091	0	0	-	-0.219988	0	0	0	-	-0.210817	0.807748	0	0	-	-0.731304	10.7365	0	0	-	0.00917171	0.00241828	0	0	-	-0.511315	6.63099	0
YLL013C|PUF3	YLL013C	chrXII:122074-124714	-	2640	0.845331	6.12215	0.74122	0	0	0	-	0.240229	0	0	0	-	-0.10411	0	0	0	-	0.0926444	0	0	0	-	-0.500991	0	0	0	-	-0.845331	0	0	0	-	-0.648576	0	0	0	-	-0.34434	0	0	0	-	-0.147585	0	0
YLL012W|YEH1	YLL012W	chrXII:125533-127255	+	1722	0.770172	10.4394	0.532949	0	0	0	-	0.387542	0	0	0	-	0.608757	0	0	0	-	0.193949	0.668773	0	0	-	-0.145407	0	0	0	-	0.075808	0	0	0	-	-0.339	1.58972	0	0	-	0.221215	0	0	0	-	-0.193593	0	0
YLL011W|SOF1	YLL011W	chrXII:127522-128992	+	1470	1.17566	18.1016	0.834086	0	0	0	-	0.32342	0	0	0	-	0.210929	0	0	0	-	0.755491	4.80718	0	0	-	-0.510666	0	0	0	-	-0.623156	0	0	0	-	-0.0785946	0.26207	0	0	-	-0.11249	0	0	0	-	0.432071	0	0
YLL010C|PSR1	YLL010C	chrXII:129329-130613	-	1284	0.842541	8.50881	-0.539421	0	0	0	-	-0.632783	0	0	0	-	-0.166206	0	0	0	-	-0.220691	0.646861	0	0	-	-0.0933627	0	0	0	-	0.373214	0	0	0	-	0.31873	0	0	0	-	0.466577	0	0	0	-	0.412092	0	0
YLL007C|9740	YLL007C	chrXII:134301-136299	-	1998	1.02815	14.5412	0.59701	0	0	0	-	0.681709	0	0	0	-	0.760308	0	0	0	-	0.106322	0.346532	0	0	-	0.0846988	0	0	0	-	0.163299	0	0	0	-	-0.490688	2.68664	0	0	-	0.0785999	0	0	0	-	-0.575386	0	0
YLL006W|MMM1|YME6	YLL006W	chrXII:136585-137866	+	1281	0.909231	10.3005	0.508616	0	0	0	-	0.297315	0	0	0	-	-0.156682	0	0	0	-	0.157422	0	0	0	-	-0.211301	0	0	0	-	-0.665298	0	0	0	-	-0.351194	0	0	0	-	-0.453997	0	0	0	-	-0.139893	0	0
YLL005C|SPO75	YLL005C	chrXII:137939-140546	-	2607	1.16161	343.199	0.119892	2.09026	0	0	-	0.203705	5.90246	0	0	-	0.200413	6.30804	0	0	-	-0.0946201	1.44434	0	0	-	0.0838123	0.864758	0	0	-	0.0805203	0.823751	0	0	-	-0.214512	6.37505	0	0	-	-0.00329197	0.00241828	0	0	-	-0.298325	13.0975	0
YLL003W|SFI1	YLL003W	chrXII:143200-146041	+	2841	1.01458	15.6399	-0.236065	0	0	0	-	-0.237972	0	0	0	-	-0.227172	0	0	0	-	-1.0083	9.37337	0	0	-	-0.00190722	0	0	0	-	0.00889271	0	0	0	-	-0.772238	6.1306	0	0	-	0.0107999	0	0	0	-	-0.770331	0	0
YLL002W|RTT109|KIM2|REM50	YLL002W	chrXII:146290-147601	+	1311	0.789158	9.15752	0.221267	0	0	0	-	0.308297	0	0	0	-	0.160539	0	0	0	-	0.114869	0.336141	0	0	-	0.0870304	0	0	0	-	-0.0607277	0	0	0	-	-0.106398	0	0	0	-	-0.147758	0	0	0	-	-0.193428	0	0
YLL001W|DNM1	YLL001W	chrXII:147889-150163	+	2274	0.925438	26.7109	-0.224034	0	0	0	-	-0.106222	0.464873	0	0	-	-0.347208	0	0	0	-	-0.455283	3.03923	0	0	-	0.117811	0	0	0	-	-0.123175	0.336298	0	0	-	-0.231249	1.26328	0	0	-	-0.240986	0.911304	0	0	-	-0.34906	2.51902	0
YLR001C|9762	YLR001C	chrXII:151388-153977	-	2589	1.18955	64.794	-0.00344992	0.011366	0	0	-	-0.186548	1.35168	0	0	-	-0.172685	1.30507	0	0	-	-0.250191	1.66024	0	0	-	-0.183099	0.796302	0	0	-	-0.169236	0.694482	0	0	-	-0.246741	1.92552	0	0	-	0.013863	0.0257263	0	0	-	-0.0636429	0.421929	0
YLR002C|NOC3	YLR002C	chrXII:154342-156334	-	1992	0.889959	7.41702	0.182444	0	0	0	-	0.114997	0	0	0	-	0.113452	0	0	0	-	-0.375365	0	0	0	-	-0.0674475	0	0	0	-	-0.0689921	0	0	0	-	-0.557809	0	0	0	-	-0.00154459	0	0	0	-	-0.490361	0	0
YLR004C|THI73	YLR004C	chrXII:157933-159505	-	1572	0.772166	63.6755	0.147939	1.79146	0	0	-	0.521325	18.4505	0	0	-	0.0388409	0.421511	0	0	-	0.50997	14.4254	0	0	-	0.373386	6.91651	0	0	-	-0.109098	0.77204	0	0	-	0.362031	7.35363	0	0	-	-0.482484	11.705	0	0	-	-0.0113551	0.102892	0
YLR005W|SSL1	YLR005W	chrXII:160048-161434	+	1386	1.35183	12.5145	1.05024	0	0	0	-	0.332784	0	0	0	-	-0.301591	0	0	0	-	-0.0642481	0	0	0	-	-0.717459	0	0	0	-	-1.35183	0	0	0	-	-1.11449	0	0	0	-	-0.634375	0	0	0	-	-0.397032	0	0
YLR006C|SSK1	YLR006C	chrXII:161754-163893	-	2139	0.894419	11.1356	-0.0588729	0	0	0	-	-0.320824	0	0	0	-	0.44857	0	0	0	-	-0.352351	1.52758	0	0	-	-0.261951	0	0	0	-	0.507443	0	0	0	-	-0.293478	1.43937	0	0	-	0.769394	0	0	0	-	-0.0315266	0.138875	0
YLR007W|NSE1	YLR007W	chrXII:164391-165402	+	1011	0.959543	137.766	-0.337494	6.15566	0	0	-	-0.418411	11.3092	0	0	-	-0.741236	39.5463	0	0	-	-0.332519	5.92698	0	0	-	-0.0809167	0.595104	0	0	-	-0.403742	8.78722	0	0	-	0.00497521	0.0339012	0	0	-	-0.322826	5.75791	0	0	-	0.0858919	1.0406	0
YLR010C|TEN1	YLR010C	chrXII:167319-167802	-	483	2.0561	40.9726	-0.604726	0	0	0	-	-0.515336	0	0	0	-	-1.00179	0	0	0	-	-1.60534	0	0	0	-	0.08939	0	0	0	-	-0.397069	0	0	0	-	-1.00061	0	0	0	-	-0.486459	0	0	0	-	-1.09	0	0
YLR014C|PPR1	YLR014C	chrXII:172267-174982	-	2715	0.949994	13.1976	0.450584	0	0	0	-	0.369935	0	0	0	-	0.321144	0	0	0	-	-0.306155	1.19123	0	0	-	-0.0806486	0	0	0	-	-0.129441	0	0	0	-	-0.756739	5.67732	0	0	-	-0.048792	0	0	0	-	-0.676091	0	0
YLR015W|BRE2|CPS60	YLR015W	chrXII:175226-176744	+	1518	0.806655	20.5973	0.4111	3.48764	0	0	-	0.100686	0.553019	0	0	-	0.504595	6.16729	0	0	-	-0.108214	0.532519	0	0	-	-0.310414	0	0	0	-	0.0934953	0.295879	0	0	-	-0.519314	5.91319	0	0	-	0.403909	2.67637	0	0	-	-0.208901	1.67713	0
YLR016C|PML1	YLR016C	chrXII:176801-177416	-	615	0.999406	46.1074	-0.345606	3.01446	0	0	-	-0.435616	5.41191	0	0	-	-0.652336	12.6567	0	0	-	-0.561074	7.99657	0	0	-	-0.0900099	0.425461	0	0	-	-0.306731	2.38163	0	0	-	-0.215468	1.81999	0	0	-	-0.216721	1.34519	0	0	-	-0.125459	1.0406	0
YLR017W|MEU1	YLR017W	chrXII:177607-178621	+	1014	1.57561	26.692	0.738204	0	0	0	-	0.402498	0	0	0	-	0.114405	0	0	0	-	0.286783	0	0	0	-	-0.335706	0	0	0	-	-0.623799	0	0	0	-	-0.451421	0	0	0	-	-0.288093	0	0	0	-	-0.115715	0	0
YLR018C|POM34	YLR018C	chrXII:178706-179606	-	900	1.76997	26.0368	-0.0955964	0	0	0	-	1.19985	0	0	0	-	-0.084526	0	0	0	-	0.681626	0	0	0	-	1.29544	0	0	0	-	0.0110704	0	0	0	-	0.777223	0	0	0	-	-1.28437	0	0	0	-	-0.518222	0	0
YLR021W|IRC25|DMP2|PBA3|POC3	YLR021W	chrXII:183622-184162	+	540	0.655899	30.9545	-0.0203285	0.115595	0	0	-	-0.0142266	0.0695734	0	0	-	-0.105819	0.916266	0	0	-	0.0082219	0.0453539	0	0	-	0.00610193	0.0210436	0	0	-	-0.08549	0.359526	0	0	-	0.0285504	0.200509	0	0	-	-0.0915919	0.436942	0	0	-	0.0224485	0.165178	0
YLR022C|SDO1	YLR022C	chrXII:184173-184926	-	753	0.536384	8.93743	-0.275634	0	0	0	-	0.0343621	0.119665	0	0	-	-0.176018	0	0	0	-	-0.394956	2.54432	0	0	-	0.309996	0	0	0	-	0.0996161	0.291897	0	0	-	-0.119322	0.588939	0	0	-	-0.21038	0.747508	0	0	-	-0.429318	3.62286	0
YLR024C|UBR2	YLR024C	chrXII:187662-193281	-	5619	0.830563	23.4187	-0.0498163	0.222366	0	0	-	0.0223742	0.0899201	0	0	-	0.132057	0.900737	0	0	-	-5.18488e-05	0.000448951	0	0	-	0.0721905	0.317448	0	0	-	0.181873	0.712261	0	0	-	0.0497644	0.281538	0	0	-	0.109683	0.397273	0	0	-	-0.022426	0.132768	0
YLR025W|SNF7|DID1|RNS4|VPL5|VPS32	YLR025W	chrXII:194451-195174	+	723	1.50482	22.3129	-0.0969762	0	0	0	-	-0.265072	0	0	0	-	0.0253073	0	0	0	-	0.175593	0	0	0	-	-0.168095	0	0	0	-	0.122284	0	0	0	-	0.272569	0	0	0	-	0.290379	0	0	0	-	0.440664	0	0
YLR026C|SED5	YLR026C	chrXII:195449-196472	-	1023	1.21897	14.5608	0.359242	0	0	0	-	0.31108	0	0	0	-	0.127777	0	0	0	-	0.434697	0	0	0	-	-0.0481624	0	0	0	-	-0.231465	0	0	0	-	0.0754543	0	0	0	-	-0.183303	0	0	0	-	0.123617	0	0
YLR027C|AAT2|ASP5	YLR027C	chrXII:196828-198085	-	1257	2.23202	78.5035	0.0229587	0	0	0	-	0.347391	2.23419	0	0	-	0.234686	0	0	0	-	1.10204	12.304	0	0	-	0.324432	0	0	0	-	0.211727	0.640905	0	0	-	1.07908	12.1315	0	0	-	-0.112705	0.310392	0	0	-	0.754647	6.54216	0
YLR028C|ADE16	YLR028C	chrXII:199539-201315	-	1776	2.01325	74.1762	-0.34048	0	0	0	-	0.381732	0	0	0	-	-0.277108	0	0	0	-	-0.455878	2.23282	0	0	-	0.722212	0	0	0	-	0.063372	0	0	0	-	-0.115398	0.456494	0	0	-	-0.65884	0	0	0	-	-0.83761	7.49344	0
YLR029C|RPL15A|RPL10A	YLR029C	chrXII:201975-202590	-	615	1.13511	18.4776	0.398695	0	0	0	-	-0.173853	0	0	0	-	-0.264127	0	0	0	-	0.205743	0.646861	0	0	-	-0.572548	0	0	0	-	-0.662821	0	0	0	-	-0.192952	0.710014	0	0	-	-0.0902736	0	0	0	-	0.379596	2.1058	0
YLR030W|9826	YLR030W	chrXII:203289-204081	+	792	0.832005	67.3849	-0.239267	2.61604	0	0	-	-0.176474	1.96896	0	0	-	-0.253279	3.65109	0	0	-	0.194188	1.65347	0	0	-	0.0627929	0.407959	0	0	-	-0.0140123	0.0525658	0	0	-	0.433455	7.78432	0	0	-	-0.0768052	0.427288	0	0	-	0.370662	6.41007	0
YLR031W|9828	YLR031W	chrXII:204224-204785	+	561	1.00973	42.7366	-0.543476	5.12771	0	0	-	-0.360623	3.04527	0	0	-	-0.217701	1.48084	0	0	-	-0.197738	0.971913	0	0	-	0.182853	0	0	0	-	0.325775	1.91628	0	0	-	0.345738	2.77365	0	0	-	0.142922	0.563087	0	0	-	0.162885	1.06722	0
YLR033W|RSC58	YLR033W	chrXII:208760-210269	+	1509	1.10538	14.2553	-0.561016	0	0	0	-	-0.0861905	0	0	0	-	-0.548242	0	0	0	-	-0.553278	0	0	0	-	0.474825	0	0	0	-	0.0127743	0	0	0	-	0.00773829	0	0	0	-	-0.462051	0	0	0	-	-0.467087	0	0
YLR034C|SMF3	YLR034C	chrXII:210511-211933	-	1422	0.870303	18.6503	0.283132	0	0	0	-	-0.0681516	0.317538	0	0	-	0.616711	0	0	0	-	0.177818	0.724105	0	0	-	-0.351283	0	0	0	-	0.333579	1.38542	0	0	-	-0.105314	0.476952	0	0	-	0.684862	4.95621	0	0	-	0.245969	1.56366	0
YLR035C|MLH2	YLR035C	chrXII:212368-214456	-	2088	0.566588	5.26491	0.168086	0	0	0	-	0.0991047	0.457883	0	0	-	-0.17654	0	0	0	-	-0.398502	2.70417	0	0	-	-0.0689813	0	0	0	-	-0.344626	1.60716	0	0	-	-0.566588	5.26491	0	0	-	-0.275645	1.2402	0	0	-	-0.497607	4.86162	0
YLR036C|9845	YLR036C	chrXII:221520-222132	-	612	0.986891	30.4036	-0.19673	1.87042	0	0	-	0.337717	4.54149	0	0	-	0.790161	21.0271	0	0	-	0.30852	3.26367	0	0	-	0.534447	8.7732	0	0	-	0.986891	30.4036	0	0	-	0.50525	8.9487	0	0	-	0.452444	4.575	0	0	-	-0.0291972	0.222886	0
YLR038C|COX12	YLR038C	chrXII:224920-225172	-	252	0.820422	19.7108	0.493289	4.27225	0	0	-	0.493348	4.87633	0	0	-	0.410874	4.00391	0	0	-	0.326731	2.14806	0	0	-	5.93768e-05	0	0	0	-	-0.0824151	0.273649	0	0	-	-0.166558	0.930602	0	0	-	-0.0824745	0.231707	0	0	-	-0.166617	1.05183	0
YLR039C|RIC1	YLR039C	chrXII:225425-228596	-	3171	0.617283	7.67768	0.357612	0	0	0	-	0.0202877	0	0	0	-	-0.10714	0	0	0	-	0.377653	1.44786	0	0	-	-0.337325	0	0	0	-	-0.464753	0	0	0	-	0.0200402	0.0574112	0	0	-	-0.127428	0	0	0	-	0.357365	0	0
YLR040C|9853	YLR040C	chrXII:228907-229582	-	675	1.43625	71.5204	-0.0375426	0.154425	0	0	-	-0.55536	7.71833	0	0	-	0.0660179	0.389218	0	0	-	-0.706708	11.6762	0	0	-	-0.517818	0	0	0	-	0.103561	0.336298	0	0	-	-0.669165	10.7321	0	0	-	0.621378	6.99523	0	0	-	-0.151348	1.21528	0
YLR042C|9857	YLR042C	chrXII:229965-230451	-	486	1.43873	77.6369	-0.147718	0.762314	0	0	-	-0.0918648	0.519178	0	0	-	-0.666571	11.8581	0	0	-	-0.199968	1.08554	0	0	-	0.0558535	0	0	0	-	-0.518853	5.18557	0	0	-	-0.0522498	0.290585	0	0	-	-0.574706	6.55729	0	0	-	-0.108103	0.717843	0
YLR043C|TRX1|LMA1	YLR043C	chrXII:231701-232013	-	312	1.68887	49.0143	-0.0465084	0	0	0	-	0.177637	0	0	0	-	0.387417	0	0	0	-	0.491291	2.04959	0	0	-	0.224145	0	0	0	-	0.433925	0	0	0	-	0.537799	2.73753	0	0	-	0.20978	0	0	0	-	0.313654	0	0
YLR044C|PDC1	YLR044C	chrXII:232389-234081	-	1692	2.03555	68.8094	-0.338674	1.61216	0	0	-	0.269977	1.22916	0	0	-	-0.445768	2.92791	0	0	-	-0.0260195	0.0744787	0	0	-	0.608651	0	0	0	-	-0.107094	0.273649	0	0	-	0.312655	1.57674	0	0	-	-0.715746	4.31646	0	0	-	-0.295997	1.517	0
YLR045C|STU2	YLR045C	chrXII:235036-237703	-	2667	0.54602	5.34854	0.0736881	0.256965	0	0	-	0.238412	1.4464	0	0	-	0.282011	1.79907	0	0	-	0.00334938	0.0176521	0	0	-	0.164724	0	0	0	-	0.208322	0.689279	0	0	-	-0.0703388	0.324976	0	0	-	0.0435983	0.095966	0	0	-	-0.235063	1.48907	0
YLR046C|RLA1	YLR046C	chrXII:238000-238813	-	813	0.864702	12.6486	-0.178092	0	0	0	-	-0.279319	0	0	0	-	-0.0378256	0	0	0	-	-0.643512	3.93399	0	0	-	-0.101226	0	0	0	-	0.140267	0	0	0	-	-0.465419	0	0	0	-	0.241493	0	0	0	-	-0.364193	0	0
YLR047C|FRE8	YLR047C	chrXII:239346-241407	-	2061	1.44273	54.3511	0.32486	2.01446	0	0	-	-0.504211	5.80077	0	0	-	-0.0603992	0.320859	0	0	-	-0.211957	1.08845	0	0	-	-0.829071	0	0	0	-	-0.385259	2.20459	0	0	-	-0.536817	5.31504	0	0	-	0.443811	3.41235	0	0	-	0.292254	2.59245	0
YLR048W|RPS0B|NAB1B|YST2	YLR048W	chrXII:242231-243349	+	759	0.780183	8.0166	0.0961559	0	0	0	-	0.118659	0	0	0	-	0.253121	0	0	0	-	0.442187	1.69914	0	0	-	0.0225036	0	0	0	-	0.156966	0	0	0	-	0.346031	0	0	0	-	0.134462	0	0	0	-	0.323527	0	0
YLR050C|9875	YLR050C	chrXII:245586-246072	-	486	0.612762	39.0449	0.167533	1.58644	0	0	-	-0.0955516	0.814194	0	0	-	0.0776514	0.706794	0	0	-	0.165627	1.39756	0	0	-	-0.263084	2.67218	0	0	-	-0.0898811	0.429833	0	0	-	-0.00190566	0.00926658	0	0	-	0.173203	1.33736	0	0	-	0.261178	3.816	0
YLR053C|9881	YLR053C	chrXII:248099-248426	-	327	1.04961	17.8654	-0.378364	0	0	0	-	0.0106004	0.0418463	0	0	-	-0.21591	0	0	0	-	-0.277994	1.12949	0	0	-	0.388964	0	0	0	-	0.162453	0.415004	0	0	-	0.10037	0.41988	0	0	-	-0.226511	0.694294	0	0	-	-0.288594	1.66464	0
YLR054C|OSW2	YLR054C	chrXII:248716-250978	-	2175	2.0012	244.383	0.0825921	0.492241	0	0	-	0.200296	2.14155	0	0	-	-0.425586	9.06071	0	0	-	0.0426132	0.261305	0	0	-	0.117704	0.689147	0	0	-	-0.508178	8.44717	0	0	-	-0.0399789	0.292344	0	0	-	-0.625883	14.0339	0	0	-	-0.157683	1.59326	0
YLR055C|SPT8	YLR055C	chrXII:251271-253080	-	1809	0.854573	24.1024	-0.00793116	0	0	0	-	-0.166676	0.733811	0	0	-	-0.408878	0	0	0	-	-0.221757	0.964764	0	0	-	-0.158744	0	0	0	-	-0.400947	2.03861	0	0	-	-0.213825	1.09783	0	0	-	-0.242203	0.956051	0	0	-	-0.055081	0.267322	0
YLR056W|ERG3|PSO6|SYR1	YLR056W	chrXII:253860-254958	+	1098	0.622534	3.22022	0.130175	0	0	0	-	0.238315	0	0	0	-	0.142372	0	0	0	-	0.622534	0	0	0	-	0.108139	0	0	0	-	0.0121969	0	0	0	-	0.492358	0	0	0	-	-0.0959426	0	0	0	-	0.384219	0	0
YLR057W|9890	YLR057W	chrXII:255305-257855	+	2550	0.918226	11.5502	-0.153164	0	0	0	-	-0.0559604	0.197502	0	0	-	0.765062	0	0	0	-	0.4722	2.5456	0	0	-	0.0972033	0	0	0	-	0.918226	6.80701	0	0	-	0.625364	4.67457	0	0	-	0.821022	5.31159	0	0	-	0.528161	3.82359	0
YLR058C|SHM2|SHMT2	YLR058C	chrXII:257991-259401	-	1410	1.30839	9.28915	0.512602	0	0	0	-	0.173844	0	0	0	-	0.861617	0	0	0	-	1.30839	0	0	0	-	-0.338758	0	0	0	-	0.349015	0	0	0	-	0.795787	0	0	0	-	0.687773	0	0	0	-	1.13455	0	0
YLR059C|REX2|YNT20	YLR059C	chrXII:259737-260547	-	810	0.677763	39.838	0.0795447	0.453074	0	0	-	0.335199	4.72111	0	0	-	0.406228	6.98703	0	0	-	0.0109572	0.0656371	0	0	-	0.255654	2.14232	0	0	-	0.326683	2.99454	0	0	-	-0.0685875	0.519229	0	0	-	0.0710288	0.323151	0	0	-	-0.324242	4.66448	0
YLR060W|FRS1	YLR060W	chrXII:260978-262766	+	1788	1.32991	32.9701	0.111146	0	0	0	-	-0.39596	0	0	0	-	-0.166697	0	0	0	-	0.0155332	0.0453539	0	0	-	-0.507106	0	0	0	-	-0.277843	0	0	0	-	-0.0956127	0	0	0	-	0.229263	0	0	0	-	0.411493	0	0
YLR061W|RPL22A	YLR061W	chrXII:263193-263948	+	366	1.1683	9.39155	-0.817743	0	0	0	-	-0.663392	0	0	0	-	0.0258274	0	0	0	-	0.350555	0	0	0	-	0.154352	0	0	0	-	0.843571	0	0	0	-	1.1683	0	0	0	-	0.689219	0	0	0	-	1.01395	0	0
YLR063W|9903	YLR063W	chrXII:264156-265254	+	1098	1.58626	35.3784	-0.149042	0	0	0	-	-0.103272	0.456835	0	0	-	-0.0411016	0	0	0	-	1.06219	11.201	0	0	-	0.0457698	0	0	0	-	0.107941	0.295879	0	0	-	1.21123	15.1068	0	0	-	0.0621709	0.126085	0	0	-	1.16546	15.4276	0
YLR064W|PER33	YLR064W	chrXII:265455-266277	+	822	1.06444	28.1946	0.325351	1.94999	0	0	-	-0.208087	1.24284	0	0	-	-0.158357	0.968323	0	0	-	0.0265645	0.0931657	0	0	-	-0.533437	0	0	0	-	-0.483707	2.9931	0	0	-	-0.298786	1.87648	0	0	-	0.04973	0.11337	0	0	-	0.234651	1.57404	0
YLR065C|9907	YLR065C	chrXII:266372-266918	-	546	1.94974	40.7195	0.181953	0	0	0	-	-0.11743	0.528491	0	0	-	0.359398	0	0	0	-	1.68284	24.7954	0	0	-	-0.299383	0	0	0	-	0.177445	0.448332	0	0	-	1.50089	19.2882	0	0	-	0.476828	2.36652	0	0	-	1.80027	31.6993	0
YLR067C|PET309	YLR067C	chrXII:267812-270710	-	2898	1.11737	33.2539	0.513352	0	0	0	-	0.759093	8.89039	0	0	-	-0.0314681	0	0	0	-	0.0216147	0.0771242	0	0	-	0.24574	0	0	0	-	-0.54482	3.4898	0	0	-	-0.491738	4.01877	0	0	-	-0.790561	7.1373	0	0	-	-0.737478	8.63546	0
YLR069C|MEF1	YLR069C	chrXII:271629-273915	-	2286	0.877258	24.9696	-0.43546	0	0	0	-	0.0138092	0.0418463	0	0	-	0.053964	0	0	0	-	0.00865055	0.0379994	0	0	-	0.449269	0	0	0	-	0.489424	3.10214	0	0	-	0.444111	3.62551	0	0	-	0.0401548	0.095966	0	0	-	-0.00515862	0.026777	0
YLR070C|XYL2	YLR070C	chrXII:274140-275211	-	1071	1.24875	75.5195	0.302177	2.63349	0	0	-	0.37572	4.56064	0	0	-	0.643354	11.6789	0	0	-	0.158716	0.982235	0	0	-	0.073543	0.374176	0	0	-	0.341177	2.39503	0	0	-	-0.143461	1.01883	0	0	-	0.267634	1.52115	0	0	-	-0.217004	2.00282	0
YLR071C|RGR1|MED14	YLR071C	chrXII:275377-278626	-	3249	1.32595	25.8233	0.376643	0	0	0	-	0.550651	0	0	0	-	0.669005	0	0	0	-	-0.365196	1.70618	0	0	-	0.174008	0	0	0	-	0.292362	0	0	0	-	-0.741839	6.04618	0	0	-	0.118354	0	0	0	-	-0.915847	9.61659	0
YLR072W|9921	YLR072W	chrXII:278861-280943	+	2082	1.08937	18.2531	-0.512292	0	0	0	-	-0.0593487	0	0	0	-	0.033942	0	0	0	-	-0.0994457	0.293729	0	0	-	0.452943	0	0	0	-	0.546234	0	0	0	-	0.412846	2.15191	0	0	-	0.0932907	0	0	0	-	-0.0400969	0	0
YLR073C|RFU1	YLR073C	chrXII:281018-281621	-	603	0.945522	13.5777	0.145887	0	0	0	-	-0.453731	0	0	0	-	-0.322279	0	0	0	-	-0.196605	0.634022	0	0	-	-0.599619	0	0	0	-	-0.468166	0	0	0	-	-0.342492	1.57619	0	0	-	0.131452	0	0	0	-	0.257126	1.30209	0
YLR074C|BUD20	YLR074C	chrXII:281955-282456	-	501	1.29662	24.253	-0.156911	0	0	0	-	-0.296254	1.63674	0	0	-	0.492237	0	0	0	-	0.665264	4.15017	0	0	-	-0.139343	0	0	0	-	0.649148	3.41109	0	0	-	0.822176	6.808	0	0	-	0.788491	5.12414	0	0	-	0.961518	10.1101	0
YLR075W|RPL10|GRC5|QSR1	YLR075W	chrXII:282926-283592	+	666	1.3078	15.4943	0.574265	0	0	0	-	0.515456	0	0	0	-	0.450494	0	0	0	-	0.831309	0	0	0	-	-0.0588095	0	0	0	-	-0.123771	0	0	0	-	0.257044	0	0	0	-	-0.0649613	0	0	0	-	0.315854	0	0
YLR077W|FMP25|BCA1	YLR077W	chrXII:283871-285623	+	1752	0.564333	6.48827	-0.156133	0	0	0	-	0.362364	0	0	0	-	-0.149882	0	0	0	-	0.176145	0.590836	0	0	-	0.518497	0	0	0	-	0.00625187	0	0	0	-	0.332278	1.70351	0	0	-	-0.512245	0	0	0	-	-0.186219	0.861982	0
YLR078C|BOS1|SEC32	YLR078C	chrXII:285735-286559	-	735	0.797	7.93992	0.11977	0	0	0	-	0.234542	0	0	0	-	-0.392139	0	0	0	-	-0.346053	1.44434	0	0	-	0.114772	0	0	0	-	-0.511908	0	0	0	-	-0.465823	2.68664	0	0	-	-0.626681	0	0	0	-	-0.580595	4.20851	0
YLR079W|SIC1|SDB25	YLR079W	chrXII:286819-287674	+	855	0.562392	2.77287	0.17083	0	0	0	-	0.22195	0	0	0	-	0.24372	0	0	0	-	0.544133	0	0	0	-	0.0511196	0	0	0	-	0.0728903	0	0	0	-	0.373303	0	0	0	-	0.0217706	0	0	0	-	0.322183	0	0
YLR080W|EMP46	YLR080W	chrXII:287915-289250	+	1335	1.179	35.1884	0.0705248	0	0	0	-	-0.289165	1.66228	0	0	-	-0.185175	0	0	0	-	-0.423621	2.53055	0	0	-	-0.35969	0	0	0	-	-0.2557	0.810312	0	0	-	-0.494146	3.66268	0	0	-	0.10399	0.287706	0	0	-	-0.134456	0.716998	0
YLR081W|GAL2	YLR081W	chrXII:290211-291936	+	1725	1.84936	170.086	0.037249	0.212268	0	0	-	0.293109	3.31466	0	0	-	0.05319	0.394937	0	0	-	0.000984679	0.00925151	0	0	-	0.25586	1.9267	0	0	-	0.015941	0.0525658	0	0	-	-0.0362643	0.260047	0	0	-	-0.239919	1.57287	0	0	-	-0.292124	3.34882	0
YLR084C|RAX2	YLR084C	chrXII:296588-300251	-	3663	1.28985	41.1691	-0.758663	0	0	0	-	-1.21136	23.087	0	0	-	-0.301458	0	0	0	-	-0.727384	6.53681	0	0	-	-0.452702	0	0	0	-	0.457205	2.44525	0	0	-	0.0312792	0.13888	0	0	-	0.909907	9.99462	0	0	-	0.483981	4.59943	0
YLR085C|ARP6	YLR085C	chrXII:300672-301989	-	1317	1.70159	91.2957	-0.237752	1.12276	0	0	-	-0.728179	8.42228	0	0	-	-0.0231511	0.104858	0	0	-	-0.0366471	0.114742	0	0	-	-0.490427	0	0	0	-	0.214601	0.657902	0	0	-	0.201105	1.01809	0	0	-	0.705028	5.69614	0	0	-	0.691532	7.79028	0
YLR086W|SMC4	YLR086W	chrXII:302242-306499	+	4257	1.10301	30.5721	0.406589	0	0	0	-	0.2152	1.22057	0	0	-	0.419385	0	0	0	-	-0.462921	3.70845	0	0	-	-0.191389	0	0	0	-	0.0127954	0.0525658	0	0	-	-0.86951	11.9081	0	0	-	0.204184	0.693114	0	0	-	-0.678121	8.60079	0
YLR087C|CSF1	YLR087C	chrXII:306854-315731	-	8877	1.10661	42.2461	0.253643	2.01079	0	0	-	-0.315417	3.80227	0	0	-	-0.368245	5.42345	0	0	-	-0.852971	26.4627	0	0	-	-0.56906	8.12869	0	0	-	-0.621888	9.10886	0	0	-	-1.10661	41.3291	0	0	-	-0.0528273	0.211763	0	0	-	-0.537554	12.4737	0
YLR088W|GAA1|END2	YLR088W	chrXII:316106-317951	+	1845	0.806539	12.5586	0.324808	0	0	0	-	0.444726	3.75877	0	0	-	0.333164	0	0	0	-	0.459732	3.26265	0	0	-	0.119918	0	0	0	-	0.00835681	0.0525658	0	0	-	0.134925	0.634117	0	0	-	-0.111561	0.332669	0	0	-	0.0150064	0.0671569	0
YLR090W|XDJ1	YLR090W	chrXII:320700-322080	+	1380	0.82408	6.95077	0.277631	0	0	0	-	-0.105734	0	0	0	-	0.153059	0	0	0	-	-0.0784262	0	0	0	-	-0.383366	0	0	0	-	-0.124572	0	0	0	-	-0.356058	0	0	0	-	0.258793	0	0	0	-	0.0273081	0	0
YLR091W|GEP5|RRG5	YLR091W	chrXII:322296-323178	+	882	0.509127	6.73362	0.277457	2.02536	0	0	-	0.509127	6.32933	0	0	-	0.486431	6.37036	0	0	-	0.412991	3.84216	0	0	-	0.231671	1.07105	0	0	-	0.208974	0.939179	0	0	-	0.135534	0.828216	0	0	-	-0.0226964	0.0447472	0	0	-	-0.0961362	0.60356	0
YLR092W|SUL2	YLR092W	chrXII:323543-326225	+	2682	1.94458	787.986	0.308569	14.6992	0	0	-	0.576649	59.3506	0	0	-	0.331775	18.5144	0	0	-	0.521446	40.7614	0	0	-	0.268079	8.45036	0	0	-	0.0232057	0.237479	0	0	-	0.212876	6.41742	0	0	-	-0.244873	6.55729	0	0	-	-0.0552028	0.953014	0
YLR093C|NYV1|MAM2	YLR093C	chrXII:326512-327415	-	762	0.896178	4.90775	0.602369	0	0	0	-	0.4215	0	0	0	-	0.508016	0	0	0	-	0.896178	0	0	0	-	-0.180869	0	0	0	-	-0.0943528	0	0	0	-	0.293808	0	0	0	-	0.0865161	0	0	0	-	0.474677	0	0
YLR095C|IOC2	YLR095C	chrXII:329676-332115	-	2439	1.1139	54.3251	0.105035	0.589193	0	0	-	-0.482178	8.38991	0	0	-	0.213484	1.93716	0	0	-	-0.45189	6.5019	0	0	-	-0.587213	9.42288	0	0	-	0.108449	0.415004	0	0	-	-0.556925	10.0544	0	0	-	0.695662	13.0518	0	0	-	0.0302879	0.243567	0
YLR096W|KIN2	YLR096W	chrXII:332589-336033	+	3444	0.96992	11.6023	0.33924	0	0	0	-	0.933448	0	0	0	-	0.109906	0	0	0	-	0.379578	0	0	0	-	0.594208	0	0	0	-	-0.229334	0	0	0	-	0.0403381	0	0	0	-	-0.823542	0	0	0	-	-0.55387	0	0
YLR098C|CHA4|SIL2|SIL3	YLR098C	chrXII:337526-339473	-	1947	0.769553	37.1351	0.0229179	0.115595	0	0	-	-0.111789	0.764125	0	0	-	0.188214	1.69296	0	0	-	0.221692	1.58497	0	0	-	-0.134707	0.689147	0	0	-	0.165297	0.799197	0	0	-	0.198774	1.58972	0	0	-	0.300003	2.27431	0	0	-	0.33348	4.0463	0
YLR099C|ICT1	YLR099C	chrXII:339743-340928	-	1185	1.08746	24.7819	-0.150048	0.813698	0	0	-	0.112901	0.594422	0	0	-	0.238832	1.76087	0	0	-	0.754756	9.13462	0	0	-	0.262949	0	0	0	-	0.38888	2.56513	0	0	-	0.904804	13.8708	0	0	-	0.125932	0.463748	0	0	-	0.641855	7.66391	0
YLR100W|ERG27	YLR100W	chrXII:341809-342853	+	1044	1.39028	59.3143	-0.0289874	0.115595	0	0	-	0.375603	3.44853	0	0	-	-0.301001	2.69674	0	0	-	0.0620736	0.274522	0	0	-	0.40459	0	0	0	-	-0.272014	1.52139	0	0	-	0.091061	0.51406	0	0	-	-0.676604	7.54931	0	0	-	-0.313529	2.69062	0
YLR103C|CDC45|SLD4	YLR103C	chrXII:343988-345941	-	1953	1.02956	5.19066	0.785407	0	0	0	-	0.289366	0	0	0	-	0.195992	0	0	0	-	-0.244154	0	0	0	-	-0.496042	0	0	0	-	-0.589416	0	0	0	-	-1.02956	0	0	0	-	-0.0933742	0	0	0	-	-0.53352	0	0
YLR105C|SEN2	YLR105C	chrXII:347046-348180	-	1134	0.65288	5.9867	-0.0209983	0	0	0	-	0.0163297	0	0	0	-	-0.25271	0	0	0	-	-0.077939	0	0	0	-	0.037328	0	0	0	-	-0.231711	0	0	0	-	-0.0569406	0	0	0	-	-0.269039	0	0	0	-	-0.0942687	0	0
YLR106C|MDN1|REA1	YLR106C	chrXII:349005-363738	-	14733	1.29857	65.5999	0.154818	0.898548	0	0	-	-0.0972473	0.564425	0	0	-	0.186232	1.48775	0	0	-	-0.384767	4.06801	0	0	-	-0.252066	1.55424	0	0	-	0.0314132	0.10868	0	0	-	-0.539585	7.9687	0	0	-	0.283479	1.7378	0	0	-	-0.287519	3.15086	0
YLR107W|REX3	YLR107W	chrXII:364115-365330	+	1215	1.51294	89.1039	0.722018	15.516	0	0	-	0.870922	25.7628	0	0	-	0.565448	11.0244	0	0	-	0.180365	1.31563	0	0	-	0.148904	0.689147	0	0	-	-0.15657	0.689279	0	0	-	-0.541654	8.35124	0	0	-	-0.305474	2.0474	0	0	-	-0.690558	14.7436	0
YLR108C|10003	YLR108C	chrXII:366666-368124	-	1458	1.10833	47.4824	0.0463902	0.160519	0	0	-	-0.10883	0.512388	0	0	-	-0.206543	1.26623	0	0	-	-0.586086	5.35114	0	0	-	-0.15522	0	0	0	-	-0.252934	0.947716	0	0	-	-0.632476	6.57782	0	0	-	-0.0977133	0.296409	0	0	-	-0.477256	4.74258	0
YLR109W|AHP1	YLR109W	chrXII:368780-369311	+	531	1.50814	37.1526	-0.211165	0	0	0	-	0.173785	0.628675	0	0	-	0.296935	0	0	0	-	-0.350923	1.52758	0	0	-	0.384951	0	0	0	-	0.5081	2.22941	0	0	-	-0.139758	0.580946	0	0	-	0.12315	0.281116	0	0	-	-0.524708	3.71947	0
YLR113W|HOG1|SSK3	YLR113W	chrXII:371619-372927	+	1308	1.81802	70.8275	0.110214	0.358137	0	0	-	-0.372747	2.60385	0	0	-	0.338686	2.01449	0	0	-	-0.456095	3.11906	0	0	-	-0.482961	0	0	0	-	0.228471	0.657902	0	0	-	-0.566309	4.84324	0	0	-	0.711432	5.11985	0	0	-	-0.0833482	0.440712	0
YLR114C|AVL9	YLR114C	chrXII:374943-377238	-	2295	0.656101	7.53305	-0.228127	0	0	0	-	-0.199043	0	0	0	-	-0.040146	0	0	0	-	-0.45661	2.23054	0	0	-	0.0290845	0	0	0	-	0.187981	0	0	0	-	-0.228483	1.01883	0	0	-	0.158897	0	0	0	-	-0.257568	0	0
YLR115W|CFT2|YDH1	YLR115W	chrXII:377984-380564	+	2580	1.42686	17.3045	0.505617	0	0	0	-	-0.0270463	0	0	0	-	-0.0234446	0	0	0	-	-0.447121	0	0	0	-	-0.532664	0	0	0	-	-0.529062	0	0	0	-	-0.952739	0	0	0	-	0.00360169	0	0	0	-	-0.420075	0	0
YLR117C|CLF1|NTC77|SYF3	YLR117C	chrXII:382470-384534	-	2064	0.541354	6.71073	0.280111	0	0	0	-	0.271727	1.47882	0	0	-	-0.0765658	0	0	0	-	0.0307865	0.0931657	0	0	-	-0.00838426	0	0	0	-	-0.356677	1.44839	0	0	-	-0.249324	1.22601	0	0	-	-0.348293	1.41431	0	0	-	-0.24094	1.32995	0
YLR119W|SRN2|SRN10|VPL16|VPS37	YLR119W	chrXII:385533-386175	+	642	1.33209	36.177	0.116355	0.426163	0	0	-	0.520355	4.39576	0	0	-	0.131095	0.682898	0	0	-	-0.00428826	0.0230555	0	0	-	0.403999	0	0	0	-	0.0147399	0.0525658	0	0	-	-0.120644	0.582388	0	0	-	-0.389259	1.82531	0	0	-	-0.524643	4.78672	0
YLR120C|YPS1|YAP3	YLR120C	chrXII:386510-388220	-	1710	1.01777	17.7437	-0.221359	0	0	0	-	0.0935191	0.418959	0	0	-	0.738186	0	0	0	-	0.269118	1.12819	0	0	-	0.314879	0	0	0	-	0.959545	8.53925	0	0	-	0.490477	3.61817	0	0	-	0.644667	3.61908	0	0	-	0.175599	0.92288	0
YLR121C|YPS3|YPS4	YLR121C	chrXII:388743-390270	-	1527	0.788642	104.261	0.436499	20.295	0	0	-	0.366439	16.1987	0	0	-	0.176876	4.43988	0	0	-	0.370533	14.2013	0	0	-	-0.0700595	0.68475	0	0	-	-0.259623	5.34892	0	0	-	-0.0659662	0.850779	0	0	-	-0.189564	3.07773	0	0	-	0.00409321	0.0455823	0
YLR126C|10046	YLR126C	chrXII:394764-395520	-	756	0.780159	21.3391	0.000377415	0.00489438	0	0	-	-0.0149735	0.0526929	0	0	-	0.472453	5.31699	0	0	-	0.210599	1.12551	0	0	-	-0.0153509	0	0	0	-	0.472076	3.39124	0	0	-	0.210222	1.3915	0	0	-	0.487427	3.61018	0	0	-	0.225573	1.7074	0
YLR127C|APC2|RSI1|TID2	YLR127C	chrXII:395757-398319	-	2562	1.0225	33.3722	-0.370478	2.63475	0	0	-	-0.176254	1.02443	0	0	-	-0.341661	2.89466	0	0	-	0.61073	5.16302	0	0	-	0.194223	0	0	0	-	0.0288165	0.0788182	0	0	-	0.981208	14.7167	0	0	-	-0.165407	0.665532	0	0	-	0.786985	10.1811	0
YLR129W|DIP2|UTP12	YLR129W	chrXII:399656-402488	+	2832	0.73022	10.3984	0.320046	0	0	0	-	0.401997	0	0	0	-	0.275274	0	0	0	-	0.215156	0.766182	0	0	-	0.0819518	0	0	0	-	-0.0447713	0	0	0	-	-0.10489	0.388364	0	0	-	-0.126723	0	0	0	-	-0.186842	0	0
YLR130C|ZRT2	YLR130C	chrXII:402793-404062	-	1269	0.780518	11.9483	0.0968988	0	0	0	-	0.158073	0.726163	0	0	-	0.247636	0	0	0	-	-0.305461	1.68499	0	0	-	0.0611742	0	0	0	-	0.150737	0.409838	0	0	-	-0.402359	3.0386	0	0	-	0.0895631	0.228146	0	0	-	-0.463534	4.22488	0
YLR131C|ACE2	YLR131C	chrXII:404509-406822	-	2313	1.1657	24.1996	-0.12247	0	0	0	-	-0.446743	0	0	0	-	-0.0121977	0	0	0	-	-0.31525	1.3209	0	0	-	-0.324273	0	0	0	-	0.110273	0	0	0	-	-0.192779	0.854321	0	0	-	0.434546	0	0	0	-	0.131494	0.643126	0
YLR132C|10059	YLR132C	chrXII:407282-408155	-	873	0.557317	4.9869	0.153152	0	0	0	-	0.182931	0	0	0	-	-0.0395164	0	0	0	-	0.20603	0.629359	0	0	-	0.0297791	0	0	0	-	-0.192668	0	0	0	-	0.0528781	0	0	0	-	-0.222447	0	0	0	-	0.023099	0	0
YLR133W|CKI1	YLR133W	chrXII:408444-410193	+	1749	0.971786	7.66495	0.406213	0	0	0	-	0.374269	0	0	0	-	0.80186	0	0	0	-	0.455918	0	0	0	-	-0.0319437	0	0	0	-	0.395647	0	0	0	-	0.049705	0	0	0	-	0.427591	0	0	0	-	0.0816487	0	0
YLR135W|SLX4	YLR135W	chrXII:413280-415527	+	2247	1.35733	88.5394	-0.589672	9.27757	0	0	-	-0.442209	5.69621	0	0	-	-0.443963	6.22686	0	0	-	-0.0226281	0.0931657	0	0	-	0.147463	0.775014	0	0	-	0.145709	0.689279	0	0	-	0.567044	8.4213	0	0	-	-0.00175405	0.00101877	0	0	-	0.419581	5.34798	0
YLR136C|TIS11|CTH2	YLR136C	chrXII:415800-416658	-	858	1.55014	40.4073	-0.876878	0	0	0	-	-0.981706	14.0345	0	0	-	-0.927657	0	0	0	-	0.224608	0.766182	0	0	-	-0.104828	0	0	0	-	-0.0507795	0.131749	0	0	-	1.10149	13.994	0	0	-	0.0540489	0.122545	0	0	-	1.20631	19.0556	0
YLR137W|10070	YLR137W	chrXII:417005-418109	+	1104	0.791514	10.0711	-0.395646	0	0	0	-	-0.159063	0	0	0	-	-0.16028	0	0	0	-	-0.570784	3.15706	0	0	-	0.236583	0	0	0	-	0.235366	0	0	0	-	-0.175138	0.704999	0	0	-	-0.00121697	0	0	0	-	-0.411721	2.39995	0
YLR138W|NHA1	YLR138W	chrXII:418436-421394	+	2958	1.52861	61.8906	-0.1915	1.09211	0	0	-	0.110627	0.543499	0	0	-	0.0363895	0.204837	0	0	-	0.358549	2.27225	0	0	-	0.302127	0	0	0	-	0.22789	0.993076	0	0	-	0.550049	5.4542	0	0	-	-0.0742375	0.211763	0	0	-	0.247922	1.67713	0
YLR141W|RRN5	YLR141W	chrXII:423682-424774	+	1092	0.840807	19.2636	-0.277409	1.58644	0	0	-	0.22869	1.28334	0	0	-	0.204723	1.21152	0	0	-	-0.296255	1.60623	0	0	-	0.506099	0	0	0	-	0.482132	2.84819	0	0	-	-0.0188467	0.0805655	0	0	-	-0.0239664	0.0257263	0	0	-	-0.524945	5.09082	0
YLR142W|PUT1	YLR142W	chrXII:425185-426616	+	1431	1.70676	51.7306	-0.0914784	0	0	0	-	0.480447	3.57752	0	0	-	0.0576396	0	0	0	-	0.56534	3.84216	0	0	-	0.571926	0	0	0	-	0.149118	0.409838	0	0	-	0.656819	5.57335	0	0	-	-0.422808	1.9264	0	0	-	0.084893	0.374456	0
YLR143W|10084	YLR143W	chrXII:427328-429386	+	2058	1.50503	47.8413	0.259916	0	0	0	-	0.483348	0	0	0	-	-0.106442	0	0	0	-	-0.714735	5.37354	0	0	-	0.223432	0	0	0	-	-0.366358	0	0	0	-	-0.974651	9.90631	0	0	-	-0.58979	0	0	0	-	-1.19808	15.8731	0
YLR144C|ACF2|ENG2|PCA1	YLR144C	chrXII:429676-432016	-	2340	0.748431	13.2166	0.0468797	0.189418	0	0	-	0.158063	0.786213	0	0	-	-0.165619	1.06425	0	0	-	-0.512164	4.80592	0	0	-	0.111184	0	0	0	-	-0.212499	0.789847	0	0	-	-0.559044	6.02803	0	0	-	-0.323682	1.62561	0	0	-	-0.670228	9.1918	0
YLR145W|RMP1	YLR145W	chrXII:432167-432773	+	606	0.992157	11.4891	0.122062	0	0	0	-	0.121736	0	0	0	-	-0.105147	0	0	0	-	0.302637	1.05483	0	0	-	-0.000326828	0	0	0	-	-0.227209	0	0	0	-	0.180574	0.665507	0	0	-	-0.226883	0	0	0	-	0.180901	0	0
YLR146W-A|10092	YLR146W-A	chrXII:433869-434058	+	189	0.825167	7.41898	-0.0382924	0	0	0	-	0.183254	0	0	0	-	-0.592378	0	0	0	-	-0.514359	2.58437	0	0	-	0.221547	0	0	0	-	-0.554086	0	0	0	-	-0.476067	2.60596	0	0	-	-0.775632	0	0	0	-	-0.697614	0	0
YLR147C|SMD3|SLT16	YLR147C	chrXII:434157-434463	-	306	0.912317	8.45781	-0.423331	0	0	0	-	-0.242434	0	0	0	-	0.465775	0	0	0	-	0.20208	0.571453	0	0	-	0.180897	0	0	0	-	0.889106	0	0	0	-	0.625411	0	0	0	-	0.708209	0	0	0	-	0.444513	0	0
YLR148W|PEP3|VAM8|VPS18|VPT18	YLR148W	chrXII:434640-437397	+	2757	0.994791	11.6738	0.631787	0	0	0	-	-0.336955	0	0	0	-	-0.102527	0	0	0	-	0.277447	0	0	0	-	-0.968742	0	0	0	-	-0.734315	0	0	0	-	-0.354341	0	0	0	-	0.234428	0	0	0	-	0.614402	0	0
YLR149C|10098	YLR149C	chrXII:437630-439823	-	2193	0.891878	35.0845	0.571568	8.00221	0	0	-	0.15866	1.24132	0	0	-	-0.32031	4.14836	0	0	-	-0.175985	1.16446	0	0	-	-0.412908	3.37772	0	0	-	-0.891878	19.1816	0	0	-	-0.747553	14.4754	0	0	-	-0.47897	5.52442	0	0	-	-0.334646	4.16585	0
YLR150W|STM1|MPT4	YLR150W	chrXII:440466-441288	+	822	0.763789	6.78982	0.190382	0	0	0	-	-0.554836	3.6201	0	0	-	-0.573408	0	0	0	-	-0.0778163	0.234292	0	0	-	-0.745218	0	0	0	-	-0.763789	4.41859	0	0	-	-0.268198	1.1472	0	0	-	-0.0185713	0.0187559	0	0	-	0.47702	3.09784	0
YLR151C|PCD1	YLR151C	chrXII:441714-442737	-	1023	1.32908	16.3508	-0.290936	0	0	0	-	0.26321	0	0	0	-	-0.618433	0	0	0	-	0.710647	4.42151	0	0	-	0.554146	0	0	0	-	-0.327498	0	0	0	-	1.00158	9.39672	0	0	-	-0.881644	0	0	0	-	0.447437	2.4583	0
YLR152C|10106	YLR152C	chrXII:442957-444688	-	1731	1.12287	36.8344	1.02666	0	0	0	-	0.399292	3.4247	0	0	-	0.153958	0	0	0	-	0.0196708	0.0744787	0	0	-	-0.627367	0	0	0	-	-0.872702	8.01873	0	0	-	-1.00699	13.994	0	0	-	-0.245334	1.05132	0	0	-	-0.379621	3.17684	0
YLR163C|MAS1|MIF1	YLR163C	chrXII:491865-493254	-	1389	0.756064	13.8243	-0.204796	1.09211	0	0	-	-0.147856	0.726163	0	0	-	-0.372957	3.17859	0	0	-	0.228054	1.04102	0	0	-	0.0569399	0	0	0	-	-0.168162	0.57971	0	0	-	0.432849	3.38523	0	0	-	-0.225102	0.992073	0	0	-	0.375909	2.98254	0
YLR164W|10237	YLR164W	chrXII:493882-494389	+	507	1.53356	38.5016	0.362321	0	0	0	-	1.02556	0	0	0	-	0.521179	0	0	0	-	-0.152105	0.55751	0	0	-	0.663241	0	0	0	-	0.158858	0	0	0	-	-0.514426	3.69528	0	0	-	-0.504383	0	0	0	-	-1.17767	16.4238	0
YLR165C|PUS5	YLR165C	chrXII:494493-495258	-	765	1.01407	8.71569	-0.398514	0	0	0	-	0.194204	0	0	0	-	-0.532047	0	0	0	-	-0.819865	0	0	0	-	0.592719	0	0	0	-	-0.133532	0	0	0	-	-0.421351	0	0	0	-	-0.726251	0	0	0	-	-1.01407	0	0
YLR166C|SEC10	YLR166C	chrXII:495428-498044	-	2616	1.22832	10.5718	-0.584968	0	0	0	-	-0.589224	0	0	0	-	-0.7862	0	0	0	-	-0.935584	0	0	0	-	-0.0042556	0	0	0	-	-0.201232	0	0	0	-	-0.350616	0	0	0	-	-0.196977	0	0	0	-	-0.346361	0	0
YLR167W|RPS31|RPS37|UBI3	YLR167W	chrXII:498946-499405	+	459	1.40383	18.5612	0.448086	0	0	0	-	-0.131697	0	0	0	-	-0.41273	0	0	0	-	0.297576	0.971913	0	0	-	-0.579782	0	0	0	-	-0.860816	0	0	0	-	-0.15051	0	0	0	-	-0.281034	0	0	0	-	0.429272	0	0
YLR168C|UPS2|AIM30|GEP1|MSF1|MSF1'	YLR168C	chrXII:499577-500270	-	693	1.78864	30.5873	-0.21241	0	0	0	-	-0.125321	0	0	0	-	-0.316847	0	0	0	-	0.111743	0	0	0	-	0.0870888	0	0	0	-	-0.104437	0	0	0	-	0.324153	0	0	0	-	-0.191526	0	0	0	-	0.237064	0	0
YLR170C|APS1|YAP19	YLR170C	chrXII:500578-501049	-	471	0.658323	8.13723	0.113776	0	0	0	-	0.18611	0	0	0	-	-0.0981217	0	0	0	-	0.117269	0	0	0	-	0.0723345	0	0	0	-	-0.211897	0	0	0	-	0.00349335	0	0	0	-	-0.284232	0	0	0	-	-0.0688411	0	0
YLR172C|DPH5	YLR172C	chrXII:501259-502162	-	903	1.6534	67.4827	-0.0303038	0.115595	0	0	-	-0.190098	1.24284	0	0	-	-0.109494	0.651022	0	0	-	0.592676	5.30689	0	0	-	-0.159794	0	0	0	-	-0.0791899	0.273649	0	0	-	0.622979	6.37505	0	0	-	0.0806045	0.272764	0	0	-	0.782774	11.0019	0
YLR173W|10255	YLR173W	chrXII:502420-504247	+	1827	0.668463	6.25299	0.0715394	0	0	0	-	0.204354	0.965304	0	0	-	-0.274976	0	0	0	-	0.361621	1.69359	0	0	-	0.132814	0	0	0	-	-0.346515	1.46382	0	0	-	0.290082	1.46879	0	0	-	-0.479329	2.47481	0	0	-	0.157268	0.752927	0
YLR174W|IDP2	YLR174W	chrXII:504590-505829	+	1239	0.510661	7.11509	-0.199473	0	0	0	-	0.127546	0.536141	0	0	-	0.0549391	0	0	0	-	-0.298571	1.39756	0	0	-	0.32702	0	0	0	-	0.254412	0.823751	0	0	-	-0.0990974	0.440435	0	0	-	-0.0726073	0.142703	0	0	-	-0.426117	3.14319	0
YLR175W|CBF5	YLR175W	chrXII:506133-507585	+	1452	1.60806	279	-0.297072	6.3063	0	0	-	-0.385275	12.1857	0	0	-	-0.548877	26.4644	0	0	-	-0.40976	13.5179	0	0	-	-0.0882033	0.689147	0	0	-	-0.251805	4.09232	0	0	-	-0.112689	1.57619	0	0	-	-0.163602	1.83365	0	0	-	-0.0244854	0.289039	0
YLR176C|RFX1|CRT1	YLR176C	chrXII:507796-510232	-	2436	1.16265	17.9118	0.055646	0	0	0	-	0.0686782	0.282596	0	0	-	1.16265	0	0	0	-	0.00246921	0.0113765	0	0	-	0.0130322	0	0	0	-	1.107	10.0449	0	0	-	-0.0531768	0.249449	0	0	-	1.09397	9.99462	0	0	-	-0.066209	0.307146	0
YLR177W|10263	YLR177W	chrXII:511053-512940	+	1887	0.790037	14.3517	-0.282014	0	0	0	-	-0.135795	0	0	0	-	-0.713131	0	0	0	-	-0.278192	1.03391	0	0	-	0.146219	0	0	0	-	-0.431118	0	0	0	-	0.00382166	0.00926658	0	0	-	-0.577336	0	0	0	-	-0.142397	0.643126	0
YLR178C|TFS1|DKA1	YLR178C	chrXII:513161-513821	-	660	1.14571	8.4328	0.334539	0	0	0	-	-0.0237305	0	0	0	-	-0.621502	0	0	0	-	-0.308598	0	0	0	-	-0.358269	0	0	0	-	-0.956041	0	0	0	-	-0.643137	0	0	0	-	-0.597771	0	0	0	-	-0.284867	0	0
YLR179C|10268	YLR179C	chrXII:514107-514713	-	606	1.1584	39.9661	0.86538	16.4546	0	0	-	1.09649	29.7609	0	0	-	0.744536	13.8101	0	0	-	0.763532	12.2996	0	0	-	0.231112	0	0	0	-	-0.120844	0.384172	0	0	-	-0.101848	0.529104	0	0	-	-0.351956	1.903	0	0	-	-0.33296	2.73451	0
YLR181C|VTA1	YLR181C	chrXII:516677-517670	-	993	1.38881	18.1498	0.09683	0	0	0	-	0.729731	0	0	0	-	0.554074	0	0	0	-	-0.438717	0	0	0	-	0.632901	0	0	0	-	0.457244	0	0	0	-	-0.535547	0	0	0	-	-0.175657	0	0	0	-	-1.16845	0	0
YLR186W|EMG1|NEP1	YLR186W	chrXII:523631-524390	+	759	0.703509	3.91628	-0.200712	0	0	0	-	0.103505	0	0	0	-	-0.086054	0	0	0	-	-0.0854537	0	0	0	-	0.304216	0	0	0	-	0.114658	0	0	0	-	0.115258	0	0	0	-	-0.189559	0	0	0	-	-0.188958	0	0
YLR187W|SKG3	YLR187W	chrXII:524864-527945	+	3081	1.51554	36.6425	-0.56212	0	0	0	-	-0.418191	0	0	0	-	-0.216526	0	0	0	-	-1.1136	13.0434	0	0	-	0.14393	0	0	0	-	0.345594	0	0	0	-	-0.551483	4.05341	0	0	-	0.201665	0	0	0	-	-0.695413	6.59125	0
YLR188W|MDL1	YLR188W	chrXII:528299-530387	+	2088	1.85088	97.5544	0.11758	0.438142	0	0	-	-0.118242	0.567058	0	0	-	0.161022	0.977693	0	0	-	-1.16225	31.1767	0	0	-	-0.235822	0	0	0	-	0.0434425	0.116801	0	0	-	-1.27983	35.6579	0	0	-	0.279265	1.3062	0	0	-	-1.04401	28.7949	0
YLR189C|ATG26|UGT51	YLR189C	chrXII:530796-534393	-	3597	0.894647	22.3922	0.00384832	0	0	0	-	-0.40912	3.48079	0	0	-	0.120321	0	0	0	-	0.322063	1.61196	0	0	-	-0.412968	0	0	0	-	0.116473	0.320681	0	0	-	0.318215	1.89146	0	0	-	0.529441	3.54364	0	0	-	0.731183	8.73426	0
YLR190W|MMR1	YLR190W	chrXII:535213-536689	+	1476	1.5007	34.723	-0.655017	0	0	0	-	-0.894613	0	0	0	-	-0.096257	0	0	0	-	-0.523278	2.56518	0	0	-	-0.239596	0	0	0	-	0.55876	0	0	0	-	0.131738	0.516893	0	0	-	0.798356	0	0	0	-	0.371334	2.208	0
YLR191W|PEX13|PAS20	YLR191W	chrXII:537271-538432	+	1161	0.748035	4.03724	-0.748035	0	0	0	-	-0.638288	0	0	0	-	-0.00392596	0	0	0	-	-0.257894	0	0	0	-	0.109747	0	0	0	-	0.744109	0	0	0	-	0.490141	0	0	0	-	0.634362	0	0	0	-	0.380394	0	0
YLR192C|HCR1	YLR192C	chrXII:538791-539589	-	798	0.707945	6.91802	-0.273913	0	0	0	-	-0.260093	0	0	0	-	-0.409294	0	0	0	-	0.143839	0	0	0	-	0.0138202	0	0	0	-	-0.135382	0	0	0	-	0.417752	0	0	0	-	-0.149202	0	0	0	-	0.403932	0	0
YLR194C|10299	YLR194C	chrXII:540808-541573	-	765	0.788053	13.6814	-0.0779861	0.311192	0	0	-	-0.255571	2.04014	0	0	-	-0.228473	1.74172	0	0	-	0.532481	4.59523	0	0	-	-0.177585	0	0	0	-	-0.150487	0.547584	0	0	-	0.610467	6.41742	0	0	-	0.0270986	0.0649623	0	0	-	0.788053	11.815	0
YLR195C|NMT1|CDC72	YLR195C	chrXII:541936-543304	-	1368	1.15508	96.4726	-0.0215562	0.115595	0	0	-	0.350614	5.13145	0	0	-	0.172867	1.776	0	0	-	0.143625	1.05483	0	0	-	0.37217	4.38668	0	0	-	0.194423	1.41207	0	0	-	0.165181	1.57619	0	0	-	-0.177746	1.23045	0	0	-	-0.206989	2.32527	0
YLR196W|PWP1	YLR196W	chrXII:543967-545698	+	1731	0.762884	4.28188	-0.762884	0	0	0	-	-0.0405522	0	0	0	-	-0.0195045	0	0	0	-	-0.110189	0	0	0	-	0.722332	0	0	0	-	0.74338	0	0	0	-	0.652695	0	0	0	-	0.0210477	0	0	0	-	-0.069637	0	0
YLR197W|NOP56|SIK1	YLR197W	chrXII:546096-547611	+	1515	0.985076	59.8792	-0.198681	2.05135	0	0	-	-0.342056	5.76301	0	0	-	-0.437779	10.2372	0	0	-	-0.405842	7.96864	0	0	-	-0.143374	0.895683	0	0	-	-0.239098	2.39503	0	0	-	-0.207161	2.68664	0	0	-	-0.0957234	0.592848	0	0	-	-0.0637865	0.627674	0
YLR199C|PBA1|POC1	YLR199C	chrXII:547852-548769	-	831	0.710794	8.2892	0.12973	0	0	0	-	0.0350359	0.119665	0	0	-	0.294357	0	0	0	-	0.379812	1.90102	0	0	-	-0.0946938	0	0	0	-	0.164627	0.415004	0	0	-	0.250082	1.2204	0	0	-	0.259321	0.916655	0	0	-	0.344776	2.20392	0
YLR201C|COQ9|FMP53	YLR201C	chrXII:549510-550293	-	783	0.684333	20.0427	-0.143281	0.844597	0	0	-	-0.0661872	0.405856	0	0	-	0.279719	2.4685	0	0	-	-0.202158	1.25987	0	0	-	0.0770939	0.407959	0	0	-	0.423	3.38772	0	0	-	-0.0588766	0.348643	0	0	-	0.345906	2.361	0	0	-	-0.135971	1.05183	0
YLR203C|MSS51	YLR203C	chrXII:550649-551960	-	1311	0.965523	11.6595	0.405128	0	0	0	-	0.196334	0	0	0	-	-0.179693	0	0	0	-	0.579696	0	0	0	-	-0.208794	0	0	0	-	-0.58482	0	0	0	-	0.174568	0	0	0	-	-0.376027	0	0	0	-	0.383362	0	0
YLR204W|QRI5|COX24	YLR204W	chrXII:552269-552605	+	336	1.96076	29.0643	-0.424383	0	0	0	-	0.47626	0	0	0	-	-0.574299	0	0	0	-	-0.0247615	0	0	0	-	0.900643	0	0	0	-	-0.149916	0	0	0	-	0.399622	0	0	0	-	-1.05056	0	0	0	-	-0.501021	0	0
YLR205C|HMX1	YLR205C	chrXII:552723-553677	-	954	1.14017	22.0097	-0.0483338	0	0	0	-	-0.531902	0	0	0	-	-0.493575	0	0	0	-	-0.391013	1.65347	0	0	-	-0.483568	0	0	0	-	-0.445241	0	0	0	-	-0.342679	1.60245	0	0	-	0.0383269	0	0	0	-	0.140889	0.643126	0
YLR207W|HRD3	YLR207W	chrXII:556787-559289	+	2502	0.723581	9.41398	-0.163056	0	0	0	-	0.171636	0	0	0	-	0.19805	0	0	0	-	0.361618	1.5055	0	0	-	0.334692	0	0	0	-	0.361106	0	0	0	-	0.524674	3.32679	0	0	-	0.0264143	0	0	0	-	0.189982	0	0
YLR209C|PNP1	YLR209C	chrXII:560796-561732	-	936	0.797942	10.6059	0.196759	0	0	0	-	0.10134	0.500427	0	0	-	0.351778	0	0	0	-	0.67224	5.79808	0	0	-	-0.0954194	0	0	0	-	0.155019	0.426932	0	0	-	0.47548	3.40594	0	0	-	0.250438	0.983256	0	0	-	0.5709	5.17193	0
YLR213C|CRR1	YLR213C	chrXII:566653-567922	-	1269	1.09743	28.172	-0.549597	5.28113	0	0	-	-0.206433	1.29709	0	0	-	-0.435405	4.48804	0	0	-	0.382897	2.37382	0	0	-	0.343165	0	0	0	-	0.114193	0.390304	0	0	-	0.932494	14.3607	0	0	-	-0.228972	1.10128	0	0	-	0.589329	6.41007	0
YLR214W|FRE1	YLR214W	chrXII:568566-570627	+	2061	1.2899	98.7436	0.282924	3.26264	0	0	-	0.141034	1.39002	0	0	-	0.378548	6.84814	0	0	-	-0.0259304	0.171891	0	0	-	-0.14189	0.80221	0	0	-	0.0956244	0.426932	0	0	-	-0.308854	4.29583	0	0	-	0.237514	1.88265	0	0	-	-0.166964	1.91642	0
YLR215C|CDC123	YLR215C	chrXII:570775-571858	-	1083	0.644613	6.61665	-0.218053	0	0	0	-	0.295236	0	0	0	-	0.33495	0	0	0	-	0.374107	1.40418	0	0	-	0.513288	0	0	0	-	0.553003	0	0	0	-	0.59216	0	0	0	-	0.0397143	0	0	0	-	0.0788713	0	0
YLR216C|CPR6|CYP40	YLR216C	chrXII:572095-573211	-	1116	0.718872	6.71845	0.0477326	0	0	0	-	0.52251	0	0	0	-	0.419775	0	0	0	-	0.50804	0	0	0	-	0.474777	0	0	0	-	0.372043	0	0	0	-	0.460308	0	0	0	-	-0.102734	0	0	0	-	-0.0144695	0	0
YLR218C|COA4|CMC3	YLR218C	chrXII:573465-573918	-	453	0.477969	5.14271	-0.467719	4.22118	0	0	-	-0.464629	4.82314	0	0	-	-0.349255	3.04419	0	0	-	0.0102507	0.0453539	0	0	-	0.00308989	0	0	0	-	0.118464	0.409838	0	0	-	0.477969	4.6778	0	0	-	0.115374	0.436942	0	0	-	0.47488	5.14271	0
YLR219W|MSC3	YLR219W	chrXII:574150-576337	+	2187	0.697053	4.30692	0.338753	0	0	0	-	0.527125	0	0	0	-	0.623073	0	0	0	-	0.00739432	0	0	0	-	0.188371	0	0	0	-	0.28432	0	0	0	-	-0.331359	0	0	0	-	0.0959487	0	0	0	-	-0.51973	0	0
YLR220W|CCC1	YLR220W	chrXII:576824-577793	+	969	1.3252	37.2631	-0.543981	0	0	0	-	0.490665	4.31024	0	0	-	0.184369	0	0	0	-	0.00610908	0.0273059	0	0	-	1.03465	0	0	0	-	0.72835	7.51015	0	0	-	0.55009	5.79666	0	0	-	-0.306297	1.31375	0	0	-	-0.484556	4.36528	0
YLR222C|UTP13	YLR222C	chrXII:579317-581771	-	2454	1.16763	7.4267	-0.627434	0	0	0	-	-0.879098	0	0	0	-	-0.70566	0	0	0	-	0.28853	0	0	0	-	-0.251663	0	0	0	-	-0.0782251	0	0	0	-	0.915965	0	0	0	-	0.173438	0	0	0	-	1.16763	0	0
YLR226W|BUR2|CST4	YLR226W	chrXII:589353-590541	+	1188	1.47791	24.3157	0.903277	0	0	0	-	-0.168176	0	0	0	-	-0.2274	0	0	0	-	0.545345	2.44163	0	0	-	-1.07145	0	0	0	-	-1.13068	0	0	0	-	-0.357932	0	0	0	-	-0.0592236	0	0	0	-	0.713521	0	0
YLR227C|ADY4	YLR227C	chrXII:590561-592043	-	1482	0.471578	23.9038	-0.30434	7.44173	0	0	-	-0.301617	8.2683	0	0	-	-0.233735	5.57547	0	0	-	-0.243388	4.76424	0	0	-	0.00272384	0.0174161	0	0	-	0.0706055	0.525941	0	0	-	0.0609519	0.719397	0	0	-	0.0678816	0.573107	0	0	-	0.0582281	0.781342	0
YLR229C|CDC42	YLR229C	chrXII:604211-604787	-	576	0.65838	4.46698	0.035511	0	0	0	-	0.563324	0	0	0	-	-0.0306946	0	0	0	-	0.627686	0	0	0	-	0.527813	0	0	0	-	-0.0662056	0	0	0	-	0.592175	0	0	0	-	-0.594019	0	0	0	-	0.0643614	0	0
YLR231C|BNA5	YLR231C	chrXII:605757-607119	-	1362	0.980964	16.1314	-0.211571	0	0	0	-	-0.207415	0	0	0	-	0.518033	0	0	0	-	-0.41031	2.11511	0	0	-	0.00415577	0	0	0	-	0.729603	0	0	0	-	-0.19874	0.930602	0	0	-	0.725447	0	0	0	-	-0.202896	1.06722	0
YLR233C|EST1	YLR233C	chrXII:607424-609524	-	2100	1.93907	265.224	0.10317	0.715299	0	0	-	-0.488733	12.0859	0	0	-	-0.438828	10.0216	0	0	-	-0.899591	42.3881	0	0	-	-0.591902	13.16	0	0	-	-0.541998	10.3711	0	0	-	-1.00276	50.2838	0	0	-	0.0499048	0.265107	0	0	-	-0.410858	10.5483	0
YLR234W|TOP3|EDR1	YLR234W	chrXII:609782-611753	+	1971	1.47147	64.2975	-0.155857	0.700521	0	0	-	0.246402	1.49785	0	0	-	-0.142246	0.851055	0	0	-	-0.155373	0.668773	0	0	-	0.402259	0	0	0	-	0.0136114	0.0525658	0	0	-	0.000484126	0.00130944	0	0	-	-0.388647	2.0474	0	0	-	-0.401775	3.33816	0
YLR237W|THI7|THI10	YLR237W	chrXII:612366-614163	+	1797	1.58305	145.666	0.267417	2.74191	0	0	-	0.572607	13.1518	0	0	-	0.480669	9.61405	0	0	-	0.0598208	0.375938	0	0	-	0.305189	2.67218	0	0	-	0.213252	1.44839	0	0	-	-0.207596	2.11737	0	0	-	-0.0919378	0.423937	0	0	-	-0.512786	10.1739	0
YLR240W|VPS34|END12|PEP15|STT8|VPL7|VPS7|VPT29	YLR240W	chrXII:617532-620160	+	2628	0.79791	18.7142	0.19887	1.34344	0	0	-	-0.11669	0.744716	0	0	-	-0.263447	2.70426	0	0	-	-0.599041	11.0197	0	0	-	-0.315559	2.38884	0	0	-	-0.462317	4.55696	0	0	-	-0.79791	18.7142	0	0	-	-0.146757	0.757691	0	0	-	-0.482351	8.52948	0
YLR241W|10417	YLR241W	chrXII:620472-622821	+	2349	0.707473	29.4396	0.35372	4.2393	0	0	-	0.296513	3.7398	0	0	-	0.296575	4.00433	0	0	-	0.190137	1.47542	0	0	-	-0.0572069	0.315271	0	0	-	-0.0571441	0.256161	0	0	-	-0.163583	1.37595	0	0	-	6.28024e-05	0.00101877	0	0	-	-0.106376	0.921143	0
YLR242C|ARV1	YLR242C	chrXII:622917-623883	-	966	0.857659	6.88634	0.497513	0	0	0	-	0.376224	0	0	0	-	0.753606	0	0	0	-	0.394101	0	0	0	-	-0.121289	0	0	0	-	0.256093	0	0	0	-	-0.103412	0	0	0	-	0.377381	0	0	0	-	0.0178768	0	0
YLR243W|10422	YLR243W	chrXII:624202-625021	+	819	1.42141	16.5766	-0.000324101	0	0	0	-	0.794993	0	0	0	-	0.935411	0	0	0	-	0.119226	0	0	0	-	0.795317	0	0	0	-	0.935735	0	0	0	-	0.11955	0	0	0	-	0.140418	0	0	0	-	-0.675767	0	0
YLR245C|CDD1	YLR245C	chrXII:626501-626930	-	429	0.369021	2.59523	0.0882806	0	0	0	-	0.0571208	0.197502	0	0	-	-0.215079	0	0	0	-	-0.271459	1.12551	0	0	-	-0.0311598	0	0	0	-	-0.30336	1.0871	0	0	-	-0.359739	2.06383	0	0	-	-0.2722	0.956051	0	0	-	-0.32858	2.06261	0
YLR247C|IRC20	YLR247C	chrXII:628683-633354	-	4671	1.05138	7.14456	-0.788726	0	0	0	-	-0.589255	0	0	0	-	-0.574336	0	0	0	-	-0.929392	0	0	0	-	0.199471	0	0	0	-	0.21439	0	0	0	-	-0.140666	0	0	0	-	0.0149192	0	0	0	-	-0.340138	0	0
YLR248W|RCK2|CLK1|CMK3	YLR248W	chrXII:634251-636084	+	1833	0.818373	11.2551	0.166106	0	0	0	-	0.0202669	0	0	0	-	-0.000503221	0	0	0	-	-0.457169	2.43767	0	0	-	-0.145839	0	0	0	-	-0.166609	0	0	0	-	-0.623275	4.48157	0	0	-	-0.0207701	0	0	0	-	-0.477436	3.27794	0
YLR249W|YEF3|TEF3	YLR249W	chrXII:636779-639914	+	3135	1.72921	50.7616	-0.0786885	0	0	0	-	-0.214225	1.02443	0	0	-	-0.233126	0	0	0	-	0.150156	0.523786	0	0	-	-0.135536	0	0	0	-	-0.154437	0.409838	0	0	-	0.228844	1.06561	0	0	-	-0.0189008	0.0257263	0	0	-	0.364381	2.30724	0
YLR250W|SSP120	YLR250W	chrXII:640316-641021	+	705	0.520018	4.84071	0.468616	0	0	0	-	0.435991	0	0	0	-	0.340695	0	0	0	-	0.434313	1.7899	0	0	-	-0.0326256	0	0	0	-	-0.127921	0	0	0	-	-0.034303	0	0	0	-	-0.0952959	0	0	0	-	-0.00167746	0	0
YLR251W|SYM1	YLR251W	chrXII:641463-642057	+	594	0.780661	49.5755	-0.650014	19.7752	0	0	-	-0.165585	1.74027	0	0	-	-0.228045	2.84612	0	0	-	-0.236883	2.42595	0	0	-	0.484429	9.67839	0	0	-	0.421969	6.62716	0	0	-	0.413131	8.17541	0	0	-	-0.0624597	0.328316	0	0	-	-0.0712978	0.649238	0
YLR253W|10445	YLR253W	chrXII:642626-644336	+	1710	0.498906	7.56134	-0.256673	1.70155	0	0	-	0.206599	1.31803	0	0	-	-0.292308	2.41016	0	0	-	-0.0298578	0.114742	0	0	-	0.463272	0	0	0	-	-0.0356345	0.115521	0	0	-	0.226815	1.51698	0	0	-	-0.498906	3.77523	0	0	-	-0.236457	1.69297	0
YLR254C|NDL1	YLR254C	chrXII:644403-644973	-	570	1.95554	25.7211	-1.34264	0	0	0	-	-0.741814	0	0	0	-	-1.33193	0	0	0	-	-0.754639	0	0	0	-	0.600822	0	0	0	-	0.0107074	0	0	0	-	0.587997	0	0	0	-	-0.590115	0	0	0	-	-0.0128249	0	0
YLR256W|HAP1|CYP1	YLR256W	chrXII:646414-650923	+	4509	0.833161	184.815	0.0820396	1.35963	0	0	-	0.0752521	1.44602	0	0	-	-0.333583	20.6483	0	0	-	-0.178245	5.00945	0	0	-	-0.00678759	0.0615285	0	0	-	-0.415622	27.686	0	0	-	-0.260285	10.963	0	0	-	-0.408835	26.0713	0	0	-	-0.253497	11.4244	0
YLR257W|10462	YLR257W	chrXII:658825-659791	+	966	1.39514	22.2524	1.33474	0	0	0	-	0.931672	0	0	0	-	0.591349	0	0	0	-	-0.0603963	0.221003	0	0	-	-0.403071	0	0	0	-	-0.743394	0	0	0	-	-1.39514	18.6636	0	0	-	-0.340323	0	0	0	-	-0.992068	11.5051	0
YLR258W|GSY2	YLR258W	chrXII:660715-662833	+	2118	0.807042	35.7678	-0.678654	13.5126	0	0	-	-0.368211	4.30945	0	0	-	-0.233256	2.03415	0	0	-	0.112092	0.546793	0	0	-	0.310443	2.6244	0	0	-	0.445398	4.58585	0	0	-	0.790745	16.3312	0	0	-	0.134955	0.649933	0	0	-	0.480302	6.74143	0
YLR259C|HSP60|CPN60|MIF4|MNA2	YLR259C	chrXII:663283-665002	-	1719	1.1008	10.5495	-0.28121	0	0	0	-	0.388016	0	0	0	-	0.702963	0	0	0	-	0.205221	0	0	0	-	0.669226	0	0	0	-	0.984173	0	0	0	-	0.486431	0	0	0	-	0.314947	0	0	0	-	-0.182795	0	0
YLR260W|LCB5	YLR260W	chrXII:665843-667907	+	2064	1.86762	75.6867	0.48175	0	0	0	-	0.682865	6.31484	0	0	-	0.178733	0	0	0	-	0.711966	5.79512	0	0	-	0.201114	0	0	0	-	-0.303017	1.13801	0	0	-	0.230216	1.04909	0	0	-	-0.504132	2.51757	0	0	-	0.0291016	0.124162	0
YLR262C-A|TMA7|RBF7	YLR262C-A	chrXII:669467-669662	-	195	1.77091	26.9298	0.627208	0	0	0	-	0.0175143	0	0	0	-	0.789255	0	0	0	-	0.941686	0	0	0	-	-0.609694	0	0	0	-	0.162047	0	0	0	-	0.314478	0	0	0	-	0.771741	0	0	0	-	0.924172	0	0
YLR263W|RED1	YLR263W	chrXII:670339-672823	+	2484	0.577576	8.60819	0.252542	0	0	0	-	-0.208532	0	0	0	-	0.205679	0	0	0	-	-0.146517	0.504735	0	0	-	-0.461074	0	0	0	-	-0.046863	0	0	0	-	-0.399059	2.15495	0	0	-	0.414211	0	0	0	-	0.0620147	0.269627	0
YLR264C-A|10481	YLR264C-A	chrXII:673827-673944	-	117	1.1442	164.114	-0.733646	61.5361	0	0	-	-0.649499	47.3737	0	0	-	-0.858131	85.8622	0	0	-	-0.740353	61.1998	0	0	-	0.0841475	0.796302	0	0	-	-0.124485	1.47687	0	0	-	-0.00670639	0.0732056	0	0	-	-0.208633	3.4743	0	0	-	-0.0908539	1.51669	0
YLR265C|NEJ1|LIF2	YLR265C	chrXII:674426-675455	-	1029	1.53126	24.5137	-0.437764	0	0	0	-	-0.825499	0	0	0	-	-0.889989	0	0	0	-	-0.183265	0	0	0	-	-0.387736	0	0	0	-	-0.452225	0	0	0	-	0.254499	0	0	0	-	-0.0644893	0	0	0	-	0.642235	0	0
YLR266C|PDR8	YLR266C	chrXII:675618-677724	-	2106	0.528102	11.2538	-0.176747	0.897189	0	0	-	-0.126942	0.619722	0	0	-	0.0228245	0.1258	0	0	-	-0.0478412	0.19738	0	0	-	0.0498043	0	0	0	-	0.199571	0.718256	0	0	-	0.128905	0.685131	0	0	-	0.149767	0.563087	0	0	-	0.0791012	0.440798	0
YLR267W|BOP2	YLR267W	chrXII:678211-679924	+	1713	1.62533	102.241	0.0686774	0.307845	0	0	-	0.0253704	0.119665	0	0	-	-0.405995	5.63056	0	0	-	0.174459	1.01143	0	0	-	-0.0433071	0.226102	0	0	-	-0.474672	4.81891	0	0	-	0.105781	0.650518	0	0	-	-0.431365	3.98138	0	0	-	0.149088	1.13991	0
YLR271W|10495	YLR271W	chrXII:682736-683561	+	825	1.04499	12.4119	0.16049	0	0	0	-	-0.224271	0.966268	0	0	-	-0.460143	0	0	0	-	-0.884503	9.01975	0	0	-	-0.384761	0	0	0	-	-0.620633	3.18895	0	0	-	-1.04499	12.4119	0	0	-	-0.235872	0.726388	0	0	-	-0.660232	6.39027	0
YLR272C|YCS4|LOC7	YLR272C	chrXII:683671-687202	-	3531	1.64983	121.065	0.267941	2.48114	0	0	-	0.917592	28.0384	0	0	-	0.538594	10.1652	0	0	-	-0.127798	0.857928	0	0	-	0.649651	9.52818	0	0	-	0.270653	1.91628	0	0	-	-0.395739	5.56402	0	0	-	-0.378998	2.98062	0	0	-	-1.04539	35.2677	0
YLR278C|10514	YLR278C	chrXII:699998-704024	-	4026	2.16043	456.05	0.204866	2.56287	0	0	-	-0.611448	30.8429	0	0	-	-0.301477	7.17681	0	0	-	-0.16096	1.80353	0	0	-	-0.816314	45.9725	0	0	-	-0.506343	13.6381	0	0	-	-0.365826	8.21409	0	0	-	0.309971	5.58036	0	0	-	0.450488	15.7802	0
YLR281C|10520	YLR281C	chrXII:704492-704960	-	468	1.0149	8.09812	-1.0149	0	0	0	-	-0.357232	0	0	0	-	-0.331674	0	0	0	-	-0.572738	0	0	0	-	0.657667	0	0	0	-	0.683226	0	0	0	-	0.442162	0	0	0	-	0.0255586	0	0	0	-	-0.215505	0	0
YLR285W|NNT1	YLR285W	chrXII:707359-708145	+	786	1.01419	14.7023	-0.246673	0	0	0	-	0.00655588	0.0418463	0	0	-	-0.351836	0	0	0	-	0.662359	5.14889	0	0	-	0.253229	0	0	0	-	-0.105163	0.320681	0	0	-	0.909032	10.6728	0	0	-	-0.358392	1.84401	0	0	-	0.655803	6.21405	0
YLR285C-A|10530	YLR285C-A	chrXII:708167-708338	-	171	1.54982	164.794	-0.262505	2.98935	0	0	-	-0.0534469	0.418959	0	0	-	-0.33463	5.93653	0	0	-	-0.715232	24.2376	0	0	-	0.209058	1.8795	0	0	-	-0.0721251	0.352858	0	0	-	-0.452727	10.2299	0	0	-	-0.281183	2.92381	0	0	-	-0.661785	23.564	0
YLR286C|CTS1	YLR286C	chrXII:708447-710136	-	1689	0.529774	8.89818	-0.0622421	0.252228	0	0	-	-0.0464286	0.218323	0	0	-	0.176303	1.15905	0	0	-	0.0865431	0.369985	0	0	-	0.0158136	0	0	0	-	0.238545	1.04719	0	0	-	0.148785	0.838171	0	0	-	0.222732	0.980286	0	0	-	0.132972	0.82908	0
YLR287C|10536	YLR287C	chrXII:710990-712058	-	1068	1.07686	15.9859	-0.470496	0	0	0	-	0.224548	1.24104	0	0	-	0.606366	0	0	0	-	0.568661	4.06801	0	0	-	0.695044	0	0	0	-	1.07686	13.9216	0	0	-	1.03916	14.6081	0	0	-	0.381818	1.6326	0	0	-	0.344113	2.208	0
YLR288C|MEC3|PIP3|PSO9	YLR288C	chrXII:713479-714904	-	1425	0.758583	15.7133	-0.289024	1.60454	0	0	-	-0.314505	2.13507	0	0	-	-0.534001	5.57547	0	0	-	-0.281714	1.39756	0	0	-	-0.0254805	0	0	0	-	-0.244977	1.04719	0	0	-	0.00731027	0.0220374	0	0	-	-0.219496	0.922741	0	0	-	0.0327908	0.171061	0
YLR289W|GUF1	YLR289W	chrXII:715088-717026	+	1938	0.759364	7.81357	0.104112	0	0	0	-	0.250901	0	0	0	-	-0.228622	0	0	0	-	-0.236051	0.939755	0	0	-	0.146788	0	0	0	-	-0.332734	0	0	0	-	-0.340163	1.83496	0	0	-	-0.479523	0	0	0	-	-0.486951	3.43429	0
YLR295C|ATP14	YLR295C	chrXII:721998-722373	-	375	1.80807	29.1704	0.16183	0	0	0	-	0.343326	0	0	0	-	-0.0825306	0	0	0	-	0.413468	0	0	0	-	0.181495	0	0	0	-	-0.244361	0	0	0	-	0.251638	0	0	0	-	-0.425856	0	0	0	-	0.0701427	0	0
YLR297W|10560	YLR297W	chrXII:724043-724433	+	390	0.885985	20.2734	0.885985	20.2734	0	0	-	0.500036	8.03786	0	0	-	0.728391	15.9797	0	0	-	0.330368	3.25336	0	0	-	-0.385949	2.87069	0	0	-	-0.157593	0.582178	0	0	-	-0.555616	7.41411	0	0	-	0.228356	1.29985	0	0	-	-0.169667	1.40228	0
YLR298C|YHC1	YLR298C	chrXII:724720-725416	-	696	1.20226	17.9882	0.663576	0	0	0	-	0.173334	0	0	0	-	-0.154772	0	0	0	-	0.489154	2.18225	0	0	-	-0.490242	0	0	0	-	-0.818348	0	0	0	-	-0.174422	0.588939	0	0	-	-0.328106	0	0	0	-	0.31582	0	0
YLR299W|ECM38|CIS2	YLR299W	chrXII:726068-728051	+	1983	0.461094	8.24234	-0.059452	0	0	0	-	0.283091	1.76696	0	0	-	-0.0527446	0	0	0	-	-0.0999813	0.388266	0	0	-	0.342543	0	0	0	-	0.00670742	0.0525658	0	0	-	-0.0405294	0.200509	0	0	-	-0.335836	1.49988	0	0	-	-0.383073	2.98254	0
YLR305C|STT4	YLR305C	chrXII:738160-743863	-	5703	1.16867	16.7172	-0.774851	0	0	0	-	-0.494759	0	0	0	-	-0.553758	0	0	0	-	-1.16867	12.3462	0	0	-	0.280092	0	0	0	-	0.221093	0	0	0	-	-0.393814	2.1675	0	0	-	-0.0589988	0	0	0	-	-0.673906	5.54409	0
YLR309C|IMH1|SYS3	YLR309C	chrXII:749033-751769	-	2736	1.16766	24.4229	-0.384185	0	0	0	-	-0.0580655	0	0	0	-	0.351646	0	0	0	-	0.130072	0.414055	0	0	-	0.32612	0	0	0	-	0.735831	0	0	0	-	0.514257	3.34084	0	0	-	0.409711	0	0	0	-	0.188137	0.886381	0
YLR310C|CDC25|CDC25'|CTN1	YLR310C	chrXII:752223-756993	-	4770	0.732393	9.19831	0.307228	0	0	0	-	0.127444	0	0	0	-	0.319561	0	0	0	-	0.130623	0.415522	0	0	-	-0.179784	0	0	0	-	0.0123339	0	0	0	-	-0.176604	0.706124	0	0	-	0.192118	0	0	0	-	0.00317955	0.0075783	0
YLR312C|QNQ1	YLR312C	chrXII:757636-758833	-	1197	0.754242	15.158	0.0109229	0	0	0	-	0.0134584	0.0418463	0	0	-	0.0200665	0	0	0	-	-0.55286	4.96095	0	0	-	0.00253552	0	0	0	-	0.00914361	0.0525658	0	0	-	-0.563783	5.57076	0	0	-	0.00660809	0.00101877	0	0	-	-0.566318	6.36465	0
YLR313C|SPH1|YLR312C-B	YLR313C	chrXII:760749-762342	-	1593	0.586108	2.49684	0.275608	0	0	0	-	-0.0121202	0	0	0	-	-0.10051	0	0	0	-	-0.3105	0	0	0	-	-0.287729	0	0	0	-	-0.376118	0	0	0	-	-0.586108	0	0	0	-	-0.0883897	0	0	0	-	-0.29838	0	0
YLR315W|NKP2	YLR315W	chrXII:764807-765269	+	462	0.407977	3.15734	-0.164522	0	0	0	-	0.209574	0	0	0	-	0.243455	0	0	0	-	0.00879584	0.0344921	0	0	-	0.374096	0	0	0	-	0.407977	0	0	0	-	0.173318	0.719397	0	0	-	0.0338805	0	0	0	-	-0.200778	0.957084	0
YLR316C|TAD3	YLR316C	chrXII:765265-766358	-	969	0.876027	129.951	0.122691	1.58233	0	0	-	0.22961	4.73096	0	0	-	0.288118	7.55744	0	0	-	0.371493	9.71612	0	0	-	0.106918	0.859184	0	0	-	0.165426	1.85418	0	0	-	0.248801	4.71477	0	0	-	0.0585081	0.397273	0	0	-	0.141883	2.16834	0
YLR320W|MMS22|SLM2	YLR320W	chrXII:771939-776304	+	4365	0.72995	9.88009	-0.38274	0	0	0	-	-0.705236	5.80077	0	0	-	-0.421171	0	0	0	-	-0.572377	3.43229	0	0	-	-0.322496	0	0	0	-	-0.0384303	0.0788182	0	0	-	-0.189637	0.838135	0	0	-	0.284066	1.01446	0	0	-	0.132859	0.644883	0
YLR323C|CWC24	YLR323C	chrXII:778172-778952	-	780	1.30311	14.9201	0.32317	0	0	0	-	0.207006	0	0	0	-	0.00723685	0	0	0	-	0.83839	0	0	0	-	-0.116164	0	0	0	-	-0.315934	0	0	0	-	0.515219	0	0	0	-	-0.199769	0	0	0	-	0.631384	0	0
YLR324W|PEX30	YLR324W	chrXII:779214-780786	+	1572	1.67805	59.2776	-1.05645	15.223	0	0	-	-0.74495	7.60775	0	0	-	-0.935949	12.7476	0	0	-	0.0320793	0.0931657	0	0	-	0.311496	0	0	0	-	0.120497	0.359526	0	0	-	1.08853	15.0285	0	0	-	-0.191	0.693114	0	0	-	0.777029	8.28833	0
YLR326W|10636	YLR326W	chrXII:782173-782896	+	723	2.56905	210.116	0.790556	12.1268	0	0	-	0.893961	17.0953	0	0	-	1.83268	54.4403	0	0	-	1.6651	39.9864	0	0	-	0.103405	0	0	0	-	1.04212	10.7189	0	0	-	0.874539	9.61743	0	0	-	0.938716	8.34292	0	0	-	0.771134	8.22624	0
YLR328W|NMA1	YLR328W	chrXII:784912-786118	+	1206	1.58657	26.5013	0.373334	0	0	0	-	-0.314594	0	0	0	-	0.0797334	0	0	0	-	-0.0817725	0	0	0	-	-0.687928	0	0	0	-	-0.293601	0	0	0	-	-0.455107	0	0	0	-	0.394327	0	0	0	-	0.232821	0	0
YLR329W|REC102	YLR329W	chrXII:786441-787333	+	795	1.27873	67.1068	0.025392	0.121888	0	0	-	0.696584	14.5471	0	0	-	-0.22792	2.41251	0	0	-	0.111166	0.635302	0	0	-	0.671192	10.3237	0	0	-	-0.253312	1.93325	0	0	-	0.0857741	0.582388	0	0	-	-0.924504	22.8654	0	0	-	-0.585418	9.96493	0
YLR330W|CHS5|CAL3	YLR330W	chrXII:787663-789679	+	2016	1.11135	18.4045	1.0887	0	0	0	-	0.567356	0	0	0	-	0.337314	0	0	0	-	0.289817	1.24584	0	0	-	-0.521346	0	0	0	-	-0.751388	0	0	0	-	-0.798885	6.37505	0	0	-	-0.230042	0	0	0	-	-0.27754	1.48117	0
YLR332W|MID2|KAI1	YLR332W	chrXII:790675-791806	+	1131	2.10932	37.1793	1.15339	0	0	0	-	0.36327	0	0	0	-	0.263486	0	0	0	-	-0.955929	7.72765	0	0	-	-0.790118	0	0	0	-	-0.889903	0	0	0	-	-2.10932	34.6307	0	0	-	-0.0997844	0	0	0	-	-1.3192	0	0
YLR335W|NUP2	YLR335W	chrXII:797429-799592	+	2163	0.717572	16.1556	0.257346	1.38325	0	0	-	0.106207	0.532108	0	0	-	-0.192719	1.30507	0	0	-	0.0615499	0.236651	0	0	-	-0.151139	0	0	0	-	-0.450065	2.76487	0	0	-	-0.195796	1.05993	0	0	-	-0.298926	1.45625	0	0	-	-0.044657	0.238436	0
YLR336C|SGD1	YLR336C	chrXII:799696-802396	-	2700	1.36779	27.3674	0.207874	0	0	0	-	-0.147259	0	0	0	-	0.486138	0	0	0	-	-0.0707079	0.227361	0	0	-	-0.355133	0	0	0	-	0.278264	0	0	0	-	-0.278582	1.2288	0	0	-	0.633398	0	0	0	-	0.0765516	0.316399	0
YLR337C|VRP1|END5|MDP2|YLR337W	YLR337C	chrXII:802652-805106	-	2454	2.01358	43.4754	1.19708	0	0	0	-	0.308503	0	0	0	-	0.391943	0	0	0	-	0.701405	4.76572	0	0	-	-0.888576	0	0	0	-	-0.805136	0	0	0	-	-0.495673	2.50947	0	0	-	0.0834398	0	0	0	-	0.392902	0	0
YLR340W|RPP0|RPL10E	YLR340W	chrXII:805886-806825	+	939	1.94882	32.9884	-0.550896	0	0	0	-	0.0983781	0	0	0	-	-0.438406	0	0	0	-	-0.0190781	0	0	0	-	0.649274	0	0	0	-	0.11249	0	0	0	-	0.531818	0	0	0	-	-0.536784	0	0	0	-	-0.117456	0	0
YLR341W|SPO77	YLR341W	chrXII:807384-808818	+	1434	0.94812	62.9785	-0.215484	2.44832	0	0	-	-0.349903	6.95235	0	0	-	-0.16435	1.9915	0	0	-	0.185233	1.73262	0	0	-	-0.134419	0.91185	0	0	-	0.0511342	0.273649	0	0	-	0.400717	7.82983	0	0	-	0.185553	1.68418	0	0	-	0.535135	15.3387	0
YLR342W|FKS1|CND1|CWH53|ETG1|GSC1|PBR1	YLR342W	chrXII:809996-815627	+	5631	0.75325	12.9076	-0.396118	0	0	0	-	-0.548557	5.17792	0	0	-	-0.218396	0	0	0	-	0.0665831	0.234292	0	0	-	-0.152438	0	0	0	-	0.177722	0.555889	0	0	-	0.462701	3.4847	0	0	-	0.33016	1.62561	0	0	-	0.61514	6.44938	0
YLR342W-A|10687	YLR342W-A	chrXII:815809-815983	+	174	0.582177	19.5082	0.447246	6.44378	0	0	-	0.479534	8.76823	0	0	-	0.161075	1.61486	0	0	-	-0.102643	0.677471	0	0	-	0.0322886	0.179137	0	0	-	-0.286171	2.38163	0	0	-	-0.549888	10.6728	0	0	-	-0.318459	2.86697	0	0	-	-0.582177	13.3575	0
YLR343W|GAS2	YLR343W	chrXII:816093-817761	+	1668	0.692228	224.071	-0.0780337	2.09729	0	0	-	0.201117	13.6145	0	0	-	0.299547	30.555	0	0	-	-0.219492	15.6532	0	0	-	0.27915	23.5079	0	0	-	0.377581	46.4499	0	0	-	-0.141459	6.94535	0	0	-	0.0984305	2.361	0	0	-	-0.420609	65.1079	0
YLR344W|RPL26A	YLR344W	chrXII:819311-820142	+	384	1.38818	12.4709	0.986761	0	0	0	-	0.980437	0	0	0	-	0.251925	0	0	0	-	0.621445	0	0	0	-	-0.00632325	0	0	0	-	-0.734836	0	0	0	-	-0.365316	0	0	0	-	-0.728513	0	0	0	-	-0.358992	0	0
YLR347C|KAP95|RSL1	YLR347C	chrXII:823827-826413	-	2586	0.934168	10.8387	0.7811	0	0	0	-	0.194393	0.97865	0	0	-	0.199003	0	0	0	-	-0.153068	0.625334	0	0	-	-0.586707	0	0	0	-	-0.582097	3.1283	0	0	-	-0.934168	10.8387	0	0	-	0.00461035	0.00101877	0	0	-	-0.347461	2.50338	0
YLR348C|DIC1	YLR348C	chrXII:826976-827873	-	897	1.3345	38.5375	-0.300214	0	0	0	-	-0.139983	0.542791	0	0	-	-0.494203	0	0	0	-	-0.141678	0.482817	0	0	-	0.160231	0	0	0	-	-0.193989	0.547888	0	0	-	0.158536	0.685131	0	0	-	-0.35422	1.45625	0	0	-	-0.00169508	0.00634473	0
YLR350W|ORM2	YLR350W	chrXII:828729-829380	+	651	0.80642	23.6391	-0.219706	1.92299	0	0	-	0.316916	3.59392	0	0	-	0.230303	2.19078	0	0	-	-0.489504	8.01016	0	0	-	0.536622	7.72654	0	0	-	0.450009	4.85699	0	0	-	-0.269798	3.10613	0	0	-	-0.0866132	0.347711	0	0	-	-0.80642	23.6391	0
YLR351C|NIT3	YLR351C	chrXII:829488-830364	-	876	1.05639	15.651	-0.111304	0	0	0	-	0.177031	0	0	0	-	-0.102469	0	0	0	-	-0.105398	0.336141	0	0	-	0.288336	0	0	0	-	0.00883577	0	0	0	-	0.00590666	0.0146988	0	0	-	-0.2795	0	0	0	-	-0.282429	1.42154	0
YLR352W|10713	YLR352W	chrXII:831115-833539	+	2424	0.529346	13.4313	0.0657139	0.341413	0	0	-	-0.0565666	0.384249	0	0	-	0.140465	1.21152	0	0	-	0.227801	1.67743	0	0	-	-0.12228	0.68475	0	0	-	0.0747515	0.295879	0	0	-	0.162087	1.2204	0	0	-	0.197032	1.28225	0	0	-	0.284368	3.14507	0
YLR353W|BUD8	YLR353W	chrXII:834351-836163	+	1812	1.55544	29.8421	-0.888264	0	0	0	-	-0.775895	0	0	0	-	-0.747604	0	0	0	-	-0.723749	3.84216	0	0	-	0.112368	0	0	0	-	0.14066	0	0	0	-	0.164515	0	0	0	-	0.0282918	0	0	0	-	0.0521468	0	0
YLR356W|ATG33	YLR356W	chrXII:840320-840914	+	594	1.14957	15.1638	0.704948	0	0	0	-	-0.124261	0	0	0	-	-0.444621	0	0	0	-	-0.227461	0.773559	0	0	-	-0.829209	0	0	0	-	-1.14957	0	0	0	-	-0.932409	7.77151	0	0	-	-0.32036	0	0	0	-	-0.1032	0	0
YLR357W|RSC2	YLR357W	chrXII:841330-844000	+	2670	1.20214	8.2812	-0.128179	0	0	0	-	0.516826	0	0	0	-	1.07396	0	0	0	-	0.520278	0	0	0	-	0.645005	0	0	0	-	1.20214	0	0	0	-	0.648457	0	0	0	-	0.557132	0	0	0	-	0.00345223	0	0
YLR359W|ADE13|BRA1|BRA8	YLR359W	chrXII:844281-845730	+	1449	1.30095	13.6827	0.0513546	0	0	0	-	-0.341347	0	0	0	-	0.518523	0	0	0	-	-0.014247	0	0	0	-	-0.392702	0	0	0	-	0.467168	0	0	0	-	-0.0656016	0	0	0	-	0.85987	0	0	0	-	0.3271	0	0
YLR360W|VPS38|VPL17	YLR360W	chrXII:846102-847422	+	1320	1.08924	85.5491	-0.322559	4.51864	0	0	-	0.0760736	0.560643	0	0	-	0.0073002	0.0746662	0	0	-	0.0145279	0.0849745	0	0	-	0.398632	6.25207	0	0	-	0.329859	4.00877	0	0	-	0.337087	5.4542	0	0	-	-0.0687734	0.347711	0	0	-	-0.0615457	0.553418	0
YLR361C|DCR2	YLR361C	chrXII:847387-849124	-	1737	0.731558	35.0566	0.0139482	0.0715783	0	0	-	0.0778092	0.553019	0	0	-	-0.0975254	0.919097	0	0	-	-0.449711	8.47709	0	0	-	0.0638609	0.407959	0	0	-	-0.111474	0.548864	0	0	-	-0.463659	9.10815	0	0	-	-0.175335	1.28409	0	0	-	-0.52752	13.0297	0
YLR361C-A|10733	YLR361C-A	chrXII:849382-849679	-	297	1.267	15.0034	-0.198843	0	0	0	-	0.019595	0	0	0	-	0.469074	0	0	0	-	0.239229	0	0	0	-	0.218438	0	0	0	-	0.667917	0	0	0	-	0.438072	0	0	0	-	0.449479	0	0	0	-	0.219634	0	0
YLR362W|STE11	YLR362W	chrXII:849865-852019	+	2154	0.85818	6.74992	0.30521	0	0	0	-	0.85818	0	0	0	-	0.695157	0	0	0	-	0.842379	6.56387	0	0	-	0.552971	0	0	0	-	0.389947	0	0	0	-	0.537169	3.17968	0	0	-	-0.163024	0	0	0	-	-0.0158017	0	0
YLR363W-A|10739	YLR363W-A	chrXII:853460-853718	+	258	0.703441	7.51173	-0.400521	0	0	0	-	0.288205	0	0	0	-	-0.254244	0	0	0	-	-0.100963	0.311996	0	0	-	0.688726	0	0	0	-	0.146277	0	0	0	-	0.299558	1.45384	0	0	-	-0.542449	0	0	0	-	-0.389168	2.19906	0
YLR364W|GRX8	YLR364W	chrXII:854061-854391	+	330	0.609989	8.86818	-0.27063	0	0	0	-	-0.215677	1.10898	0	0	-	-0.424429	0	0	0	-	-0.214806	0.880516	0	0	-	0.0549528	0	0	0	-	-0.153799	0.429833	0	0	-	0.0558235	0.260262	0	0	-	-0.208752	0.740311	0	0	-	0.000870613	0.0058027	0
YLR368W|MDM30|DSG1	YLR368W	chrXII:857539-859336	+	1797	0.511298	5.06205	0.221318	0	0	0	-	0.510337	3.71552	0	0	-	0.511298	0	0	0	-	0.210679	0.811144	0	0	-	0.289019	0	0	0	-	0.28998	0.947716	0	0	-	-0.0106384	0.0320595	0	0	-	0.000961503	0.00101877	0	0	-	-0.299657	1.70301	0
YLR371W|ROM2	YLR371W	chrXII:862713-866784	+	4071	0.945301	16.8429	0.0484689	0	0	0	-	0.0282155	0	0	0	-	-0.0496372	0	0	0	-	0.0915239	0.270985	0	0	-	-0.0202535	0	0	0	-	-0.0981061	0	0	0	-	0.043055	0.153663	0	0	-	-0.0778527	0	0	0	-	0.0633084	0.248115	0
YLR372W|SUR4|APA1|ELO3|SRE1|VBM1	YLR372W	chrXII:867353-868391	+	1038	1.09546	19.6204	0.0549014	0	0	0	-	-0.0766004	0.353153	0	0	-	0.00682895	0	0	0	-	0.966272	10.4247	0	0	-	-0.131502	0	0	0	-	-0.0480725	0.11774	0	0	-	0.911371	9.61743	0	0	-	0.0834293	0.212944	0	0	-	1.04287	13.9793	0
YLR373C|VID22	YLR373C	chrXII:868661-871367	-	2706	0.886742	9.19632	0.0683959	0	0	0	-	0.420795	0	0	0	-	0.504169	0	0	0	-	0.412404	1.51985	0	0	-	0.352399	0	0	0	-	0.435773	0	0	0	-	0.344009	0	0	0	-	0.0833735	0	0	0	-	-0.00839092	0	0
YLR375W|STP3	YLR375W	chrXII:871696-872728	+	1032	1.14173	26.78	0.476261	0	0	0	-	0.524168	4.8982	0	0	-	1.01033	0	0	0	-	0.933363	11.5326	0	0	-	0.0479068	0	0	0	-	0.53407	2.90106	0	0	-	0.457102	3.10613	0	0	-	0.486163	2.42222	0	0	-	0.409195	2.86335	0
YLR377C|FBP1|ACN8	YLR377C	chrXII:873745-874792	-	1047	1.13221	74.6869	-0.0921839	0.691691	0	0	-	0.0319441	0.23771	0	0	-	-0.0134355	0.120287	0	0	-	0.527676	10.1375	0	0	-	0.124128	0.796302	0	0	-	0.0787484	0.40601	0	0	-	0.61986	14.4854	0	0	-	-0.0453797	0.211592	0	0	-	0.495732	10.1432	0
YLR378C|SEC61	YLR378C	chrXII:875735-877178	-	1443	1.16442	11.1803	1.00265	0	0	0	-	1.16442	0	0	0	-	0.850106	0	0	0	-	0.209461	0	0	0	-	0.161775	0	0	0	-	-0.15254	0	0	0	-	-0.793185	0	0	0	-	-0.314315	0	0	0	-	-0.95496	0	0
YLR380W|CSR1|SFH2	YLR380W	chrXII:878281-879508	+	1227	1.08757	5.1509	0.527432	0	0	0	-	0.807192	0	0	0	-	-0.0243908	0	0	0	-	-0.280377	0	0	0	-	0.27976	0	0	0	-	-0.551823	0	0	0	-	-0.807809	0	0	0	-	-0.831583	0	0	0	-	-1.08757	0	0
YLR382C|NAM2|MSL1	YLR382C	chrXII:882066-884751	-	2685	1.02144	21.6076	0.370473	0	0	0	-	0.162368	0.718594	0	0	-	0.697371	0	0	0	-	0.030106	0.0931657	0	0	-	-0.208105	0	0	0	-	0.326898	1.18668	0	0	-	-0.340367	2.01714	0	0	-	0.535003	2.79874	0	0	-	-0.132262	0.700345	0
YLR383W|SMC6|RHC18	YLR383W	chrXII:885287-888632	+	3345	1.18049	11.8148	0.282135	0	0	0	-	-0.624984	0	0	0	-	-0.47933	0	0	0	-	-0.898359	0	0	0	-	-0.90712	0	0	0	-	-0.761465	0	0	0	-	-1.18049	0	0	0	-	0.145654	0	0	0	-	-0.273374	0	0
YLR386W|VAC14	YLR386W	chrXII:893627-896270	+	2643	0.887562	14.8576	-0.0633212	0	0	0	-	-0.887562	11.0112	0	0	-	-0.293777	0	0	0	-	-0.356232	1.65347	0	0	-	-0.824241	0	0	0	-	-0.230456	0.657902	0	0	-	-0.292911	1.48785	0	0	-	0.593784	3.72817	0	0	-	0.53133	4.72784	0
YLR387C|REH1	YLR387C	chrXII:896373-897672	-	1299	0.912935	18.7493	-0.0320083	0.115595	0	0	-	0.283674	1.8486	0	0	-	0.0414301	0.215125	0	0	-	-0.629261	7.12951	0	0	-	0.315682	0	0	0	-	0.0734384	0.247212	0	0	-	-0.597253	6.87221	0	0	-	-0.242244	0.970188	0	0	-	-0.912935	16.245	0
YLR388W|RPS29A|YS29A	YLR388W	chrXII:898157-898821	+	171	1.16874	18.0985	0.462339	0	0	0	-	0.272987	0	0	0	-	-0.463053	0	0	0	-	0.112102	0	0	0	-	-0.189352	0	0	0	-	-0.925392	0	0	0	-	-0.350238	0	0	0	-	-0.736041	0	0	0	-	-0.160886	0	0
YLR389C|STE23	YLR389C	chrXII:899576-902660	-	3084	1.08005	36.6437	-0.542	6.32001	0	0	-	-0.086546	0.489883	0	0	-	-0.0158611	0.0909413	0	0	-	0.140045	0.634157	0	0	-	0.455454	0	0	0	-	0.526138	5.033	0	0	-	0.682045	9.87296	0	0	-	0.0706848	0.212944	0	0	-	0.226591	1.67713	0
YLR390W|ECM19	YLR390W	chrXII:903065-903404	+	339	1.29182	23.3573	-0.561255	0	0	0	-	-0.657617	0	0	0	-	-0.21463	0	0	0	-	-0.900523	8.93279	0	0	-	-0.0963619	0	0	0	-	0.346625	0	0	0	-	-0.339268	1.98031	0	0	-	0.442987	0	0	0	-	-0.242906	1.42154	0
YLR390W-A|CCW14|ICWP|SSR1|YLR391W|YLR391W-A	YLR390W-A	chrXII:903723-904440	+	717	0.918588	8.27665	-0.0526874	0	0	0	-	0.808451	7.79221	0	0	-	-0.110137	0	0	0	-	0.591458	3.92304	0	0	-	0.861139	0	0	0	-	-0.0574492	0.146168	0	0	-	0.644145	5.09536	0	0	-	-0.918588	7.58079	0	0	-	-0.216993	1.0406	0
YLR392C|ART10	YLR392C	chrXII:904748-906305	-	1557	1.75795	28.9592	-0.633131	0	0	0	-	-0.944532	0	0	0	-	-0.227852	0	0	0	-	-0.593256	0	0	0	-	-0.311401	0	0	0	-	0.405279	0	0	0	-	0.0398754	0	0	0	-	0.71668	0	0	0	-	0.351276	0	0
YLR393W|ATP10	YLR393W	chrXII:907078-907918	+	840	0.667767	8.84925	0.243374	0	0	0	-	-0.138271	0	0	0	-	0.476197	0	0	0	-	0.245692	0.934521	0	0	-	-0.381645	0	0	0	-	0.232823	0	0	0	-	0.0023176	0.0029021	0	0	-	0.614468	0	0	0	-	0.383963	2.37177	0
YLR394W|CST9|ZIP3	YLR394W	chrXII:907949-909398	+	1449	1.54208	26.6312	-0.0170939	0	0	0	-	-1.21844	0	0	0	-	-0.00512017	0	0	0	-	0.0309061	0	0	0	-	-1.20135	0	0	0	-	0.0119737	0	0	0	-	0.048	0	0	0	-	1.21332	0	0	0	-	1.24935	0	0
YLR395C|COX8	YLR395C	chrXII:909728-909965	-	237	1.08703	22.019	0.0671734	0	0	0	-	-0.856164	0	0	0	-	-0.268068	0	0	0	-	-0.00135093	0.00671277	0	0	-	-0.923338	0	0	0	-	-0.335242	0	0	0	-	-0.0685243	0.260047	0	0	-	0.588096	0	0	0	-	0.854813	8.52948	0
YLR396C|VPS33|CLS14|MET27|PEP14|SLP1|VAM5|VPL25|VPT33	YLR396C	chrXII:910234-912310	-	2076	0.911886	25.6217	0.309333	3.27325	0	0	-	0.544679	10.735	0	0	-	0.254763	2.9355	0	0	-	0.911886	23.4848	0	0	-	0.235346	1.67767	0	0	-	-0.0545701	0.254236	0	0	-	0.602553	9.82324	0	0	-	-0.289916	2.24702	0	0	-	0.367207	4.32681	0
YLR397C|AFG2|DRG1	YLR397C	chrXII:912549-914892	-	2343	0.65408	10.167	-0.251204	0	0	0	-	-0.392214	3.20436	0	0	-	-0.0834428	0	0	0	-	-0.302343	1.65347	0	0	-	-0.14101	0	0	0	-	0.167761	0.534082	0	0	-	-0.0511387	0.260262	0	0	-	0.308771	1.45625	0	0	-	0.0898712	0.497017	0
YLR398C|SKI2	YLR398C	chrXII:915155-919019	-	3864	0.776915	22.7074	-0.364271	3.08831	0	0	-	-0.0457147	0.236155	0	0	-	0.328764	2.80693	0	0	-	0.156428	0.753051	0	0	-	0.318556	0	0	0	-	0.693035	7.90292	0	0	-	0.520699	6.04754	0	0	-	0.374478	2.361	0	0	-	0.202142	1.4744	0
YLR401C|DUS3	YLR401C	chrXII:922441-924448	-	2007	1.20561	14.5124	0.889523	0	0	0	-	0.636672	5.21415	0	0	-	0.532072	0	0	0	-	1.20561	14.5124	0	0	-	-0.252851	0	0	0	-	-0.357451	1.275	0	0	-	0.316089	1.41588	0	0	-	-0.1046	0.236395	0	0	-	0.56894	3.82359	0
YLR403W|SFP1	YLR403W	chrXII:925567-927619	+	2052	0.898254	4.51134	0.262293	0	0	0	-	0.711398	0	0	0	-	-0.186856	0	0	0	-	0.504147	0	0	0	-	0.449104	0	0	0	-	-0.44915	0	0	0	-	0.241854	0	0	0	-	-0.898254	0	0	0	-	-0.20725	0	0
YLR404W|FLD1|SEI1	YLR404W	chrXII:928742-929600	+	858	1.56991	32.7939	-0.947093	0	0	0	-	-1.25742	0	0	0	-	-1.23923	0	0	0	-	-0.537898	2.3493	0	0	-	-0.310328	0	0	0	-	-0.292142	0	0	0	-	0.409195	2.01958	0	0	-	0.0181865	0	0	0	-	0.719524	5.73986	0
YLR405W|DUS4	YLR405W	chrXII:929788-930892	+	1104	0.758618	21.7889	-0.239103	1.66802	0	0	-	-0.0944086	0.536675	0	0	-	-0.225733	1.7826	0	0	-	-0.610618	9.04001	0	0	-	0.144694	0.68475	0	0	-	0.0133702	0.0525658	0	0	-	-0.371515	4.05266	0	0	-	-0.131324	0.573107	0	0	-	-0.51621	7.81751	0
YLR407W|10845	YLR407W	chrXII:932966-933653	+	687	1.4962	15.5004	0.196006	0	0	0	-	0.184139	0	0	0	-	-0.529217	0	0	0	-	0.966984	0	0	0	-	-0.0118667	0	0	0	-	-0.725223	0	0	0	-	0.770978	0	0	0	-	-0.713356	0	0	0	-	0.782844	0	0
YLR409C|UTP21	YLR409C	chrXII:934413-937233	-	2820	1.50522	24.0335	0.44288	0	0	0	-	0.0621827	0	0	0	-	0.295152	0	0	0	-	0.91238	0	0	0	-	-0.380697	0	0	0	-	-0.147728	0	0	0	-	0.469501	0	0	0	-	0.232969	0	0	0	-	0.850198	0	0
YLR410W|VIP1	YLR410W	chrXII:937540-940981	+	3441	0.609268	7.49174	-0.535265	0	0	0	-	-0.390374	2.9406	0	0	-	-0.609268	0	0	0	-	-0.229534	1.01143	0	0	-	0.14489	0	0	0	-	-0.0740031	0.254236	0	0	-	0.305731	1.98479	0	0	-	-0.218893	0.914401	0	0	-	0.160841	0.950639	0
YLR411W|CTR3	YLR411W	chrXII:947252-947978	+	726	0.799919	41.369	0.0965174	0.539291	0	0	-	-0.0571308	0.405856	0	0	-	-0.117119	1.05648	0	0	-	0.0887211	0.5168	0	0	-	-0.153648	0.796302	0	0	-	-0.213637	1.42364	0	0	-	-0.00779636	0.0411074	0	0	-	-0.0599887	0.258091	0	0	-	0.145852	1.30209	0
YLR412W|BER1	YLR412W	chrXII:948367-949192	+	825	1.55947	52.8099	-0.240123	1.1405	0	0	-	-0.441512	3.43277	0	0	-	-0.797578	10.701	0	0	-	0.124929	0.425344	0	0	-	-0.201389	0	0	0	-	-0.557455	3.90031	0	0	-	0.365052	2.16939	0	0	-	-0.356066	1.86087	0	0	-	0.566441	5.07322	0
YLR413W|10868	YLR413W	chrXII:951155-953183	+	2028	1.77542	152.328	0.703349	11.6121	0	0	-	0.297538	2.90403	0	0	-	0.526234	7.85021	0	0	-	0.948077	19.3329	0	0	-	-0.405811	3.02472	0	0	-	-0.177115	0.694934	0	0	-	0.244728	1.65013	0	0	-	0.228696	1.28055	0	0	-	0.650539	9.65043	0
YLR414C|PUN1	YLR414C	chrXII:953352-954144	-	792	1.06303	17.3911	-0.55898	0	0	0	-	-0.57068	0	0	0	-	-0.431305	0	0	0	-	-0.306118	1.04666	0	0	-	-0.0117004	0	0	0	-	0.127675	0	0	0	-	0.252862	1.07075	0	0	-	0.139376	0	0	0	-	0.264563	1.27139	0
YLR417W|VPS36|GRD12|VAC3|VPL11	YLR417W	chrXII:955009-956710	+	1701	0.654447	22.2534	0.112719	0.761192	0	0	-	0.28344	3.4825	0	0	-	0.0203747	0.148732	0	0	-	-0.0808031	0.511606	0	0	-	0.170721	0.91185	0	0	-	-0.0923444	0.409838	0	0	-	-0.193522	1.8681	0	0	-	-0.263066	2.0474	0	0	-	-0.364244	5.57351	0
YLR418C|CDC73	YLR418C	chrXII:956913-958095	-	1182	0.889235	14.4428	-0.317815	0	0	0	-	0.173072	0	0	0	-	0.351574	0	0	0	-	-0.492747	3.04596	0	0	-	0.490886	0	0	0	-	0.669388	0	0	0	-	-0.174933	0.819229	0	0	-	0.178502	0	0	0	-	-0.665819	6.08798	0
YLR419W|10880	YLR419W	chrXII:958427-962735	+	4308	0.519651	3.88268	-0.0350213	0	0	0	-	-0.440247	3.12699	0	0	-	0.0650283	0	0	0	-	-0.454623	2.73319	0	0	-	-0.405226	0	0	0	-	0.10005	0.273649	0	0	-	-0.419602	2.72589	0	0	-	0.505276	2.59447	0	0	-	-0.0143758	0.0636463	0
YLR420W|URA4	YLR420W	chrXII:963784-964879	+	1095	0.64168	34.2788	0.0498395	0.336973	0	0	-	0.0323637	0.266133	0	0	-	0.165582	2.04923	0	0	-	0.346524	5.51149	0	0	-	-0.0174758	0.104956	0	0	-	0.115742	0.712261	0	0	-	0.296684	4.59727	0	0	-	0.133218	0.981164	0	0	-	0.31416	5.66177	0
YLR422W|10889	YLR422W	chrXII:965896-971695	+	5799	0.801958	10.7183	-0.199405	0	0	0	-	-0.162811	0.603091	0	0	-	0.210052	0	0	0	-	-0.368766	1.68605	0	0	-	0.0365936	0	0	0	-	0.409457	1.58952	0	0	-	-0.169361	0.719397	0	0	-	0.372864	1.34305	0	0	-	-0.205955	1.05416	0
YLR423C|ATG17|APG17	YLR423C	chrXII:971916-973170	-	1254	1.72658	47.3895	0.205441	0	0	0	-	-0.0555166	0	0	0	-	0.540214	0	0	0	-	0.4105	1.77241	0	0	-	-0.260958	0	0	0	-	0.334772	0	0	0	-	0.205059	0.819064	0	0	-	0.59573	0	0	0	-	0.466017	2.86354	0
YLR424W|SPP382|CCF8|NTR1	YLR424W	chrXII:973394-975521	+	2127	1.39162	13.2321	0.579255	0	0	0	-	0.0334714	0	0	0	-	0.363657	0	0	0	-	-0.812364	0	0	0	-	-0.545784	0	0	0	-	-0.215598	0	0	0	-	-1.39162	0	0	0	-	0.330186	0	0	0	-	-0.845836	0	0
YLR425W|TUS1|SOP10	YLR425W	chrXII:982893-986817	+	3924	0.689342	8.55587	-0.347779	0	0	0	-	-0.689342	7.09416	0	0	-	-0.187015	0	0	0	-	-0.497937	3.31654	0	0	-	-0.341563	0	0	0	-	0.160764	0.426932	0	0	-	-0.150158	0.718265	0	0	-	0.502328	2.98062	0	0	-	0.191406	1.14889	0
YLR426W|10902	YLR426W	chrXII:987061-988113	+	981	1.03521	13.2787	-0.170003	0	0	0	-	-0.69331	0	0	0	-	-0.159499	0	0	0	-	0.301004	0.971913	0	0	-	-0.523307	0	0	0	-	0.0105038	0	0	0	-	0.471008	0	0	0	-	0.533811	0	0	0	-	0.994315	0	0
YLR427W|MAG2	YLR427W	chrXII:988427-990440	+	2013	1.104	22.8985	0.062399	0	0	0	-	0.4527	3.53106	0	0	-	0.820585	0	0	0	-	0.218396	0.971913	0	0	-	0.390301	0	0	0	-	0.758186	5.45385	0	0	-	0.155997	0.731637	0	0	-	0.367885	1.41842	0	0	-	-0.234304	1.34538	0
YLR429W|CRN1	YLR429W	chrXII:990776-992732	+	1956	0.406994	2.77109	-0.244649	0	0	0	-	0.126603	0	0	0	-	-0.280392	0	0	0	-	0.0875231	0.270985	0	0	-	0.371251	0	0	0	-	-0.0357431	0	0	0	-	0.332172	1.62228	0	0	-	-0.406994	0	0	0	-	-0.0390797	0.15973	0
YLR430W|SEN1|CIK3|NRD2	YLR430W	chrXII:993433-1000129	+	6696	1.02195	19.4361	0.17376	0	0	0	-	-0.343768	2.05502	0	0	-	0.0546464	0	0	0	-	-0.205934	0.766182	0	0	-	-0.517528	0	0	0	-	-0.119113	0.291897	0	0	-	-0.379694	2.15724	0	0	-	0.398415	1.70543	0	0	-	0.137834	0.700345	0
YLR432W|IMD3	YLR432W	chrXII:1002556-1004128	+	1572	1.05465	12.2272	0.0110533	0	0	0	-	-0.0364515	0	0	0	-	-0.452654	0	0	0	-	-0.556042	3.04596	0	0	-	-0.0475048	0	0	0	-	-0.463707	0	0	0	-	-0.567095	3.4847	0	0	-	-0.416202	0	0	0	-	-0.519591	3.33816	0
YLR433C|CNA1|CMP1	YLR433C	chrXII:1004346-1006008	-	1662	0.991701	13.2987	0.346421	0	0	0	-	0.293489	1.55976	0	0	-	0.527561	0	0	0	-	-0.0518758	0.180835	0	0	-	-0.0529319	0	0	0	-	0.18114	0.415004	0	0	-	-0.398297	2.25816	0	0	-	0.234072	0.682669	0	0	-	-0.345365	2.13943	0
YLR435W|TSR2	YLR435W	chrXII:1006377-1006995	+	618	1.49681	24.6192	-0.284567	0	0	0	-	-0.0563337	0	0	0	-	0.592265	0	0	0	-	0.775563	4.36779	0	0	-	0.228234	0	0	0	-	0.876832	0	0	0	-	1.06013	0	0	0	-	0.648599	0	0	0	-	0.831896	0	0
YLR436C|ECM30	YLR436C	chrXII:1007420-1011245	-	3825	1.22753	42.6239	-0.12832	0.606875	0	0	-	-0.00279902	0.0198216	0	0	-	-0.0931634	0.566351	0	0	-	0.29569	1.76739	0	0	-	0.125521	0	0	0	-	0.035157	0.10868	0	0	-	0.42401	3.77787	0	0	-	-0.0903643	0.328123	0	0	-	0.298489	2.37268	0
YLR437C|DIF1	YLR437C	chrXII:1011621-1012023	-	402	0.988229	23.9546	0.988229	19.0207	0	0	-	0.547513	7.29993	0	0	-	0.689798	11.1198	0	0	-	0.546542	6.02579	0	0	-	-0.440716	0	0	0	-	-0.298431	1.41207	0	0	-	-0.441686	3.76827	0	0	-	0.142285	0.563087	0	0	-	-0.00097055	0.00634473	0
YLR438W|CAR2|cargB	YLR438W	chrXII:1012500-1013775	+	1275	0.476516	2.53089	0.119295	0	0	0	-	-0.188378	0	0	0	-	0.288137	0	0	0	-	-0.118706	0.389077	0	0	-	-0.307673	0	0	0	-	0.168843	0	0	0	-	-0.238	1.09783	0	0	-	0.476516	0	0	0	-	0.0696725	0.297783	0
YLR439W|MRPL4	YLR439W	chrXII:1014490-1015450	+	960	1.35357	19.3849	-0.167188	0	0	0	-	-0.048478	0	0	0	-	0.203091	0	0	0	-	0.102197	0.309895	0	0	-	0.11871	0	0	0	-	0.370279	0	0	0	-	0.269385	1.201	0	0	-	0.251569	0	0	0	-	0.150675	0	0
YLR440C|SEC39|DSL3	YLR440C	chrXII:1015567-1017697	-	2130	0.69339	9.66782	-0.0764053	0	0	0	-	0.169695	0.634055	0	0	-	-0.238182	0	0	0	-	-0.220776	0.804544	0	0	-	0.2461	0	0	0	-	-0.161777	0.409838	0	0	-	-0.144371	0.595093	0	0	-	-0.407877	1.65463	0	0	-	-0.390471	2.41755	0
YLR441C|RPS1A|RP10A	YLR441C	chrXII:1018140-1018908	-	768	1.37382	17.3768	0.291711	0	0	0	-	0.104538	0	0	0	-	-0.302585	0	0	0	-	-0.32564	0	0	0	-	-0.187174	0	0	0	-	-0.594297	0	0	0	-	-0.617352	0	0	0	-	-0.407123	0	0	0	-	-0.430178	0	0
YLR442C|SIR3|CMT1|MAR2|STE8	YLR442C	chrXII:1019314-1022251	-	2937	0.897905	5.68746	-0.702846	0	0	0	-	0.0240556	0	0	0	-	0.195059	0	0	0	-	-0.533749	0	0	0	-	0.726901	0	0	0	-	0.897905	0	0	0	-	0.169096	0	0	0	-	0.171004	0	0	0	-	-0.557805	0	0
YLR443W|ECM7|ZRG15	YLR443W	chrXII:1022624-1023971	+	1347	1.15604	16.6861	-0.862116	0	0	0	-	-0.418838	0	0	0	-	0.0219948	0	0	0	-	0.0212288	0.0582542	0	0	-	0.443278	0	0	0	-	0.884111	0	0	0	-	0.883345	8.29139	0	0	-	0.440833	0	0	0	-	0.440067	2.66434	0
YLR445W|10948	YLR445W	chrXII:1024188-1024837	+	567	1.78652	44.9907	-0.511684	0	0	0	-	-0.604857	0	0	0	-	-0.771811	0	0	0	-	-1.4094	17.8754	0	0	-	-0.0931731	0	0	0	-	-0.260127	0	0	0	-	-0.897721	8.28538	0	0	-	-0.166954	0	0	0	-	-0.804548	7.75106	0
YLR446W|10951	YLR446W	chrXII:1025213-1026515	+	1302	1.79151	137.188	-0.0566805	0.390606	0	0	-	-0.0473395	0.434517	0	0	-	-0.126847	1.59227	0	0	-	1.66467	101.115	0	0	-	0.00934099	0.0404583	0	0	-	-0.0701665	0.409838	0	0	-	1.72135	108.084	0	0	-	-0.0795075	0.563087	0	0	-	1.71201	112.62	0
YLR447C|VMA6	YLR447C	chrXII:1026855-1027893	-	1038	1.77319	34.691	-0.538208	0	0	0	-	0.309465	0	0	0	-	-0.367455	0	0	0	-	0.259562	0	0	0	-	0.847673	0	0	0	-	0.170753	0	0	0	-	0.79777	0	0	0	-	-0.67692	0	0	0	-	-0.0499029	0	0
YLR449W|FPR4	YLR449W	chrXII:1030833-1032012	+	1179	2.17441	146.99	-0.0143754	0.0540022	0	0	-	-0.653563	10.5519	0	0	-	-0.389499	4.28137	0	0	-	-0.537329	6.49123	0	0	-	-0.639188	8.12869	0	0	-	-0.375123	2.62281	0	0	-	-0.522954	6.64111	0	0	-	0.264064	1.49857	0	0	-	0.116234	0.854281	0
YLR450W|HMG2	YLR450W	chrXII:1032626-1035764	+	3138	0.371024	10.2816	0.0685959	0.386546	0	0	-	0.170987	1.75676	0	0	-	0.128372	1.26623	0	0	-	-0.159152	1.25965	0	0	-	0.102391	0.572871	0	0	-	0.0597764	0.273649	0	0	-	-0.227748	2.5803	0	0	-	-0.0426149	0.146257	0	0	-	-0.330139	5.19841	0
YLR451W|LEU3	YLR451W	chrXII:1036092-1038753	+	2661	0.818127	6.55485	0.210229	0	0	0	-	-0.244104	0	0	0	-	-0.607898	0	0	0	-	-0.570208	3.34468	0	0	-	-0.454334	0	0	0	-	-0.818127	0	0	0	-	-0.780437	6.16719	0	0	-	-0.363794	0	0	0	-	-0.326104	1.86674	0
YLR453C|RIF2	YLR453C	chrXII:1041798-1042986	-	1188	0.716559	29.5319	-0.143523	0.897189	0	0	-	0.126229	0.801174	0	0	-	-0.356577	4.599	0	0	-	0.269698	1.96284	0	0	-	0.269752	1.9267	0	0	-	-0.213055	1.34252	0	0	-	0.413221	4.67457	0	0	-	-0.482806	5.16091	0	0	-	0.143469	1.06722	0
YLR454W|FMP27	YLR454W	chrXII:1043997-1051884	+	7887	0.716583	14.1222	-0.191234	0	0	0	-	-0.524531	4.82314	0	0	-	0.00214686	0	0	0	-	-0.533528	4.32676	0	0	-	-0.333297	0	0	0	-	0.193381	0.582178	0	0	-	-0.342294	2.33834	0	0	-	0.526678	3.42489	0	0	-	-0.00899661	0.0455823	0
YPL274W|SAM3	YPL274W	chrXVI:22937-24701	+	1764	0.926166	47.7714	-0.690417	15.9373	0	0	-	-0.605341	13.2054	0	0	-	-0.688503	17.2642	0	0	-	-0.289237	2.58437	0	0	-	0.0850759	0.47144	0	0	-	0.00191405	0.0250955	0	0	-	0.401181	5.74977	0	0	-	-0.0831618	0.427288	0	0	-	0.316105	4.22944	0
YPL268W|PLC1	YPL268W	chrXVI:35235-37845	+	2610	1.3491	22.0709	0.136043	0	0	0	-	-0.151919	0	0	0	-	-0.0205153	0	0	0	-	-0.519097	2.35866	0	0	-	-0.287963	0	0	0	-	-0.156558	0	0	0	-	-0.655141	0	0	0	-	0.131404	0	0	0	-	-0.367178	0	0
YPL266W|DIM1|CDH1	YPL266W	chrXVI:39120-40077	+	957	1.38857	37.0687	-0.489132	0	0	0	-	0.17681	0.634055	0	0	-	-0.0504725	0	0	0	-	-0.350948	1.52758	0	0	-	0.665943	0	0	0	-	0.43866	1.93325	0	0	-	0.138184	0.584079	0	0	-	-0.227283	0.649933	0	0	-	-0.527759	3.73187	0
YPL265W|DIP5	YPL265W	chrXVI:41042-42869	+	1827	0.976629	64.6979	0.0287602	0.204454	0	0	-	0.0124422	0.0741496	0	0	-	0.233032	3.4067	0	0	-	-0.0597432	0.419019	0	0	-	-0.0163181	0.102959	0	0	-	0.204272	1.85418	0	0	-	-0.0885034	0.835788	0	0	-	0.22059	2.01256	0	0	-	-0.0721854	0.73758	0
YPL264C|14685	YPL264C	chrXVI:43282-44344	-	1062	1.53846	42.838	-0.294631	0	0	0	-	0.0795653	0.297239	0	0	-	-0.814614	0	0	0	-	-1.45889	31.696	0	0	-	0.374197	0	0	0	-	-0.519982	2.99454	0	0	-	-1.16426	20.8675	0	0	-	-0.894179	8.18344	0	0	-	-1.53846	37.4622	0
YPL262W|FUM1	YPL262W	chrXVI:47335-48802	+	1467	1.70394	88.2874	-0.0248047	0.112295	0	0	-	0.55441	5.41191	0	0	-	0.278527	1.93716	0	0	-	-0.756962	11.8854	0	0	-	0.579215	0	0	0	-	0.303331	1.44839	0	0	-	-0.732158	11.4002	0	0	-	-0.275883	1.21055	0	0	-	-1.31137	35.4831	0
YPL260W|14693	YPL260W	chrXVI:49302-50958	+	1656	0.940546	11.0189	-0.43606	0	0	0	-	0.401239	0	0	0	-	0.209529	0	0	0	-	-0.14914	0	0	0	-	0.837299	0	0	0	-	0.645589	0	0	0	-	0.28692	0	0	0	-	-0.191711	0	0	0	-	-0.550379	0	0
YPL258C|THI21	YPL258C	chrXVI:53497-55153	-	1656	0.575922	5.87042	-0.0598728	0	0	0	-	0.176637	0	0	0	-	0.114271	0	0	0	-	0.0799901	0.236239	0	0	-	0.23651	0	0	0	-	0.174144	0	0	0	-	0.139863	0.529104	0	0	-	-0.0623665	0	0	0	-	-0.0966473	0	0
YPL257W|14716	YPL257W	chrXVI:63278-63860	+	582	0.922427	9.18324	-0.251243	0	0	0	-	-0.427759	0	0	0	-	-0.708907	0	0	0	-	-0.726088	4.67054	0	0	-	-0.176516	0	0	0	-	-0.457664	0	0	0	-	-0.474844	2.64829	0	0	-	-0.281147	0	0	0	-	-0.298328	0	0
YPL256C|CLN2	YPL256C	chrXVI:64976-66614	-	1638	1.58063	48.8058	0.530801	0	0	0	-	0.107689	0.507655	0	0	-	0.255553	0	0	0	-	0.0616961	0.234292	0	0	-	-0.423111	0	0	0	-	-0.275247	0.944037	0	0	-	-0.469105	3.34292	0	0	-	0.147864	0.458705	0	0	-	-0.0459934	0.231945	0
YPL253C|VIK1	YPL253C	chrXVI:71062-73006	-	1944	0.582478	22.7382	-0.00516231	0.014608	0	0	-	-0.130494	1.02443	0	0	-	-0.287205	3.66269	0	0	-	-0.316857	3.43229	0	0	-	-0.125332	0.689147	0	0	-	-0.282042	2.38163	0	0	-	-0.311694	3.75544	0	0	-	-0.156711	0.956051	0	0	-	-0.186363	1.99432	0
YPL250C|ICY2	YPL250C	chrXVI:74308-74719	-	411	2.5009	50.705	0.885618	0	0	0	-	-0.55257	0	0	0	-	-0.225807	0	0	0	-	-0.106557	0	0	0	-	-1.43819	0	0	0	-	-1.11142	0	0	0	-	-0.992175	0	0	0	-	0.326764	0	0	0	-	0.446013	0	0
YPL249C|GYP5	YPL249C	chrXVI:76668-79353	-	2685	1.26918	92.2096	-0.130045	0.854899	0	0	-	-0.062908	0.426058	0	0	-	-0.557944	11.8937	0	0	-	0.0470686	0.239751	0	0	-	0.0671372	0.379468	0	0	-	-0.427899	5.0711	0	0	-	0.177114	1.43684	0	0	-	-0.495036	6.99523	0	0	-	0.109977	0.873581	0
YPL248C|GAL4|GAL81	YPL248C	chrXVI:79710-82356	-	2646	1.00206	163.444	-0.254571	6.22191	0	0	-	-0.116281	1.96896	0	0	-	-0.0729856	1.10974	0	0	-	0.0294955	0.278495	0	0	-	0.13829	1.95609	0	0	-	0.181586	2.80823	0	0	-	0.284067	8.17541	0	0	-	0.0432957	0.343023	0	0	-	0.145777	2.83344	0
YPL247C|14743	YPL247C	chrXVI:82624-84196	-	1572	1.435	19.6059	-0.102811	0	0	0	-	0.281591	0	0	0	-	0.495539	0	0	0	-	-0.521961	0	0	0	-	0.384402	0	0	0	-	0.59835	0	0	0	-	-0.41915	0	0	0	-	0.213948	0	0	0	-	-0.803552	0	0
YPL246C|RBD2	YPL246C	chrXVI:84508-85297	-	789	1.21071	34.8769	0.803387	17.6366	0	0	-	0.900699	25.3559	0	0	-	0.566419	10.3737	0	0	-	1.21071	34.8769	0	0	-	0.0973121	0.425461	0	0	-	-0.236968	1.34252	0	0	-	0.407321	3.82994	0	0	-	-0.33428	2.26162	0	0	-	0.310009	2.72636	0
YPL245W|14747	YPL245W	chrXVI:85585-86950	+	1365	0.926686	47.7797	-0.236233	1.94144	0	0	-	-0.0162428	0.0741496	0	0	-	-0.328358	4.03978	0	0	-	0.209572	1.34087	0	0	-	0.21999	1.31206	0	0	-	-0.0921249	0.364896	0	0	-	0.445805	5.57592	0	0	-	-0.312115	2.41673	0	0	-	0.225815	2.07466	0
YPL244C|HUT1	YPL244C	chrXVI:87013-88033	-	1020	1.8381	48.3193	-0.347603	0	0	0	-	-0.66886	0	0	0	-	-0.60721	0	0	0	-	-0.371001	1.27849	0	0	-	-0.321257	0	0	0	-	-0.259607	0	0	0	-	-0.0233975	0.0732056	0	0	-	0.0616505	0	0	0	-	0.29786	0	0
YPL243W|SRP68	YPL243W	chrXVI:88516-90316	+	1800	0.835996	16.6196	-0.220355	0	0	0	-	-0.258528	0	0	0	-	-0.310636	0	0	0	-	-0.713283	5.44824	0	0	-	-0.0381727	0	0	0	-	-0.090281	0	0	0	-	-0.492928	3.34675	0	0	-	-0.0521084	0	0	0	-	-0.454755	3.27149	0
YPL242C|IQG1|CYK1	YPL242C	chrXVI:90621-95109	-	4488	1.54841	27.222	-0.0381536	0	0	0	-	-0.512341	3.93988	0	0	-	0.70866	0	0	0	-	-0.839749	9.29725	0	0	-	-0.474188	0	0	0	-	0.746814	4.32898	0	0	-	-0.801596	8.75569	0	0	-	1.221	13.6486	0	0	-	-0.327408	2.37177	0
YPL241C|CIN2	YPL241C	chrXVI:95371-96258	-	807	1.59093	83.3013	-0.536818	4.92629	0	0	-	-0.535088	5.77556	0	0	-	-0.278715	1.98174	0	0	-	0.011608	0.0453539	0	0	-	0.00172926	0.0167624	0	0	-	0.258103	1.28314	0	0	-	0.548426	5.57335	0	0	-	0.256374	1.3062	0	0	-	0.546696	6.20187	0
YPL240C|HSP82|HSP90	YPL240C	chrXVI:96495-98625	-	2130	1.82727	128.834	-0.29005	2.56287	0	0	-	-0.248889	2.37913	0	0	-	-0.104733	0.804449	0	0	-	0.0567201	0.3018	0	0	-	0.0411615	0.226102	0	0	-	0.185317	1.04719	0	0	-	0.34677	4.03837	0	0	-	0.144156	0.697407	0	0	-	0.305609	3.51901	0
YPL239W|YAR1	YPL239W	chrXVI:99483-100086	+	603	1.33421	17.4197	-1.12256	0	0	0	-	-1.18066	0	0	0	-	-0.768254	0	0	0	-	-0.445542	0	0	0	-	-0.0581028	0	0	0	-	0.354305	0	0	0	-	0.677017	0	0	0	-	0.412408	0	0	0	-	0.73512	0	0
YPL237W|SUI3	YPL237W	chrXVI:100495-101353	+	858	0.439938	4.50027	0.00171523	0	0	0	-	0.00940754	0.0418463	0	0	-	-0.176253	0	0	0	-	0.234907	1.01143	0	0	-	0.00769232	0	0	0	-	-0.177968	0.547584	0	0	-	0.233192	1.2204	0	0	-	-0.185661	0.649933	0	0	-	0.225499	1.30209	0
YPL235W|RVB2|TIH2|TIP48|TIP49B	YPL235W	chrXVI:103231-104647	+	1416	0.772918	5.91708	0.315408	0	0	0	-	0.748269	0	0	0	-	0.329432	0	0	0	-	-0.0198483	0	0	0	-	0.432862	0	0	0	-	0.0140242	0	0	0	-	-0.335256	0	0	0	-	-0.418838	0	0	0	-	-0.768118	0	0
YPL234C|VMA11|CLS9|TFP3	YPL234C	chrXVI:104945-105440	-	495	1.46787	52.4726	-0.234512	1.34344	0	0	-	0.00225936	0.0142089	0	0	-	-0.409424	4.05264	0	0	-	0.574473	4.61354	0	0	-	0.236771	0	0	0	-	-0.174912	0.657902	0	0	-	0.808985	9.83366	0	0	-	-0.411683	2.67637	0	0	-	0.572214	5.58485	0
YPL232W|SSO1	YPL232W	chrXVI:107274-108147	+	873	1.1482	17.37	-0.738033	0	0	0	-	0.410163	0	0	0	-	0.25537	0	0	0	-	-0.230137	0.792787	0	0	-	1.1482	0	0	0	-	0.993403	0	0	0	-	0.507895	3.4847	0	0	-	-0.154793	0	0	0	-	-0.640301	4.78672	0
YPL231W|FAS2	YPL231W	chrXVI:108651-114315	+	5664	0.941896	15.7934	0.0934923	0	0	0	-	-0.371072	2.2047	0	0	-	0.0471074	0	0	0	-	-0.0119836	0.0438252	0	0	-	-0.464564	0	0	0	-	-0.0463849	0.108031	0	0	-	-0.105476	0.388364	0	0	-	0.418179	1.7121	0	0	-	0.359088	2.208	0
YPL230W|USV1|NSF1	YPL230W	chrXVI:115218-116487	+	1176	1.76082	93.5421	0.0724185	0.257998	0	0	-	-0.590512	7.64179	0	0	-	0.109625	0.600224	0	0	-	0.544271	4.48894	0	0	-	-0.662931	0	0	0	-	0.0372065	0.10868	0	0	-	0.471852	3.83587	0	0	-	0.700137	7.58709	0	0	-	1.13478	24.0347	0
YPL227C|ALG5	YPL227C	chrXVI:120162-121167	-	1005	2.32743	41.2531	-0.980172	0	0	0	-	0.0794117	0	0	0	-	-1.4017	0	0	0	-	0.177759	0	0	0	-	1.05958	0	0	0	-	-0.421532	0	0	0	-	1.15793	0	0	0	-	-1.48112	0	0	0	-	0.0983474	0	0
YPL226W|NEW1	YPL226W	chrXVI:121766-125357	+	3591	0.419582	3.24521	-0.324747	0	0	0	-	-0.419582	0	0	0	-	-0.160877	0	0	0	-	-0.347797	1.44867	0	0	-	-0.0948347	0	0	0	-	0.16387	0	0	0	-	-0.0230502	0.0805655	0	0	-	0.258705	0	0	0	-	0.0717846	0.307146	0
YPL224C|MMT2|MFT2	YPL224C	chrXVI:126633-128088	-	1455	1.69111	32.7354	0.429646	0	0	0	-	-0.554301	0	0	0	-	-0.506687	0	0	0	-	0.711433	3.74646	0	0	-	-0.983947	0	0	0	-	-0.936333	0	0	0	-	0.281787	1.02431	0	0	-	0.0476145	0	0	0	-	1.26573	0	0
YPL223C|GRE1	YPL223C	chrXVI:128631-129138	-	507	1.23029	53.0025	0.197189	1.23123	0	0	-	-0.095723	0.542791	0	0	-	0.415171	4.48804	0	0	-	-0.324574	2.72386	0	0	-	-0.292912	0	0	0	-	0.217982	0.939179	0	0	-	-0.521763	6.4997	0	0	-	0.510894	4.31646	0	0	-	-0.228851	2.09857	0
YPL222W|FMP40	YPL222W	chrXVI:130161-132228	+	2067	1.54412	177.724	0.116042	0.757746	0	0	-	0.242645	2.5896	0	0	-	0.487627	8.28164	0	0	-	-0.430413	6.69216	0	0	-	0.126603	0.68475	0	0	-	0.371585	3.18365	0	0	-	-0.546455	10.7787	0	0	-	0.244982	1.53202	0	0	-	-0.673057	18.053	0
YPL221W|FLC1|BOP1|HUF1	YPL221W	chrXVI:133042-135424	+	2382	1.62857	45.0138	-0.114832	0	0	0	-	-0.635557	5.65507	0	0	-	-0.641263	0	0	0	-	0.267659	1.01143	0	0	-	-0.520725	0	0	0	-	-0.526431	2.94456	0	0	-	0.382491	2.06383	0	0	-	-0.00570633	0.00101877	0	0	-	0.903216	10.291	0
YPL219W|PCL8	YPL219W	chrXVI:136749-138228	+	1479	1.17936	8.87611	0.714888	0	0	0	-	1.17936	0	0	0	-	0.488725	0	0	0	-	1.07177	0	0	0	-	0.464473	0	0	0	-	-0.226163	0	0	0	-	0.35688	0	0	0	-	-0.690636	0	0	0	-	-0.107594	0	0
YPL218W|SAR1	YPL218W	chrXVI:138697-139409	+	573	0.868493	13.6211	0.70865	0	0	0	-	0.260459	0	0	0	-	0.337013	0	0	0	-	0.58897	3.39129	0	0	-	-0.448191	0	0	0	-	-0.371637	0	0	0	-	-0.119681	0	0	0	-	0.0765543	0	0	0	-	0.328511	0	0
YPL217C|BMS1	YPL217C	chrXVI:139619-143171	-	3552	0.57275	6.29128	0.156199	0	0	0	-	-0.312451	1.86468	0	0	-	0.260299	0	0	0	-	0.217036	0.790953	0	0	-	-0.46865	0	0	0	-	0.104101	0.273649	0	0	-	0.0608371	0.260047	0	0	-	0.57275	3.20294	0	0	-	0.529487	4.2287	0
YPL216W|14810	YPL216W	chrXVI:143820-147129	+	3309	1.72116	494.406	0.305544	8.66296	0	0	-	0.106987	1.75676	0	0	-	-0.0874267	1.42863	0	0	-	0.60164	31.7939	0	0	-	-0.198557	3.02472	0	0	-	-0.39297	12.5817	0	0	-	0.296096	7.31094	0	0	-	-0.194413	3.16462	0	0	-	0.494653	22.8541	0
YPL214C|THI6	YPL214C	chrXVI:148568-150191	-	1623	0.374686	7.04873	-0.273226	2.01079	0	0	-	-0.153491	0.981253	0	0	-	-0.0327182	0.204837	0	0	-	-0.069038	0.32104	0	0	-	0.119736	0.535092	0	0	-	0.240508	1.34252	0	0	-	0.204188	1.48785	0	0	-	0.120773	0.500263	0	0	-	0.0844529	0.558263	0
YPL211W|NIP7	YPL211W	chrXVI:153494-154040	+	546	1.75091	26.2572	1.41026	0	0	0	-	0.453173	0	0	0	-	0.689854	0	0	0	-	1.41379	0	0	0	-	-0.957082	0	0	0	-	-0.720401	0	0	0	-	0.003536	0	0	0	-	0.236681	0	0	0	-	0.960618	0	0
YPL210C|SRP72	YPL210C	chrXVI:154289-156212	-	1923	0.809245	7.44573	-0.759289	0	0	0	-	-0.205445	0	0	0	-	0.0367765	0	0	0	-	-0.444879	0	0	0	-	0.553844	0	0	0	-	0.796065	0	0	0	-	0.31441	0	0	0	-	0.242221	0	0	0	-	-0.239434	0	0
YPL206C|PGC1	YPL206C	chrXVI:162631-163597	-	966	0.521752	5.32437	0.355787	0	0	0	-	0.0223183	0.0741496	0	0	-	-0.165965	0	0	0	-	-0.0229072	0.0771242	0	0	-	-0.333469	0	0	0	-	-0.521752	3.12433	0	0	-	-0.378694	2.49721	0	0	-	-0.188283	0.682669	0	0	-	-0.0452255	0.231945	0
YPL204W|HRR25|KTI14	YPL204W	chrXVI:164275-165760	+	1485	1.11003	12.2996	0.218324	0	0	0	-	-0.518893	0	0	0	-	0.00759407	0	0	0	-	0.389034	0	0	0	-	-0.737217	0	0	0	-	-0.21073	0	0	0	-	0.17071	0	0	0	-	0.526487	0	0	0	-	0.907927	0	0
YPL201C|YIG1	YPL201C	chrXVI:169769-171155	-	1386	0.760117	13.1558	0.0667001	0	0	0	-	0.0572229	0.218323	0	0	-	-0.342306	0	0	0	-	-0.139036	0.523786	0	0	-	-0.00947726	0	0	0	-	-0.409006	1.9988	0	0	-	-0.205737	1.01883	0	0	-	-0.399529	1.86087	0	0	-	-0.196259	1.06722	0
YPL200W|CSM4	YPL200W	chrXVI:171483-171954	+	471	1.52219	31.1465	-0.0640341	0	0	0	-	0.816149	0	0	0	-	0.534941	0	0	0	-	0.0589258	0.1879	0	0	-	0.880183	0	0	0	-	0.598975	0	0	0	-	0.12296	0.480058	0	0	-	-0.281208	0	0	0	-	-0.757223	0	0
YPL198W|RPL7B	YPL198W	chrXVI:173151-174702	+	735	1.0511	8.17596	0.418549	0	0	0	-	0.72281	0	0	0	-	0.762054	0	0	0	-	0.525243	0	0	0	-	0.304261	0	0	0	-	0.343505	0	0	0	-	0.106694	0	0	0	-	0.0392438	0	0	0	-	-0.197567	0	0
YPL196W|OXR1	YPL196W	chrXVI:175042-175864	+	822	0.618904	11.4388	0.469027	5.61031	0	0	-	0.618904	11.4388	0	0	-	0.538812	9.14364	0	0	-	0.476524	5.75026	0	0	-	0.149876	0.689147	0	0	-	0.0697845	0.273649	0	0	-	0.0074962	0.0320595	0	0	-	-0.0800918	0.305634	0	0	-	-0.14238	1.05183	0
YPL195W|APL5|YKS4	YPL195W	chrXVI:176222-179021	+	2799	0.721535	6.10331	0.0264997	0	0	0	-	0.476665	0	0	0	-	-0.244871	0	0	0	-	0.160958	0.523786	0	0	-	0.450165	0	0	0	-	-0.27137	0	0	0	-	0.134458	0.520844	0	0	-	-0.721535	0	0	0	-	-0.315706	1.56668	0
YPL194W|DDC1	YPL194W	chrXVI:179276-181115	+	1839	0.833258	11.9635	0.17219	0	0	0	-	0.0043146	0	0	0	-	-0.274979	0	0	0	-	0.0625418	0.179793	0	0	-	-0.167875	0	0	0	-	-0.447168	0	0	0	-	-0.109648	0	0	0	-	-0.279293	0	0	0	-	0.0582272	0	0
YPL192C|PRM3	YPL192C	chrXVI:182654-183056	-	402	1.06464	104.603	-0.501687	8.50627	0	0	-	-0.174039	1.55745	0	0	-	-0.609128	14.7363	0	0	-	-0.553602	10.2958	0	0	-	0.327648	3.23344	0	0	-	-0.10744	0.547584	0	0	-	-0.0519148	0.37539	0	0	-	-0.435089	5.58036	0	0	-	-0.379563	6.20438	0
YPL191C|14866	YPL191C	chrXVI:183596-184679	-	1083	0.995975	17.8934	0.147255	0	0	0	-	0.0124556	0	0	0	-	-0.109873	0	0	0	-	0.747599	5.29129	0	0	-	-0.1348	0	0	0	-	-0.257128	0	0	0	-	0.600344	3.94511	0	0	-	-0.122328	0	0	0	-	0.735144	6.27076	0
YPL190C|NAB3|HMD1	YPL190C	chrXVI:185316-187725	-	2409	1.21928	55.7474	-0.236013	1.79803	0	0	-	-0.128135	0.793542	0	0	-	0.25284	2.09849	0	0	-	0.364258	3.03186	0	0	-	0.107878	0	0	0	-	0.488853	4.5062	0	0	-	0.600271	8.32333	0	0	-	0.380974	2.86299	0	0	-	0.492393	6.33435	0
YPL189C-A|COA2	YPL189C-A	chrXVI:188306-188513	-	207	0.932742	12.2113	0.204885	0	0	0	-	0.263863	0	0	0	-	-0.23854	0	0	0	-	-0.305552	0	0	0	-	0.0589774	0	0	0	-	-0.443426	0	0	0	-	-0.510438	0	0	0	-	-0.502403	0	0	0	-	-0.569415	0	0
YPL189W|GUP2	YPL189W	chrXVI:189153-190983	+	1830	3.24646	391.937	-0.946252	22.9872	0	0	-	-0.547514	7.50457	0	0	-	-0.802234	17.2642	0	0	-	-1.6781	88.5571	0	0	-	0.398738	3.78844	0	0	-	0.144018	0.680051	0	0	-	-0.731852	19.3848	0	0	-	-0.25472	1.65463	0	0	-	-1.13059	48.0827	0
YPL183C|RTT10	YPL183C	chrXVI:199494-202536	-	3042	0.717425	18.1614	-0.246063	1.73984	0	0	-	0.242354	1.78448	0	0	-	-0.27188	2.32831	0	0	-	0.211483	1.12308	0	0	-	0.488417	0	0	0	-	-0.025817	0.0788182	0	0	-	0.457546	4.67457	0	0	-	-0.514234	4.5126	0	0	-	-0.030871	0.173924	0
YPL181W|CTI6|RXT1	YPL181W	chrXVI:203420-204941	+	1521	0.662771	8.14724	0.617507	0	0	0	-	0.280448	1.51684	0	0	-	0.129207	0	0	0	-	0.160619	0.571453	0	0	-	-0.337059	0	0	0	-	-0.4883	2.2426	0	0	-	-0.456889	2.72589	0	0	-	-0.151241	0.418736	0	0	-	-0.119829	0.558334	0
YPL180W|TCO89	YPL180W	chrXVI:205247-207647	+	2400	1.02582	21.134	-0.122967	0	0	0	-	-0.469793	3.05922	0	0	-	-0.301797	0	0	0	-	-0.458916	2.42635	0	0	-	-0.346826	0	0	0	-	-0.17883	0.426932	0	0	-	-0.335949	1.75227	0	0	-	0.167996	0.500263	0	0	-	0.0108765	0.0455823	0
YPL176C|TRE1	YPL176C	chrXVI:216011-218363	-	2352	1.52594	24.9709	0.200299	0	0	0	-	0.739968	0	0	0	-	1.32567	0	0	0	-	-0.200269	0.670247	0	0	-	0.539669	0	0	0	-	1.12537	0	0	0	-	-0.400569	2.09195	0	0	-	0.585704	0	0	0	-	-0.940237	0	0
YPL175W|SPT14|CWH6|GPI3	YPL175W	chrXVI:218629-220088	+	1359	0.404479	6.16256	0.0495014	0.213052	0	0	-	-0.130954	0.726924	0	0	-	-0.178437	1.30507	0	0	-	-0.14003	0.676535	0	0	-	-0.180456	0	0	0	-	-0.227938	1.09635	0	0	-	-0.189532	1.22601	0	0	-	-0.0474822	0.124257	0	0	-	-0.00907597	0.0471614	0
YPL174C|NIP100|PAC13	YPL174C	chrXVI:220166-222773	-	2607	0.654625	10.122	-0.650647	6.15566	0	0	-	-0.125046	0.540623	0	0	-	-0.207935	1.22178	0	0	-	-0.562008	4.66518	0	0	-	0.525601	0	0	0	-	0.442712	2.62281	0	0	-	0.0886392	0.441334	0	0	-	-0.0828888	0.211763	0	0	-	-0.436961	3.816	0
YPL173W|MRPL40	YPL173W	chrXVI:223142-224036	+	894	0.94023	8.12319	0.167661	0	0	0	-	0.188717	0	0	0	-	0.876819	0	0	0	-	0.656437	0	0	0	-	0.0210565	0	0	0	-	0.709159	0	0	0	-	0.488776	0	0	0	-	0.688102	0	0	0	-	0.46772	0	0
YPL171C|OYE3|ZRG6	YPL171C	chrXVI:226168-227371	-	1203	2.06886	47.6509	0.43751	0	0	0	-	0.0210529	0	0	0	-	-0.354186	0	0	0	-	-0.359675	0	0	0	-	-0.416457	0	0	0	-	-0.791695	0	0	0	-	-0.797185	0	0	0	-	-0.375239	0	0	0	-	-0.380728	0	0
YPL169C|MEX67	YPL169C	chrXVI:229038-230838	-	1800	1.32762	56.167	0.365776	0	0	0	-	0.487024	4.30945	0	0	-	0.836394	0	0	0	-	0.0604316	0.234292	0	0	-	0.121248	0	0	0	-	0.470618	2.44525	0	0	-	-0.305345	1.93662	0	0	-	0.34937	1.41842	0	0	-	-0.426593	3.5454	0
YPL168W|14922	YPL168W	chrXVI:231216-232509	+	1293	1.22145	10.5172	0.127665	0	0	0	-	1.22145	0	0	0	-	0.431605	0	0	0	-	0.369578	1.68499	0	0	-	1.09379	0	0	0	-	0.30394	0	0	0	-	0.241913	1.11491	0	0	-	-0.789846	0	0	0	-	-0.851873	7.33089	0
YPL167C|REV3|PSO1	YPL167C	chrXVI:232592-237107	-	4515	1.15836	28.2785	0.101333	0.360488	0	0	-	0.353207	2.50744	0	0	-	0.0437868	0.218606	0	0	-	-0.80515	12.2274	0	0	-	0.251873	0	0	0	-	-0.0575466	0.165496	0	0	-	-0.906483	15.0292	0	0	-	-0.30942	1.34361	0	0	-	-1.15836	26.8082	0
YPL166W|ATG29	YPL166W	chrXVI:237337-237979	+	642	1.13726	15.8793	0.19034	0	0	0	-	-0.536922	0	0	0	-	-0.467002	0	0	0	-	-0.380483	1.44434	0	0	-	-0.727261	0	0	0	-	-0.657342	0	0	0	-	-0.570823	0	0	0	-	0.0699195	0	0	0	-	0.156438	0	0
YPL165C|SET6	YPL165C	chrXVI:237955-239077	-	1122	1.94358	506.478	0.282263	7.50586	0	0	-	0.661384	48.3241	0	0	-	0.561657	34.7107	0	0	-	0.0817146	0.971913	0	0	-	0.379122	11.1756	0	0	-	0.279394	5.72032	0	0	-	-0.200548	4.50812	0	0	-	-0.0997279	0.956051	0	0	-	-0.57967	35.7875	0
YPL164C|MLH3	YPL164C	chrXVI:239349-241497	-	2148	0.892399	16.9894	-0.217847	0	0	0	-	-0.83813	8.70266	0	0	-	-0.518799	0	0	0	-	-0.297862	1.15164	0	0	-	-0.620283	0	0	0	-	-0.300951	1.04719	0	0	-	-0.0800145	0.30633	0	0	-	0.319331	1.3062	0	0	-	0.540268	4.397	0
YPL162C|14934	YPL162C	chrXVI:243205-244027	-	822	0.975289	80.152	0.215586	1.97849	0	0	-	0.084808	0.594422	0	0	-	0.297446	3.93461	0	0	-	0.0984822	0.618689	0	0	-	-0.130777	0.689147	0	0	-	0.0818601	0.336298	0	0	-	-0.117103	0.921383	0	0	-	0.212638	1.41842	0	0	-	0.0136742	0.102892	0
YPL161C|BEM4|ROM7	YPL161C	chrXVI:244318-246220	-	1902	1.52313	45.3252	-0.164715	0	0	0	-	-0.425863	2.5896	0	0	-	-0.359408	0	0	0	-	-0.456988	2.3818	0	0	-	-0.261148	0	0	0	-	-0.194693	0.51215	0	0	-	-0.292273	1.44609	0	0	-	0.0664546	0.124257	0	0	-	-0.0311254	0.138875	0
YPL160W|CDC60	YPL160W	chrXVI:246989-250262	+	3273	0.720133	4.19677	-0.460385	0	0	0	-	-0.528677	0	0	0	-	-0.279549	0	0	0	-	-0.720133	0	0	0	-	-0.0682922	0	0	0	-	0.180835	0	0	0	-	-0.259748	0	0	0	-	0.249128	0	0	0	-	-0.191456	0	0
YPL159C|PET20	YPL159C	chrXVI:250906-251668	-	762	0.828218	7.32541	0.128608	0	0	0	-	0.114885	0	0	0	-	0.747866	0	0	0	-	0.0580578	0	0	0	-	-0.013723	0	0	0	-	0.619258	0	0	0	-	-0.0705502	0	0	0	-	0.632981	0	0	0	-	-0.0568272	0	0
YPL158C|AIM44	YPL158C	chrXVI:252033-254310	-	2277	0.825262	10.1195	0.345739	0	0	0	-	-0.341975	2.33455	0	0	-	-0.00518727	0	0	0	-	-0.358214	2.05904	0	0	-	-0.687714	0	0	0	-	-0.350926	1.44839	0	0	-	-0.703953	6.89711	0	0	-	0.336788	1.49857	0	0	-	-0.0162394	0.0753437	0
YPL157W|TGS1	YPL157W	chrXVI:254813-255761	+	948	1.59338	29.9426	0.0280846	0	0	0	-	-0.178061	0	0	0	-	-0.0978476	0	0	0	-	0.394216	1.39265	0	0	-	-0.206146	0	0	0	-	-0.125932	0	0	0	-	0.366132	1.50697	0	0	-	0.0802138	0	0	0	-	0.572277	0	0
YPL156C|PRM4	YPL156C	chrXVI:255912-256767	-	855	0.454943	24.7322	-0.195838	2.16678	0	0	-	-0.3892	8.98582	0	0	-	-0.155827	1.88833	0	0	-	-0.184842	1.91789	0	0	-	-0.193362	2.06155	0	0	-	0.0400109	0.247212	0	0	-	0.0109963	0.0823797	0	0	-	0.233373	2.53798	0	0	-	0.204358	3.13495	0
YPL155C|KIP2	YPL155C	chrXVI:257215-259336	-	2121	0.96746	14.6799	0.0526463	0	0	0	-	-0.356105	0	0	0	-	0.241347	0	0	0	-	-0.342475	1.39265	0	0	-	-0.408751	0	0	0	-	0.1887	0	0	0	-	-0.395122	2.05413	0	0	-	0.597452	0	0	0	-	0.0136299	0	0
YPL154C|PEP4|PHO9|PRA1|yscA	YPL154C	chrXVI:259713-260931	-	1218	1.33066	26.0566	-0.158948	0	0	0	-	-0.440423	2.84267	0	0	-	-0.842358	0	0	0	-	0.37135	1.49027	0	0	-	-0.281475	0	0	0	-	-0.68341	4.53542	0	0	-	0.530298	3.22264	0	0	-	-0.401935	1.86184	0	0	-	0.811773	7.57966	0
YPL153C|RAD53|LSD1|MEC2|SPK1	YPL153C	chrXVI:261726-264192	-	2466	1.26722	13.5917	-0.0279697	0	0	0	-	0.613143	0	0	0	-	0.224982	0	0	0	-	-0.654078	0	0	0	-	0.641112	0	0	0	-	0.252952	0	0	0	-	-0.626109	0	0	0	-	-0.38816	0	0	0	-	-1.26722	0	0
YPL152W|RRD2|YPA2	YPL152W	chrXVI:265027-266104	+	1077	0.440459	5.35646	-0.121873	0	0	0	-	-0.0549393	0.218323	0	0	-	0.0292273	0	0	0	-	-0.356876	2.037	0	0	-	0.0669339	0	0	0	-	0.151101	0.409838	0	0	-	-0.235003	1.30706	0	0	-	0.0841666	0.211763	0	0	-	-0.301936	2.11751	0
YPL151C|PRP46|NTC50	YPL151C	chrXVI:266179-267535	-	1356	1.12797	41.0139	0.23095	1.53351	0	0	-	0.137968	0.801174	0	0	-	0.500118	6.03391	0	0	-	-0.177775	1.01143	0	0	-	-0.0929818	0	0	0	-	0.269168	1.34252	0	0	-	-0.408725	4.10731	0	0	-	0.36215	2.1699	0	0	-	-0.315743	3.07932	0
YPL150W|14962	YPL150W	chrXVI:268187-270893	+	2706	1.02088	78.7509	-0.256368	2.21234	0	0	-	-0.069994	0.470714	0	0	-	-0.428007	7.26979	0	0	-	0.110411	0.614165	0	0	-	0.186374	1.07105	0	0	-	-0.171639	1.04719	0	0	-	0.36678	4.37414	0	0	-	-0.358013	3.48378	0	0	-	0.180405	1.59141	0
YPL149W|ATG5|APG5	YPL149W	chrXVI:271309-272194	+	885	0.463295	4.99901	-0.0476479	0	0	0	-	-0.435067	3.39222	0	0	-	0.00427885	0	0	0	-	-0.459016	3.11906	0	0	-	-0.387419	0	0	0	-	0.0519267	0.11774	0	0	-	-0.411368	2.89555	0	0	-	0.439346	2.30204	0	0	-	-0.0239488	0.124162	0
YPL148C|PPT2	YPL148C	chrXVI:272293-272815	-	522	0.964044	16.6587	-0.883896	0	0	0	-	-0.52558	3.53106	0	0	-	-0.599546	0	0	0	-	-0.208018	0.682239	0	0	-	0.358316	0	0	0	-	0.284351	1.04719	0	0	-	0.675879	5.47256	0	0	-	-0.073965	0.144033	0	0	-	0.317563	1.78707	0
YPL147W|PXA1|LPI1|PAL1|PAT2|SSH2	YPL147W	chrXVI:273254-275867	+	2613	1.08095	20.0833	-0.0287529	0	0	0	-	0.0188052	0.0448046	0	0	-	-0.512823	0	0	0	-	-0.527274	3.37445	0	0	-	0.0475581	0	0	0	-	-0.484071	2.42459	0	0	-	-0.498521	3.4847	0	0	-	-0.531629	2.8312	0	0	-	-0.54608	4.47814	0
YPL144W|POC4|DMP1|PBA4	YPL144W	chrXVI:280479-280926	+	447	1.26296	13.3313	0.091719	0	0	0	-	-0.13134	0	0	0	-	1.13162	0	0	0	-	1.10354	9.10871	0	0	-	-0.223059	0	0	0	-	1.0399	0	0	0	-	1.01182	0	0	0	-	1.26296	0	0	0	-	1.23488	0	0
snR17b|SNR17B	14976	chrXVI:281055-281517	-	332	1.43725	18.8579	-0.094954	0	0	0	-	0.484238	0	0	0	-	-0.201644	0	0	0	-	-0.189123	0	0	0	-	0.579192	0	0	0	-	-0.10669	0	0	0	-	-0.0941685	0	0	0	-	-0.685882	0	0	0	-	-0.67336	0	0
YPL141C|FRK1	YPL141C	chrXVI:283463-286061	-	2598	0.9949	18.1489	0.616737	0	0	0	-	-0.336374	2.33455	0	0	-	0.313812	0	0	0	-	-0.079125	0.297254	0	0	-	-0.953111	0	0	0	-	-0.302925	1.04803	0	0	-	-0.695862	6.22312	0	0	-	0.650186	4.575	0	0	-	0.257249	1.67713	0
YPL139C|UME1|WTM3	YPL139C	chrXVI:289668-291051	-	1383	0.599333	3.69791	0.29949	0	0	0	-	-0.0760254	0	0	0	-	0.432463	0	0	0	-	-0.153491	0.523786	0	0	-	-0.375515	0	0	0	-	0.132973	0	0	0	-	-0.452981	2.61314	0	0	-	0.508488	0	0	0	-	-0.0774655	0.331053	0
YPL137C|GIP3	YPL137C	chrXVI:292816-296647	-	3831	0.640282	7.87492	0.470441	0	0	0	-	0.163877	0.731146	0	0	-	0.486772	0	0	0	-	-0.15351	0.623726	0	0	-	-0.306563	0	0	0	-	0.0163311	0.0525658	0	0	-	-0.62395	5.44052	0	0	-	0.322894	1.29985	0	0	-	-0.317387	2.208	0
YPL134C|ODC1	YPL134C	chrXVI:298570-299503	-	933	1.17107	13.5284	-0.39658	0	0	0	-	-0.0954796	0	0	0	-	0.140857	0	0	0	-	-0.549061	0	0	0	-	0.3011	0	0	0	-	0.537437	0	0	0	-	-0.152481	0	0	0	-	0.236336	0	0	0	-	-0.453582	0	0
YPL133C|RDS2	YPL133C	chrXVI:299887-301228	-	1341	1.42147	19.0653	0.573097	0	0	0	-	0.17779	0	0	0	-	0.344748	0	0	0	-	-0.848373	7.5234	0	0	-	-0.395307	0	0	0	-	-0.228349	0	0	0	-	-1.42147	19.0653	0	0	-	0.166957	0	0	0	-	-1.02616	0	0
YPL132W|COX11|LPI13|PSO7	YPL132W	chrXVI:301715-302618	+	903	1.10355	15.6572	-0.117486	0	0	0	-	-0.142898	0	0	0	-	0.365599	0	0	0	-	0.540012	2.55117	0	0	-	-0.0254128	0	0	0	-	0.483085	0	0	0	-	0.657498	4.07163	0	0	-	0.508497	0	0	0	-	0.682911	0	0
YPL131W|RPL5|LPI14|RPL1	YPL131W	chrXVI:303120-304014	+	894	1.60437	23.8718	-0.323799	0	0	0	-	0.0449086	0	0	0	-	0.260542	0	0	0	-	0.460779	0	0	0	-	0.368708	0	0	0	-	0.584341	0	0	0	-	0.784578	0	0	0	-	0.215633	0	0	0	-	0.41587	0	0
YPL128C|TBF1|LPI16	YPL128C	chrXVI:306532-308221	-	1689	0.805906	9.38727	0.0230999	0	0	0	-	0.00113503	0.00750736	0	0	-	0.0729119	0	0	0	-	0.492833	2.91919	0	0	-	-0.0219649	0	0	0	-	0.049812	0.11774	0	0	-	0.469733	3.03898	0	0	-	0.0717769	0.144033	0	0	-	0.491698	3.58746	0
YPL127C|HHO1	YPL127C	chrXVI:308827-309604	-	777	0.980008	12.7461	0.136292	0	0	0	-	-0.155089	0	0	0	-	-0.31073	0	0	0	-	-0.0369619	0.0931657	0	0	-	-0.291381	0	0	0	-	-0.447021	0	0	0	-	-0.173254	0	0	0	-	-0.15564	0	0	0	-	0.118127	0	0
YPL126W|NAN1|UTP17	YPL126W	chrXVI:310209-312900	+	2691	0.828371	3.83322	-0.294963	0	0	0	-	-0.681413	0	0	0	-	0.0166698	0	0	0	-	0.146958	0	0	0	-	-0.38645	0	0	0	-	0.311632	0	0	0	-	0.44192	0	0	0	-	0.698083	0	0	0	-	0.828371	0	0
YPL124W|SPC29|LPH3|NIP29	YPL124W	chrXVI:316754-317516	+	762	1.00789	10.0902	-0.103305	0	0	0	-	0.398816	0	0	0	-	0.350375	0	0	0	-	0.0798724	0.227361	0	0	-	0.502122	0	0	0	-	0.45368	0	0	0	-	0.183178	0	0	0	-	-0.0484412	0	0	0	-	-0.318944	0	0
YPL122C|TFB2	YPL122C	chrXVI:319225-320767	-	1542	0.540098	4.94219	-0.257989	0	0	0	-	-0.408926	0	0	0	-	-0.249212	0	0	0	-	-0.5311	2.50881	0	0	-	-0.150937	0	0	0	-	0.00877723	0	0	0	-	-0.27311	0	0	0	-	0.159714	0	0	0	-	-0.122174	0	0
YPL121C|MEI5|LPH6	YPL121C	chrXVI:320961-321630	-	669	1.03434	11.8109	0.903304	0	0	0	-	0.171255	0	0	0	-	0.329135	0	0	0	-	0.129371	0.375938	0	0	-	-0.732049	0	0	0	-	-0.574168	0	0	0	-	-0.773933	0	0	0	-	0.157881	0	0	0	-	-0.0418838	0	0
YPL119C-A|15032	YPL119C-A	chrXVI:324023-324287	-	264	1.01321	9.20683	0.443182	0	0	0	-	0.276083	0	0	0	-	-0.168051	0	0	0	-	0.556907	0	0	0	-	-0.167099	0	0	0	-	-0.611233	0	0	0	-	0.113725	0	0	0	-	-0.444134	0	0	0	-	0.280824	0	0
YPL119C|DBP1|LPH8	YPL119C	chrXVI:324410-326264	-	1854	0.873749	41.7651	0.293251	2.61604	0	0	-	0.209847	1.94507	0	0	-	-0.0565956	0.423764	0	0	-	0.590282	8.95946	0	0	-	-0.083404	0.407959	0	0	-	-0.349846	2.96363	0	0	-	0.297031	2.70998	0	0	-	-0.266442	1.86184	0	0	-	0.380435	4.55756	0
YPL116W|HOS3	YPL116W	chrXVI:329605-331699	+	2094	1.12354	16.3453	0.0215662	0	0	0	-	0.00443337	0	0	0	-	-0.333026	0	0	0	-	0.320274	1.07498	0	0	-	-0.0171329	0	0	0	-	-0.354592	0	0	0	-	0.298708	1.21932	0	0	-	-0.337459	0	0	0	-	0.315841	0	0
YPL115C|BEM3	YPL115C	chrXVI:332099-335486	-	3387	1.41073	23.4743	-0.232542	0	0	0	-	-0.315145	0	0	0	-	0.327063	0	0	0	-	-0.894059	7.69965	0	0	-	-0.0826022	0	0	0	-	0.559606	0	0	0	-	-0.661517	0	0	0	-	0.642208	0	0	0	-	-0.578915	0	0
YPL113C|15047	YPL113C	chrXVI:335952-337143	-	1191	0.882903	72.3294	-0.391955	8.09323	0	0	-	-0.26415	4.34891	0	0	-	-0.359299	8.16398	0	0	-	-0.00356	0.0273059	0	0	-	0.127805	0.895683	0	0	-	0.0326564	0.19481	0	0	-	0.388395	8.17541	0	0	-	-0.0951485	0.649933	0	0	-	0.26059	4.35602	0
YPL112C|PEX25	YPL112C	chrXVI:337435-338620	-	1185	0.854785	10.1003	-0.106842	0	0	0	-	-0.577911	0	0	0	-	-0.259668	0	0	0	-	-0.45339	0	0	0	-	-0.47107	0	0	0	-	-0.152826	0	0	0	-	-0.346548	0	0	0	-	0.318244	0	0	0	-	0.124521	0	0
YPL111W|CAR1|LPH15|cargA	YPL111W	chrXVI:339943-340945	+	1002	1.14371	18.374	0.0408976	0	0	0	-	-0.36792	0	0	0	-	-0.798735	0	0	0	-	-0.891852	7.18644	0	0	-	-0.408818	0	0	0	-	-0.839633	0	0	0	-	-0.932749	8.25213	0	0	-	-0.430815	0	0	0	-	-0.523931	3.59292	0
YPL110C|GDE1	YPL110C	chrXVI:341067-344739	-	3672	1.59489	101.535	0.0562048	0.256965	0	0	-	-0.279523	2.9317	0	0	-	0.568144	8.5061	0	0	-	0.241494	1.60347	0	0	-	-0.335728	2.67218	0	0	-	0.511939	4.53542	0	0	-	0.185289	1.29798	0	0	-	0.847667	15.191	0	0	-	0.521017	7.86025	0
YPL109C|15057	YPL109C	chrXVI:345263-347389	-	1974	0.462296	10.3339	-0.0862806	0.435999	0	0	-	0.24216	2.31173	0	0	-	0.118471	0.955404	0	0	-	-0.125243	0.732775	0	0	-	0.32844	2.67218	0	0	-	0.204752	1.22808	0	0	-	-0.0389623	0.26207	0	0	-	-0.123689	0.585272	0	0	-	-0.367403	4.78672	0
YPL108W|15060	YPL108W	chrXVI:348445-348952	+	507	1.24481	17.2198	0.163711	0	0	0	-	0.38805	0	0	0	-	0.331114	0	0	0	-	0.663291	0	0	0	-	0.224338	0	0	0	-	0.167403	0	0	0	-	0.49958	0	0	0	-	-0.0569355	0	0	0	-	0.275242	0	0
YPL107W|15062	YPL107W	chrXVI:349118-349865	+	747	2.18871	52.3869	-0.607154	0	0	0	-	0.24191	0	0	0	-	-0.0749668	0	0	0	-	-0.443877	0	0	0	-	0.849064	0	0	0	-	0.532187	0	0	0	-	0.163277	0	0	0	-	-0.316877	0	0	0	-	-0.685787	0	0
YPL106C|SSE1|LPG3|MSI3	YPL106C	chrXVI:350193-352275	-	2082	0.960114	11.1181	0.830728	0	0	0	-	0.700566	0	0	0	-	0.654486	0	0	0	-	0.475301	0	0	0	-	-0.130163	0	0	0	-	-0.176242	0	0	0	-	-0.355428	0	0	0	-	-0.0460794	0	0	0	-	-0.225265	0	0
YPL105C|SYH1	YPL105C	chrXVI:352862-355412	-	2550	1.00609	33.3468	-0.00688868	0.014608	0	0	-	-0.294452	2.74421	0	0	-	-0.262983	2.27226	0	0	-	0.173709	0.903445	0	0	-	-0.287563	1.92412	0	0	-	-0.256094	1.44839	0	0	-	0.180598	1.17043	0	0	-	0.031469	0.095966	0	0	-	0.468161	5.71455	0
YPL104W|MSD1|LPG5	YPL104W	chrXVI:355699-357676	+	1977	0.772429	9.56456	0.663872	0	0	0	-	0.461051	0	0	0	-	0.282454	0	0	0	-	0.521929	2.89838	0	0	-	-0.202821	0	0	0	-	-0.381418	0	0	0	-	-0.141943	0.523041	0	0	-	-0.178596	0	0	0	-	0.0608783	0.245351	0
YPL103C|FMP30	YPL103C	chrXVI:357999-359406	-	1407	0.925911	6.11807	0.823368	0	0	0	-	-0.0465258	0	0	0	-	-0.102543	0	0	0	-	0.189756	0	0	0	-	-0.869894	0	0	0	-	-0.925911	0	0	0	-	-0.633612	0	0	0	-	-0.0560168	0	0	0	-	0.236281	0	0
YPL101W|ELP4|HAP1|KTI9|TOT7	YPL101W	chrXVI:360208-361579	+	1371	1.06368	13.1085	-0.108955	0	0	0	-	-0.59618	0	0	0	-	-0.878128	0	0	0	-	-0.0883537	0	0	0	-	-0.487225	0	0	0	-	-0.769173	0	0	0	-	0.0206012	0	0	0	-	-0.281948	0	0	0	-	0.507826	0	0
YPL100W|ATG21|HSV1|MAI1	YPL100W	chrXVI:361871-363362	+	1491	0.612872	15.3415	0.258063	1.67006	0	0	-	0.193526	1.29684	0	0	-	0.19914	1.43483	0	0	-	0.272289	1.65088	0	0	-	-0.0645375	0	0	0	-	-0.0589238	0.201438	0	0	-	0.0142254	0.0652466	0	0	-	0.00561377	0.00101877	0	0	-	0.0787629	0.445607	0
YPL099C|AIM43|FMP14	YPL099C	chrXVI:363519-364068	-	549	0.985398	22.42	0.32956	2.02536	0	0	-	0.28727	2.04466	0	0	-	0.151997	0.949051	0	0	-	0.533757	4.32676	0	0	-	-0.0422903	0	0	0	-	-0.177563	0.555889	0	0	-	0.204197	1.06888	0	0	-	-0.135273	0.458705	0	0	-	0.246487	1.54081	0
YPL097W|MSY1	YPL097W	chrXVI:364951-366430	+	1479	0.872651	10.471	0.0477157	0	0	0	-	0.0660041	0	0	0	-	-0.209023	0	0	0	-	-0.407451	1.91789	0	0	-	0.0182884	0	0	0	-	-0.256738	0	0	0	-	-0.455166	2.65453	0	0	-	-0.275027	0	0	0	-	-0.473455	3.14319	0
YPL096W|PNG1	YPL096W	chrXVI:366926-368018	+	1092	1.68954	26.6088	-0.740745	0	0	0	-	-0.933121	0	0	0	-	-0.223898	0	0	0	-	-0.441772	0	0	0	-	-0.192376	0	0	0	-	0.516847	0	0	0	-	0.298973	0	0	0	-	0.709223	0	0	0	-	0.491349	0	0
YPL095C|EEB1	YPL095C	chrXVI:368070-369441	-	1371	1.15312	62.3676	-0.282141	2.63475	0	0	-	0.179338	1.5173	0	0	-	-0.189007	1.76087	0	0	-	0.53855	7.19076	0	0	-	0.461479	5.55387	0	0	-	0.0931342	0.408762	0	0	-	0.820691	18.1395	0	0	-	-0.368345	3.41235	0	0	-	0.359212	4.06799	0
YPL093W|NOG1	YPL093W	chrXVI:370977-372921	+	1944	0.792786	8.58243	0.0650973	0	0	0	-	0.176967	0	0	0	-	-0.365419	0	0	0	-	0.336842	1.16103	0	0	-	0.111869	0	0	0	-	-0.430517	0	0	0	-	0.271745	1.07384	0	0	-	-0.542386	0	0	0	-	0.159875	0	0
YPL092W|SSU1|LPG16	YPL092W	chrXVI:373792-375169	+	1377	0.666917	7.9371	0.37154	0	0	0	-	-0.0328222	0	0	0	-	-0.192241	0	0	0	-	0.0934121	0.3018	0	0	-	-0.404363	0	0	0	-	-0.563781	0	0	0	-	-0.278128	1.23567	0	0	-	-0.159418	0	0	0	-	0.126234	0.562336	0
YPL091W|GLR1|LPG17	YPL091W	chrXVI:375501-376953	+	1452	0.779008	15.8853	-0.0108748	0.031888	0	0	-	0.201406	1.33918	0	0	-	0.663475	8.83964	0	0	-	0.543665	4.89606	0	0	-	0.212281	0	0	0	-	0.67435	6.00067	0	0	-	0.554539	5.56529	0	0	-	0.462069	2.92381	0	0	-	0.342259	2.73451	0
YPL089C|RLM1	YPL089C	chrXVI:379119-381150	-	2031	1.48989	128.039	-0.153801	1.59442	0	0	-	-0.474346	13.8591	0	0	-	-0.277865	5.17096	0	0	-	0.881711	31.9049	0	0	-	-0.320546	4.72612	0	0	-	-0.124065	0.847127	0	0	-	1.03551	45.7504	0	0	-	0.196481	1.94429	0	0	-	1.35606	89.632	0
YPL088W|15103	YPL088W	chrXVI:381964-382993	+	1029	0.715219	8.69982	0.313847	0	0	0	-	-0.0259842	0.0899201	0	0	-	-0.245379	0	0	0	-	-0.0219391	0.0746408	0	0	-	-0.339831	0	0	0	-	-0.559226	3.80689	0	0	-	-0.335786	2.15495	0	0	-	-0.219395	0.906908	0	0	-	0.00404512	0.0186435	0
YPL085W|SEC16|LPF1	YPL085W	chrXVI:387066-393654	+	6588	0.95207	24.0258	0.303332	1.92299	0	0	-	-0.18122	1.10898	0	0	-	0.288749	2.04923	0	0	-	-0.248503	1.39756	0	0	-	-0.484552	0	0	0	-	-0.0145838	0.0525658	0	0	-	-0.551836	5.71034	0	0	-	0.469969	3.17646	0	0	-	-0.0672831	0.402112	0
YPL084W|BRO1|ASI6|LPF2|NPI3|VPS31	YPL084W	chrXVI:394037-396572	+	2535	0.938836	34.5127	0.143761	0.761192	0	0	-	0.0584791	0.324098	0	0	-	-0.492585	7.52889	0	0	-	-0.221862	1.39265	0	0	-	-0.0852814	0.407959	0	0	-	-0.636346	7.76346	0	0	-	-0.365622	3.4847	0	0	-	-0.551064	6.20856	0	0	-	-0.280341	2.65488	0
YPL083C|SEN54	YPL083C	chrXVI:396701-398105	-	1404	1.4434	17.403	0.513751	0	0	0	-	0.374666	0	0	0	-	1.4434	0	0	0	-	0.494475	2.21805	0	0	-	-0.139085	0	0	0	-	0.929654	0	0	0	-	-0.0192758	0	0	0	-	1.06874	0	0	0	-	0.119809	0	0
YPL082C|MOT1|BTAF1|BUR3|LPF4	YPL082C	chrXVI:398479-404083	-	5604	0.975415	15.0895	-0.55947	0	0	0	-	0.115875	0	0	0	-	0.145127	0	0	0	-	-0.723033	5.06493	0	0	-	0.675345	0	0	0	-	0.704597	0	0	0	-	-0.163564	0.696175	0	0	-	0.0292524	0	0	0	-	-0.838908	0	0
YPL081W|RPS9A	YPL081W	chrXVI:404949-406044	+	594	1.90342	27.4576	0.494496	0	0	0	-	0.24985	0	0	0	-	-0.228031	0	0	0	-	-0.433021	0	0	0	-	-0.244646	0	0	0	-	-0.722527	0	0	0	-	-0.927517	0	0	0	-	-0.477881	0	0	0	-	-0.682871	0	0
YPL077C|15128	YPL077C	chrXVI:409367-410090	-	723	1.85801	29.6267	-0.3516	0	0	0	-	-0.266582	0	0	0	-	-0.45247	0	0	0	-	0.361117	0	0	0	-	0.0850181	0	0	0	-	-0.10087	0	0	0	-	0.712716	0	0	0	-	-0.185888	0	0	0	-	0.627698	0	0
YPL076W|GPI2|GCR4	YPL076W	chrXVI:410442-411285	+	843	2.28171	275.335	0.793965	24.3483	0	0	-	0.491823	10.9795	0	0	-	0.327945	5.57547	0	0	-	1.01383	35.9919	0	0	-	-0.302141	2.67218	0	0	-	-0.46602	5.9872	0	0	-	0.219869	1.94768	0	0	-	-0.163879	1.09775	0	0	-	0.522011	9.52506	0
YPL075W|GCR1|LPF10	YPL075W	chrXVI:412253-415362	+	2358	0.828294	10.7674	0.0130339	0	0	0	-	0.130608	0.553019	0	0	-	0.573197	0	0	0	-	-0.255097	1.19966	0	0	-	0.117574	0	0	0	-	0.560163	3.10214	0	0	-	-0.268131	1.57434	0	0	-	0.442589	2.02459	0	0	-	-0.385705	2.98063	0
YPL074W|YTA6	YPL074W	chrXVI:415762-418027	+	2265	0.645837	10.9803	-0.048922	0	0	0	-	0.184676	1.02443	0	0	-	-0.0602216	0	0	0	-	0.36283	2.2095	0	0	-	0.233598	0	0	0	-	-0.0112996	0.0525658	0	0	-	0.411752	3.14743	0	0	-	-0.244897	1.09628	0	0	-	0.178154	1.05183	0
YPL072W|UBP16	YPL072W	chrXVI:418511-420011	+	1500	0.719798	8.7855	0.0460794	0	0	0	-	-0.15633	0	0	0	-	-0.471436	0	0	0	-	0.149719	0.480372	0	0	-	-0.20241	0	0	0	-	-0.517515	0	0	0	-	0.103639	0.37539	0	0	-	-0.315105	0	0	0	-	0.306049	1.60105	0
YPL071C|15142	YPL071C	chrXVI:420047-420518	-	471	0.709111	9.65271	-0.454372	0	0	0	-	-0.118865	0	0	0	-	-0.097045	0	0	0	-	-0.165843	0.504735	0	0	-	0.335506	0	0	0	-	0.357327	0	0	0	-	0.288529	0	0	0	-	0.0218203	0	0	0	-	-0.0469778	0	0
YPL070W|MUK1	YPL070W	chrXVI:420947-422786	+	1839	1.03792	18.6529	-0.360084	0	0	0	-	-0.475316	3.61249	0	0	-	-0.351749	0	0	0	-	-0.0629919	0.221003	0	0	-	-0.115232	0	0	0	-	0.00833564	0.0525658	0	0	-	0.297092	1.59604	0	0	-	0.123568	0.348889	0	0	-	0.412324	2.99056	0
YPL069C|BTS1	YPL069C	chrXVI:422884-423892	-	1008	0.814647	16.6273	-0.285228	1.66802	0	0	-	-0.191454	1.03279	0	0	-	0.159862	0.919097	0	0	-	-0.487141	3.9732	0	0	-	0.0937742	0	0	0	-	0.44509	2.56513	0	0	-	-0.201913	1.2204	0	0	-	0.351316	1.70543	0	0	-	-0.295687	2.28944	0
YPL067C|15151	YPL067C	chrXVI:425250-425847	-	597	1.35177	14.0674	1.1058	0	0	0	-	0.894941	0	0	0	-	0.286719	0	0	0	-	0.216588	0	0	0	-	-0.210856	0	0	0	-	-0.819078	0	0	0	-	-0.889209	0	0	0	-	-0.608222	0	0	0	-	-0.678353	0	0
YPL066W|15153	YPL066W	chrXVI:426232-427672	+	1440	1.63541	47.9101	0.139965	0	0	0	-	0.319641	0	0	0	-	0.690865	0	0	0	-	1.33743	17.4707	0	0	-	0.179677	0	0	0	-	0.5509	0	0	0	-	1.19746	13.8814	0	0	-	0.371223	0	0	0	-	1.01779	10.6623	0
YPL065W|VPS28|VPL13|VPT28	YPL065W	chrXVI:427926-428655	+	729	1.20894	10.905	-0.369991	0	0	0	-	0.404721	0	0	0	-	0.3384	0	0	0	-	0.533134	0	0	0	-	0.774711	0	0	0	-	0.708391	0	0	0	-	0.903125	0	0	0	-	-0.0663202	0	0	0	-	0.128414	0	0
YPL064C|CWC27	YPL064C	chrXVI:428710-429616	-	906	1.11111	9.70539	0.108044	0	0	0	-	0.0774696	0	0	0	-	-0.52279	0	0	0	-	0.375922	0	0	0	-	-0.0305747	0	0	0	-	-0.630834	0	0	0	-	0.267878	0	0	0	-	-0.600259	0	0	0	-	0.298453	0	0
YPL063W|TIM50	YPL063W	chrXVI:429938-431369	+	1431	1.2445	21.4316	-0.474498	0	0	0	-	-0.639895	0	0	0	-	-0.0110837	0	0	0	-	-0.0941133	0.247014	0	0	-	-0.165398	0	0	0	-	0.463414	0	0	0	-	0.380384	0	0	0	-	0.628811	0	0	0	-	0.545782	0	0
YPL061W|ALD6|ALD1	YPL061W	chrXVI:432587-434090	+	1503	0.829942	10.6379	-0.116768	0	0	0	-	-0.084826	0	0	0	-	0.433137	0	0	0	-	0.508551	2.61729	0	0	-	0.0319421	0	0	0	-	0.549905	0	0	0	-	0.625319	4.2637	0	0	-	0.517963	0	0	0	-	0.593377	4.28498	0
YPL060W|MFM1|LPE10	YPL060W	chrXVI:434522-435764	+	1242	1.0414	7.07071	0.315986	0	0	0	-	-0.631481	0	0	0	-	-0.553312	0	0	0	-	-0.725413	4.41029	0	0	-	-0.947467	0	0	0	-	-0.869298	0	0	0	-	-1.0414	0	0	0	-	0.0781689	0	0	0	-	-0.0939316	0	0
YPL059W|GRX5	YPL059W	chrXVI:444578-445031	+	453	0.740365	10.1041	0.127693	0	0	0	-	0.551342	0	0	0	-	0.0733004	0	0	0	-	0.29336	1.01143	0	0	-	0.423649	0	0	0	-	-0.0543926	0	0	0	-	0.165667	0	0	0	-	-0.478041	0	0	0	-	-0.257981	0	0
YPL058C|PDR12	YPL058C	chrXVI:445841-450377	-	4536	1.07956	27.198	-0.830254	0	0	0	-	0.127087	0.528491	0	0	-	0.0675324	0	0	0	-	-0.092149	0.312898	0	0	-	0.957341	0	0	0	-	0.897786	8.75358	0	0	-	0.738105	7.82366	0	0	-	-0.0595547	0.11337	0	0	-	-0.219236	1.15169	0
YPL057C|SUR1|BCL21|CSG1|LPE15	YPL057C	chrXVI:451908-453057	-	1149	1.15606	14.7858	0.203829	0	0	0	-	-0.737925	0	0	0	-	0.00308246	0	0	0	-	-0.149875	0	0	0	-	-0.941754	0	0	0	-	-0.200746	0	0	0	-	-0.353704	0	0	0	-	0.741007	0	0	0	-	0.58805	0	0
YPL056C|LCL1	YPL056C	chrXVI:453429-453735	-	306	2.47714	421.159	1.11805	68.7971	0	0	-	1.08621	68.768	0	0	-	1.11007	68.3352	0	0	-	0.960919	48.0765	0	0	-	-0.0318412	0.226102	0	0	-	-0.00797972	0.0525658	0	0	-	-0.15713	1.57619	0	0	-	0.0238614	0.095966	0	0	-	-0.125289	1.30209	0
YPL055C|LGE1	YPL055C	chrXVI:453991-454990	-	999	1.45038	163.813	0.790016	28.8804	0	0	-	0.866524	40.2053	0	0	-	0.875169	38.0639	0	0	-	0.454602	9.49854	0	0	-	0.0765074	0.425461	0	0	-	0.085152	0.377003	0	0	-	-0.335414	4.868	0	0	-	0.00864459	0.00876446	0	0	-	-0.411922	7.79028	0
YPL054W|LEE1	YPL054W	chrXVI:455758-456664	+	906	1.76961	64.6979	0.196927	0	0	0	-	-0.108895	0.519178	0	0	-	0.0692199	0	0	0	-	-0.403222	2.73319	0	0	-	-0.305823	0	0	0	-	-0.127708	0.341996	0	0	-	-0.600149	5.79666	0	0	-	0.178115	0.638176	0	0	-	-0.294326	2.208	0
YPL053C|KTR6|MNN6	YPL053C	chrXVI:457117-458458	-	1341	0.674018	4.74906	-0.108534	0	0	0	-	-0.24399	0	0	0	-	-0.353221	0	0	0	-	0.320797	0	0	0	-	-0.135456	0	0	0	-	-0.244687	0	0	0	-	0.429331	0	0	0	-	-0.109231	0	0	0	-	0.564787	0	0
YPL052W|OAZ1|YPL052W-A	YPL052W	chrXVI:458798-459678	+	879	0.827882	17.6081	0.477824	0	0	0	-	0.568921	5.4132	0	0	-	0.327791	0	0	0	-	0.479683	3.4519	0	0	-	0.0910965	0	0	0	-	-0.150033	0.41352	0	0	-	0.00185842	0.0029021	0	0	-	-0.24113	0.912333	0	0	-	-0.0892381	0.440798	0
YPL047W|SGF11	YPL047W	chrXVI:465961-466261	+	300	1.26209	9.34373	-0.328607	0	0	0	-	-0.539316	0	0	0	-	0.722771	0	0	0	-	-0.436267	0	0	0	-	-0.210708	0	0	0	-	1.05138	0	0	0	-	-0.10766	0	0	0	-	1.26209	0	0	0	-	0.103049	0	0
YPL046C|ELC1	YPL046C	chrXVI:466643-466943	-	300	0.597399	11.2063	-0.509287	4.41456	0	0	-	-0.13453	0.634055	0	0	-	-0.279683	1.95696	0	0	-	-0.312439	1.82075	0	0	-	0.374757	0	0	0	-	0.229604	1.02894	0	0	-	0.196848	1.2204	0	0	-	-0.145153	0.55065	0	0	-	-0.177909	1.14889	0
YPL045W|VPS16|SVL6|VAM9|VPT16	YPL045W	chrXVI:467259-469656	+	2397	1.01845	24.1016	0.0143262	0	0	0	-	-0.422191	3.09651	0	0	-	-0.190053	0	0	0	-	-0.694806	6.61224	0	0	-	-0.436517	0	0	0	-	-0.204379	0.582178	0	0	-	-0.709132	7.31094	0	0	-	0.232138	0.866647	0	0	-	-0.272615	1.91642	0
YPL043W|NOP4|NOP77	YPL043W	chrXVI:469938-471996	+	2058	1.29403	51.4394	-0.122568	0.592826	0	0	-	0.280396	2.23419	0	0	-	0.0285722	0.162394	0	0	-	0.583988	5.79808	0	0	-	0.402964	0	0	0	-	0.15114	0.555889	0	0	-	0.706556	9.1338	0	0	-	-0.251823	1.29985	0	0	-	0.303592	2.31825	0
YPL041C|15216	YPL041C	chrXVI:475117-475741	-	624	0.814192	9.10524	0.814192	0	0	0	-	0.277227	0	0	0	-	0.0387205	0	0	0	-	0.28815	1.24584	0	0	-	-0.536965	0	0	0	-	-0.775471	0	0	0	-	-0.526042	3.34675	0	0	-	-0.238506	0	0	0	-	0.0109234	0.0455823	0
YPL040C|ISM1	YPL040C	chrXVI:475992-479001	-	3009	0.670785	5.55143	0.562754	0	0	0	-	0.191608	0	0	0	-	0.458621	0	0	0	-	-0.105129	0	0	0	-	-0.371146	0	0	0	-	-0.104132	0	0	0	-	-0.667882	0	0	0	-	0.267013	0	0	0	-	-0.296737	0	0
YPL039W|15220	YPL039W	chrXVI:479224-480175	+	951	1.30637	35.3468	0.662477	0	0	0	-	0.769308	0	0	0	-	0.315001	0	0	0	-	0.606769	3.70845	0	0	-	0.106832	0	0	0	-	-0.347476	0	0	0	-	-0.0557075	0.210545	0	0	-	-0.454308	0	0	0	-	-0.162539	0.692153	0
YPL038W|MET31	YPL038W	chrXVI:480534-481068	+	534	1.35845	20.5701	-0.824595	0	0	0	-	0.201153	0	0	0	-	0.00913333	0	0	0	-	-0.00770204	0	0	0	-	1.02575	0	0	0	-	0.833728	0	0	0	-	0.816893	0	0	0	-	-0.192019	0	0	0	-	-0.208855	0	0
YPL036W|PMA2	YPL036W	chrXVI:482842-485686	+	2844	2.12728	175.2	0.190133	1.30373	0	0	-	0.27964	2.6723	0	0	-	-0.478001	7.99687	0	0	-	0.325816	2.73319	0	0	-	0.0895067	0.407959	0	0	-	-0.668134	10.3711	0	0	-	0.135682	0.886123	0	0	-	-0.757641	14.2749	0	0	-	0.0461756	0.289039	0
YPL033C|SRL4	YPL033C	chrXVI:487361-488207	-	846	1.13224	9.99611	0.362561	0	0	0	-	-0.149313	0	0	0	-	-0.324773	0	0	0	-	-0.66931	0	0	0	-	-0.511874	0	0	0	-	-0.687334	0	0	0	-	-1.03187	0	0	0	-	-0.17546	0	0	0	-	-0.519997	0	0
YPL032C|SVL3	YPL032C	chrXVI:488886-491364	-	2478	1.0323	11.4569	-0.106274	0	0	0	-	-0.500129	0	0	0	-	0.324144	0	0	0	-	0.349007	0	0	0	-	-0.393856	0	0	0	-	0.430418	0	0	0	-	0.45528	0	0	0	-	0.824273	0	0	0	-	0.849136	0	0
YPL031C|PHO85|LDB15|phoU	YPL031C	chrXVI:492017-493037	-	918	1.34444	63.3208	-0.240291	2.09026	0	0	-	-0.0799813	0.536675	0	0	-	0.130098	1.09814	0	0	-	0.797575	14.7994	0	0	-	0.160309	0.859184	0	0	-	0.370389	3.39124	0	0	-	1.03787	26.9959	0	0	-	0.210079	1.31375	0	0	-	0.877556	20.4831	0
YPL029W|SUV3|LPB2	YPL029W	chrXVI:495505-497719	+	2214	0.668221	5.1285	-0.193352	0	0	0	-	-0.198822	0	0	0	-	-0.483	0	0	0	-	-0.432541	0	0	0	-	-0.00546944	0	0	0	-	-0.289647	0	0	0	-	-0.239188	0	0	0	-	-0.284178	0	0	0	-	-0.233719	0	0
YPL028W|ERG10|LPB3|TSM0115	YPL028W	chrXVI:498095-499292	+	1197	0.70626	14.8007	0.489839	6.3063	0	0	-	0.411812	5.54802	0	0	-	0.70626	14.8007	0	0	-	0.617222	9.71612	0	0	-	-0.0780271	0.407959	0	0	-	0.216421	1.10041	0	0	-	0.127383	0.819064	0	0	-	0.294448	1.84401	0	0	-	0.20541	1.70415	0
YPL027W|SMA1	YPL027W	chrXVI:499664-500402	+	738	0.887611	14.4494	-0.123828	0	0	0	-	0.167501	0	0	0	-	0.034981	0	0	0	-	-0.50275	3.14155	0	0	-	0.291329	0	0	0	-	0.158809	0	0	0	-	-0.378922	2.23907	0	0	-	-0.13252	0	0	0	-	-0.670251	6.16498	0
YPL026C|SKS1|SHA3	YPL026C	chrXVI:500674-502183	-	1509	1.12025	27.0802	-0.188206	0.793704	0	0	-	-0.464193	3.61852	0	0	-	-0.729695	9.14364	0	0	-	-0.419637	2.65602	0	0	-	-0.275988	0	0	0	-	-0.541489	3.5339	0	0	-	-0.231431	1.27764	0	0	-	-0.265501	1.19543	0	0	-	0.0445566	0.231945	0
YPL024W|RMI1|NCE4	YPL024W	chrXVI:503516-504242	+	726	0.694396	17.331	-0.332924	2.62829	0	0	-	-0.0859705	0.498511	0	0	-	0.0232219	0.143756	0	0	-	-0.400436	3.68581	0	0	-	0.246954	0	0	0	-	0.356146	2.44525	0	0	-	-0.067512	0.388364	0	0	-	0.109192	0.40435	0	0	-	-0.314466	3.14319	0
YPL023C|MET12	YPL023C	chrXVI:504338-506312	-	1974	1.65187	50.3915	-0.921413	0	0	0	-	-0.478006	2.97676	0	0	-	-0.384082	0	0	0	-	-0.978706	10.3118	0	0	-	0.443407	0	0	0	-	0.53733	2.80823	0	0	-	-0.0572929	0.261234	0	0	-	0.0939236	0.211763	0	0	-	-0.5007	3.95387	0
YPL022W|RAD1|LPB9	YPL022W	chrXVI:506696-509999	+	3303	0.691634	6.12706	-0.171844	0	0	0	-	-0.231553	0	0	0	-	-0.0981513	0	0	0	-	0.183519	0	0	0	-	-0.0597096	0	0	0	-	0.0736923	0	0	0	-	0.355363	0	0	0	-	0.133402	0	0	0	-	0.415073	0	0
YPL019C|VTC3|PHM2	YPL019C	chrXVI:514510-517018	-	2508	1.56813	37.2978	0.0739823	0.256965	0	0	-	0.320697	2.13474	0	0	-	0.808872	9.63988	0	0	-	-0.75926	10.1839	0	0	-	0.246714	0	0	0	-	0.73489	5.34892	0	0	-	-0.833243	12.4119	0	0	-	0.488176	2.42222	0	0	-	-1.07996	22.3821	0
YPL018W|CTF19|MCM18	YPL018W	chrXVI:517650-518760	+	1110	1.07735	76.593	0.33557	4.17591	0	0	-	0.279099	3.61409	0	0	-	0.273326	3.6665	0	0	-	0.442102	6.64683	0	0	-	-0.0564717	0.317448	0	0	-	-0.0622438	0.273649	0	0	-	0.106532	0.801	0	0	-	-0.00577213	0.00241828	0	0	-	0.163004	1.56289	0
YPL017C|IRC15	YPL017C	chrXVI:518733-520233	-	1500	1.01453	155.5	-0.367975	11.9904	0	0	-	-0.571343	35.0137	0	0	-	-0.652961	45.3965	0	0	-	-0.106456	1.15164	0	0	-	-0.203368	3.25248	0	0	-	-0.284986	6.14854	0	0	-	0.261519	6.2097	0	0	-	-0.0816176	0.787837	0	0	-	0.464887	21.7755	0
YPL016W|SWI1|ADR6|GAM3|LPA1	YPL016W	chrXVI:521013-524958	+	3945	1.99198	90.4504	-0.0389072	0	0	0	-	0.25373	1.22916	0	0	-	0.161214	0	0	0	-	-1.36719	29.1223	0	0	-	0.292638	0	0	0	-	0.200121	0.534082	0	0	-	-1.32829	27.1497	0	0	-	-0.0925169	0.204333	0	0	-	-1.62092	41.7857	0
YPL015C|HST2	YPL015C	chrXVI:525809-526883	-	1074	0.896255	11.9896	0.138172	0	0	0	-	0.168116	0	0	0	-	0.453374	0	0	0	-	-0.202618	0.68861	0	0	-	0.0299443	0	0	0	-	0.315203	0	0	0	-	-0.34079	1.65863	0	0	-	0.285259	0	0	0	-	-0.370734	0	0
YPL012W|RRP12	YPL012W	chrXVI:529722-533409	+	3687	0.997533	14.2928	-0.275129	0	0	0	-	0.0691077	0	0	0	-	0.213086	0	0	0	-	0.521378	2.38209	0	0	-	0.344237	0	0	0	-	0.488215	0	0	0	-	0.796507	0	0	0	-	0.143979	0	0	0	-	0.45227	0	0
YPL009C|TAE2	YPL009C	chrXVI:535819-538936	-	3117	1.0087	36.7066	-0.0217954	0.112295	0	0	-	0.121185	0.722656	0	0	-	0.14838	1.12206	0	0	-	0.369291	3.16969	0	0	-	0.14298	0	0	0	-	0.170175	0.718256	0	0	-	0.391086	3.91036	0	0	-	0.0271952	0.0668515	0	0	-	0.248106	2.13161	0
YPL008W|CHL1|CTF1|LPA9|MCM12	YPL008W	chrXVI:539384-541970	+	2586	1.1508	24.7694	-0.0702335	0	0	0	-	-0.598683	5.20842	0	0	-	0.0332174	0	0	0	-	-0.985269	13.6419	0	0	-	-0.52845	0	0	0	-	0.103451	0.273649	0	0	-	-0.915036	12.0326	0	0	-	0.631901	3.92867	0	0	-	-0.386586	3.24669	0
YPL006W|NCR1	YPL006W	chrXVI:544630-548143	+	3513	1.20424	146.46	-0.521144	14.4449	0	0	-	-1.14375	91.362	0	0	-	-0.845784	45.3965	0	0	-	-0.610165	19.7055	0	0	-	-0.622606	23.5079	0	0	-	-0.32464	5.033	0	0	-	-0.0890209	0.922602	0	0	-	0.297966	4.575	0	0	-	0.533585	20.1202	0
YPL005W|AEP3	YPL005W	chrXVI:548485-550306	+	1821	2.12738	60.4284	-0.828447	0	0	0	-	-0.723667	0	0	0	-	-0.682353	0	0	0	-	-0.729431	3.9481	0	0	-	0.10478	0	0	0	-	0.146094	0	0	0	-	0.0990156	0.339829	0	0	-	0.0413136	0	0	0	-	-0.00576484	0	0
YPL003W|ULA1|ENR2	YPL003W	chrXVI:552019-553408	+	1389	0.385492	8.73644	0.126734	0.88284	0	0	-	0.0526117	0.359927	0	0	-	-0.172127	1.70971	0	0	-	-0.154403	1.08367	0	0	-	-0.0741228	0.407959	0	0	-	-0.298861	2.57453	0	0	-	-0.281138	3.22264	0	0	-	-0.224738	1.64574	0	0	-	-0.207015	2.27668	0
YPL002C|SNF8|VPL14|VPS22	YPL002C	chrXVI:553626-554328	-	702	0.778618	25.9188	0.400999	4.33896	0	0	-	-0.0256494	0.131562	0	0	-	-0.377619	5.87373	0	0	-	0.336696	3.17188	0	0	-	-0.426649	4.20185	0	0	-	-0.778618	15.3679	0	0	-	-0.0643037	0.375008	0	0	-	-0.35197	3.43806	0	0	-	0.362345	4.47741	0
YPL001W|HAT1	YPL001W	chrXVI:554604-555729	+	1125	0.719341	6.58048	-0.198194	0	0	0	-	-0.406862	0	0	0	-	-0.192155	0	0	0	-	-0.000127976	0	0	0	-	-0.208669	0	0	0	-	0.00603827	0	0	0	-	0.198066	0	0	0	-	0.214707	0	0	0	-	0.406734	0	0
YPR001W|CIT3	YPR001W	chrXVI:556376-557837	+	1461	0.927849	41.3192	0.129046	0.841795	0	0	-	-0.199768	1.94132	0	0	-	0.0376172	0.261124	0	0	-	-0.366853	4.51898	0	0	-	-0.328814	2.91195	0	0	-	-0.0914292	0.363788	0	0	-	-0.495899	8.34962	0	0	-	0.237385	1.68322	0	0	-	-0.167085	1.67713	0
YPR002W|PDH1	YPR002W	chrXVI:558384-559935	+	1551	0.627848	7.5899	-0.0418619	0	0	0	-	-0.5143	4.24795	0	0	-	-0.543654	0	0	0	-	0.0841936	0.284606	0	0	-	-0.472438	0	0	0	-	-0.501792	2.80823	0	0	-	0.126055	0.529104	0	0	-	-0.0293547	0.0580094	0	0	-	0.598493	5.51784	0
YPR003C|15317	YPR003C	chrXVI:561503-563768	-	2265	1.21254	24.4063	-0.944928	0	0	0	-	-0.69467	0	0	0	-	-0.102213	0	0	0	-	-0.852284	7.11213	0	0	-	0.250257	0	0	0	-	0.842715	0	0	0	-	0.0926434	0.37539	0	0	-	0.592458	0	0	0	-	-0.157614	0.77278	0
YPR004C|AIM45	YPR004C	chrXVI:564006-565041	-	1035	0.985021	14.9739	0.577367	0	0	0	-	-0.367251	2.25124	0	0	-	0.107288	0	0	0	-	0.572443	3.28187	0	0	-	-0.944618	0	0	0	-	-0.470079	1.93325	0	0	-	-0.00492315	0.00926658	0	0	-	0.474539	2.24702	0	0	-	0.939695	10.0856	0
YPR005C|HAL1	YPR005C	chrXVI:565786-566671	-	885	1.6701	96.2793	-0.521219	5.26285	0	0	-	-0.309809	2.59861	0	0	-	0.111269	0.64547	0	0	-	-0.992916	23.0018	0	0	-	0.21141	0	0	0	-	0.632488	6.2385	0	0	-	-0.471697	6.03385	0	0	-	0.421078	2.88285	0	0	-	-0.683107	12.9818	0
YPR006C|ICL2	YPR006C	chrXVI:567268-568996	-	1728	1.29606	119.217	0.637293	11.509	0	0	-	0.699735	15.3498	0	0	-	0.70921	15.5048	0	0	-	0.24077	1.93515	0	0	-	0.0624427	0.302832	0	0	-	0.0719176	0.273649	0	0	-	-0.396522	4.54382	0	0	-	0.00947491	0.00546119	0	0	-	-0.458965	6.54415	0
YPR008W|HAA1	YPR008W	chrXVI:573017-575102	+	2085	1.60179	76.7523	-0.158503	0.651877	0	0	-	-0.463066	4.16642	0	0	-	-0.943139	17.5937	0	0	-	-0.528024	4.48894	0	0	-	-0.304563	0	0	0	-	-0.784635	9.08001	0	0	-	-0.369521	2.77365	0	0	-	-0.480073	3.64307	0	0	-	-0.0649579	0.369061	0
YPR009W|SUT2	YPR009W	chrXVI:576551-577358	+	807	0.978187	30.7843	-0.148214	0.784204	0	0	-	-0.111411	0.594422	0	0	-	-0.566905	9.04439	0	0	-	-0.837684	17.6249	0	0	-	0.0368026	0.176136	0	0	-	-0.418691	3.39124	0	0	-	-0.689471	12.3726	0	0	-	-0.455494	3.92867	0	0	-	-0.726273	15.4055	0
YPR010C-A|15340	YPR010C-A	chrXVI:582372-582734	-	219	2.20982	38.457	0.856225	0	0	0	-	0.239181	0	0	0	-	0.0855407	0	0	0	-	-0.96016	0	0	0	-	-0.617043	0	0	0	-	-0.770684	0	0	0	-	-1.81639	0	0	0	-	-0.153641	0	0	0	-	-1.19934	0	0
YPR011C|15343	YPR011C	chrXVI:583061-584042	-	981	0.373105	5.03365	-0.148487	0.621874	0	0	-	0.160562	0.74227	0	0	-	-0.112926	0.596342	0	0	-	-0.0234622	0.0771242	0	0	-	0.30905	0	0	0	-	0.0355612	0.100239	0	0	-	0.125025	0.605855	0	0	-	-0.273488	1.21202	0	0	-	-0.184024	1.07957	0
YPR017C|DSS4	YPR017C	chrXVI:593485-593917	-	432	0.998266	17.6473	0.0955724	0	0	0	-	0.427595	0	0	0	-	0.693679	0	0	0	-	0.340587	1.46993	0	0	-	0.332022	0	0	0	-	0.598106	0	0	0	-	0.245014	1.13075	0	0	-	0.266084	0	0	0	-	-0.0870078	0.369061	0
YPR021C|AGC1	YPR021C	chrXVI:600648-603357	-	2709	0.49525	5.93368	-0.16838	0	0	0	-	-0.28927	0	0	0	-	-0.217831	0	0	0	-	-0.331134	1.27058	0	0	-	-0.12089	0	0	0	-	-0.049451	0	0	0	-	-0.162754	0.646566	0	0	-	0.0714388	0	0	0	-	-0.0418645	0	0
YPR022C|15367	YPR022C	chrXVI:603910-607312	-	3402	0.35111	2.52899	0.0579047	0	0	0	-	-0.26539	0	0	0	-	-0.261497	0	0	0	-	-0.159112	0.484374	0	0	-	-0.323295	0	0	0	-	-0.319402	0	0	0	-	-0.217017	0.850779	0	0	-	0.00389271	0	0	0	-	0.106278	0.427773	0
YPR023C|EAF3	YPR023C	chrXVI:608825-610031	-	1206	1.17144	17.3649	-0.720135	0	0	0	-	-0.535359	0	0	0	-	0.0745231	0	0	0	-	-0.88223	6.56931	0	0	-	0.184776	0	0	0	-	0.794658	0	0	0	-	-0.162095	0	0	0	-	0.609882	0	0	0	-	-0.346871	0	0
YPR024W|YME1|OSD1|YTA11	YPR024W	chrXVI:610480-612724	+	2244	1.27613	30.689	-0.621997	0	0	0	-	0.0395276	0	0	0	-	0.367054	0	0	0	-	-0.267674	1.06709	0	0	-	0.661525	0	0	0	-	0.989051	0	0	0	-	0.354323	2.13365	0	0	-	0.327526	0	0	0	-	-0.307202	1.78707	0
YPR026W|ATH1	YPR026W	chrXVI:615378-619014	+	3636	1.23323	40.077	0.158517	0.757746	0	0	-	0.255239	1.75676	0	0	-	-0.016412	0.0909413	0	0	-	-0.288604	1.79508	0	0	-	0.0967223	0	0	0	-	-0.174929	0.582178	0	0	-	-0.447121	4.15409	0	0	-	-0.271651	1.3062	0	0	-	-0.543844	6.44938	0
YPR027C|15377	YPR027C	chrXVI:620424-621258	-	834	1.43122	276.964	0.521383	19.9742	0	0	-	0.596277	30.2465	0	0	-	0.358027	10.7464	0	0	-	0.684202	32.873	0	0	-	0.0748932	0.542992	0	0	-	-0.163356	1.6601	0	0	-	0.162819	2.16336	0	0	-	-0.23825	3.11337	0	0	-	0.0879258	1.05183	0
YPR029C|APL4	YPR029C	chrXVI:624468-626967	-	2499	0.861486	11.7687	-0.170296	0	0	0	-	-0.434147	0	0	0	-	-0.666421	0	0	0	-	0.070456	0.218829	0	0	-	-0.263851	0	0	0	-	-0.496125	0	0	0	-	0.240752	1.02409	0	0	-	-0.232274	0	0	0	-	0.504603	3.33816	0
YPR030W|CSR2|ART8|MRG19	YPR030W	chrXVI:627879-631245	+	3366	0.748206	43.2782	-0.00640715	0.014608	0	0	-	0.175796	1.6468	0	0	-	-0.53822	12.8588	0	0	-	0.0556178	0.316938	0	0	-	0.182203	1.07105	0	0	-	-0.531813	8.955	0	0	-	0.0620249	0.426774	0	0	-	-0.714016	17.9836	0	0	-	-0.120178	1.05183	0
YPR031W|NTO1	YPR031W	chrXVI:631514-633761	+	2247	1.26776	24.7322	-0.0323876	0	0	0	-	0.191476	0	0	0	-	-0.0200541	0	0	0	-	-0.847489	0	0	0	-	0.223864	0	0	0	-	0.0123336	0	0	0	-	-0.815101	0	0	0	-	-0.21153	0	0	0	-	-1.03896	0	0
YPR032W|SRO7|SNI1|SOP1	YPR032W	chrXVI:634122-637224	+	3102	0.570438	2.8247	-0.392209	0	0	0	-	0.0397082	0	0	0	-	-0.514134	0	0	0	-	-0.53073	0	0	0	-	0.431917	0	0	0	-	-0.121925	0	0	0	-	-0.138521	0	0	0	-	-0.553842	0	0	0	-	-0.570438	0	0
YPR034W|ARP7|RSC11|SWP61	YPR034W	chrXVI:639524-640958	+	1434	2.01933	45.9695	0.0241621	0	0	0	-	-1.23741	0	0	0	-	-1.05164	0	0	0	-	-1.11589	0	0	0	-	-1.26157	0	0	0	-	-1.0758	0	0	0	-	-1.14005	0	0	0	-	0.185765	0	0	0	-	0.12152	0	0
YPR035W|GLN1	YPR035W	chrXVI:642207-643320	+	1113	0.928257	9.05014	0.3135	0	0	0	-	-0.5839	0	0	0	-	0.31841	0	0	0	-	0.202185	0	0	0	-	-0.897401	0	0	0	-	0.00490929	0	0	0	-	-0.111315	0	0	0	-	0.90231	0	0	0	-	0.786085	0	0
YPR036W|VMA13|CLS11	YPR036W	chrXVI:643835-645272	+	1437	1.44994	70.9031	0.0536368	0.213052	0	0	-	-0.103336	0.536141	0	0	-	-0.327148	2.70146	0	0	-	-0.00755916	0.0366122	0	0	-	-0.156973	0	0	0	-	-0.380785	2.34772	0	0	-	-0.0611959	0.292344	0	0	-	-0.223811	1.05132	0	0	-	0.0957771	0.553418	0
YPR037C|ERV2	YPR037C	chrXVI:646447-647038	-	591	2.32582	56.5172	-0.2237	0	0	0	-	-0.849181	0	0	0	-	-0.216518	0	0	0	-	-0.447109	0	0	0	-	-0.62548	0	0	0	-	0.00718284	0	0	0	-	-0.223409	0	0	0	-	0.632663	0	0	0	-	0.402072	0	0
YPR040W|TIP41	YPR040W	chrXVI:647304-648375	+	1071	0.920081	7.05509	0.364962	0	0	0	-	0.393916	0	0	0	-	0.501892	0	0	0	-	0.920081	7.05509	0	0	-	0.0289536	0	0	0	-	0.13693	0	0	0	-	0.555119	3.05223	0	0	-	0.107976	0	0	0	-	0.526165	0	0
YPR045C|THP3|MNI2	YPR045C	chrXVI:655139-656552	-	1413	1.95528	54.2286	-0.420185	0	0	0	-	0.568812	0	0	0	-	0.277109	0	0	0	-	0.0925063	0.261305	0	0	-	0.988997	0	0	0	-	0.697294	0	0	0	-	0.512692	2.79234	0	0	-	-0.291703	0	0	0	-	-0.476306	2.44772	0
YPR046W|MCM16	YPR046W	chrXVI:656798-657344	+	546	0.480766	3.23022	-0.193623	0	0	0	-	-0.0563175	0	0	0	-	-0.421291	0	0	0	-	0.0594746	0	0	0	-	0.137305	0	0	0	-	-0.227669	0	0	0	-	0.253097	0	0	0	-	-0.364974	0	0	0	-	0.115792	0	0
YPR047W|MSF1	YPR047W	chrXVI:657528-658938	+	1410	1.61592	34.3199	0.10412	0	0	0	-	-0.274293	0	0	0	-	-0.471898	0	0	0	-	0.76644	4.89981	0	0	-	-0.378413	0	0	0	-	-0.576018	0	0	0	-	0.66232	4.14434	0	0	-	-0.197605	0	0	0	-	1.04073	10.6623	0
YPR048W|TAH18	YPR048W	chrXVI:659181-661053	+	1872	0.767358	4.93483	-0.573347	0	0	0	-	-0.402562	0	0	0	-	-0.408158	0	0	0	-	-0.767358	0	0	0	-	0.170785	0	0	0	-	0.165189	0	0	0	-	-0.19401	0	0	0	-	-0.00559596	0	0	0	-	-0.364796	0	0
YPR051W|MAK3|NAA30	YPR051W	chrXVI:664959-665490	+	531	0.985475	9.31828	0.57162	0	0	0	-	0.945148	0	0	0	-	0.985475	0	0	0	-	0.54258	2.76307	0	0	-	0.373528	0	0	0	-	0.413856	0	0	0	-	-0.0290391	0	0	0	-	0.0403278	0	0	0	-	-0.402567	0	0
YPR054W|SMK1	YPR054W	chrXVI:666279-667446	+	1167	0.823984	116.686	-0.140222	1.97849	0	0	-	0.111866	1.55985	0	0	-	0.152076	2.4685	0	0	-	0.222293	3.70117	0	0	-	0.252088	4.36501	0	0	-	0.292298	5.34892	0	0	-	0.362516	10.1908	0	0	-	0.0402095	0.258091	0	0	-	0.110427	1.56289	0
YPR055W|SEC8	YPR055W	chrXVI:667675-670873	+	3198	1.16115	45.2639	-0.0505116	0.213052	0	0	-	-0.468748	4.94299	0	0	-	0.119872	0.673099	0	0	-	-0.365472	2.74459	0	0	-	-0.418236	0	0	0	-	0.170384	0.57971	0	0	-	-0.314961	2.456	0	0	-	0.58862	5.25271	0	0	-	0.103276	0.690116	0
YPR056W|TFB4	YPR056W	chrXVI:671125-672142	+	1017	1.09022	20.5422	-0.284736	0	0	0	-	0.0256496	0.0895615	0	0	-	-0.194056	0	0	0	-	0.805486	7.9056	0	0	-	0.310386	0	0	0	-	0.0906807	0.280891	0	0	-	1.09022	15.4183	0	0	-	-0.219705	0.906908	0	0	-	0.779836	8.52948	0
YPR057W|BRR1	YPR057W	chrXVI:672470-673496	+	1026	0.486984	4.24372	0.00238801	0	0	0	-	-0.172318	0	0	0	-	0.0153493	0	0	0	-	0.314667	1.07574	0	0	-	-0.174706	0	0	0	-	0.0129612	0	0	0	-	0.312279	0	0	0	-	0.187667	0	0	0	-	0.486984	0	0
YPR058W|YMC1	YPR058W	chrXVI:673750-674674	+	924	1.53975	44.0222	-0.528104	4.11643	0	0	-	-0.430778	3.41508	0	0	-	-0.729672	9.45232	0	0	-	0.431111	2.28888	0	0	-	0.0973262	0	0	0	-	-0.201567	0.718256	0	0	-	0.959216	11.7132	0	0	-	-0.298893	1.41842	0	0	-	0.861889	10.1516	0
YPR061C|JID1	YPR061C	chrXVI:675976-676882	-	906	1.42661	23.9437	-0.605647	0	0	0	-	-0.0732675	0	0	0	-	-0.276885	0	0	0	-	-0.350739	0	0	0	-	0.53238	0	0	0	-	0.328762	0	0	0	-	0.254908	0	0	0	-	-0.203617	0	0	0	-	-0.277471	0	0
YPR062W|FCY1|yCD	YPR062W	chrXVI:677164-677641	+	477	1.04507	37.8972	0.488656	5.13623	0	0	-	0.687949	11.8222	0	0	-	-0.0216404	0.148157	0	0	-	-0.213311	1.44786	0	0	-	0.199294	0.812194	0	0	-	-0.510296	4.81891	0	0	-	-0.701967	12.1421	0	0	-	-0.70959	9.38663	0	0	-	-0.90126	21.7393	0
YPR065W|ROX1|REO1	YPR065W	chrXVI:679692-680799	+	1107	2.0095	100.508	0.303331	0	0	0	-	0.295845	2.33455	0	0	-	0.808246	0	0	0	-	1.01389	15.4178	0	0	-	-0.00748577	0	0	0	-	0.504916	3.18895	0	0	-	0.710556	7.57399	0	0	-	0.512401	3.41235	0	0	-	0.718042	8.42451	0
YPR066W|UBA3	YPR066W	chrXVI:681212-682112	+	900	0.633379	15.5569	0.0338946	0.146987	0	0	-	-0.0894768	0.528491	0	0	-	0.27016	2.15243	0	0	-	0.272463	1.69673	0	0	-	-0.123371	0	0	0	-	0.236266	1.14256	0	0	-	0.238568	1.64491	0	0	-	0.359637	2.361	0	0	-	0.361939	3.5454	0
YPR068C|HOS1	YPR068C	chrXVI:682940-684353	-	1413	0.584333	9.07978	-0.186077	1.20993	0	0	-	-0.0818457	0.479788	0	0	-	0.398255	4.05264	0	0	-	-0.0356433	0.170868	0	0	-	0.104231	0	0	0	-	0.584333	5.45385	0	0	-	0.150434	1.01059	0	0	-	0.480101	3.64307	0	0	-	0.0462024	0.283685	0
YPR070W|MED1	YPR070W	chrXVI:685897-687598	+	1701	1.3481	10.1572	-0.55261	0	0	0	-	-0.554295	0	0	0	-	-0.461353	0	0	0	-	0.793804	0	0	0	-	-0.00168466	0	0	0	-	0.0912575	0	0	0	-	1.34641	0	0	0	-	0.0929422	0	0	0	-	1.3481	0	0
YPR072W|NOT5	YPR072W	chrXVI:690106-691789	+	1683	0.686349	26.3437	0.035252	0.213052	0	0	-	0.173116	1.76384	0	0	-	-0.0239316	0.198673	0	0	-	0.0111615	0.0666269	0	0	-	0.137864	0.796302	0	0	-	-0.0591836	0.273649	0	0	-	-0.0240905	0.186149	0	0	-	-0.197048	1.39709	0	0	-	-0.161955	1.67713	0
YPR073C|LTP1	YPR073C	chrXVI:691932-692418	-	486	1.14353	12.5428	-0.524201	0	0	0	-	-0.865811	0	0	0	-	-0.608585	0	0	0	-	0.100881	0	0	0	-	-0.34161	0	0	0	-	-0.0843841	0	0	0	-	0.625082	0	0	0	-	0.257225	0	0	0	-	0.966691	0	0
YPR074C|TKL1	YPR074C	chrXVI:692795-694838	-	2043	1.63887	28.8535	0.650024	0	0	0	-	0.184859	0	0	0	-	0.063401	0	0	0	-	0.0752745	0	0	0	-	-0.465165	0	0	0	-	-0.586623	0	0	0	-	-0.57475	0	0	0	-	-0.121458	0	0	0	-	-0.109585	0	0
YPR075C|OPY2	YPR075C	chrXVI:695736-696819	-	1083	1.70474	53.8923	0.0114668	0	0	0	-	-0.781425	7.20371	0	0	-	-1.05502	0	0	0	-	-0.625506	4.09577	0	0	-	-0.792891	0	0	0	-	-1.06649	10.3711	0	0	-	-0.636972	4.60434	0	0	-	-0.2736	1.10128	0	0	-	0.155919	0.79546	0
YPR078C|15495	YPR078C	chrXVI:697146-698265	-	1119	1.29659	80.8592	-0.0783245	0.428015	0	0	-	0.429646	6.2813	0	0	-	0.643672	12.986	0	0	-	-0.636508	15.7985	0	0	-	0.507971	7.07978	0	0	-	0.721997	12.5839	0	0	-	-0.558183	12.5088	0	0	-	0.214026	1.27829	0	0	-	-1.06615	45.2007	0
YPR079W|MRL1	YPR079W	chrXVI:698868-700014	+	1146	1.35697	27.179	0.0345929	0	0	0	-	0.255874	0	0	0	-	-0.0325265	0	0	0	-	-0.162565	0.487127	0	0	-	0.221281	0	0	0	-	-0.0671194	0	0	0	-	-0.197158	0.719397	0	0	-	-0.2884	0	0	0	-	-0.418439	0	0
YPR081C|GRS2	YPR081C	chrXVI:702113-703970	-	1857	1.2884	55.2577	0.160081	0	0	0	-	0.251722	1.50027	0	0	-	0.526362	0	0	0	-	-0.029811	0.0982863	0	0	-	0.0916407	0	0	0	-	0.366281	1.62721	0	0	-	-0.189892	1.01883	0	0	-	0.27464	1.05132	0	0	-	-0.281533	1.90819	0
YPR082C|DIB1|SNU16	YPR082C	chrXVI:704224-704656	-	432	0.678055	9.98069	0.536824	0	0	0	-	0.47372	3.54571	0	0	-	0.678055	0	0	0	-	0.111764	0.415522	0	0	-	-0.0631041	0	0	0	-	0.14123	0.336298	0	0	-	-0.42506	2.72589	0	0	-	0.204335	0.632159	0	0	-	-0.361956	2.41154	0
YPR083W|MDM36	YPR083W	chrXVI:704853-706593	+	1740	1.04846	11.085	-0.631283	0	0	0	-	-0.953373	0	0	0	-	-0.310613	0	0	0	-	0.0950852	0.247014	0	0	-	-0.322091	0	0	0	-	0.32067	0	0	0	-	0.726368	0	0	0	-	0.642761	0	0	0	-	1.04846	0	0
YPR084W|15507	YPR084W	chrXVI:706971-708342	+	1371	0.717165	6.7931	0.0260265	0	0	0	-	-0.231363	0	0	0	-	-0.283171	0	0	0	-	0.372562	1.26749	0	0	-	-0.257389	0	0	0	-	-0.309198	0	0	0	-	0.346535	0	0	0	-	-0.0518081	0	0	0	-	0.603925	0	0
YPR085C|ASA1	YPR085C	chrXVI:708496-709828	-	1332	0.333477	6.71282	-0.080879	0.430231	0	0	-	0.0863092	0.560643	0	0	-	-0.182289	1.76161	0	0	-	0.00644378	0.0422217	0	0	-	0.167188	0.895683	0	0	-	-0.10141	0.434609	0	0	-	0.0873228	0.60901	0	0	-	-0.268598	2.09501	0	0	-	-0.0798654	0.631089	0
YPR086W|SUA7|SOH4	YPR086W	chrXVI:710100-711138	+	1038	1.14012	13.1141	0.181832	0	0	0	-	0.783777	0	0	0	-	1.14012	0	0	0	-	0.513329	0	0	0	-	0.601945	0	0	0	-	0.958285	0	0	0	-	0.331497	0	0	0	-	0.35634	0	0	0	-	-0.270448	0	0
YPR088C|SRP54|SRH1	YPR088C	chrXVI:711402-713028	-	1626	0.925489	7.86263	0.350174	0	0	0	-	0.366362	0	0	0	-	-0.0806067	0	0	0	-	-0.307349	0	0	0	-	0.0161877	0	0	0	-	-0.430781	0	0	0	-	-0.657523	0	0	0	-	-0.446968	0	0	0	-	-0.673711	0	0
YPR089W|YPR090W	YPR089W	chrXVI:713274-715941	+	2667	1.10564	20.7208	0.163286	0	0	0	-	-0.029886	0.0899201	0	0	-	0.512192	0	0	0	-	-0.500168	3.31898	0	0	-	-0.193172	0	0	0	-	0.348906	1.22808	0	0	-	-0.663454	5.79666	0	0	-	0.542078	2.53798	0	0	-	-0.470282	3.77711	0
YPR091C|15519	YPR091C	chrXVI:716155-718468	-	2313	1.23716	36.5981	0.0282655	0	0	0	-	-0.0255505	0.0899201	0	0	-	0.52993	0	0	0	-	0.641909	5.50674	0	0	-	-0.053816	0	0	0	-	0.501665	2.99454	0	0	-	0.613643	5.57335	0	0	-	0.555481	3.59327	0	0	-	0.667459	7.24527	0
snR70|SNR70	15525	chrXVI:718886-719050	-	164	1.76658	21.476	0.368052	0	0	0	-	0.187806	0	0	0	-	-0.51739	0	0	0	-	1.24919	0	0	0	-	-0.180246	0	0	0	-	-0.885442	0	0	0	-	0.881141	0	0	0	-	-0.705196	0	0	0	-	1.06139	0	0
snR41|SNR41	15527	chrXVI:719147-719242	-	95	0.750066	6.98886	-0.0936906	0	0	0	-	-0.449297	0	0	0	-	-0.731896	0	0	0	-	-0.000523304	0	0	0	-	-0.355607	0	0	0	-	-0.638206	0	0	0	-	0.0931673	0	0	0	-	-0.282599	0	0	0	-	0.448774	0	0
YPR093C|ASR1	YPR093C	chrXVI:719557-720424	-	867	1.6124	33.473	0.433637	0	0	0	-	0.228813	0	0	0	-	0.058282	0	0	0	-	0.788056	5.03764	0	0	-	-0.204824	0	0	0	-	-0.375355	0	0	0	-	0.354419	1.48785	0	0	-	-0.170531	0	0	0	-	0.559243	3.33816	0
YPR096C|15535	YPR096C	chrXVI:724841-725144	-	303	1.2977	14.5295	0.105003	0	0	0	-	1.03641	0	0	0	-	0.00626573	0	0	0	-	0.508139	0	0	0	-	0.931407	0	0	0	-	-0.0987374	0	0	0	-	0.403136	0	0	0	-	-1.03014	0	0	0	-	-0.52827	0	0
YPR097W|15537	YPR097W	chrXVI:725393-728615	+	3222	0.910208	11.1151	0.363275	0	0	0	-	0.506553	0	0	0	-	0.224135	0	0	0	-	0.26765	0.857928	0	0	-	0.143278	0	0	0	-	-0.139141	0	0	0	-	-0.0956251	0	0	0	-	-0.282419	0	0	0	-	-0.238903	0	0
YPR098C|15539	YPR098C	chrXVI:728946-729528	-	486	0.856879	13.0975	0.37294	0	0	0	-	0.390678	2.90403	0	0	-	0.186816	0	0	0	-	-0.466201	3.82379	0	0	-	0.0177383	0	0	0	-	-0.186124	0.547584	0	0	-	-0.839141	11.1891	0	0	-	-0.203862	0.693114	0	0	-	-0.856879	13.0975	0
YPR100W|MRPL51	YPR100W	chrXVI:729790-730213	+	423	1.18313	33.2187	-0.191802	0	0	0	-	0.367572	2.39609	0	0	-	0.286293	0	0	0	-	-0.0217918	0.0744787	0	0	-	0.559374	0	0	0	-	0.478095	2.62281	0	0	-	0.17001	0.857602	0	0	-	-0.0812787	0.180244	0	0	-	-0.389364	2.78591	0
YPR101W|SNT309|NTC25	YPR101W	chrXVI:730491-731019	+	528	2.09186	45.2742	-0.113259	0	0	0	-	0.055875	0	0	0	-	0.112966	0	0	0	-	1.15868	9.00701	0	0	-	0.169134	0	0	0	-	0.226225	0	0	0	-	1.27194	0	0	0	-	0.0570908	0	0	0	-	1.10281	0	0
YPR104C|FHL1|SPP42	YPR104C	chrXVI:733622-736433	-	2811	1.19203	16.2874	-0.0140855	0	0	0	-	-0.202854	0	0	0	-	-0.0942405	0	0	0	-	0.050326	0	0	0	-	-0.188768	0	0	0	-	-0.080155	0	0	0	-	0.0644115	0	0	0	-	0.108613	0	0	0	-	0.25318	0	0
YPR105C|COG4|COD1|SEC38|SGF1	YPR105C	chrXVI:736983-739569	-	2586	1.09549	7.63964	0.316512	0	0	0	-	-0.163566	0	0	0	-	-0.023313	0	0	0	-	-0.778978	0	0	0	-	-0.480078	0	0	0	-	-0.339825	0	0	0	-	-1.09549	0	0	0	-	0.140253	0	0	0	-	-0.615412	0	0
YPR106W|ISR1	YPR106W	chrXVI:740060-741392	+	1332	1.23284	28.3355	-0.0370179	0	0	0	-	0.129996	0.536675	0	0	-	-0.150376	0	0	0	-	0.159605	0.550681	0	0	-	0.167014	0	0	0	-	-0.113358	0.295879	0	0	-	0.196623	0.917522	0	0	-	-0.280371	1.05132	0	0	-	0.0296094	0.131316	0
YPR107C|YTH1	YPR107C	chrXVI:741437-742064	-	627	1.09087	24.2066	0.0672753	0	0	0	-	-0.00147626	0.00750736	0	0	-	-0.276813	0	0	0	-	-0.224325	0.878371	0	0	-	-0.0687515	0	0	0	-	-0.344088	1.39017	0	0	-	-0.2916	1.49912	0	0	-	-0.275336	1.00713	0	0	-	-0.222849	1.19477	0
YPR108W|RPN7	YPR108W	chrXVI:742453-743743	+	1290	0.530169	3.24876	-0.0209627	0	0	0	-	0.222426	0	0	0	-	0.449484	0	0	0	-	0.509206	2.28467	0	0	-	0.243389	0	0	0	-	0.470446	0	0	0	-	0.530169	0	0	0	-	0.227058	0	0	0	-	0.28678	0	0
YPR109W|15566	YPR109W	chrXVI:744688-745573	+	885	1.48046	27.782	0.203477	0	0	0	-	0.5972	0	0	0	-	-0.694121	0	0	0	-	-0.228671	0.704405	0	0	-	0.393723	0	0	0	-	-0.897599	0	0	0	-	-0.432148	0	0	0	-	-1.29132	0	0	0	-	-0.82587	0	0
YPR110C|RPC40|RPC5	YPR110C	chrXVI:745827-746835	-	1008	1.05348	11.5878	-0.346105	0	0	0	-	0.246282	0	0	0	-	0.707371	0	0	0	-	0.679873	0	0	0	-	0.592387	0	0	0	-	1.05348	0	0	0	-	1.02598	0	0	0	-	0.461089	0	0	0	-	0.433591	0	0
YPR111W|DBF20	YPR111W	chrXVI:747305-749000	+	1695	0.926383	8.86862	0.0278933	0	0	0	-	0.469135	0	0	0	-	0.451016	0	0	0	-	0.245062	0	0	0	-	0.441242	0	0	0	-	0.423123	0	0	0	-	0.217169	0	0	0	-	-0.0181191	0	0	0	-	-0.224073	0	0
YPR113W|PIS1	YPR113W	chrXVI:752256-752919	+	663	1.1022	6.23251	-0.536693	0	0	0	-	-0.742551	0	0	0	-	-1.1022	0	0	0	-	-0.0406772	0	0	0	-	-0.205858	0	0	0	-	-0.565505	0	0	0	-	0.496016	0	0	0	-	-0.359647	0	0	0	-	0.701873	0	0
YPR114W|15578	YPR114W	chrXVI:753300-754248	+	948	1.62831	85.0128	0.971995	18.8155	0	0	-	0.571535	7.66761	0	0	-	0.807748	14.8855	0	0	-	0.615063	7.74803	0	0	-	-0.400461	0	0	0	-	-0.164247	0.547584	0	0	-	-0.356932	2.73753	0	0	-	0.236214	1.09775	0	0	-	0.0435289	0.248115	0
YPR115W|RGC1|GCA1	YPR115W	chrXVI:754876-758128	+	3252	0.851933	21.2755	-0.1585	0	0	0	-	-0.526863	4.3521	0	0	-	-0.18948	0	0	0	-	-0.582034	4.49707	0	0	-	-0.368363	0	0	0	-	-0.0309798	0.0559411	0	0	-	-0.423534	3.00676	0	0	-	0.337384	1.45625	0	0	-	-0.0551706	0.283685	0
YPR116W|RRG8	YPR116W	chrXVI:758647-759481	+	834	1.13959	21.6603	-0.422729	0	0	0	-	-0.52779	4.31024	0	0	-	-0.476805	0	0	0	-	0.6118	3.74213	0	0	-	-0.105061	0	0	0	-	-0.0540766	0.131749	0	0	-	1.03453	11.5727	0	0	-	0.0509847	0.109747	0	0	-	1.13959	15.5181	0
YPR117W|15584	YPR117W	chrXVI:760024-767494	+	7470	0.982682	29.1593	-0.289062	1.9817	0	0	-	-0.0652724	0.333364	0	0	-	-0.0908563	0.544812	0	0	-	-0.982682	22.9708	0	0	-	0.22379	0	0	0	-	0.198206	0.810609	0	0	-	-0.69362	12.1549	0	0	-	-0.0255838	0.0580094	0	0	-	-0.91741	22.9031	0
YPR118W|MRI1	YPR118W	chrXVI:767751-768987	+	1236	1.45867	49.3628	0.957568	13.8173	0	0	-	0.209146	1.34088	0	0	-	-0.0640099	0.355106	0	0	-	0.521334	4.34546	0	0	-	-0.748422	0	0	0	-	-1.02158	13.1723	0	0	-	-0.436234	3.00676	0	0	-	-0.273156	1.33736	0	0	-	0.312188	2.28142	0
YPR122W|AXL1|FUS5|STE22	YPR122W	chrXVI:782044-785671	+	3627	0.569914	9.01554	0.316132	0	0	0	-	0.302729	1.93568	0	0	-	0.48566	0	0	0	-	0.0201068	0.0703919	0	0	-	-0.0134033	0	0	0	-	0.169528	0.448332	0	0	-	-0.296025	1.74473	0	0	-	0.182931	0.592848	0	0	-	-0.282622	1.85014	0
YPR124W|CTR1	YPR124W	chrXVI:786207-787428	+	1221	0.7935	91.1965	-0.249714	4.71416	0	0	-	-0.449133	19.7734	0	0	-	-0.293291	8.28164	0	0	-	0.257631	4.50859	0	0	-	-0.199419	3.00069	0	0	-	-0.0435772	0.295879	0	0	-	0.507345	18.7142	0	0	-	0.155842	1.90726	0	0	-	0.706764	41.581	0
YPR127W|15615	YPR127W	chrXVI:790082-791120	+	1038	1.32513	54.6537	0.271533	1.90765	0	0	-	0.0428681	0.215256	0	0	-	-0.196094	1.51983	0	0	-	0.797002	11.3845	0	0	-	-0.228665	1.04936	0	0	-	-0.467627	3.7844	0	0	-	0.525468	5.21153	0	0	-	-0.238962	1.3062	0	0	-	0.754133	11.3363	0
YPR128C|ANT1	YPR128C	chrXVI:791217-792204	-	987	0.975617	4.56304	0.483081	0	0	0	-	0.197089	0	0	0	-	-0.0874012	0	0	0	-	-0.492535	0	0	0	-	-0.285993	0	0	0	-	-0.570483	0	0	0	-	-0.975617	0	0	0	-	-0.28449	0	0	0	-	-0.689624	0	0
YPR129W|SCD6|LSM13	YPR129W	chrXVI:792686-793736	+	1050	1.16156	22.0404	-0.0845596	0.300163	0	0	-	-0.173159	0.874502	0	0	-	-0.0232343	0.118578	0	0	-	0.576502	4.25047	0	0	-	-0.0885997	0	0	0	-	0.0613253	0.185531	0	0	-	0.661062	5.98996	0	0	-	0.149925	0.500263	0	0	-	0.749662	8.32545	0
YPR133C|SPN1|IWS1	YPR133C	chrXVI:795977-797210	-	1233	0.52204	5.93789	-0.225306	0	0	0	-	0.206878	0.944493	0	0	-	0.186562	0	0	0	-	0.196539	0.709193	0	0	-	0.432184	0	0	0	-	0.411868	1.85574	0	0	-	0.421844	2.61314	0	0	-	-0.0203166	0.0257263	0	0	-	-0.0103399	0.0421935	0
YPR134W|MSS18	YPR134W	chrXVI:798050-798857	+	807	0.558433	6.83687	-0.207544	0	0	0	-	-0.234083	1.10714	0	0	-	-0.281506	0	0	0	-	-0.547461	3.60552	0	0	-	-0.0265396	0	0	0	-	-0.0739618	0.201438	0	0	-	-0.339917	1.96061	0	0	-	-0.0474222	0.095966	0	0	-	-0.313377	2.00469	0
YPR135W|CTF4|CHL15|POB1	YPR135W	chrXVI:799233-802017	+	2784	0.76185	19.1657	0.331031	2.32891	0	0	-	-0.430819	5.04013	0	0	-	-0.212789	1.69296	0	0	-	0.228968	1.25987	0	0	-	-0.76185	0	0	0	-	-0.54382	4.81891	0	0	-	-0.102063	0.53025	0	0	-	0.21803	1.28436	0	0	-	0.659787	10.3608	0
YPR137W|RRP9	YPR137W	chrXVI:802358-804080	+	1722	0.857153	5.62121	-0.0378897	0	0	0	-	0.18875	0	0	0	-	0.819264	0	0	0	-	0.133561	0	0	0	-	0.22664	0	0	0	-	0.857153	0	0	0	-	0.171451	0	0	0	-	0.630514	0	0	0	-	-0.0551886	0	0
YPR138C|MEP3	YPR138C	chrXVI:810983-812453	-	1470	1.15947	152.217	0.0767716	0.686257	0	0	-	0.153416	2.20936	0	0	-	-0.0151681	0.151743	0	0	-	-0.862479	66.0977	0	0	-	0.0766446	0.556041	0	0	-	-0.0919397	0.602989	0	0	-	-0.939251	76.0154	0	0	-	-0.168584	1.70543	0	0	-	-1.0159	97.3306	0
YPR139C|VPS66	YPR139C	chrXVI:813155-814058	-	903	1.22979	92.1357	0.497406	9.30728	0	0	-	-0.0362024	0.266133	0	0	-	-0.015021	0.127416	0	0	-	-0.0066216	0.0453539	0	0	-	-0.533609	9.27975	0	0	-	-0.512427	7.84411	0	0	-	-0.504028	9.87296	0	0	-	0.0211814	0.077172	0	0	-	0.0295808	0.248115	0
YPR140W|TAZ1	YPR140W	chrXVI:814390-815536	+	1146	1.13758	18.3507	-0.171942	0	0	0	-	-0.301648	0	0	0	-	-0.232099	0	0	0	-	-1.12119	11.9245	0	0	-	-0.129707	0	0	0	-	-0.0601577	0	0	0	-	-0.949245	9.07583	0	0	-	0.0695491	0	0	0	-	-0.819539	0	0
YPR141C|KAR3|OSR11	YPR141C	chrXVI:815733-817923	-	2190	0.615341	6.68875	-0.111251	0	0	0	-	0.181516	0	0	0	-	0.146658	0	0	0	-	-0.208431	0.670247	0	0	-	0.292767	0	0	0	-	0.25791	0	0	0	-	-0.0971798	0.348643	0	0	-	-0.0348575	0	0	0	-	-0.389947	0	0
YPR144C|NOC4|UTP19	YPR144C	chrXVI:819764-821423	-	1659	1.01426	17.6311	0.0965164	0	0	0	-	-0.188321	0	0	0	-	-0.0266265	0	0	0	-	0.630823	4.06801	0	0	-	-0.284838	0	0	0	-	-0.123143	0	0	0	-	0.534306	3.38193	0	0	-	0.161695	0	0	0	-	0.819144	8.09777	0
YPR145W|ASN1	YPR145W	chrXVI:822619-824338	+	1719	1.64757	23.3045	0.91369	0	0	0	-	0.85307	0	0	0	-	1.06607	0	0	0	-	1.36999	0	0	0	-	-0.0606203	0	0	0	-	0.152375	0	0	0	-	0.456295	0	0	0	-	0.212996	0	0	0	-	0.516916	0	0
YPR147C|15677	YPR147C	chrXVI:825644-826559	-	915	1.17637	17.2565	0.436836	0	0	0	-	0.483541	0	0	0	-	-0.270691	0	0	0	-	0.495036	0	0	0	-	0.0467045	0	0	0	-	-0.707527	0	0	0	-	0.0582	0	0	0	-	-0.754232	0	0	0	-	0.0114955	0	0
YPR148C|15679	YPR148C	chrXVI:826832-828140	-	1308	1.0146	8.25262	-0.211658	0	0	0	-	-0.300457	0	0	0	-	-0.397545	0	0	0	-	0.617051	0	0	0	-	-0.0887992	0	0	0	-	-0.185887	0	0	0	-	0.828709	0	0	0	-	-0.097088	0	0	0	-	0.917508	0	0
YPR149W|NCE102|NCE2	YPR149W	chrXVI:829917-830439	+	522	1.19697	47.7759	-0.280937	1.87281	0	0	-	0.0797284	0.415058	0	0	-	0.116935	0.651022	0	0	-	-0.59898	6.98025	0	0	-	0.360666	0	0	0	-	0.397873	2.44525	0	0	-	-0.318042	2.67125	0	0	-	0.0372068	0.095966	0	0	-	-0.678708	10.1852	0
YPR151C|SUE1	YPR151C	chrXVI:831054-831675	-	621	0.89948	18.0975	-0.301698	0	0	0	-	-0.150026	0.634055	0	0	-	0.0947478	0	0	0	-	-0.609638	5.21488	0	0	-	0.151672	0	0	0	-	0.396446	1.91628	0	0	-	-0.30794	2.00283	0	0	-	0.244774	0.896741	0	0	-	-0.459612	4.10226	0
YPR152C|URN1	YPR152C	chrXVI:832060-833458	-	1398	1.72067	32.5027	0.312129	0	0	0	-	0.306835	0	0	0	-	0.787846	0	0	0	-	-0.181533	0.539857	0	0	-	-0.00529398	0	0	0	-	0.475718	0	0	0	-	-0.493662	0	0	0	-	0.481012	0	0	0	-	-0.488368	0	0
YPR153W|15689	YPR153W	chrXVI:833688-834245	+	423	1.35845	61.8925	-0.826212	22.4978	0	0	-	-1.09371	47.4687	0	0	-	-1.22598	61.4411	0	0	-	0.132471	0.705629	0	0	-	-0.267497	2.6244	0	0	-	-0.399769	5.34892	0	0	-	0.958683	27.1497	0	0	-	-0.132272	0.906908	0	0	-	1.22618	50.333	0
YPR155C|NCA2	YPR155C	chrXVI:835562-837413	-	1851	2.54497	265.171	-0.0635827	0.237967	0	0	-	0.594228	5.74017	0	0	-	0.279026	1.81704	0	0	-	-0.316028	1.9837	0	0	-	0.657811	0	0	0	-	0.342609	1.7035	0	0	-	-0.252445	1.64565	0	0	-	-0.315202	1.31693	0	0	-	-0.910256	14.4617	0
YPR159W|KRE6|CWH48	YPR159W	chrXVI:857582-859745	+	2163	0.884561	11.4012	-0.00957164	0	0	0	-	0.655819	0	0	0	-	0.442147	0	0	0	-	0.319885	0	0	0	-	0.665391	0	0	0	-	0.451719	0	0	0	-	0.329456	0	0	0	-	-0.213672	0	0	0	-	-0.335935	0	0
YPR160W|GPH1	YPR160W	chrXVI:861305-864014	+	2709	1.41495	109.137	-0.571129	9.52185	0	0	-	-0.640991	13.8933	0	0	-	-0.847008	25.5253	0	0	-	-0.280491	2.28888	0	0	-	-0.0698616	0.407959	0	0	-	-0.275879	2.42128	0	0	-	0.290638	3.11172	0	0	-	-0.206017	1.47464	0	0	-	0.3605	5.00143	0
YPR161C|SGV1|BUR1	YPR161C	chrXVI:864448-866422	-	1974	0.54536	13.2296	-0.0456991	0.212268	0	0	-	0.196547	1.30174	0	0	-	0.409741	4.03978	0	0	-	0.0292594	0.114742	0	0	-	0.242246	0	0	0	-	0.455441	3.1283	0	0	-	0.0749585	0.38956	0	0	-	0.213195	0.911304	0	0	-	-0.167287	1.14447	0
YPR162C|ORC4	YPR162C	chrXVI:866714-868304	-	1590	0.745533	18.8771	0.0592809	0.256965	0	0	-	0.00720867	0.0418463	0	0	-	0.467797	5.57547	0	0	-	-0.139411	0.724105	0	0	-	-0.0520722	0	0	0	-	0.408516	2.80823	0	0	-	-0.198692	1.43883	0	0	-	0.460589	3.51104	0	0	-	-0.14662	1.09751	0
YPR164W|MMS1|RTT108|SLM6	YPR164W	chrXVI:870702-874926	+	4224	0.782639	17.7735	0.208327	0	0	0	-	0.459073	3.54571	0	0	-	-0.0210215	0	0	0	-	0.0619251	0.234292	0	0	-	0.250745	0	0	0	-	-0.229349	0.77204	0	0	-	-0.146402	0.693255	0	0	-	-0.480094	2.59812	0	0	-	-0.397147	2.91458	0
YPR165W|RHO1	YPR165W	chrXVI:875367-875997	+	630	1.65234	23.2089	-0.732815	0	0	0	-	-0.335848	0	0	0	-	0.506231	0	0	0	-	-0.315692	0	0	0	-	0.396967	0	0	0	-	1.23905	0	0	0	-	0.417123	0	0	0	-	0.842079	0	0	0	-	0.020156	0	0
YPR166C|MRP2	YPR166C	chrXVI:876281-876629	-	348	1.44935	21.1334	-0.202046	0	0	0	-	0.218001	0	0	0	-	-0.301746	0	0	0	-	-0.442874	0	0	0	-	0.420046	0	0	0	-	-0.0997004	0	0	0	-	-0.240829	0	0	0	-	-0.519746	0	0	0	-	-0.660875	0	0
YPR167C|MET16	YPR167C	chrXVI:876846-877632	-	786	1.85395	35.1797	0.197246	0	0	0	-	1.2483	0	0	0	-	0.698479	0	0	0	-	0.451306	0	0	0	-	1.05105	0	0	0	-	0.501232	0	0	0	-	0.25406	0	0	0	-	-0.549818	0	0	0	-	-0.796991	0	0
YPR169W|JIP5	YPR169W	chrXVI:878689-880168	+	1479	1.17686	17.465	0.213716	0	0	0	-	-0.28725	0	0	0	-	0.298517	0	0	0	-	0.568402	0	0	0	-	-0.500966	0	0	0	-	0.0848016	0	0	0	-	0.354686	0	0	0	-	0.585767	0	0	0	-	0.855652	0	0
YPR171W|BSP1	YPR171W	chrXVI:883827-885558	+	1731	1.09269	32.7301	-0.0483887	0.213052	0	0	-	-0.0925848	0.507655	0	0	-	-0.0606229	0.330285	0	0	-	0.26763	1.44786	0	0	-	-0.0441961	0	0	0	-	-0.0122342	0.0525658	0	0	-	0.316019	2.23907	0	0	-	0.0319619	0.0842156	0	0	-	0.360215	3.11424	0
YPR172W|15772	YPR172W	chrXVI:885795-886398	+	603	0.81212	18.6511	-0.0851027	0.360488	0	0	-	-0.25772	2.23419	0	0	-	-0.234947	1.93716	0	0	-	0.511866	4.72721	0	0	-	-0.172618	0	0	0	-	-0.149845	0.582178	0	0	-	0.596969	6.91543	0	0	-	0.022773	0.0580094	0	0	-	0.769586	12.6236	0
YPR173C|VPS4|CSC1|DID6|END13|GRD13|VPL4|VPT10	YPR173C	chrXVI:886523-887837	-	1314	0.771513	9.06011	-0.330012	0	0	0	-	-0.0440052	0.148118	0	0	-	-0.554982	0	0	0	-	0.216531	0.838769	0	0	-	0.286007	0	0	0	-	-0.22497	0.809989	0	0	-	0.546543	4.29038	0	0	-	-0.510977	3.19136	0	0	-	0.260536	1.48117	0
YPR174C|15776	YPR174C	chrXVI:888042-888708	-	666	1.20577	13.34	-0.445879	0	0	0	-	0.0925313	0	0	0	-	-0.208703	0	0	0	-	0.134844	0	0	0	-	0.53841	0	0	0	-	0.237176	0	0	0	-	0.580723	0	0	0	-	-0.301234	0	0	0	-	0.0423128	0	0
YPR175W|DPB2	YPR175W	chrXVI:888973-891043	+	2070	1.03863	80.9724	0.0784765	0.463212	0	0	-	0.119136	1.02443	0	0	-	0.00795803	0.0746662	0	0	-	0.26117	2.71126	0	0	-	0.0406593	0.227681	0	0	-	-0.0705185	0.321554	0	0	-	0.182693	1.75673	0	0	-	-0.111178	0.649933	0	0	-	0.142034	1.38434	0
YPR176C|BET2	YPR176C	chrXVI:891100-892078	-	978	1.01596	33.6786	-0.475027	4.33896	0	0	-	0.083667	0.426058	0	0	-	-0.32928	2.76832	0	0	-	-0.393961	3.11906	0	0	-	0.558694	4.83084	0	0	-	0.145747	0.534082	0	0	-	0.081066	0.453904	0	0	-	-0.412947	2.67637	0	0	-	-0.477628	5.22735	0
YPR178W|PRP4|RNA4	YPR178W	chrXVI:892331-893729	+	1398	0.807116	14.096	0.193774	0	0	0	-	-0.262262	1.55976	0	0	-	0.0434568	0	0	0	-	-0.394422	2.4667	0	0	-	-0.456037	0	0	0	-	-0.150317	0.409838	0	0	-	-0.588196	5.26491	0	0	-	0.305719	1.3062	0	0	-	-0.13216	0.743878	0
YPR179C|HDA3|PLO1	YPR179C	chrXVI:893796-895764	-	1968	0.748939	7.94468	0.132893	0	0	0	-	0.263096	0	0	0	-	-0.170443	0	0	0	-	0.381457	0	0	0	-	0.130203	0	0	0	-	-0.303336	0	0	0	-	0.248564	0	0	0	-	-0.433539	0	0	0	-	0.118361	0	0
YPR180W|AOS1|RHC31	YPR180W	chrXVI:895960-897004	+	1044	1.14085	11.6804	0.282626	0	0	0	-	-0.00498759	0	0	0	-	0.0325192	0	0	0	-	0.55546	0	0	0	-	-0.287614	0	0	0	-	-0.250107	0	0	0	-	0.272835	0	0	0	-	0.0375068	0	0	0	-	0.560448	0	0
YPR182W|SMX3	YPR182W	chrXVI:900193-900454	+	261	1.26194	16.4931	0.11256	0	0	0	-	0.417045	0	0	0	-	0.232251	0	0	0	-	0.25204	0	0	0	-	0.304486	0	0	0	-	0.119691	0	0	0	-	0.13948	0	0	0	-	-0.184794	0	0	0	-	-0.165006	0	0
YPR183W|DPM1|SED3	YPR183W	chrXVI:900754-901558	+	804	1.5635	32.4693	0.726141	0	0	0	-	0.384065	0	0	0	-	0.735735	0	0	0	-	0.648067	3.55655	0	0	-	-0.342076	0	0	0	-	0.00959362	0	0	0	-	-0.078074	0.26207	0	0	-	0.351669	0	0	0	-	0.264002	0	0
YPR184W|GDB1	YPR184W	chrXVI:902043-906654	+	4611	0.668128	10.0023	-0.0361033	0	0	0	-	-0.232615	1.24132	0	0	-	-0.384304	0	0	0	-	-0.165549	0.629359	0	0	-	-0.196512	0	0	0	-	-0.3482	1.53686	0	0	-	-0.129445	0.57857	0	0	-	-0.151688	0.500263	0	0	-	0.0670665	0.316399	0
YPR186C|PZF1|TFC2	YPR186C	chrXVI:909732-911022	-	1290	1.16832	10.7943	0.186352	0	0	0	-	0.286048	0	0	0	-	0.827805	0	0	0	-	-0.340516	1.36293	0	0	-	0.0996965	0	0	0	-	0.641454	0	0	0	-	-0.526868	0	0	0	-	0.541757	0	0	0	-	-0.626564	0	0
YPR188C|MLC2	YPR188C	chrXVI:911987-912479	-	492	1.3085	44.6487	-0.228352	0	0	0	-	0.242105	1.30152	0	0	-	-0.0358103	0	0	0	-	-0.000143509	0.000448951	0	0	-	0.470457	0	0	0	-	0.192541	0.582178	0	0	-	0.228208	1.2204	0	0	-	-0.277915	1.09628	0	0	-	-0.242249	1.40033	0
YPR189W|SKI3|SKI5	YPR189W	chrXVI:912663-916962	+	4299	1.03003	11.7572	-0.26085	0	0	0	-	-0.0161613	0.0418463	0	0	-	0.220232	0	0	0	-	-0.809794	7.99657	0	0	-	0.244689	0	0	0	-	0.481082	2.15316	0	0	-	-0.548945	4.40112	0	0	-	0.236394	0.693114	0	0	-	-0.793633	8.93818	0
YPR190C|RPC82|RPC3	YPR190C	chrXVI:917076-919041	-	1965	1.04063	13.4801	0.584295	0	0	0	-	0.703767	0	0	0	-	-0.103512	0	0	0	-	-0.326353	1.17726	0	0	-	0.119472	0	0	0	-	-0.687806	0	0	0	-	-0.910648	0	0	0	-	-0.807279	0	0	0	-	-1.03012	0	0
YPR191W|QCR2|COR2|UCR2	YPR191W	chrXVI:919380-920487	+	1107	0.839782	8.94985	0.675596	0	0	0	-	0.233904	0	0	0	-	0.354958	0	0	0	-	0.325281	0	0	0	-	-0.441692	0	0	0	-	-0.320638	0	0	0	-	-0.350315	0	0	0	-	0.121054	0	0	0	-	0.0913764	0	0
YPR192W|AQY1	YPR192W	chrXVI:921859-922777	+	918	2.45146	252.217	0.349753	3.34077	0	0	-	0.187954	1.58426	0	0	-	0.302626	3.30862	0	0	-	-0.686862	15.8517	0	0	-	-0.1618	0.796302	0	0	-	-0.0471273	0.185531	0	0	-	-1.03662	34.6307	0	0	-	0.114673	0.502323	0	0	-	-0.874815	28.4785	0
YPR194C|OPT2	YPR194C	chrXVI:924303-926937	-	2634	2.41297	913.668	-0.109645	1.97849	0	0	-	0.481047	33.3944	0	0	-	0.252924	9.32084	0	0	-	0.768121	68.3203	0	0	-	0.590692	45.9725	0	0	-	0.362569	14.3085	0	0	-	0.877767	93.229	0	0	-	-0.228123	4.60879	0	0	-	0.287074	9.19421	0
YPR196W|15821	YPR196W	chrXVI:931375-932788	+	1413	1.31126	28.6396	-0.606271	0	0	0	-	-0.93867	11.1735	0	0	-	-1.31126	0	0	0	-	-1.21914	18.3393	0	0	-	-0.332399	0	0	0	-	-0.704992	5.45385	0	0	-	-0.612866	5.57335	0	0	-	-0.372593	1.84509	0	0	-	-0.280468	1.9376	0
YPR198W|SGE1|NOR1	YPR198W	chrXVI:934033-935665	+	1632	0.825239	14.2706	-0.180751	0	0	0	-	0.0316982	0.0967526	0	0	-	-0.239248	0	0	0	-	-0.0188739	0.0656371	0	0	-	0.212449	0	0	0	-	-0.0584973	0.160653	0	0	-	0.161877	0.766019	0	0	-	-0.270946	1.09775	0	0	-	-0.0505722	0.243567	0
YPR199C|ARR1|ACR1|YAP8	YPR199C	chrXVI:938147-939032	-	885	1.03717	21.2207	0.127543	0	0	0	-	0.357058	0	0	0	-	-0.268175	0	0	0	-	0.406493	1.60623	0	0	-	0.229515	0	0	0	-	-0.395718	0	0	0	-	0.27895	0	0	0	-	-0.625233	0	0	0	-	0.0494343	0	0
YPR200C|ARR2|ACR2	YPR200C	chrXVI:939278-939671	-	393	1.02647	11.6909	0.326384	0	0	0	-	-0.332366	0	0	0	-	-0.0990779	0	0	0	-	0.407582	0	0	0	-	-0.65875	0	0	0	-	-0.425461	0	0	0	-	0.0811988	0	0	0	-	0.233288	0	0	0	-	0.739949	0	0
YPR201W|ARR3|ACR3	YPR201W	chrXVI:939921-941136	+	1215	2.70192	400.12	-0.141708	1.20993	0	0	-	0.0652115	0.500427	0	0	-	-0.302309	4.73263	0	0	-	0.119623	0.789664	0	0	-	0.206919	1.67767	0	0	-	-0.160601	1.09635	0	0	-	0.261331	3.11172	0	0	-	-0.367521	4.36631	0	0	-	0.0544118	0.440798	0
YOL164W|BDS1	YOL164W	chrXV:6174-8115	+	1941	1.19601	159.585	0.109102	1.23123	0	0	-	0.24968	4.87633	0	0	-	0.0313828	0.330285	0	0	-	0.0751215	0.670247	0	0	-	0.140578	1.29141	0	0	-	-0.0777187	0.522627	0	0	-	-0.03398	0.327518	0	0	-	-0.218297	2.78368	0	0	-	-0.174558	2.86354	0
YOL156W|HXT11|LGT3	YOL156W	chrXV:25272-26976	+	1704	1.30344	70.7266	0.164995	1.08657	0	0	-	0.106822	0.634055	0	0	-	0.0412065	0.261124	0	0	-	-0.420183	5.01201	0	0	-	-0.0581732	0.292913	0	0	-	-0.123789	0.487722	0	0	-	-0.585179	9.70584	0	0	-	-0.0656155	0.22919	0	0	-	-0.527005	9.01212	0
YOL155C|HPF1	YOL155C	chrXV:28702-31606	-	2904	1.97797	826.059	0.650237	76.9468	0	0	-	0.721395	94.9948	0	0	-	0.320751	17.6753	0	0	-	0.156536	4.03181	0	0	-	0.0711577	0.796302	0	0	-	-0.329486	14.457	0	0	-	-0.493701	42.6837	0	0	-	-0.400644	22.8654	0	0	-	-0.564858	58.3434	0
YOL154W|ZPS1	YOL154W	chrXV:34657-35407	+	750	1.74969	101.951	-0.0961268	0	0	0	-	-0.257163	1.77366	0	0	-	-0.346095	0	0	0	-	-0.156306	0.682239	0	0	-	-0.161037	0	0	0	-	-0.249969	1.14256	0	0	-	-0.060179	0.292344	0	0	-	-0.0889321	0.305634	0	0	-	0.100858	0.594693	0
YOL152W|FRE7	YOL152W	chrXV:40747-42610	+	1863	1.06444	56.5591	-0.388249	4.09205	0	0	-	-0.176239	1.34392	0	0	-	-0.0651967	0.440933	0	0	-	-1.01553	32.8847	0	0	-	0.212011	1.21447	0	0	-	0.323053	2.44525	0	0	-	-0.627284	13.2414	0	0	-	0.111042	0.500263	0	0	-	-0.839294	25.8298	0
YOL151W|GRE2	YOL151W	chrXV:43693-44722	+	1029	1.50183	240.495	-0.00247003	0.011366	0	0	-	-0.0721684	0.619722	0	0	-	-0.0322715	0.299609	0	0	-	-0.103035	0.838769	0	0	-	-0.0696983	0.440119	0	0	-	-0.0298015	0.160653	0	0	-	-0.100565	1.01883	0	0	-	0.0398969	0.19637	0	0	-	-0.0308667	0.294191	0
YOL147C|PEX11|PMP24|PMP27	YOL147C	chrXV:47932-48643	-	711	1.15219	12.4539	0.547415	0	0	0	-	-0.245908	0	0	0	-	-0.27432	0	0	0	-	0.027581	0.0744787	0	0	-	-0.793323	0	0	0	-	-0.821735	0	0	0	-	-0.519834	2.64829	0	0	-	-0.0284122	0	0	0	-	0.273489	0	0
YOL146W|PSF3	YOL146W	chrXV:48863-49448	+	585	1.01515	10.7457	0.242591	0	0	0	-	0.31953	0	0	0	-	0.253616	0	0	0	-	-0.337151	0	0	0	-	0.076939	0	0	0	-	0.0110251	0	0	0	-	-0.579741	0	0	0	-	-0.0659139	0	0	0	-	-0.65668	0	0
YOL145C|CTR9|CDP1	YOL145C	chrXV:49554-52788	-	3234	0.585506	3.98464	0.111426	0	0	0	-	-0.333935	0	0	0	-	-0.191946	0	0	0	-	0.00811073	0	0	0	-	-0.445361	0	0	0	-	-0.303371	0	0	0	-	-0.103315	0	0	0	-	0.141989	0	0	0	-	0.342046	0	0
YOL144W|NOP8	YOL144W	chrXV:53097-54552	+	1455	2.19251	745.259	1.39108	216.329	0	0	-	1.4446	246.137	0	0	-	0.176192	4.24993	0	0	-	-0.634506	53.3459	0	0	-	0.0535208	0.425461	0	0	-	-1.21489	152.85	0	0	-	-2.02559	485.571	0	0	-	-1.26841	178.455	0	0	-	-2.07911	541.131	0
YOL143C|RIB4	YOL143C	chrXV:54594-55104	-	510	0.818939	5.02208	0.31165	0	0	0	-	0.0229553	0	0	0	-	0.0035398	0	0	0	-	-0.255582	0	0	0	-	-0.288695	0	0	0	-	-0.30811	0	0	0	-	-0.567232	0	0	0	-	-0.0194156	0	0	0	-	-0.278538	0	0
YOL140W|ARG8	YOL140W	chrXV:58758-60030	+	1272	1.06574	13.6958	-0.402188	0	0	0	-	0.105562	0	0	0	-	0.387922	0	0	0	-	-0.172859	0	0	0	-	0.507749	0	0	0	-	0.79011	0	0	0	-	0.229329	0	0	0	-	0.28236	0	0	0	-	-0.278421	0	0
YOL138C|RTC1	YOL138C	chrXV:61324-65350	-	4026	1.40124	25.9698	-0.355506	0	0	0	-	-0.48158	0	0	0	-	-0.702779	0	0	0	-	-0.705207	3.88559	0	0	-	-0.126074	0	0	0	-	-0.347273	0	0	0	-	-0.349702	0	0	0	-	-0.221199	0	0	0	-	-0.223628	0	0
YOL137W|BSC6	YOL137W	chrXV:65620-67114	+	1494	1.49581	102.126	-0.172171	0.940669	0	0	-	0.113502	0.567058	0	0	-	0.504734	5.47781	0	0	-	0.221437	1.12551	0	0	-	0.285672	0	0	0	-	0.676905	6.28223	0	0	-	0.393607	3.38526	0	0	-	0.391233	2.22024	0	0	-	0.107935	0.643126	0
YOL135C|MED7	YOL135C	chrXV:69375-70044	-	669	1.25499	20.0027	-0.923175	0	0	0	-	-0.958853	0	0	0	-	-0.659644	0	0	0	-	-0.452661	1.67743	0	0	-	-0.0356778	0	0	0	-	0.263531	0	0	0	-	0.470515	0	0	0	-	0.299209	0	0	0	-	0.506193	0	0
YOL132W|GAS4	YOL132W	chrXV:71299-72715	+	1416	2.7623	271.519	0.319799	2.85519	0	0	-	0.36868	4.37349	0	0	-	0.424742	5.93439	0	0	-	-0.563934	10.3947	0	0	-	0.0488803	0.227681	0	0	-	0.104943	0.390304	0	0	-	-0.883733	24.4603	0	0	-	0.0560624	0.177315	0	0	-	-0.932613	30.496	0
YOL131W|13337	YOL131W	chrXV:73030-73357	+	327	0.855828	19.9846	0.153689	0	0	0	-	0.44466	3.00292	0	0	-	0.456197	0	0	0	-	0.326109	1.44867	0	0	-	0.290971	0	0	0	-	0.302509	1.04719	0	0	-	0.172421	0.731637	0	0	-	0.0115377	0.00241828	0	0	-	-0.11855	0.532404	0
YOL130W|ALR1|SWC3	YOL130W	chrXV:74399-76979	+	2580	0.85782	12.6693	0.139844	0	0	0	-	-0.0411809	0	0	0	-	-0.042422	0	0	0	-	0.256584	0.811144	0	0	-	-0.181025	0	0	0	-	-0.182266	0	0	0	-	0.11674	0	0	0	-	-0.00124115	0	0	0	-	0.297765	0	0
YOL129W|VPS68	YOL129W	chrXV:77559-78114	+	555	1.42557	20.6807	0.0770055	0	0	0	-	-0.258794	0	0	0	-	-0.405558	0	0	0	-	0.286718	0	0	0	-	-0.3358	0	0	0	-	-0.482564	0	0	0	-	0.209713	0	0	0	-	-0.146764	0	0	0	-	0.545513	0	0
YOL128C|YGK3	YOL128C	chrXV:78351-79479	-	1128	1.23374	21.6763	-0.180946	0	0	0	-	-0.492567	0	0	0	-	-0.722838	0	0	0	-	-0.210885	0.629359	0	0	-	-0.311622	0	0	0	-	-0.541892	0	0	0	-	-0.0299393	0.0901887	0	0	-	-0.23027	0	0	0	-	0.281683	1.30209	0
YOL126C|MDH2	YOL126C	chrXV:81786-82920	-	1134	1.55218	41.9286	-1.00088	0	0	0	-	-1.08869	15.6404	0	0	-	-0.214202	0	0	0	-	0.142041	0.425344	0	0	-	-0.0878082	0	0	0	-	0.786679	5.9872	0	0	-	1.14292	14.2552	0	0	-	0.874487	7.58709	0	0	-	1.23073	18.6546	0
YOL125W|TRM13	YOL125W	chrXV:83833-85264	+	1431	0.509606	11.0386	-0.0355251	0.146987	0	0	-	-0.319855	2.98034	0	0	-	0.0255012	0.148732	0	0	-	-0.249594	1.53308	0	0	-	-0.28433	0	0	0	-	0.0610262	0.237034	0	0	-	-0.214069	1.48785	0	0	-	0.345356	2.24702	0	0	-	0.0702608	0.442434	0
YOL124C|TRM11	YOL124C	chrXV:85455-86757	-	1302	0.751616	3.89887	-0.355463	0	0	0	-	0.396153	0	0	0	-	0.212012	0	0	0	-	0.350238	0	0	0	-	0.751616	0	0	0	-	0.567475	0	0	0	-	0.705701	0	0	0	-	-0.184141	0	0	0	-	-0.0459151	0	0
YOL122C|SMF1|SBS1	YOL122C	chrXV:89691-91419	-	1728	1.27261	57.3403	-0.236087	1.66802	0	0	-	-0.272948	2.39609	0	0	-	-0.320479	3.1883	0	0	-	0.776377	10.3118	0	0	-	-0.0368606	0	0	0	-	-0.0843914	0.317016	0	0	-	1.01246	18.7662	0	0	-	-0.0475308	0.138678	0	0	-	1.04933	22.5132	0
YOL119C|MCH4	YOL119C	chrXV:94855-96361	-	1506	0.999909	10.8539	0.0714987	0	0	0	-	0.324387	2.07648	0	0	-	0.833417	0	0	0	-	0.999909	10.8539	0	0	-	0.252889	0	0	0	-	0.761918	5.33851	0	0	-	0.92841	9.59708	0	0	-	0.509029	2.42222	0	0	-	0.675521	5.72005	0
YOL116W|MSN1|FUP1|HRB382|MSS10|PHD2	YOL116W	chrXV:99808-100957	+	1149	1.84084	35.7875	0.0528645	0	0	0	-	-0.615658	5.75127	0	0	-	0.018104	0	0	0	-	1.22519	13.2088	0	0	-	-0.668522	0	0	0	-	-0.0347605	0.0671717	0	0	-	1.17232	12.2803	0	0	-	0.633762	4.31646	0	0	-	1.84084	35.7875	0
YOL115W|PAP2|TRF4	YOL115W	chrXV:101474-103229	+	1755	1.18934	16.0022	0.85584	0	0	0	-	-0.185001	0	0	0	-	0.360284	0	0	0	-	-0.238278	0	0	0	-	-1.04084	0	0	0	-	-0.495556	0	0	0	-	-1.09412	0	0	0	-	0.545285	0	0	0	-	-0.053277	0	0
YOL113W|SKM1	YOL113W	chrXV:104325-106293	+	1968	0.624304	7.34366	-0.273711	0	0	0	-	-0.419791	0	0	0	-	0.00931472	0	0	0	-	-0.61499	4.20958	0	0	-	-0.14608	0	0	0	-	0.283025	0	0	0	-	-0.341279	1.89293	0	0	-	0.429105	0	0	0	-	-0.195199	1.05132	0
YOL112W|MSB4	YOL112W	chrXV:106709-108188	+	1479	0.726273	8.29844	0.282909	0	0	0	-	-0.374838	0	0	0	-	-0.161704	0	0	0	-	0.351435	1.25767	0	0	-	-0.657746	0	0	0	-	-0.444613	0	0	0	-	0.0685268	0	0	0	-	0.213133	0	0	0	-	0.726273	0	0
YOL111C|MDY2|GET5|TMA24	YOL111C	chrXV:108257-108896	-	639	1.26529	26.9794	-0.0480396	0	0	0	-	0.124598	0	0	0	-	0.221191	0	0	0	-	-0.178401	0.670247	0	0	-	0.172638	0	0	0	-	0.269231	0	0	0	-	-0.130361	0.57792	0	0	-	0.0965931	0	0	0	-	-0.302999	1.85385	0
YOL110W|SHR5|ERF4	YOL110W	chrXV:109175-109889	+	714	0.640625	5.47676	0.140863	0	0	0	-	-0.255453	0	0	0	-	0.385172	0	0	0	-	0.0350143	0.0869751	0	0	-	-0.396315	0	0	0	-	0.244309	0	0	0	-	-0.105849	0	0	0	-	0.640625	0	0	0	-	0.290467	0	0
YOL109W|ZEO1	YOL109W	chrXV:110296-110638	+	342	1.10577	19.2194	0.446802	0	0	0	-	-0.0859629	0.31977	0	0	-	-0.187299	0	0	0	-	0.00742494	0.026593	0	0	-	-0.532765	0	0	0	-	-0.634101	3.18365	0	0	-	-0.439377	2.40487	0	0	-	-0.101336	0.222938	0	0	-	0.0933878	0.405056	0
YOL104C|NDJ1|TAM1	YOL104C	chrXV:116395-117454	-	1059	1.12198	14.6563	-0.386147	0	0	0	-	0.376724	0	0	0	-	0.392923	0	0	0	-	-0.676346	4.40712	0	0	-	0.762872	0	0	0	-	0.77907	0	0	0	-	-0.290198	0	0	0	-	0.0161985	0	0	0	-	-1.05307	0	0
YOL103W|ITR2|HRB612	YOL103W	chrXV:124000-125830	+	1830	0.853538	21.6332	0.345273	0	0	0	-	0.459362	4.36422	0	0	-	0.607238	0	0	0	-	0.777408	9.10871	0	0	-	0.114089	0	0	0	-	0.261965	1.07493	0	0	-	0.432135	3.23795	0	0	-	0.147876	0.500263	0	0	-	0.318046	2.208	0
YOL102C|TPT1	YOL102C	chrXV:125996-126689	-	693	0.516779	4.01688	-0.352545	0	0	0	-	0.0299377	0	0	0	-	0.00636243	0	0	0	-	0.164234	0.523786	0	0	-	0.382483	0	0	0	-	0.358907	0	0	0	-	0.516779	3.24723	0	0	-	-0.0235753	0	0	0	-	0.134296	0.565579	0
YOL101C|IZH4	YOL101C	chrXV:126981-127920	-	939	0.798877	8.86729	-0.606786	0	0	0	-	-0.0453592	0	0	0	-	-0.0972914	0	0	0	-	-0.18603	0	0	0	-	0.561427	0	0	0	-	0.509495	0	0	0	-	0.420756	0	0	0	-	-0.0519322	0	0	0	-	-0.140671	0	0
YOL100W|PKH2	YOL100W	chrXV:129236-132482	+	3246	0.503779	9.75621	0.262542	1.42184	0	0	-	0.268376	1.75676	0	0	-	-0.0828055	0.467185	0	0	-	0.208447	0.971913	0	0	-	0.00583422	0	0	0	-	-0.345347	1.7449	0	0	-	-0.0540951	0.260262	0	0	-	-0.351181	1.73291	0	0	-	-0.0599293	0.295019	0
YOL098C|13422	YOL098C	chrXV:132724-135838	-	3114	1.11372	28.4507	0.0421525	0	0	0	-	0.335491	1.96173	0	0	-	0.191821	0	0	0	-	-0.0670326	0.234292	0	0	-	0.293339	0	0	0	-	0.149669	0.382455	0	0	-	-0.109185	0.476952	0	0	-	-0.14367	0.393521	0	0	-	-0.402524	2.73451	0
snR58|SNR58	13424	chrXV:136087-136183	-	96	0.804636	8.48704	0.105193	0	0	0	-	-0.109655	0	0	0	-	0.178819	0	0	0	-	0.593715	3.03434	0	0	-	-0.214848	0	0	0	-	0.0736265	0	0	0	-	0.488523	2.43254	0	0	-	0.288474	0	0	0	-	0.70337	0	0
YOL097W-A|13426	YOL097W-A	chrXV:136219-136405	+	186	0.922976	7.23587	0.110619	0	0	0	-	0.753137	0	0	0	-	-0.0256608	0	0	0	-	0.40484	0	0	0	-	0.642518	0	0	0	-	-0.13628	0	0	0	-	0.294221	0	0	0	-	-0.778798	0	0	0	-	-0.348297	0	0
YOL097C|WRS1|HRE342	YOL097C	chrXV:136526-137825	-	1299	1.45421	29.185	-0.334156	0	0	0	-	0.0115189	0	0	0	-	-0.0495486	0	0	0	-	0.412488	1.66715	0	0	-	0.345675	0	0	0	-	0.284607	0	0	0	-	0.746644	5.39851	0	0	-	-0.0610675	0	0	0	-	0.400969	2.16177	0
YOL096C|COQ3	YOL096C	chrXV:138106-139045	-	939	1.482	30.1789	0.140955	0	0	0	-	0.265563	0	0	0	-	0.237441	0	0	0	-	0.297861	0	0	0	-	0.124608	0	0	0	-	0.0964862	0	0	0	-	0.156905	0	0	0	-	-0.0281214	0	0	0	-	0.0322977	0	0
YOL095C|HMI1	YOL095C	chrXV:139226-141347	-	2121	1.36034	41.6311	-0.540749	0	0	0	-	-0.541492	4.32029	0	0	-	-0.0617897	0	0	0	-	-1.10294	16.8528	0	0	-	-0.000742993	0	0	0	-	0.478959	2.44584	0	0	-	-0.562195	5.29918	0	0	-	0.479702	2.42222	0	0	-	-0.561452	5.97185	0
YOL094C|RFC4	YOL094C	chrXV:141583-142555	-	972	1.09982	15.5539	0.316839	0	0	0	-	-0.111967	0	0	0	-	-0.102305	0	0	0	-	0.331825	1.12308	0	0	-	-0.428806	0	0	0	-	-0.419144	0	0	0	-	0.0149863	0	0	0	-	0.00966213	0	0	0	-	0.443793	0	0
YOL091W|SPO21|MPC70	YOL091W	chrXV:145333-147163	+	1830	1.19672	24.6069	0.140543	0	0	0	-	-0.1228	0.536141	0	0	-	0.0326744	0	0	0	-	-0.193529	0.749008	0	0	-	-0.263343	0	0	0	-	-0.107868	0.273649	0	0	-	-0.334072	1.92787	0	0	-	0.155475	0.463748	0	0	-	-0.0707284	0.331053	0
YOL090W|MSH2|PMS5	YOL090W	chrXV:147381-150276	+	2895	0.751927	6.76353	0.121774	0	0	0	-	-0.0370885	0	0	0	-	0.473629	0	0	0	-	0.55021	3.04596	0	0	-	-0.158863	0	0	0	-	0.351855	0	0	0	-	0.428436	2.2229	0	0	-	0.510718	0	0	0	-	0.587298	4.1846	0
YOL089C|HAL9	YOL089C	chrXV:150397-153490	-	3093	1.05888	24.4815	-0.217747	0	0	0	-	0.197406	0.965304	0	0	-	0.444217	0	0	0	-	-0.459606	3.25283	0	0	-	0.415153	0	0	0	-	0.661965	4.41467	0	0	-	-0.241858	1.43651	0	0	-	0.246811	0.819995	0	0	-	-0.657012	7.23951	0
YOL088C|MPD2	YOL088C	chrXV:153911-154745	-	834	0.786331	5.66637	0.0639432	0	0	0	-	0.0916826	0	0	0	-	-0.448927	0	0	0	-	-0.42454	0	0	0	-	0.0277394	0	0	0	-	-0.51287	0	0	0	-	-0.488483	0	0	0	-	-0.540609	0	0	0	-	-0.516222	0	0
YOL087C|13448	YOL087C	chrXV:155286-158637	-	3351	0.914095	16.3179	-0.0406273	0	0	0	-	-0.767769	0	0	0	-	-0.22764	0	0	0	-	-0.516952	2.52117	0	0	-	-0.727141	0	0	0	-	-0.187013	0	0	0	-	-0.476325	2.51456	0	0	-	0.540128	0	0	0	-	0.250816	0	0
YOL086W-A|13450	YOL086W-A	chrXV:159172-159445	+	273	1.34449	15.6162	-0.569368	0	0	0	-	-0.0224372	0	0	0	-	0.775123	0	0	0	-	0.600307	3.17188	0	0	-	0.546931	0	0	0	-	1.34449	0	0	0	-	1.16968	12.7251	0	0	-	0.79756	0	0	0	-	0.622744	0	0
YOL086C|ADH1|ADC1	YOL086C	chrXV:159547-160594	-	1047	2.90775	71.2018	-0.0985326	0	0	0	-	-0.00931645	0	0	0	-	0.455786	0	0	0	-	-0.201715	0.523786	0	0	-	0.0892162	0	0	0	-	0.554319	0	0	0	-	-0.103183	0	0	0	-	0.465103	0	0	0	-	-0.192399	0	0
YOL084W|PHM7	YOL084W	chrXV:162355-165331	+	2976	1.11826	23.8013	0.389793	0	0	0	-	0.250098	0	0	0	-	0.349187	0	0	0	-	-0.459798	2.94453	0	0	-	-0.139695	0	0	0	-	-0.0406062	0	0	0	-	-0.849591	8.7642	0	0	-	0.0990888	0	0	0	-	-0.709896	7.38888	0
YOL083W|ATG34|ATG19-B	YOL083W	chrXV:165713-166952	+	1239	1.45559	23.3793	0.56751	0	0	0	-	0.559748	0	0	0	-	-0.21132	0	0	0	-	-0.888076	8.67112	0	0	-	-0.00776172	0	0	0	-	-0.77883	0	0	0	-	-1.45559	20.7537	0	0	-	-0.771068	0	0	0	-	-1.44782	23.3793	0
YOL082W|ATG19|CVT19	YOL082W	chrXV:168726-169974	+	1248	0.554069	6.49076	0.238685	0	0	0	-	-0.264935	0	0	0	-	0.139415	0	0	0	-	-0.217087	0.792787	0	0	-	-0.50362	0	0	0	-	-0.0992704	0	0	0	-	-0.455772	2.73753	0	0	-	0.40435	0	0	0	-	0.0478478	0.22567	0
YOL081W|IRA2|CCS1|GLC4	YOL081W	chrXV:171069-180309	+	9240	1.31544	21.2344	-0.19701	0	0	0	-	-0.767834	8.42228	0	0	-	0.547606	0	0	0	-	-0.0378891	0.114742	0	0	-	-0.570824	0	0	0	-	0.744616	4.55696	0	0	-	0.159121	0.696175	0	0	-	1.31544	17.9424	0	0	-	0.729945	7.90687	0
YOL078W|AVO1	YOL078W	chrXV:181681-185212	+	3531	0.86364	10.5973	0.282858	0	0	0	-	0.0538732	0	0	0	-	0.832199	0	0	0	-	-0.00477323	0.0230555	0	0	-	-0.228984	0	0	0	-	0.549342	0	0	0	-	-0.287631	1.40405	0	0	-	0.778326	0	0	0	-	-0.0586464	0.251292	0
YOL076W|MDM20|DEC1|NAA25	YOL076W	chrXV:187023-189414	+	2391	1.65871	28.9231	0.610809	0	0	0	-	0.285979	0	0	0	-	-0.253031	0	0	0	-	-0.0854815	0	0	0	-	-0.324831	0	0	0	-	-0.863841	0	0	0	-	-0.696291	0	0	0	-	-0.53901	0	0	0	-	-0.37146	0	0
YOL075C|13481	YOL075C	chrXV:189657-193542	-	3885	1.07882	90.4602	0.100496	0.539291	0	0	-	-0.208401	2.05502	0	0	-	-0.175489	1.62031	0	0	-	-0.678104	16.0562	0	0	-	-0.308896	2.6244	0	0	-	-0.275985	2.07371	0	0	-	-0.7786	20.7363	0	0	-	0.0329117	0.109747	0	0	-	-0.469703	9.40932	0
YOL071W|EMI5|SDH5	YOL071W	chrXV:196506-196995	+	489	0.97071	11.149	-0.408866	0	0	0	-	-0.0455176	0	0	0	-	-0.711705	0	0	0	-	0.125034	0	0	0	-	0.363348	0	0	0	-	-0.302839	0	0	0	-	0.533899	0	0	0	-	-0.666187	0	0	0	-	0.170551	0	0
YOL069W|NUF2	YOL069W	chrXV:198941-200297	+	1356	0.711381	38.1738	-0.0701629	0.438142	0	0	-	-0.00476858	0.0418463	0	0	-	-0.139543	1.56183	0	0	-	-0.416637	8.59374	0	0	-	0.0653943	0.407959	0	0	-	-0.06938	0.348806	0	0	-	-0.346475	6.323	0	0	-	-0.134774	0.956051	0	0	-	-0.411869	9.60699	0
YOL068C|HST1	YOL068C	chrXV:200367-201879	-	1512	1.04126	27.671	0.0548024	0.213052	0	0	-	-0.138182	0.634055	0	0	-	-0.240757	1.56183	0	0	-	-0.129857	0.523786	0	0	-	-0.192985	0	0	0	-	-0.295559	1.34634	0	0	-	-0.184659	1.01809	0	0	-	-0.102574	0.32999	0	0	-	0.00832572	0.0421935	0
YOL067C|RTG1	YOL067C	chrXV:201984-202518	-	534	1.65504	24.7095	-0.3427	0	0	0	-	-0.0463398	0	0	0	-	-0.255816	0	0	0	-	1.03126	0	0	0	-	0.29636	0	0	0	-	0.0868842	0	0	0	-	1.37396	0	0	0	-	-0.209476	0	0	0	-	1.0776	0	0
YOL066C|RIB2|PUS8	YOL066C	chrXV:202695-204471	-	1776	1.14304	27.4753	-0.00237377	0	0	0	-	-0.295949	2.12412	0	0	-	0.178882	0	0	0	-	-0.521162	4.70867	0	0	-	-0.293575	0	0	0	-	0.181256	0.555889	0	0	-	-0.518788	5.10307	0	0	-	0.474831	3.02536	0	0	-	-0.225213	1.64503	0
YOL065C|INP54	YOL065C	chrXV:204730-205885	-	1155	1.34768	14.7858	0.559982	0	0	0	-	-0.197347	0	0	0	-	0.572216	0	0	0	-	0.208473	0	0	0	-	-0.757329	0	0	0	-	0.0122337	0	0	0	-	-0.351509	0	0	0	-	0.769563	0	0	0	-	0.40582	0	0
YOL062C|APM4|AMP1	YOL062C	chrXV:210519-211995	-	1476	0.72246	6.21941	0.133078	0	0	0	-	-0.138275	0	0	0	-	0.319782	0	0	0	-	0.310072	1.12308	0	0	-	-0.271353	0	0	0	-	0.186704	0	0	0	-	0.176994	0.674026	0	0	-	0.458057	0	0	0	-	0.448347	0	0
YOL061W|PRS5	YOL061W	chrXV:212243-213734	+	1491	1.28652	21.3263	0.0472281	0	0	0	-	0.262087	0	0	0	-	0.142091	0	0	0	-	-0.0291765	0	0	0	-	0.214859	0	0	0	-	0.0948628	0	0	0	-	-0.0764046	0	0	0	-	-0.119996	0	0	0	-	-0.291264	0	0
YOL060C|MAM3	YOL060C	chrXV:214016-216137	-	2121	0.839107	17.1863	-0.381153	0	0	0	-	-0.28885	1.71878	0	0	-	-0.262893	0	0	0	-	-0.75459	8.11201	0	0	-	0.0923032	0	0	0	-	0.11826	0.321554	0	0	-	-0.373437	2.71057	0	0	-	0.0259569	0.0363923	0	0	-	-0.46574	4.28498	0
YOL059W|GPD2|GPD3	YOL059W	chrXV:217125-218448	+	1323	1.06977	7.97026	-0.0832805	0	0	0	-	-0.0202497	0	0	0	-	-0.0816401	0	0	0	-	-0.1824	0	0	0	-	0.0630307	0	0	0	-	0.00164041	0	0	0	-	-0.0991192	0	0	0	-	-0.0613903	0	0	0	-	-0.16215	0	0
YOL058W|ARG1|ARG10	YOL058W	chrXV:219210-220473	+	1263	0.594015	34.5621	-0.083728	0.761192	0	0	-	0.0661116	0.599243	0	0	-	-0.166156	2.4763	0	0	-	0.337974	6.25759	0	0	-	0.14984	1.35303	0	0	-	-0.0824282	0.534549	0	0	-	0.421702	10.3675	0	0	-	-0.232268	2.92381	0	0	-	0.271862	5.07785	0
YOL057W|13515	YOL057W	chrXV:220766-222902	+	2136	0.74569	3.17856	0.495383	0	0	0	-	-0.0400222	0	0	0	-	-0.250308	0	0	0	-	-0.161198	0	0	0	-	-0.535405	0	0	0	-	-0.74569	0	0	0	-	-0.656581	0	0	0	-	-0.210286	0	0	0	-	-0.121176	0	0
YOL055C|THI20	YOL055C	chrXV:224419-226075	-	1656	0.444596	7.61335	-0.147452	0.760108	0	0	-	0.0338833	0.138995	0	0	-	-0.410713	4.599	0	0	-	-0.132314	0.629359	0	0	-	0.181335	0	0	0	-	-0.263261	1.44839	0	0	-	0.015138	0.0732056	0	0	-	-0.444596	3.4743	0	0	-	-0.166197	1.15169	0
YOL052C|SPE2	YOL052C	chrXV:232445-233636	-	1191	0.857226	7.91369	-0.0823558	0	0	0	-	0.0561005	0.210494	0	0	-	0.177393	0	0	0	-	0.774871	5.86902	0	0	-	0.138456	0	0	0	-	0.259749	0.823751	0	0	-	0.857226	7.91369	0	0	-	0.121292	0.32999	0	0	-	0.71877	6.17394	0
YOL051W|GAL11|ABE1|MED15|RAR3|SDS4|SPT13	YOL051W	chrXV:234939-238185	+	3246	0.481371	5.05255	0.0754659	0	0	0	-	-0.141219	0.560643	0	0	-	-0.145904	0	0	0	-	0.0312864	0.0931657	0	0	-	-0.216685	0	0	0	-	-0.22137	0.636812	0	0	-	-0.0441795	0.18624	0	0	-	-0.00468509	0.00101877	0	0	-	0.172505	0.886381	0
YOL049W|GSH2	YOL049W	chrXV:238618-240094	+	1476	1.30096	49.9866	0.287779	0	0	0	-	0.336358	2.87365	0	0	-	0.769676	0	0	0	-	1.14378	19.377	0	0	-	0.0485793	0	0	0	-	0.481897	3.00978	0	0	-	0.856005	10.4494	0	0	-	0.433318	2.48721	0	0	-	0.807426	10.1101	0
YOL048C|RRT8	YOL048C	chrXV:240203-241310	-	1029	1.02215	14.2556	0.0514395	0	0	0	-	0.17112	0	0	0	-	0.122245	0	0	0	-	-0.231835	0.779439	0	0	-	0.119681	0	0	0	-	0.0708056	0	0	0	-	-0.283275	0	0	0	-	-0.0488752	0	0	0	-	-0.402956	0	0
YOL047C|13547	YOL047C	chrXV:241613-242747	-	1071	2.31495	559.796	1.0481	90.6111	0	0	-	1.05501	95.6139	0	0	-	0.548032	25.7683	0	0	-	0.785259	48.9711	0	0	-	0.00690995	0.0254	0	0	-	-0.500072	14.2392	0	0	-	-0.262846	4.89072	0	0	-	-0.506982	15.191	0	0	-	-0.269756	5.66177	0
YOL044W|PEX15|PAS21	YOL044W	chrXV:247149-248301	+	1152	0.587101	4.71257	-0.202822	0	0	0	-	-0.587101	0	0	0	-	-0.38886	0	0	0	-	-0.21853	0	0	0	-	-0.384279	0	0	0	-	-0.186038	0	0	0	-	-0.0157083	0	0	0	-	0.198241	0	0	0	-	0.368571	0	0
YOL043C|NTG2|SCR2	YOL043C	chrXV:248391-249534	-	1143	1.09226	23.06	-0.212288	0	0	0	-	-0.342661	1.91204	0	0	-	-0.613934	0	0	0	-	-0.061767	0.19738	0	0	-	-0.130373	0	0	0	-	-0.401646	1.78658	0	0	-	0.150521	0.599958	0	0	-	-0.271273	0.983021	0	0	-	0.280894	1.51325	0
YOL042W|NGL1	YOL042W	chrXV:249824-250916	+	1092	1.69646	29.8594	0.394811	0	0	0	-	0.377324	0	0	0	-	0.650342	0	0	0	-	0.421619	0	0	0	-	-0.0174867	0	0	0	-	0.255531	0	0	0	-	0.0268086	0	0	0	-	0.273018	0	0	0	-	0.0442953	0	0
YOL041C|NOP12	YOL041C	chrXV:251266-252646	-	1380	1.08004	10.637	-0.310095	0	0	0	-	0.333223	0	0	0	-	-0.0870443	0	0	0	-	0.552272	0	0	0	-	0.643319	0	0	0	-	0.223051	0	0	0	-	0.862367	0	0	0	-	-0.420268	0	0	0	-	0.219048	0	0
YOL040C|RPS15|RPS21	YOL040C	chrXV:253148-253577	-	429	1.30549	14.8239	0.571622	0	0	0	-	0.879784	0	0	0	-	0.322131	0	0	0	-	0.492786	0	0	0	-	0.308162	0	0	0	-	-0.249491	0	0	0	-	-0.0788357	0	0	0	-	-0.557652	0	0	0	-	-0.386997	0	0
YOL039W|RPP2A|RPL44|RPLA2	YOL039W	chrXV:254296-254617	+	321	0.780841	4.43009	0.286896	0	0	0	-	0.682247	0	0	0	-	0.780841	0	0	0	-	0.498114	2.64897	0	0	-	0.395351	0	0	0	-	0.493945	0	0	0	-	0.211219	0.877874	0	0	-	0.0985942	0	0	0	-	-0.184132	0	0
YOL038C-A|13566	YOL038C-A	chrXV:254925-255021	-	96	1.01872	14.098	-0.100839	0	0	0	-	-0.263943	0	0	0	-	-0.00790034	0	0	0	-	0.150074	0	0	0	-	-0.163104	0	0	0	-	0.0929386	0	0	0	-	0.250913	0	0	0	-	0.256042	0	0	0	-	0.414016	0	0
YOL038W|PRE6	YOL038W	chrXV:255336-256101	+	765	1.1229	13.3724	0.0851639	0	0	0	-	-0.528358	0	0	0	-	-0.179639	0	0	0	-	0.303646	0	0	0	-	-0.613522	0	0	0	-	-0.264803	0	0	0	-	0.218482	0	0	0	-	0.348719	0	0	0	-	0.832004	0	0
YOL036W|13572	YOL036W	chrXV:256744-259030	+	2286	1.22095	18.8014	0.402547	0	0	0	-	0.0491534	0	0	0	-	-0.0213899	0	0	0	-	0.150186	0	0	0	-	-0.353394	0	0	0	-	-0.423937	0	0	0	-	-0.252361	0	0	0	-	-0.0705433	0	0	0	-	0.101033	0	0
YOL033W|MSE1	YOL033W	chrXV:263474-265085	+	1611	1.30126	33.7233	0.0502368	0	0	0	-	-0.32218	1.96173	0	0	-	0.203189	0	0	0	-	-0.098112	0.34928	0	0	-	-0.372417	0	0	0	-	0.152952	0.374619	0	0	-	-0.148349	0.646566	0	0	-	0.525369	2.8312	0	0	-	0.224068	1.26051	0
YOL031C|SIL1|SLS1	YOL031C	chrXV:266263-267529	-	1266	0.49814	6.76661	0.142392	0	0	0	-	0.220038	0	0	0	-	0.149827	0	0	0	-	0.167371	0.542873	0	0	-	0.0776463	0	0	0	-	0.00743478	0	0	0	-	0.0249788	0.0805655	0	0	-	-0.0702115	0	0	0	-	-0.0526674	0.222886	0
YOL030W|GAS5	YOL030W	chrXV:268186-269641	+	1455	0.888964	15.1642	0.241463	0	0	0	-	0.164081	0	0	0	-	0.726444	0	0	0	-	0.255711	1.02849	0	0	-	-0.0773817	0	0	0	-	0.484982	0	0	0	-	0.014248	0.0452467	0	0	-	0.562363	0	0	0	-	0.0916297	0.419953	0
YOL029C|13588	YOL029C	chrXV:269814-270420	-	606	2.12565	40.7404	-0.213841	0	0	0	-	0.362223	0	0	0	-	0.0495956	0	0	0	-	0.488837	0	0	0	-	0.576064	0	0	0	-	0.263436	0	0	0	-	0.702678	0	0	0	-	-0.312628	0	0	0	-	0.126614	0	0
YOL026C|MIM1|TOM13	YOL026C	chrXV:274011-274353	-	342	0.713498	5.775	-0.0918615	0	0	0	-	0.320854	0	0	0	-	0.258199	0	0	0	-	-0.222864	0	0	0	-	0.412715	0	0	0	-	0.35006	0	0	0	-	-0.131003	0	0	0	-	-0.0626549	0	0	0	-	-0.543718	0	0
YOL020W|TAT2|LTG3|SAB2|SCM2|TAP2	YOL020W	chrXV:286171-287950	+	1779	1.11838	12.7976	0.34505	0	0	0	-	-0.0401399	0	0	0	-	1.00468	0	0	0	-	-0.113705	0.375938	0	0	-	-0.38519	0	0	0	-	0.659629	0	0	0	-	-0.458755	2.68664	0	0	-	1.04482	0	0	0	-	-0.0735651	0.316399	0
YOL017W|ESC8	YOL017W	chrXV:292528-294673	+	2145	1.04242	95.9452	-0.0573082	0.360488	0	0	-	-0.040362	0.324098	0	0	-	-0.402826	9.61405	0	0	-	-0.0766882	0.541609	0	0	-	0.0169462	0.102959	0	0	-	-0.345518	4.81891	0	0	-	-0.01938	0.158766	0	0	-	-0.362464	5.34413	0	0	-	-0.0363262	0.317538	0
YOL015W|IRC10	YOL015W	chrXV:297077-298838	+	1761	0.934329	22.1811	0.16861	0.740379	0	0	-	-0.21654	1.31803	0	0	-	-0.423253	4.03259	0	0	-	-0.436614	3.35371	0	0	-	-0.38515	0	0	0	-	-0.591863	4.54657	0	0	-	-0.605224	6.3441	0	0	-	-0.206714	0.896741	0	0	-	-0.220074	1.54743	0
YOL013C|HRD1|DER3	YOL013C	chrXV:301379-303035	-	1656	0.996203	24.0778	-0.207511	0	0	0	-	-0.659482	0	0	0	-	-0.152928	0	0	0	-	-0.00662783	0.0249357	0	0	-	-0.45197	0	0	0	-	0.0545831	0	0	0	-	0.200883	0.877874	0	0	-	0.506553	0	0	0	-	0.652854	5.83575	0
YOL012C|HTZ1|HTA3	YOL012C	chrXV:303578-303983	-	405	1.0517	69.2993	-0.251207	2.63349	0	0	-	-0.0704329	0.536141	0	0	-	-0.329737	5.50923	0	0	-	-0.0447856	0.270985	0	0	-	0.180774	1.29141	0	0	-	-0.0785301	0.377003	0	0	-	0.206421	2.21782	0	0	-	-0.259304	2.37006	0	0	-	0.0256473	0.216206	0
YOL011W|PLB3	YOL011W	chrXV:305348-307409	+	2061	0.86703	11.0112	0.173451	0	0	0	-	0.86703	11.0112	0	0	-	0.467107	0	0	0	-	0.668573	5.73175	0	0	-	0.693579	0	0	0	-	0.293656	1.19555	0	0	-	0.495122	3.6673	0	0	-	-0.399923	1.71122	0	0	-	-0.198457	1.03363	0
YOL009C|MDM12	YOL009C	chrXV:309323-310139	-	816	1.60706	26.6061	-0.798105	0	0	0	-	-0.772795	0	0	0	-	-0.34706	0	0	0	-	-0.94018	0	0	0	-	0.02531	0	0	0	-	0.451045	0	0	0	-	-0.142075	0	0	0	-	0.425735	0	0	0	-	-0.167385	0	0
YOL008W|COQ10	YOL008W	chrXV:310311-310935	+	624	0.828177	7.17733	0.23989	0	0	0	-	0.102666	0	0	0	-	0.0174975	0	0	0	-	-0.232305	0	0	0	-	-0.137224	0	0	0	-	-0.222393	0	0	0	-	-0.472195	0	0	0	-	-0.0851686	0	0	0	-	-0.334971	0	0
YOL006C|TOP1|MAK1|MAK17	YOL006C	chrXV:313077-315387	-	2310	1.31953	28.5016	-0.453641	0	0	0	-	-1.17274	16.5217	0	0	-	-1.07633	0	0	0	-	-1.31953	19.7055	0	0	-	-0.719097	0	0	0	-	-0.622687	3.65198	0	0	-	-0.865888	9.44432	0	0	-	0.0964101	0.268961	0	0	-	-0.146791	0.822737	0
YOL005C|RPB11	YOL005C	chrXV:315812-316175	-	363	1.56839	28.9502	0.591839	0	0	0	-	-0.0827562	0	0	0	-	-0.366439	0	0	0	-	0.346548	1.12819	0	0	-	-0.674595	0	0	0	-	-0.958278	0	0	0	-	-0.245291	0	0	0	-	-0.283683	0	0	0	-	0.429304	0	0
YOL003C|PFA4	YOL003C	chrXV:321857-322994	-	1137	0.439009	8.80026	-0.0667965	0.285834	0	0	-	-0.0701564	0.417908	0	0	-	-0.34038	3.68159	0	0	-	-0.225315	1.41106	0	0	-	-0.00335997	0.0167624	0	0	-	-0.273584	1.7035	0	0	-	-0.158518	1.07075	0	0	-	-0.270224	1.68322	0	0	-	-0.155158	1.17708	0
YOL002C|IZH2|PHO36	YOL002C	chrXV:323410-324364	-	954	0.993939	26.12	0.150606	0	0	0	-	0.486978	4.4333	0	0	-	0.398466	0	0	0	-	0.293501	1.61514	0	0	-	0.336372	0	0	0	-	0.24786	0.974668	0	0	-	0.142895	0.719397	0	0	-	-0.0885126	0.236395	0	0	-	-0.193478	1.15169	0
YOL001W|PHO80|AGS3|TUP7|VAC5|phoR	YOL001W	chrXV:325248-326130	+	882	0.539314	2.90589	0.153511	0	0	0	-	-0.29172	0	0	0	-	-0.385803	0	0	0	-	-0.100822	0	0	0	-	-0.445231	0	0	0	-	-0.539314	0	0	0	-	-0.254334	0	0	0	-	-0.0940829	0	0	0	-	0.190897	0	0
YOR001W|RRP6	YOR001W	chrXV:326831-329033	+	2202	1.00938	13.5425	0.40328	0	0	0	-	0.249845	0	0	0	-	-0.0362994	0	0	0	-	-0.0282625	0.0744787	0	0	-	-0.153435	0	0	0	-	-0.43958	0	0	0	-	-0.431543	0	0	0	-	-0.286145	0	0	0	-	-0.278108	0	0
YOR002W|ALG6	YOR002W	chrXV:329416-331051	+	1635	1.09047	16.6155	-0.286528	0	0	0	-	-0.932719	0	0	0	-	-0.578262	0	0	0	-	-0.62951	3.9301	0	0	-	-0.646191	0	0	0	-	-0.291733	0	0	0	-	-0.342982	1.751	0	0	-	0.354457	0	0	0	-	0.303209	1.8033	0
YOR003W|YSP3	YOR003W	chrXV:331454-332891	+	1437	0.575722	12.347	0.218299	1.87281	0	0	-	0.247224	2.59861	0	0	-	-0.128946	1.16907	0	0	-	-0.328498	3.84156	0	0	-	0.028925	0.162055	0	0	-	-0.347245	3.12433	0	0	-	-0.546797	10.0973	0	0	-	-0.37617	3.61908	0	0	-	-0.575722	12.347	0
YOR005C|DNL4|LIG4	YOR005C	chrXV:334508-337343	-	2835	0.640031	38.932	0.116097	1.12022	0	0	-	-0.0256859	0.197067	0	0	-	-0.124969	1.5201	0	0	-	-0.0363778	0.270985	0	0	-	-0.141783	1.05432	0	0	-	-0.241066	2.6653	0	0	-	-0.152475	1.79511	0	0	-	-0.0992833	0.685237	0	0	-	-0.0106919	0.102892	0
YOR006C|TSR3	YOR006C	chrXV:337679-338621	-	942	1.13834	30.2698	0.82202	14.4449	0	0	-	1.13834	30.2698	0	0	-	0.195718	1.5201	0	0	-	0.387111	3.42274	0	0	-	0.316318	1.70661	0	0	-	-0.626301	6.17038	0	0	-	-0.434908	4.2637	0	0	-	-0.94262	15.238	0	0	-	-0.751227	11.9481	0
YOR008C|SLG1|HCS77|WSC1	YOR008C	chrXV:341277-342414	-	1137	0.513795	4.9732	-0.168175	0	0	0	-	-0.141271	0	0	0	-	-0.319235	0	0	0	-	-0.256988	0.847736	0	0	-	0.0269043	0	0	0	-	-0.15106	0	0	0	-	-0.0888126	0.312228	0	0	-	-0.177964	0	0	0	-	-0.115717	0	0
YOR008C-A|13691	YOR008C-A	chrXV:342856-343081	-	225	0.719232	12.3603	-0.0930415	0	0	0	-	-0.257524	1.57519	0	0	-	-0.357135	0	0	0	-	0.343671	1.72764	0	0	-	-0.164483	0	0	0	-	-0.264094	1.09452	0	0	-	0.436713	3.05223	0	0	-	-0.0996107	0.31459	0	0	-	0.601196	5.85245	0
YOR011W|AUS1	YOR011W	chrXV:349678-353863	+	4185	2.55245	179.528	-0.632822	4.61373	0	0	-	-0.418045	2.74421	0	0	-	0.173095	0.796256	0	0	-	-1.88343	59.5587	0	0	-	0.214777	0	0	0	-	0.805917	5.93125	0	0	-	-1.2506	29.6752	0	0	-	0.59114	3.19136	0	0	-	-1.46538	43.3284	0
YOR012W|13707	YOR012W	chrXV:356542-356956	+	414	0.388767	6.01091	-0.0137034	0.0639313	0	0	-	0.139913	1.20974	0	0	-	0.375064	5.57547	0	0	-	0.331098	3.47027	0	0	-	0.153616	0.814344	0	0	-	0.388767	3.87391	0	0	-	0.344801	4.18222	0	0	-	0.235151	1.57287	0	0	-	0.191185	1.84925	0
YOR014W|RTS1|SCS1	YOR014W	chrXV:357673-359947	+	2274	0.69399	9.79022	-0.349193	0	0	0	-	-0.219817	0	0	0	-	-0.282903	0	0	0	-	-0.69399	4.6294	0	0	-	0.129376	0	0	0	-	0.0662896	0	0	0	-	-0.344797	1.75673	0	0	-	-0.0630864	0	0	0	-	-0.474173	3.13495	0
YOR016C|ERP4	YOR016C	chrXV:360460-361084	-	624	0.609573	5.81134	0.377442	0	0	0	-	0.164608	0	0	0	-	0.609573	0	0	0	-	0.317237	1.3209	0	0	-	-0.212834	0	0	0	-	0.23213	0	0	0	-	-0.0602055	0.249151	0	0	-	0.444965	0	0	0	-	0.152629	0.713095	0
YOR017W|PET127	YOR017W	chrXV:361411-363814	+	2403	1.82188	44.9153	0.422905	0	0	0	-	0.159356	0.684564	0	0	-	1.18313	0	0	0	-	-0.638752	5.86902	0	0	-	-0.263549	0	0	0	-	0.760228	4.28376	0	0	-	-1.06166	15.1865	0	0	-	1.02378	8.22747	0	0	-	-0.798108	10.291	0
YOR018W|ROD1|ART4	YOR018W	chrXV:364368-366882	+	2514	0.853553	12.8735	-0.389213	0	0	0	-	0.273557	0	0	0	-	-0.378435	0	0	0	-	-0.133057	0.425344	0	0	-	0.66277	0	0	0	-	0.0107781	0	0	0	-	0.256156	1.2204	0	0	-	-0.651992	0	0	0	-	-0.406613	2.41154	0
YOR019W|13721	YOR019W	chrXV:368126-370319	+	2193	0.54116	30.5109	0.0402999	0.256965	0	0	-	-0.182303	2.39609	0	0	-	-0.0773212	0.796256	0	0	-	0.216104	2.28888	0	0	-	-0.222603	2.31273	0	0	-	-0.117621	0.712261	0	0	-	0.175804	1.92381	0	0	-	0.104982	0.694294	0	0	-	0.398408	8.52948	0
YOR020C|HSP10|CPN10	YOR020C	chrXV:370523-370844	-	321	1.10578	13.2077	0.19299	0	0	0	-	0.769119	0	0	0	-	0.685303	0	0	0	-	0.559937	0	0	0	-	0.57613	0	0	0	-	0.492314	0	0	0	-	0.366947	0	0	0	-	-0.0838161	0	0	0	-	-0.209182	0	0
YOR022C|13729	YOR022C	chrXV:373709-375857	-	2148	1.07826	42.4982	-0.357421	2.28197	0	0	-	-0.796316	12.9728	0	0	-	-0.726266	10.7464	0	0	-	-0.069793	0.270985	0	0	-	-0.438896	0	0	0	-	-0.368846	2.37889	0	0	-	0.287628	1.88814	0	0	-	0.0700501	0.227214	0	0	-	0.726523	10.379	0
YOR025W|HST3	YOR025W	chrXV:378218-379562	+	1344	1.01483	9.26634	0.375585	0	0	0	-	0.671752	0	0	0	-	0.460976	0	0	0	-	0.26491	0	0	0	-	0.296167	0	0	0	-	0.0853908	0	0	0	-	-0.110674	0	0	0	-	-0.210777	0	0	0	-	-0.406842	0	0
YOR026W|BUB3	YOR026W	chrXV:379780-380806	+	1026	1.48345	54.8765	-0.723519	10.0684	0	0	-	-1.21901	38.1292	0	0	-	-1.21862	36.8371	0	0	-	0.264448	1.25767	0	0	-	-0.495487	0	0	0	-	-0.495103	5.0711	0	0	-	0.987968	16.3312	0	0	-	0.00038412	0.00101877	0	0	-	1.48345	43.8889	0
YOR028C|CIN5|HAL6|YAP4	YOR028C	chrXV:383532-384420	-	888	2.30091	47.1925	1.23426	0	0	0	-	-0.152898	0	0	0	-	0.110132	0	0	0	-	-0.450888	0	0	0	-	-1.38716	0	0	0	-	-1.12413	0	0	0	-	-1.68515	0	0	0	-	0.26303	0	0	0	-	-0.29799	0	0
YOR030W|DFG16|ECM41|ZRG12	YOR030W	chrXV:386824-388684	+	1860	1.40946	27.5985	0.562839	0	0	0	-	-0.43003	0	0	0	-	0.267757	0	0	0	-	-0.156872	0.511606	0	0	-	-0.992869	0	0	0	-	-0.295082	0	0	0	-	-0.719711	4.89072	0	0	-	0.697787	0	0	0	-	0.273158	1.43689	0
YOR032C|HMS1	YOR032C	chrXV:389770-391075	-	1305	1.1287	61.8953	0.068184	0.341413	0	0	-	0.233295	2.24219	0	0	-	-0.183387	1.72988	0	0	-	-0.442232	6.33382	0	0	-	0.165111	0.796302	0	0	-	-0.251571	1.83807	0	0	-	-0.510416	8.60051	0	0	-	-0.416682	4.11162	0	0	-	-0.675527	16.3181	0
YOR032W-A|13751	YOR032W-A	chrXV:392175-392376	+	201	1.09898	16.5888	-0.768149	0	0	0	-	-0.883041	9.23952	0	0	-	-0.265709	0	0	0	-	-0.511446	2.83328	0	0	-	-0.114892	0	0	0	-	0.502439	2.44584	0	0	-	0.256703	1.2751	0	0	-	0.617332	3.54087	0	0	-	0.371595	2.44484	0
YOR033C|EXO1|DHS1	YOR033C	chrXV:392415-394524	-	2109	0.928124	15.7627	0.052727	0	0	0	-	-0.43563	3.1454	0	0	-	0.257006	0	0	0	-	-0.648802	5.42057	0	0	-	-0.488357	0	0	0	-	0.204279	0.547584	0	0	-	-0.701529	6.76607	0	0	-	0.692636	4.53138	0	0	-	-0.213172	1.30209	0
YOR034C|AKR2	YOR034C	chrXV:394836-397086	-	2250	0.827875	15.343	0.098979	0	0	0	-	-0.319466	2.39609	0	0	-	0.0748882	0	0	0	-	0.375785	2.16514	0	0	-	-0.418445	0	0	0	-	-0.0240908	0.0525658	0	0	-	0.276806	1.57125	0	0	-	0.394355	2.24702	0	0	-	0.695251	8.18843	0
YOR035C|SHE4|DIM1	YOR035C	chrXV:397734-400104	-	2370	1.067	18.9875	-0.35945	0	0	0	-	-0.123863	0.528491	0	0	-	-0.105157	0	0	0	-	0.341915	1.49257	0	0	-	0.235587	0	0	0	-	0.254292	0.839649	0	0	-	0.701365	6.02803	0	0	-	0.0187055	0.0257263	0	0	-	0.465778	3.22294	0
YOR036W|PEP12|VPL6|VPS6|VPT13	YOR036W	chrXV:400347-401214	+	867	0.731888	31.6245	-0.629036	13.9554	0	0	-	-0.445212	7.1948	0	0	-	-0.516584	10.1958	0	0	-	-0.108086	0.623726	0	0	-	0.183824	1.28344	0	0	-	0.112452	0.555889	0	0	-	0.52095	9.17731	0	0	-	-0.0713722	0.343023	0	0	-	0.337126	4.5891	0
YOR038C|HIR2|SPT1	YOR038C	chrXV:402760-405388	-	2628	1.2037	12.4087	-0.267524	0	0	0	-	0.624923	0	0	0	-	0.936175	0	0	0	-	0.295526	0	0	0	-	0.892448	0	0	0	-	1.2037	0	0	0	-	0.56305	0	0	0	-	0.311252	0	0	0	-	-0.329398	0	0
YOR040W|GLO4	YOR040W	chrXV:407063-407921	+	858	1.05682	102.647	0.14181	1.53351	0	0	-	0.383857	8.61116	0	0	-	0.387739	9.34415	0	0	-	0.174503	1.88011	0	0	-	0.242047	2.67218	0	0	-	0.245929	2.62281	0	0	-	0.0326927	0.290585	0	0	-	0.00388211	0.00101877	0	0	-	-0.209354	3.09784	0
YOR042W|CUE5	YOR042W	chrXV:408424-409660	+	1236	1.41299	96.5043	-0.511705	6.6913	0	0	-	-0.279524	2.68699	0	0	-	-0.0988493	0.657547	0	0	-	-0.151613	0.831724	0	0	-	0.232181	1.55424	0	0	-	0.412856	3.73609	0	0	-	0.360091	3.98224	0	0	-	0.180675	0.952024	0	0	-	0.12791	1.00134	0
snR62|SNR62	13777	chrXV:409764-409864	-	100	1.04259	11.1894	0.265113	0	0	0	-	0.477827	0	0	0	-	0.638928	0	0	0	-	0.281211	0	0	0	-	0.212714	0	0	0	-	0.373815	0	0	0	-	0.0160974	0	0	0	-	0.161101	0	0	0	-	-0.196616	0	0
YOR043W|WHI2	YOR043W	chrXV:410869-412330	+	1461	0.805094	19.0579	0.046306	0	0	0	-	-0.339682	2.2047	0	0	-	-0.147801	0	0	0	-	-0.37915	2.11511	0	0	-	-0.385988	0	0	0	-	-0.194107	0.547584	0	0	-	-0.425456	2.87093	0	0	-	0.191881	0.649933	0	0	-	-0.0394681	0.19869	0
YOR047C|STD1|MSN3|SFS3	YOR047C	chrXV:416346-417681	-	1335	1.71938	27.7787	-0.804923	0	0	0	-	-0.290144	0	0	0	-	-0.350939	0	0	0	-	-0.444173	0	0	0	-	0.514779	0	0	0	-	0.453984	0	0	0	-	0.36075	0	0	0	-	-0.0607952	0	0	0	-	-0.154029	0	0
YOR048C|RAT1|HKE1|TAP1|XRN2	YOR048C	chrXV:418629-421650	-	3021	0.898247	24.2366	-0.103851	0.430231	0	0	-	-0.0337189	0.138995	0	0	-	-0.0474793	0.261124	0	0	-	0.408598	3.03344	0	0	-	0.0701323	0	0	0	-	0.0563718	0.201438	0	0	-	0.512449	4.98843	0	0	-	-0.0137605	0.0187559	0	0	-	0.442317	4.27206	0
YOR049C|RSB1	YOR049C	chrXV:422667-423732	-	1065	1.3735	357.949	0.0973165	1.579	0	0	-	0.420809	24.2391	0	0	-	0.352403	16.556	0	0	-	0.251498	7.27948	0	0	-	0.323492	10.3237	0	0	-	0.255087	5.93125	0	0	-	0.154181	3.28883	0	0	-	-0.0684054	0.649933	0	0	-	-0.169311	4.00894	0
YOR051C|ETT1|YOR29-02	YOR051C	chrXV:424845-426084	-	1239	2.05864	93.5514	-0.110448	0	0	0	-	0.0458365	0	0	0	-	-0.802145	0	0	0	-	-0.22473	0.682239	0	0	-	0.156284	0	0	0	-	-0.691697	0	0	0	-	-0.114282	0.388364	0	0	-	-0.847982	0	0	0	-	-0.270567	1.19566	0
YOR052C|YOR29-03	YOR052C	chrXV:426771-427224	-	453	1.82804	27.8355	-0.241425	0	0	0	-	-0.989317	0	0	0	-	-0.766861	0	0	0	-	-0.733608	0	0	0	-	-0.747892	0	0	0	-	-0.525436	0	0	0	-	-0.492183	0	0	0	-	0.222456	0	0	0	-	0.255709	0	0
YOR054C|VHS3|YOR29-05	YOR054C	chrXV:427832-429857	-	2025	0.506771	5.68275	0.343156	0	0	0	-	0.0931705	0.417908	0	0	-	0.211871	0	0	0	-	-0.0955848	0.354492	0	0	-	-0.249986	0	0	0	-	-0.131285	0.321554	0	0	-	-0.438741	2.85139	0	0	-	0.1187	0.32999	0	0	-	-0.188755	1.05132	0
YOR056C|NOB1|YOR29-07	YOR056C	chrXV:430246-431626	-	1380	0.363767	4.65599	-0.0483526	0.211633	0	0	-	0.305503	2.24356	0	0	-	0.230778	1.5549	0	0	-	0.247676	1.25767	0	0	-	0.353855	0	0	0	-	0.279131	1.34252	0	0	-	0.296029	2.00283	0	0	-	-0.0747246	0.204333	0	0	-	-0.0578266	0.295019	0
YOR057W|SGT1|YOR29-08	YOR057W	chrXV:432185-433373	+	1188	2.37834	81.4684	-0.311035	0	0	0	-	-0.463478	0	0	0	-	0.598248	0	0	0	-	-1.78009	35.7761	0	0	-	-0.152443	0	0	0	-	0.909283	0	0	0	-	-1.46906	25.5335	0	0	-	1.06173	0	0	0	-	-1.31661	0	0
YOR058C|ASE1|YOR29-09	YOR058C	chrXV:433687-436345	-	2658	1.12012	23.381	-0.0877543	0.325015	0	0	-	0.240033	1.45667	0	0	-	-0.150787	0.919097	0	0	-	0.96933	12.0443	0	0	-	0.327787	0	0	0	-	-0.0630332	0.203106	0	0	-	1.05708	14.7457	0	0	-	-0.39082	2.08696	0	0	-	0.729297	7.73735	0
YOR059C|YOR29-10	YOR059C	chrXV:438905-440258	-	1353	0.961795	7.08589	0.055046	0	0	0	-	-0.294397	0	0	0	-	0.158984	0	0	0	-	-0.802811	0	0	0	-	-0.349443	0	0	0	-	0.103938	0	0	0	-	-0.857857	0	0	0	-	0.453381	0	0	0	-	-0.508414	0	0
YOR060C|YOR29-11	YOR060C	chrXV:440389-441163	-	774	1.29291	16.7003	-0.0284033	0	0	0	-	1.01487	0	0	0	-	0.399093	0	0	0	-	1.02099	0	0	0	-	1.04327	0	0	0	-	0.427496	0	0	0	-	1.04939	0	0	0	-	-0.615778	0	0	0	-	0.00611868	0	0
YOR061W|CKA2|YOR29-12	YOR061W	chrXV:441533-442553	+	1020	1.76732	26.692	0.601673	0	0	0	-	0.473798	0	0	0	-	-0.304735	0	0	0	-	-0.554055	0	0	0	-	-0.127875	0	0	0	-	-0.906408	0	0	0	-	-1.15573	0	0	0	-	-0.778533	0	0	0	-	-1.02785	0	0
YOR062C|YOR29-13	YOR062C	chrXV:442724-443531	-	807	1.2495	26.4457	0.119542	0.427346	0	0	-	0.325787	2.09849	0	0	-	-0.0963171	0.513675	0	0	-	-0.248684	1.19966	0	0	-	0.206244	0.689147	0	0	-	-0.215859	0.712261	0	0	-	-0.368226	2.64829	0	0	-	-0.422104	2.16929	0	0	-	-0.574471	5.91898	0
YOR063W|RPL3|MAK8|TCM1|YOR29-14	YOR063W	chrXV:444685-445849	+	1164	2.14157	36.1564	-0.346237	0	0	0	-	-0.381067	0	0	0	-	0.0647934	0	0	0	-	-0.580255	0	0	0	-	-0.0348303	0	0	0	-	0.41103	0	0	0	-	-0.234018	0	0	0	-	0.44586	0	0	0	-	-0.199188	0	0
YOR064C|YNG1|YOR29-15	YOR064C	chrXV:446078-446738	-	660	1.59724	80.3777	0.228271	1.23466	0	0	-	0.801072	10.259	0	0	-	0.270566	1.79994	0	0	-	0.291911	1.5622	0	0	-	0.572801	0	0	0	-	0.0422951	0.115521	0	0	-	0.0636403	0.292344	0	0	-	-0.530506	3.17235	0	0	-	-0.509161	4.38266	0
YOR065W|CYT1|CTC1|YOR29-16	YOR065W	chrXV:447438-448368	+	930	1.52054	63.0558	-0.711338	10.7804	0	0	-	-0.461656	4.86033	0	0	-	-0.553806	7.56341	0	0	-	0.542631	4.43334	0	0	-	0.249682	0	0	0	-	0.157532	0.657902	0	0	-	1.25397	27.4814	0	0	-	-0.0921501	0.347711	0	0	-	1.00429	18.5004	0
YOR069W|VPS5|GRD2|PEP10|VPT5|YOR29-20	YOR069W	chrXV:453767-455795	+	2028	1.27409	19.8106	-0.364262	0	0	0	-	-0.843103	0	0	0	-	-0.785984	0	0	0	-	-0.358462	1.12819	0	0	-	-0.478841	0	0	0	-	-0.421722	0	0	0	-	0.00579951	0	0	0	-	0.0571191	0	0	0	-	0.48464	0	0
YOR068C|VAM10|YOR29-19	YOR068C	chrXV:453868-454213	-	345	0.897039	164.367	0.163124	3.49976	0	0	-	0.312511	14.0345	0	0	-	0.265882	10.325	0	0	-	-0.0200201	0.234276	0	0	-	0.149387	2.4803	0	0	-	0.102759	1.29426	0	0	-	-0.183144	4.81104	0	0	-	-0.0466286	0.410701	0	0	-	-0.332531	15.8535	0
YOR070C|GYP1|YOR29-21	YOR070C	chrXV:455906-457820	-	1914	0.831469	8.72553	-0.466432	0	0	0	-	0.259298	0	0	0	-	0.236253	0	0	0	-	0.249255	0.90437	0	0	-	0.72573	0	0	0	-	0.702685	0	0	0	-	0.715687	5.87234	0	0	-	-0.0230449	0	0	0	-	-0.0100432	0.0387736	0
YOR071C|NRT1|THI71|YOR29-22	YOR071C	chrXV:459479-461276	-	1797	0.748585	26.7328	0.222875	1.90429	0	0	-	0.37663	4.82314	0	0	-	0.041783	0.299609	0	0	-	0.118885	0.714721	0	0	-	0.153755	0.796302	0	0	-	-0.181093	1.03401	0	0	-	-0.10399	0.719397	0	0	-	-0.334847	2.8312	0	0	-	-0.257745	2.75373	0
YOR073W|SGO1|YOR29-24	YOR073W	chrXV:464770-466543	+	1773	0.705724	5.49334	-0.198137	0	0	0	-	-0.61012	0	0	0	-	-0.183928	0	0	0	-	-0.705724	0	0	0	-	-0.411983	0	0	0	-	0.0142092	0	0	0	-	-0.507586	0	0	0	-	0.426192	0	0	0	-	-0.0956034	0	0
YOR076C|SKI7|YOR29-27	YOR076C	chrXV:469376-471620	-	2244	1.24981	15.3937	0.0910017	0	0	0	-	0.380198	0	0	0	-	-0.193893	0	0	0	-	-0.0796336	0.239751	0	0	-	0.289196	0	0	0	-	-0.284894	0	0	0	-	-0.170635	0.67638	0	0	-	-0.574091	0	0	0	-	-0.459831	0	0
YOR079C|ATX2|YOR29-30	YOR079C	chrXV:473474-474416	-	942	0.863979	20.7907	-0.00609213	0	0	0	-	0.403885	3.24847	0	0	-	0.267168	0	0	0	-	0.415224	2.67019	0	0	-	0.409977	0	0	0	-	0.273261	1.15885	0	0	-	0.421316	3.12453	0	0	-	-0.136716	0.427288	0	0	-	0.0113391	0.0471614	0
YOR080W|DIA2|YOR29-31	YOR080W	chrXV:474593-476792	+	2199	1.69117	72.0773	0.0218016	0.0715783	0	0	-	0.0174523	0.0515538	0	0	-	0.337487	2.27226	0	0	-	0.10236	0.388266	0	0	-	-0.00434934	0	0	0	-	0.315685	1.39017	0	0	-	0.0805584	0.359237	0	0	-	0.320035	1.36708	0	0	-	0.0849078	0.440712	0
YOR081C|TGL5|STC2	YOR081C	chrXV:476938-479188	-	2250	0.767825	16.1932	-0.0218658	0.112295	0	0	-	0.118849	0.684564	0	0	-	0.535842	7.17114	0	0	-	0.0339311	0.170868	0	0	-	0.140715	0	0	0	-	0.557708	5.0711	0	0	-	0.0557969	0.312946	0	0	-	0.416993	2.92381	0	0	-	-0.0849183	0.558263	0
YOR084W|LPX1	YOR084W	chrXV:480586-481750	+	1164	1.2785	9.77526	0.774327	0	0	0	-	-0.504171	0	0	0	-	-0.377982	0	0	0	-	-0.372565	0	0	0	-	-1.2785	0	0	0	-	-1.15231	0	0	0	-	-1.14689	0	0	0	-	0.126188	0	0	0	-	0.131606	0	0
YOR085W|OST3	YOR085W	chrXV:482032-483085	+	1053	0.536907	3.44862	-0.296527	0	0	0	-	-0.517287	0	0	0	-	-0.346813	0	0	0	-	-0.230459	0.714721	0	0	-	-0.22076	0	0	0	-	-0.0502867	0	0	0	-	0.0660679	0	0	0	-	0.170474	0	0	0	-	0.286828	0	0
YOR086C|TCB1	YOR086C	chrXV:483218-486779	-	3561	1.01739	12.8431	-0.350652	0	0	0	-	-0.450662	0	0	0	-	-0.607951	0	0	0	-	-0.0689357	0	0	0	-	-0.100011	0	0	0	-	-0.257299	0	0	0	-	0.281716	0	0	0	-	-0.157289	0	0	0	-	0.381727	0	0
YOR087W|YVC1|TRPY1|YOR088W	YOR087W	chrXV:487706-489734	+	2028	0.86121	11.5148	0.19627	0	0	0	-	0.339949	1.93568	0	0	-	-0.299961	0	0	0	-	-0.376869	2.037	0	0	-	0.143679	0	0	0	-	-0.496231	2.49549	0	0	-	-0.573139	4.47422	0	0	-	-0.63991	3.77523	0	0	-	-0.716818	7.21895	0
YOR089C|VPS21|VPS12|VPT12|YPT21|YPT51	YOR089C	chrXV:490195-490828	-	633	1.63201	34.3581	0.0666341	0	0	0	-	0.232863	0	0	0	-	0.764628	0	0	0	-	0.501226	2.25004	0	0	-	0.166229	0	0	0	-	0.697993	0	0	0	-	0.434592	2.08458	0	0	-	0.531765	0	0	0	-	0.268364	0	0
YOR090C|PTC5|PPP1	YOR090C	chrXV:491122-492841	-	1719	1.22025	52.6134	-0.0574062	0.256965	0	0	-	-0.494097	7.50457	0	0	-	-0.53423	9.36736	0	0	-	0.33429	2.61639	0	0	-	-0.436691	4.42081	0	0	-	-0.476824	5.0711	0	0	-	0.391696	3.89213	0	0	-	-0.0401326	0.126085	0	0	-	0.828387	18.5349	0
YOR091W|TMA46|RBF46	YOR091W	chrXV:493432-494470	+	1038	1.18431	23.4951	0.568727	0	0	0	-	0.0849035	0	0	0	-	0.51475	0	0	0	-	0.288579	1.12819	0	0	-	-0.483824	0	0	0	-	-0.0539779	0	0	0	-	-0.280149	1.23567	0	0	-	0.429846	0	0	0	-	0.203675	1.01902	0
YOR092W|ECM3|YOR3165W	YOR092W	chrXV:495126-496968	+	1842	1.27936	26.2622	0.347128	1.9817	0	0	-	0.195347	1.02134	0	0	-	-0.93223	17.9835	0	0	-	-0.49736	4.16864	0	0	-	-0.151782	0	0	0	-	-1.27936	26.2622	0	0	-	-0.844488	11.0504	0	0	-	-1.12758	21.6036	0	0	-	-0.692707	8.82196	0
YOR093C|13893	YOR093C	chrXV:497505-502452	-	4947	1.6685	71.5675	0.0741498	0	0	0	-	-0.540444	4.82314	0	0	-	-0.251654	0	0	0	-	-1.15772	22.0556	0	0	-	-0.614594	0	0	0	-	-0.325804	1.38542	0	0	-	-1.23187	24.4603	0	0	-	0.28879	1.29985	0	0	-	-0.617274	8.14679	0
YOR094W|ARF3|ARL2	YOR094W	chrXV:502794-503346	+	552	1.21361	31.4552	-0.831116	10.3805	0	0	-	-0.30343	1.8755	0	0	-	-0.838826	11.8581	0	0	-	0.0856013	0.297254	0	0	-	0.527686	0	0	0	-	-0.00770984	0.0525658	0	0	-	0.916717	12.0326	0	0	-	-0.535396	3.64328	0	0	-	0.389032	2.75398	0
YOR095C|RKI1	YOR095C	chrXV:503551-504328	-	777	0.467997	1.9992	-0.260599	0	0	0	-	-0.186706	0	0	0	-	-0.467997	0	0	0	-	-0.181109	0	0	0	-	0.0738934	0	0	0	-	-0.207397	0	0	0	-	0.0794897	0	0	0	-	-0.281291	0	0	0	-	0.00559632	0	0
YOR096W|RPS7A|RPS30	YOR096W	chrXV:505793-506767	+	573	1.75018	23.56	1.02204	0	0	0	-	0.21004	0	0	0	-	0.3202	0	0	0	-	0.11305	0	0	0	-	-0.811996	0	0	0	-	-0.701836	0	0	0	-	-0.908986	0	0	0	-	0.11016	0	0	0	-	-0.09699	0	0
YOR097C|13902	YOR097C	chrXV:506977-507505	-	528	0.813083	15.5243	0.245732	0	0	0	-	0.0364571	0.129559	0	0	-	-0.236142	0	0	0	-	0.177158	0.70159	0	0	-	-0.209275	0	0	0	-	-0.481874	2.76905	0	0	-	-0.0685746	0.292344	0	0	-	-0.272599	1.23712	0	0	-	0.1407	0.743878	0
YOR098C|NUP1	YOR098C	chrXV:507947-511178	-	3231	1.2105	95.0332	0.817244	25.4927	0	0	-	0.514446	11.8733	0	0	-	0.236308	3.13144	0	0	-	0.520654	10.2546	0	0	-	-0.302797	2.67218	0	0	-	-0.580936	9.73933	0	0	-	-0.29659	3.38526	0	0	-	-0.278139	2.48721	0	0	-	0.00620743	0.0455823	0
YOR101W|RAS1	YOR101W	chrXV:515243-516173	+	930	1.08869	13.2789	-0.0116404	0	0	0	-	-0.539178	0	0	0	-	0.097173	0	0	0	-	0.181976	0	0	0	-	-0.527538	0	0	0	-	0.108813	0	0	0	-	0.193616	0	0	0	-	0.636351	0	0	0	-	0.721154	0	0
YOR103C|OST2	YOR103C	chrXV:516448-516841	-	393	1.33215	14.2592	-1.33215	0	0	0	-	-0.685058	0	0	0	-	-0.628313	0	0	0	-	-0.984072	0	0	0	-	0.647094	0	0	0	-	0.703839	0	0	0	-	0.348081	0	0	0	-	0.0567449	0	0	0	-	-0.299013	0	0
YOR104W|PIN2	YOR104W	chrXV:517641-518490	+	849	1.11242	21.6072	0.0143607	0	0	0	-	0.082116	0.323823	0	0	-	-0.350253	0	0	0	-	0.230082	0.838769	0	0	-	0.0677553	0	0	0	-	-0.364614	1.52139	0	0	-	0.215721	0.985851	0	0	-	-0.43237	1.99961	0	0	-	0.147966	0.692153	0
YOR107W|RGS2	YOR107W	chrXV:521352-522282	+	930	1.70314	44.4715	-0.541042	0	0	0	-	0.0590653	0	0	0	-	0.0907682	0	0	0	-	0.202668	0.629359	0	0	-	0.600107	0	0	0	-	0.63181	0	0	0	-	0.743709	5.54165	0	0	-	0.031703	0	0	0	-	0.143602	0.569427	0
YOR108W|LEU9	YOR108W	chrXV:523026-524841	+	1815	0.900729	17.8757	-0.190694	0	0	0	-	-0.167292	0.744716	0	0	-	-0.0319507	0	0	0	-	-0.423459	2.71126	0	0	-	0.0234025	0	0	0	-	0.158743	0.429833	0	0	-	-0.232765	1.29798	0	0	-	0.135341	0.401413	0	0	-	-0.256168	1.67224	0
YOR109W|INP53|SJL3|SOP2	YOR109W	chrXV:525277-528601	+	3324	0.585285	6.54673	0.326852	0	0	0	-	-0.0319652	0	0	0	-	0.33761	0	0	0	-	-0.22516	0.843597	0	0	-	-0.358817	0	0	0	-	0.0107578	0	0	0	-	-0.552012	3.70734	0	0	-	0.369575	0	0	0	-	-0.193195	1.00134	0
YOR110W|TFC7	YOR110W	chrXV:528940-530248	+	1308	1.042	13.8537	-0.444607	0	0	0	-	0.119744	0	0	0	-	-0.0423109	0	0	0	-	0.48769	2.09703	0	0	-	0.564351	0	0	0	-	0.402296	0	0	0	-	0.932297	7.78432	0	0	-	-0.162055	0	0	0	-	0.367946	0	0
YOR111W|13932	YOR111W	chrXV:530428-531127	+	699	0.891408	10.9053	0.19564	0	0	0	-	0.112722	0	0	0	-	0.00271751	0	0	0	-	-0.531292	0	0	0	-	-0.0829181	0	0	0	-	-0.192922	0	0	0	-	-0.726932	0	0	0	-	-0.110004	0	0	0	-	-0.644014	0	0
YOR112W|CEX1	YOR112W	chrXV:531507-533793	+	2286	0.973621	14.2918	0.334903	0	0	0	-	0.305415	0	0	0	-	-0.0610464	0	0	0	-	0.175526	0.577987	0	0	-	-0.0294877	0	0	0	-	-0.395949	0	0	0	-	-0.159376	0.60901	0	0	-	-0.366461	0	0	0	-	-0.129889	0	0
YOR113W|AZF1	YOR113W	chrXV:534074-536819	+	2745	0.902967	10.604	-0.347684	0	0	0	-	-0.0637977	0	0	0	-	0.0324669	0	0	0	-	0.444267	0	0	0	-	0.283887	0	0	0	-	0.380151	0	0	0	-	0.791951	0	0	0	-	0.0962646	0	0	0	-	0.508065	0	0
YOR115C|TRS33	YOR115C	chrXV:538658-539465	-	807	0.99163	11.5977	0.91355	0	0	0	-	0.345677	0	0	0	-	0.437385	0	0	0	-	0.99163	9.77522	0	0	-	-0.567873	0	0	0	-	-0.476165	0	0	0	-	0.0780798	0.282912	0	0	-	0.0917084	0	0	0	-	0.645953	4.94841	0
YOR116C|RPO31|RPC1|RPC160	YOR116C	chrXV:539762-544145	-	4383	0.728091	11.3127	-0.0657403	0	0	0	-	-0.0531948	0	0	0	-	0.218046	0	0	0	-	-0.0117375	0.0422217	0	0	-	0.0125455	0	0	0	-	0.283786	0	0	0	-	0.0540028	0.218774	0	0	-	0.271241	0	0	0	-	0.0414572	0	0
YOR118W|RTC5	YOR118W	chrXV:546856-548560	+	1704	0.570113	45.438	-0.243361	4.17591	0	0	-	-0.291796	6.60556	0	0	-	-0.570113	27.8823	0	0	-	-0.0989643	0.971913	0	0	-	-0.0484345	0.407959	0	0	-	-0.326752	6.56723	0	0	-	0.144397	2.02616	0	0	-	-0.278318	4.84165	0	0	-	0.192831	3.5102	0
YOR119C|RIO1|RRP10	YOR119C	chrXV:548791-550246	-	1455	1.53932	45.2702	-0.543244	0	0	0	-	-1.05798	14.2853	0	0	-	-0.485858	0	0	0	-	-1.29965	20.5644	0	0	-	-0.514741	0	0	0	-	0.0573859	0.130382	0	0	-	-0.756401	8.17541	0	0	-	0.572127	3.4743	0	0	-	-0.241661	1.59326	0
YOR120W|GCY1|GCY	YOR120W	chrXV:551113-552052	+	939	1.50769	25.516	0.259617	0	0	0	-	-0.643414	0	0	0	-	-0.328112	0	0	0	-	0.355074	1.12308	0	0	-	-0.903031	0	0	0	-	-0.587729	0	0	0	-	0.0954573	0	0	0	-	0.315302	0	0	0	-	0.998488	0	0
YOR123C|LEO1	YOR123C	chrXV:553175-554570	-	1395	1.23113	35.661	0.222672	0	0	0	-	-0.254071	0	0	0	-	0.470797	0	0	0	-	0.114015	0.375938	0	0	-	-0.476742	0	0	0	-	0.248126	0	0	0	-	-0.108657	0.40963	0	0	-	0.724868	0	0	0	-	0.368085	2.28944	0
YOR124C|UBP2	YOR124C	chrXV:554823-558642	-	3819	1.34416	35.8875	-0.204167	0	0	0	-	-0.781375	8.07727	0	0	-	-0.569966	0	0	0	-	-0.159845	0.542873	0	0	-	-0.577208	0	0	0	-	-0.365799	1.53514	0	0	-	0.0443215	0.186149	0	0	-	0.211409	0.717827	0	0	-	0.62153	5.73986	0
YOR125C|CAT5|COQ7	YOR125C	chrXV:559029-559731	-	702	0.918862	8.64219	0.788285	0	0	0	-	0.619805	0	0	0	-	0.481558	0	0	0	-	0.918862	8.09971	0	0	-	-0.16848	0	0	0	-	-0.306727	0	0	0	-	0.130577	0.476952	0	0	-	-0.138247	0	0	0	-	0.299057	1.45405	0
YOR126C|IAH1	YOR126C	chrXV:559960-560677	-	717	0.8944	77.0645	0.506011	14.5046	0	0	-	0.502976	15.9358	0	0	-	0.563117	19.2378	0	0	-	0.221962	3.02068	0	0	-	-0.00303458	0.0167624	0	0	-	0.0571062	0.295879	0	0	-	-0.284049	4.58391	0	0	-	0.0601407	0.32999	0	0	-	-0.281014	5.07785	0
YOR127W|RGA1|DBM1|THE1	YOR127W	chrXV:561169-564193	+	3024	1.11805	13.2262	-0.114645	0	0	0	-	0.163336	0	0	0	-	0.374305	0	0	0	-	0.369109	1.44786	0	0	-	0.277981	0	0	0	-	0.48895	0	0	0	-	0.483754	0	0	0	-	0.210969	0	0	0	-	0.205773	0	0
YOR129C|AFI1	YOR129C	chrXV:566876-569558	-	2682	2.57326	132.462	-0.380781	0	0	0	-	0.170227	0.686888	0	0	-	0.529504	0	0	0	-	-1.69593	50.2595	0	0	-	0.551008	0	0	0	-	0.910285	7.40254	0	0	-	-1.31515	31.6932	0	0	-	0.359278	1.3062	0	0	-	-1.86616	63.0214	0
YOR130C|ORT1|ARG11	YOR130C	chrXV:569928-570807	-	879	1.00441	10.2263	0.0414698	0	0	0	-	-0.604409	0	0	0	-	-0.318862	0	0	0	-	-0.564107	0	0	0	-	-0.645879	0	0	0	-	-0.360332	0	0	0	-	-0.605577	0	0	0	-	0.285547	0	0	0	-	0.0403023	0	0
YOR131C|13976	YOR131C	chrXV:572181-572838	-	657	1.50618	20.1375	-0.977461	0	0	0	-	0.502256	0	0	0	-	-0.432982	0	0	0	-	0.130813	0	0	0	-	1.47972	0	0	0	-	0.544479	0	0	0	-	1.10827	0	0	0	-	-0.935237	0	0	0	-	-0.371443	0	0
YOR132W|VPS17|PEP21|VPT3	YOR132W	chrXV:573174-574830	+	1656	1.55047	39.9288	0.535397	0	0	0	-	0.124443	0	0	0	-	0.466235	0	0	0	-	0.631747	3.35554	0	0	-	-0.410954	0	0	0	-	-0.0691622	0	0	0	-	0.0963501	0	0	0	-	0.341792	0	0	0	-	0.507304	0	0
YOR134W|BAG7	YOR134W	chrXV:578563-579793	+	1230	1.10972	61.3455	0.47044	6.1452	0	0	-	0.788186	19.7016	0	0	-	0.518146	9.09009	0	0	-	0.532487	7.69763	0	0	-	0.317746	2.19314	0	0	-	0.0477068	0.185531	0	0	-	0.0620479	0.359237	0	0	-	-0.27004	1.62561	0	0	-	-0.255698	2.31825	0
YOR137C|SIA1	YOR137C	chrXV:581812-583681	-	1869	1.44559	27.4955	0.310697	0	0	0	-	-0.392905	0	0	0	-	0.490293	0	0	0	-	-0.323358	0	0	0	-	-0.703603	0	0	0	-	0.179596	0	0	0	-	-0.634055	0	0	0	-	0.883199	0	0	0	-	0.0695474	0	0
YOR138C|RUP1	YOR138C	chrXV:584308-586324	-	2016	0.550481	10.0214	0.156096	0.78032	0	0	-	0.363965	3.16147	0	0	-	0.0671636	0.394937	0	0	-	0.378404	2.67019	0	0	-	0.207869	0	0	0	-	-0.0889327	0.290494	0	0	-	0.222308	1.34791	0	0	-	-0.296801	1.47464	0	0	-	0.0144393	0.0671569	0
YOR140W|SFL1	YOR140W	chrXV:586980-589281	+	2301	1.7679	73.0298	-0.358059	0	0	0	-	-1.08421	23.692	0	0	-	-0.0372459	0	0	0	-	-0.535433	4.41029	0	0	-	-0.726151	0	0	0	-	0.320813	1.44839	0	0	-	-0.177374	1.01809	0	0	-	1.04696	17.5406	0	0	-	0.548777	6.8509	0
YOR142W|LSC1	YOR142W	chrXV:593056-594046	+	990	1.89649	31.7315	0.303769	0	0	0	-	0.371961	0	0	0	-	-0.548991	0	0	0	-	1.3475	14.522	0	0	-	0.0681915	0	0	0	-	-0.85276	0	0	0	-	1.04373	8.53826	0	0	-	-0.920952	0	0	0	-	0.975538	8.26703	0
YOR144C|ELG1|RTT110	YOR144C	chrXV:602716-605092	-	2376	1.02516	11.513	-0.0961594	0	0	0	-	0.011032	0	0	0	-	-0.187178	0	0	0	-	-0.00279875	0	0	0	-	0.107191	0	0	0	-	-0.0910186	0	0	0	-	0.0933607	0	0	0	-	-0.19821	0	0	0	-	-0.0138307	0	0
YOR147W|MDM32	YOR147W	chrXV:606606-608475	+	1869	1.35275	34.1152	0.561128	0	0	0	-	-0.102334	0	0	0	-	-0.000877314	0	0	0	-	0.13758	0.425344	0	0	-	-0.663462	0	0	0	-	-0.562006	0	0	0	-	-0.423548	2.11346	0	0	-	0.101457	0	0	0	-	0.239914	1.16964	0
YOR148C|SPP2	YOR148C	chrXV:608639-609197	-	558	1.93538	50.705	0.220281	0	0	0	-	-0.805319	6.37963	0	0	-	-0.373226	0	0	0	-	-0.791452	5.47182	0	0	-	-1.0256	0	0	0	-	-0.593507	2.43966	0	0	-	-1.01173	9.00215	0	0	-	0.432093	1.68322	0	0	-	0.0138666	0.0487014	0
YOR149C|SMP3|LAS2|SAP2	YOR149C	chrXV:609837-611388	-	1551	1.07456	15.3271	-0.384808	0	0	0	-	-0.20959	0	0	0	-	-1.07456	0	0	0	-	-1.06419	10.74	0	0	-	0.175218	0	0	0	-	-0.689753	0	0	0	-	-0.679384	5.18448	0	0	-	-0.864971	0	0	0	-	-0.854602	0	0
YOR152C|14032	YOR152C	chrXV:617517-618288	-	771	0.969041	13.777	-0.212814	0	0	0	-	-0.339636	0	0	0	-	0.35589	0	0	0	-	0.452235	2.06125	0	0	-	-0.126823	0	0	0	-	0.568704	0	0	0	-	0.665049	4.59727	0	0	-	0.695527	0	0	0	-	0.791871	7.05155	0
YOR153W|PDR5|LEM1|STS1|YDR1	YOR153W	chrXV:619839-624375	+	4536	2.4518	121.949	-0.0599307	0	0	0	-	-0.331236	2.39609	0	0	-	1.18384	0	0	0	-	1.92439	34.2515	0	0	-	-0.271305	0	0	0	-	1.24377	14.6637	0	0	-	1.98432	36.7553	0	0	-	1.51507	24.5778	0	0	-	2.25562	52.3657	0
YOR156C|NFI1|SIZ2	YOR156C	chrXV:628359-630540	-	2181	1.14251	27.8226	0.474135	0	0	0	-	0.325188	2.24113	0	0	-	0.517065	0	0	0	-	-0.0498739	0.200831	0	0	-	-0.148948	0	0	0	-	0.0429296	0.10868	0	0	-	-0.524009	4.418	0	0	-	0.191877	0.649933	0	0	-	-0.375062	2.95064	0
YOR158W|PET123	YOR158W	chrXV:632163-633120	+	957	0.617427	10.1276	-0.287052	1.79146	0	0	-	-0.238359	1.55745	0	0	-	0.1244	0.6616	0	0	-	0.308309	1.60623	0	0	-	0.0486936	0	0	0	-	0.411453	2.43639	0	0	-	0.595362	5.7782	0	0	-	0.362759	1.88265	0	0	-	0.546668	5.504	0
YOR159C|SME1	YOR159C	chrXV:633281-633566	-	285	0.972946	9.47217	-0.179757	0	0	0	-	-0.0381029	0	0	0	-	0.658121	0	0	0	-	-0.0217012	0	0	0	-	0.141654	0	0	0	-	0.837877	0	0	0	-	0.158056	0	0	0	-	0.696223	0	0	0	-	0.0164018	0	0
YOR160W|MTR10|KAP111	YOR160W	chrXV:633838-636757	+	2919	1.95626	76.2895	-0.43599	0	0	0	-	-0.600998	5.17792	0	0	-	0.486519	0	0	0	-	-1.46975	33.9545	0	0	-	-0.165008	0	0	0	-	0.922509	7.40254	0	0	-	-1.03376	17.9802	0	0	-	1.08752	11.2022	0	0	-	-0.868748	15.0939	0
YOR161C|PNS1	YOR161C	chrXV:636938-638558	-	1620	1.70873	187.003	-0.240524	2.31752	0	0	-	-0.320615	4.54577	0	0	-	-0.23199	2.70146	0	0	-	-0.903859	36.8396	0	0	-	-0.0800917	0.440119	0	0	-	0.00853379	0.0525658	0	0	-	-0.663336	20.1334	0	0	-	0.0886255	0.491328	0	0	-	-0.583244	18.053	0
YOR162C|YRR1|PDR2	YOR162C	chrXV:639559-641992	-	2433	0.921456	74.8236	0.240513	1.9817	0	0	-	-0.0643888	0.434517	0	0	-	0.198736	1.776	0	0	-	0.0972249	0.539857	0	0	-	-0.304902	2.44502	0	0	-	-0.0417766	0.160653	0	0	-	-0.143288	1.03282	0	0	-	0.263125	1.82429	0	0	-	0.161614	1.42154	0
YOR163W|DDP1	YOR163W	chrXV:642740-643307	+	567	2.03446	190.99	0.0839032	0.463212	0	0	-	-0.0601661	0.434517	0	0	-	-0.0894236	0.768002	0	0	-	-0.113949	0.741645	0	0	-	-0.144069	0.796302	0	0	-	-0.173327	1.09452	0	0	-	-0.197852	1.94768	0	0	-	-0.0292575	0.10347	0	0	-	-0.053783	0.440798	0
YOR164C|GET4	YOR164C	chrXV:643393-644332	-	939	0.488167	4.23231	-0.168481	0	0	0	-	-0.0695318	0	0	0	-	0.174262	0	0	0	-	0.236905	0.76631	0	0	-	0.0989489	0	0	0	-	0.342743	0	0	0	-	0.405385	2.04209	0	0	-	0.243794	0	0	0	-	0.306436	1.50502	0
YOR165W|SEY1	YOR165W	chrXV:644565-646896	+	2331	0.935052	9.05014	-0.319339	0	0	0	-	-0.314792	0	0	0	-	0.17321	0	0	0	-	-0.319839	0	0	0	-	0.00454719	0	0	0	-	0.49255	0	0	0	-	-0.000499116	0	0	0	-	0.488003	0	0	0	-	-0.0050463	0	0
YOR166C|SWT1	YOR166C	chrXV:647125-648502	-	1377	0.609383	11.9546	0.0955529	0	0	0	-	0.0952183	0.426058	0	0	-	0.272988	0	0	0	-	0.25525	1.07034	0	0	-	-0.000334601	0	0	0	-	0.177435	0.489597	0	0	-	0.159697	0.713718	0	0	-	0.17777	0.563087	0	0	-	0.160031	0.822737	0
YOR168W|GLN4	YOR168W	chrXV:649302-651732	+	2430	0.622927	3.62833	0.254096	0	0	0	-	0.213025	0	0	0	-	-0.368832	0	0	0	-	0.172	0	0	0	-	-0.0410706	0	0	0	-	-0.622927	0	0	0	-	-0.0820954	0	0	0	-	-0.581857	0	0	0	-	-0.0410247	0	0
YOR171C|LCB4	YOR171C	chrXV:652009-653884	-	1875	0.634858	6.44093	-0.352176	0	0	0	-	-0.329399	0	0	0	-	-0.0994702	0	0	0	-	-0.241785	0.766523	0	0	-	0.0227771	0	0	0	-	0.252706	0	0	0	-	0.110391	0	0	0	-	0.229929	0	0	0	-	0.0876142	0	0
YOR173W|DCS2	YOR173W	chrXV:657263-658325	+	1062	1.66757	140.871	0.0450452	0.252228	0	0	-	0.63361	14.7253	0	0	-	0.288634	3.85268	0	0	-	0.0719484	0.425344	0	0	-	0.588565	9.67839	0	0	-	0.243589	1.91628	0	0	-	0.0269032	0.203499	0	0	-	-0.344976	3.06664	0	0	-	-0.561661	11.2861	0
YOR176W|HEM15	YOR176W	chrXV:662400-663582	+	1182	1.55184	40.2361	-0.357299	0	0	0	-	-0.280845	0	0	0	-	-0.227203	0	0	0	-	-0.583654	3.30642	0	0	-	0.0764536	0	0	0	-	0.130096	0	0	0	-	-0.226355	1.01809	0	0	-	0.053642	0	0	0	-	-0.302809	1.59326	0
YOR178C|GAC1	YOR178C	chrXV:667859-670241	-	2382	1.11581	79.8475	-0.426133	6.23551	0	0	-	-0.393861	6.2813	0	0	-	-0.624904	16.8198	0	0	-	0.41824	4.80718	0	0	-	0.0322719	0.226102	0	0	-	-0.198771	1.57197	0	0	-	0.844373	21.8844	0	0	-	-0.231043	2.00411	0	0	-	0.812101	22.423	0
YOR181W|LAS17|BEE1	YOR181W	chrXV:675938-677840	+	1902	0.638553	3.90554	-0.0471261	0	0	0	-	-0.0668061	0	0	0	-	0.336484	0	0	0	-	0.250056	0	0	0	-	-0.0196799	0	0	0	-	0.38361	0	0	0	-	0.297182	0	0	0	-	0.40329	0	0	0	-	0.316862	0	0
YOR184W|SER1|ADE9	YOR184W	chrXV:679356-680544	+	1188	1.38032	27.077	-0.116004	0	0	0	-	-0.0745205	0	0	0	-	0.251461	0	0	0	-	0.431621	1.84552	0	0	-	0.0414837	0	0	0	-	0.367465	0	0	0	-	0.547625	3.2637	0	0	-	0.325982	0	0	0	-	0.506141	3.12923	0
snR36|SNR36	14111	chrXV:680684-680866	-	182	0.601567	2.66311	-0.258043	0	0	0	-	-0.12654	0	0	0	-	-0.601567	0	0	0	-	-0.35439	0	0	0	-	0.131504	0	0	0	-	-0.343524	0	0	0	-	-0.0963468	0	0	0	-	-0.475028	0	0	0	-	-0.227851	0	0
YOR185C|GSP2|CNR2	YOR185C	chrXV:681443-682106	-	663	0.761611	20.2902	-0.383573	2.96673	0	0	-	-0.753407	13.5892	0	0	-	-0.285268	2.19657	0	0	-	-0.0515988	0.224742	0	0	-	-0.369834	0	0	0	-	0.0983046	0.323505	0	0	-	0.331974	2.63181	0	0	-	0.468139	3.92867	0	0	-	0.701808	11.2515	0
YOR186W|14115	YOR186W	chrXV:683110-683545	+	435	1.01778	16.7969	0.845596	0	0	0	-	0.664589	5.76977	0	0	-	0.684989	0	0	0	-	-0.172183	0.682239	0	0	-	-0.181007	0	0	0	-	-0.160607	0.363788	0	0	-	-1.01778	12.1315	0	0	-	0.0203998	0.0257263	0	0	-	-0.836772	9.64743	0
YOR187W|TUF1|tufM	YOR187W	chrXV:684029-685343	+	1314	1.46436	21.1398	-0.255254	0	0	0	-	0.378572	0	0	0	-	-0.394501	0	0	0	-	0.5132	0	0	0	-	0.633827	0	0	0	-	-0.139246	0	0	0	-	0.768454	0	0	0	-	-0.773073	0	0	0	-	0.134627	0	0
YOR188W|MSB1	YOR188W	chrXV:685766-689180	+	3414	0.6143	3.98091	-0.244747	0	0	0	-	0.0792225	0	0	0	-	0.251179	0	0	0	-	-0.363122	1.58354	0	0	-	0.323969	0	0	0	-	0.495925	0	0	0	-	-0.118375	0.476952	0	0	-	0.171956	0	0	0	-	-0.442344	2.81807	0
YOR190W|SPR1|SSG1	YOR190W	chrXV:690694-692032	+	1338	1.23679	136.257	0.625018	16.2548	0	0	-	0.509446	12.3215	0	0	-	0.387189	7.72879	0	0	-	0.172969	1.5487	0	0	-	-0.115572	0.68475	0	0	-	-0.237829	1.93325	0	0	-	-0.452049	8.26386	0	0	-	-0.122258	0.693114	0	0	-	-0.336477	5.57835	0
YOR191W|ULS1|DIS1|RIS1|TID4	YOR191W	chrXV:692474-697334	+	4860	1.49715	16.3558	0.505732	0	0	0	-	-0.111722	0	0	0	-	0.924151	0	0	0	-	-0.573	0	0	0	-	-0.617454	0	0	0	-	0.418419	0	0	0	-	-1.07873	0	0	0	-	1.03587	0	0	0	-	-0.461278	0	0
YOR192C|THI72	YOR192C	chrXV:698767-700567	-	1800	1.4393	70.887	0.588516	7.42308	0	0	-	-0.588159	11.0069	0	0	-	-0.523351	9.14364	0	0	-	-0.850787	22.358	0	0	-	-1.17667	35.6254	0	0	-	-1.11187	30.0366	0	0	-	-1.4393	57.2265	0	0	-	0.0648079	0.278323	0	0	-	-0.262628	3.17269	0
YOR193W|PEX27	YOR193W	chrXV:710445-711576	+	1131	1.20356	20.8043	-0.46972	0	0	0	-	-0.855821	0	0	0	-	-1.04792	0	0	0	-	-0.291954	0.971913	0	0	-	-0.386101	0	0	0	-	-0.578197	0	0	0	-	0.177766	0.650518	0	0	-	-0.192096	0	0	0	-	0.563867	0	0
YOR194C|TOA1	YOR194C	chrXV:711682-712543	-	861	0.642509	13.2522	0.526879	4.63587	0	0	-	0.192526	1.24381	0	0	-	0.508637	5.66516	0	0	-	0.642509	6.69685	0	0	-	-0.334353	0	0	0	-	-0.0182418	0.0525658	0	0	-	0.11563	0.551875	0	0	-	0.316111	1.57287	0	0	-	0.449983	4.16585	0
YOR196C|LIP5	YOR196C	chrXV:715592-716837	-	1245	1.34652	21.0536	-0.5576	0	0	0	-	-0.262724	0	0	0	-	0.183694	0	0	0	-	-0.968206	7.6539	0	0	-	0.294876	0	0	0	-	0.741294	0	0	0	-	-0.410606	0	0	0	-	0.446418	0	0	0	-	-0.705482	0	0
YOR201C|MRM1|PET56	YOR201C	chrXV:720469-721708	-	1239	1.811	78.9868	0.404377	2.63475	0	0	-	0.297053	2.08316	0	0	-	0.794891	10.1958	0	0	-	-0.0446711	0.1879	0	0	-	-0.107324	0	0	0	-	0.390513	1.83807	0	0	-	-0.449048	3.66487	0	0	-	0.497837	2.77295	0	0	-	-0.341724	2.72537	0
YOR202W|HIS3|HIS10|HIS8	YOR202W	chrXV:721945-722608	+	663	1.3786	122.854	-0.0233673	0.146987	0	0	-	-0.396435	8.91673	0	0	-	0.090526	0.919097	0	0	-	0.423936	7.01765	0	0	-	-0.373067	6.25207	0	0	-	0.113893	0.653366	0	0	-	0.447304	8.30126	0	0	-	0.486961	9.99462	0	0	-	0.820371	32.6145	0
YOR205C|GEP3|AIM40|FMP38|LRC5	YOR205C	chrXV:725563-727234	-	1671	1.91892	28.162	0.142261	0	0	0	-	-0.587077	0	0	0	-	-0.75081	0	0	0	-	-0.96123	0	0	0	-	-0.729338	0	0	0	-	-0.893071	0	0	0	-	-1.10349	0	0	0	-	-0.163733	0	0	0	-	-0.374154	0	0
YOR206W|NOC2	YOR206W	chrXV:727511-729644	+	2133	1.52195	18.3604	-0.937063	0	0	0	-	-0.0500064	0	0	0	-	0.258882	0	0	0	-	-0.28211	0	0	0	-	0.887057	0	0	0	-	1.19594	0	0	0	-	0.654953	0	0	0	-	0.308888	0	0	0	-	-0.232103	0	0
YOR207C|RET1|PDS2|RPC128|RPC2	YOR207C	chrXV:730007-733457	-	3450	0.804699	10.114	-0.355201	0	0	0	-	0.179085	0	0	0	-	-0.10431	0	0	0	-	0.0578858	0.170868	0	0	-	0.534287	0	0	0	-	0.250891	0	0	0	-	0.413087	0	0	0	-	-0.283395	0	0	0	-	-0.1212	0	0
YOR212W|STE4|HMD2	YOR212W	chrXV:742909-744181	+	1272	0.884393	4.05158	-0.668819	0	0	0	-	-0.446695	0	0	0	-	0.215574	0	0	0	-	-0.216303	0.634022	0	0	-	0.222124	0	0	0	-	0.884393	0	0	0	-	0.452516	0	0	0	-	0.662269	0	0	0	-	0.230392	0	0
YOR213C|SAS5	YOR213C	chrXV:744534-745281	-	747	0.51718	12.2992	0.1701	0.897189	0	0	-	-0.107532	0.560643	0	0	-	-0.156567	1.10416	0	0	-	-0.0625376	0.274522	0	0	-	-0.277632	0	0	0	-	-0.326668	1.93325	0	0	-	-0.232638	1.55706	0	0	-	-0.0490356	0.126085	0	0	-	0.0449942	0.266345	0
YOR214C|14192	YOR214C	chrXV:745592-746303	-	711	1.36465	15.4988	0.977924	0	0	0	-	-0.113275	0	0	0	-	0.308445	0	0	0	-	0.0943841	0	0	0	-	-1.0912	0	0	0	-	-0.669479	0	0	0	-	-0.88354	0	0	0	-	0.42172	0	0	0	-	0.207659	0	0
YOR219C|STE13|YCI1	YOR219C	chrXV:752213-755009	-	2796	0.647504	6.66759	0.182413	0	0	0	-	0.117083	0	0	0	-	-0.256504	0	0	0	-	-0.220264	0.730408	0	0	-	-0.0653293	0	0	0	-	-0.438916	0	0	0	-	-0.402677	2.03096	0	0	-	-0.373587	0	0	0	-	-0.337347	0	0
YOR220W|RCN2|WSP1	YOR220W	chrXV:755327-756125	+	798	1.26049	10.1931	0.795542	0	0	0	-	1.26049	0	0	0	-	0.413464	0	0	0	-	1.09049	0	0	0	-	0.464952	0	0	0	-	-0.382077	0	0	0	-	0.294947	0	0	0	-	-0.847029	0	0	0	-	-0.170005	0	0
YOR221C|MCT1	YOR221C	chrXV:756475-757558	-	1083	1.07891	10.2597	0.373576	0	0	0	-	0.831613	0	0	0	-	0.380996	0	0	0	-	0.307353	0	0	0	-	0.458036	0	0	0	-	0.00741931	0	0	0	-	-0.0662231	0	0	0	-	-0.450617	0	0	0	-	-0.524259	0	0
YOR222W|ODC2	YOR222W	chrXV:758329-759253	+	924	1.11486	57.7735	-0.0795653	0.365085	0	0	-	-0.133352	0.944493	0	0	-	-0.116426	0.911353	0	0	-	0.20709	1.25987	0	0	-	-0.0537868	0.292913	0	0	-	-0.0368605	0.126425	0	0	-	0.286655	2.51828	0	0	-	0.0169263	0.0257263	0	0	-	0.340442	3.72485	0
YOR223W|14212	YOR223W	chrXV:759781-760660	+	879	1.51153	23.5247	0.651245	0	0	0	-	0.442478	0	0	0	-	0.0207166	0	0	0	-	0.987427	0	0	0	-	-0.208767	0	0	0	-	-0.630528	0	0	0	-	0.336182	0	0	0	-	-0.421761	0	0	0	-	0.544949	0	0
YOR226C|ISU2|NUA2	YOR226C	chrXV:761613-762084	-	471	1.00569	11.1839	-0.941955	0	0	0	-	-0.654944	0	0	0	-	-0.64203	0	0	0	-	-0.735124	0	0	0	-	0.28701	0	0	0	-	0.299925	0	0	0	-	0.206831	0	0	0	-	0.0129147	0	0	0	-	-0.0801797	0	0
YOR227W|HER1	YOR227W	chrXV:762824-766565	+	3741	0.92802	16.7588	-0.123448	0	0	0	-	0.162809	0.668278	0	0	-	0.281761	0	0	0	-	-0.342046	1.73262	0	0	-	0.286257	0	0	0	-	0.405209	1.80641	0	0	-	-0.218598	1.13761	0	0	-	0.118952	0.310392	0	0	-	-0.504855	4.16585	0
YOR229W|WTM2	YOR229W	chrXV:768408-769812	+	1404	1.69102	32.7354	-0.0290478	0	0	0	-	-0.107484	0	0	0	-	0.155481	0	0	0	-	0.316229	0.982162	0	0	-	-0.0784367	0	0	0	-	0.184529	0	0	0	-	0.345277	0	0	0	-	0.262965	0	0	0	-	0.423714	0	0
YOR230W|WTM1	YOR230W	chrXV:770799-772113	+	1314	1.02402	38.8256	-0.325389	2.63508	0	0	-	-0.199359	1.54007	0	0	-	0.172379	1.28059	0	0	-	0.238165	1.39872	0	0	-	0.126031	0	0	0	-	0.497768	4.54368	0	0	-	0.563554	7.31094	0	0	-	0.371737	2.61139	0	0	-	0.437524	5.07785	0
YOR231W|MKK1|SSP32	YOR231W	chrXV:772600-774127	+	1527	0.852659	30.1727	0.00578243	0.014608	0	0	-	0.197962	1.61093	0	0	-	0.578123	9.18859	0	0	-	0.273971	2.06125	0	0	-	0.192179	0.900368	0	0	-	0.57234	6.00067	0	0	-	0.268189	2.28043	0	0	-	0.380161	2.77065	0	0	-	0.0760096	0.500424	0
YOR233W|KIN4|KIN3|KIN31	YOR233W	chrXV:775845-778248	+	2403	0.626094	5.1006	-0.454899	0	0	0	-	-0.282353	0	0	0	-	0.111071	0	0	0	-	-0.515022	2.28467	0	0	-	0.172547	0	0	0	-	0.565971	0	0	0	-	-0.0601229	0	0	0	-	0.393424	0	0	0	-	-0.23267	0	0
YOR236W|DFR1	YOR236W	chrXV:780905-781541	+	636	1.25121	41.4205	0.118663	0.511546	0	0	-	0.976023	16.8233	0	0	-	0.0524262	0.296301	0	0	-	0.546939	4.86812	0	0	-	0.857361	0	0	0	-	-0.0662363	0.247212	0	0	-	0.428277	3.4847	0	0	-	-0.923597	11.317	0	0	-	-0.429084	3.33816	0
YOR238W|14250	YOR238W	chrXV:783676-784588	+	912	1.03704	9.61797	-0.851793	0	0	0	-	-0.258959	0	0	0	-	0.0845403	0	0	0	-	-0.952504	7.16062	0	0	-	0.592834	0	0	0	-	0.936333	0	0	0	-	-0.100711	0	0	0	-	0.343499	0	0	0	-	-0.693545	0	0
YOR239W|ABP140|YOR240W	YOR239W	chrXV:784856-786744	+	1887	1.90368	44.8713	-0.186603	0	0	0	-	-0.244193	0	0	0	-	0.26944	0	0	0	-	-0.455958	1.8193	0	0	-	-0.0575897	0	0	0	-	0.456043	0	0	0	-	-0.269355	0	0	0	-	0.513633	0	0	0	-	-0.211766	0	0
YOR242C|SSP2	YOR242C	chrXV:788741-789857	-	1116	0.727365	21.0074	0.144701	0.916897	0	0	-	0.0663784	0.43426	0	0	-	-0.0102542	0.0792525	0	0	-	-0.582664	11.0699	0	0	-	-0.0783227	0.407959	0	0	-	-0.154955	0.712261	0	0	-	-0.727365	16.7973	0	0	-	-0.0766326	0.32999	0	0	-	-0.649042	15.4739	0
YOR243C|PUS7	YOR243C	chrXV:790210-792241	-	2031	1.04185	10.5327	-0.323354	0	0	0	-	-0.714935	0	0	0	-	-0.69119	0	0	0	-	-1.04185	0	0	0	-	-0.391581	0	0	0	-	-0.367836	0	0	0	-	-0.718498	0	0	0	-	0.023745	0	0	0	-	-0.326918	0	0
YOR245C|DGA1	YOR245C	chrXV:794075-795332	-	1257	1.05133	10.3095	0.687835	0	0	0	-	0.113998	0	0	0	-	-0.340352	0	0	0	-	-0.039013	0	0	0	-	-0.573837	0	0	0	-	-1.02819	0	0	0	-	-0.726848	0	0	0	-	-0.45435	0	0	0	-	-0.153012	0	0
YOR246C|14266	YOR246C	chrXV:795800-796793	-	993	1.41689	16.6068	-0.29782	0	0	0	-	-0.000125051	0	0	0	-	0.613849	0	0	0	-	-0.434769	0	0	0	-	0.297695	0	0	0	-	0.911669	0	0	0	-	-0.136949	0	0	0	-	0.613974	0	0	0	-	-0.434644	0	0
YOR249C|APC5|RMC1	YOR249C	chrXV:798673-800731	-	2058	1.31878	21.0189	-0.37371	0	0	0	-	0.0666903	0	0	0	-	-0.156281	0	0	0	-	0.640348	3.3013	0	0	-	0.4404	0	0	0	-	0.217429	0	0	0	-	1.01406	8.66391	0	0	-	-0.222971	0	0	0	-	0.573658	0	0
YOR251C|TUM1	YOR251C	chrXV:802549-803464	-	915	1.23646	8.27229	-0.555631	0	0	0	-	0.0427609	0	0	0	-	-0.0165329	0	0	0	-	0.680829	0	0	0	-	0.598392	0	0	0	-	0.539098	0	0	0	-	1.23646	0	0	0	-	-0.0592938	0	0	0	-	0.638068	0	0
YOR253W|NAT5|ARD2|NAA50|ROG2	YOR253W	chrXV:804376-804907	+	531	1.34832	32.9396	-0.806299	0	0	0	-	-0.490872	3.25154	0	0	-	-0.509851	0	0	0	-	-0.121862	0.375938	0	0	-	0.315427	0	0	0	-	0.296448	1.09452	0	0	-	0.684437	5.61421	0	0	-	-0.0189786	0.0257263	0	0	-	0.36901	2.23002	0
YOR254C|SEC63|PTL1	YOR254C	chrXV:805031-807023	-	1992	1.11962	17.6797	-0.331398	0	0	0	-	-0.0347185	0	0	0	-	-0.322362	0	0	0	-	-0.109547	0	0	0	-	0.29668	0	0	0	-	0.00903655	0	0	0	-	0.221851	0	0	0	-	-0.287643	0	0	0	-	-0.0748289	0	0
YOR256C|TRE2	YOR256C	chrXV:808253-810683	-	2430	1.65922	38.3503	0.848131	0	0	0	-	0.972129	0	0	0	-	0.307938	0	0	0	-	-0.553251	0	0	0	-	0.123998	0	0	0	-	-0.540193	0	0	0	-	-1.40138	0	0	0	-	-0.664191	0	0	0	-	-1.52538	0	0
YOR257W|CDC31|DSK1	YOR257W	chrXV:811007-811493	+	486	0.530444	4.42251	-0.178925	0	0	0	-	-0.249958	0	0	0	-	-0.530444	0	0	0	-	-0.307968	1.04102	0	0	-	-0.0710329	0	0	0	-	-0.351519	0	0	0	-	-0.129043	0	0	0	-	-0.280486	0	0	0	-	-0.0580105	0	0
YOR258W|HNT3	YOR258W	chrXV:811670-812324	+	654	0.796178	13.1956	0.496834	0	0	0	-	0.202274	0.978839	0	0	-	0.276548	0	0	0	-	-0.0311341	0.0957824	0	0	-	-0.29456	0	0	0	-	-0.220286	0.58405	0	0	-	-0.527968	3.85107	0	0	-	0.0742737	0.146257	0	0	-	-0.233409	1.34135	0
YOR259C|RPT4|CRL13|PCS1|SUG2	YOR259C	chrXV:812394-813708	-	1314	0.892189	13.5898	0.0475166	0	0	0	-	-0.0109403	0	0	0	-	0.0141336	0	0	0	-	-0.064419	0.227361	0	0	-	-0.0584569	0	0	0	-	-0.033383	0	0	0	-	-0.111936	0.476952	0	0	-	0.0250739	0	0	0	-	-0.0534786	0.245351	0
YOR260W|GCD1|TRA3	YOR260W	chrXV:813983-815720	+	1737	0.68268	6.52179	-0.342385	0	0	0	-	-0.215508	0.944493	0	0	-	-0.41226	0	0	0	-	-0.68268	5.23308	0	0	-	0.126878	0	0	0	-	-0.0698742	0.185531	0	0	-	-0.340295	1.97492	0	0	-	-0.196752	0.628578	0	0	-	-0.467172	3.50306	0
YOR261C|RPN8	YOR261C	chrXV:815914-816931	-	1017	1.18766	13.178	-0.0850231	0	0	0	-	0.0975468	0	0	0	-	-0.211854	0	0	0	-	-0.145072	0	0	0	-	0.18257	0	0	0	-	-0.126831	0	0	0	-	-0.0600486	0	0	0	-	-0.309401	0	0	0	-	-0.242618	0	0
YOR262W|14298	YOR262W	chrXV:817291-818335	+	1044	1.14983	56.4054	0.0920803	0.40646	0	0	-	-0.350166	3.82952	0	0	-	-0.35764	4.20726	0	0	-	0.750855	10.1091	0	0	-	-0.442246	0	0	0	-	-0.44972	4.0526	0	0	-	0.658775	8.11054	0	0	-	-0.00747407	0.00241828	0	0	-	1.10102	26.5236	0
YOR266W|PNT1	YOR266W	chrXV:821022-822294	+	1272	0.865958	15.4953	0.454794	0	0	0	-	0.409659	0	0	0	-	0.591515	0	0	0	-	0.172671	0.572684	0	0	-	-0.0451353	0	0	0	-	0.136722	0	0	0	-	-0.282122	1.25575	0	0	-	0.181857	0	0	0	-	-0.236987	1.14616	0
YOR267C|HRK1	YOR267C	chrXV:822587-824867	-	2280	1.38663	42.6372	-0.537604	0	0	0	-	0.0133717	0.0418463	0	0	-	-0.0466553	0	0	0	-	0.148751	0.542873	0	0	-	0.550976	0	0	0	-	0.490949	2.9931	0	0	-	0.686355	6.93958	0	0	-	-0.060027	0.122545	0	0	-	0.135379	0.700345	0
YOR268C|14310	YOR268C	chrXV:825533-825932	-	399	1.02273	25.8989	0.444487	0	0	0	-	-0.245603	1.55606	0	0	-	-0.116853	0	0	0	-	-0.0609639	0.234292	0	0	-	-0.69009	0	0	0	-	-0.56134	3.57732	0	0	-	-0.505451	4.09079	0	0	-	0.12875	0.427288	0	0	-	0.184639	1.14889	0
YOR269W|PAC1	YOR269W	chrXV:826384-827869	+	1485	0.786011	11.1313	0.552001	0	0	0	-	0.119831	0	0	0	-	0.566978	0	0	0	-	0.128294	0.376071	0	0	-	-0.43217	0	0	0	-	0.0149774	0	0	0	-	-0.423706	0	0	0	-	0.447147	0	0	0	-	0.00846358	0	0
YOR270C|VPH1	YOR270C	chrXV:828051-830574	-	2523	0.977923	6.73723	-0.187768	0	0	0	-	-0.0724573	0	0	0	-	-0.176945	0	0	0	-	-0.977923	0	0	0	-	0.115311	0	0	0	-	0.0108231	0	0	0	-	-0.790155	0	0	0	-	-0.104488	0	0	0	-	-0.905466	0	0
YOR271C|FSF1	YOR271C	chrXV:831058-832042	-	984	0.655688	7.68127	-0.308286	0	0	0	-	-0.646582	0	0	0	-	-0.339276	0	0	0	-	-0.549081	3.38913	0	0	-	-0.338296	0	0	0	-	-0.0309904	0	0	0	-	-0.240795	1.18622	0	0	-	0.307306	0	0	0	-	0.0975013	0.449721	0
YOR272W|YTM1	YOR272W	chrXV:832812-834195	+	1383	1.50133	19.1221	0.212685	0	0	0	-	0.226546	0	0	0	-	0.555049	0	0	0	-	0.0140559	0	0	0	-	0.0138613	0	0	0	-	0.342364	0	0	0	-	-0.198629	0	0	0	-	0.328503	0	0	0	-	-0.21249	0	0
YOR273C|TPO4	YOR273C	chrXV:834451-836431	-	1980	1.72502	70.845	0.502326	0	0	0	-	0.288688	2.08316	0	0	-	1.14673	0	0	0	-	1.00212	13.8742	0	0	-	-0.213638	0	0	0	-	0.644406	4.18083	0	0	-	0.499791	3.69528	0	0	-	0.858044	7.68209	0	0	-	0.713429	7.79028	0
YOR274W|MOD5	YOR274W	chrXV:837673-838960	+	1287	0.50609	13.2321	-0.280793	2.60441	0	0	-	-0.152942	1.24284	0	0	-	-0.0431581	0.299609	0	0	-	-0.161173	1.04269	0	0	-	0.12785	0.689147	0	0	-	0.237634	1.64752	0	0	-	0.119619	0.921383	0	0	-	0.109784	0.554416	0	0	-	-0.00823061	0.0487014	0
YOR275C|RIM20	YOR275C	chrXV:839083-841069	-	1986	1.46646	36.9943	-0.565928	0	0	0	-	-0.557288	3.61409	0	0	-	-0.605826	0	0	0	-	-0.177528	0.542873	0	0	-	0.00864063	0	0	0	-	-0.0398974	0.0791592	0	0	-	0.388401	2.01958	0	0	-	-0.048538	0.095966	0	0	-	0.37976	2.208	0
YOR276W|CAF20|CAF2|CAP20	YOR276W	chrXV:841332-841818	+	486	1.67274	37.0876	-0.818312	0	0	0	-	-1.06122	0	0	0	-	-0.489213	0	0	0	-	-0.270654	0.790953	0	0	-	-0.242907	0	0	0	-	0.329099	0	0	0	-	0.547658	3.02693	0	0	-	0.572006	0	0	0	-	0.790565	6.3257	0
snR31|SNR31	14332	chrXV:841957-842182	-	225	0.910735	14.8838	-0.197338	0	0	0	-	-0.557342	0	0	0	-	-0.579072	0	0	0	-	-0.256639	0	0	0	-	-0.360004	0	0	0	-	-0.381734	0	0	0	-	-0.0593011	0	0	0	-	-0.0217302	0	0	0	-	0.300703	0	0
YOR278W|HEM4|SLU2	YOR278W	chrXV:842816-843644	+	828	0.65705	7.96996	0.0902737	0	0	0	-	-0.216098	0	0	0	-	0.158293	0	0	0	-	-0.139742	0.441324	0	0	-	-0.306372	0	0	0	-	0.0680197	0	0	0	-	-0.230016	1.01883	0	0	-	0.374391	0	0	0	-	0.0763557	0.317538	0
YOR279C|RFM1	YOR279C	chrXV:843697-844630	-	933	0.59218	7.16013	0.504687	0	0	0	-	0.279861	0	0	0	-	0.457598	0	0	0	-	0.0123052	0.0453539	0	0	-	-0.224827	0	0	0	-	-0.0470892	0	0	0	-	-0.492382	3.05223	0	0	-	0.177737	0	0	0	-	-0.267555	1.42386	0
YOR280C|FSH3	YOR280C	chrXV:844991-845792	-	801	1.06134	33.1751	0.20664	1.1405	0	0	-	0.018234	0.0695734	0	0	-	-0.254353	1.93716	0	0	-	-0.253623	1.47321	0	0	-	-0.188406	0	0	0	-	-0.460994	3.18365	0	0	-	-0.460263	4.37414	0	0	-	-0.272587	1.39675	0	0	-	-0.271857	2.22981	0
YOR284W|HUA2	YOR284W	chrXV:848477-849209	+	732	0.678182	9.74738	-0.159086	0	0	0	-	-0.00821711	0.0418463	0	0	-	0.349433	0	0	0	-	0.200985	0.773559	0	0	-	0.150869	0	0	0	-	0.508519	2.74521	0	0	-	0.360072	2.20236	0	0	-	0.35765	1.47332	0	0	-	0.209203	1.15022	0
YOR285W|RDL1	YOR285W	chrXV:849634-850054	+	420	1.26636	18.1505	0.571154	0	0	0	-	0.0332774	0	0	0	-	0.38145	0	0	0	-	-0.154218	0.523786	0	0	-	-0.537876	0	0	0	-	-0.189704	0	0	0	-	-0.725372	5.37457	0	0	-	0.348172	0	0	0	-	-0.187495	0.92288	0
YOR287C|RRP36	YOR287C	chrXV:850936-851839	-	903	0.792049	21.014	-0.0663119	0.283637	0	0	-	0.383708	3.66438	0	0	-	0.137779	0.962274	0	0	-	0.427331	3.58324	0	0	-	0.450019	0	0	0	-	0.204091	0.91791	0	0	-	0.493643	5.16726	0	0	-	-0.245928	1.28436	0	0	-	0.0436237	0.245351	0
YOR289W|14358	YOR289W	chrXV:853356-854112	+	756	0.832439	14.2813	-0.145899	0	0	0	-	0.157289	0.639597	0	0	-	-0.461954	0	0	0	-	0.180764	0.670247	0	0	-	0.303188	0	0	0	-	-0.316054	1.39178	0	0	-	0.326663	1.86606	0	0	-	-0.619242	3.98138	0	0	-	0.0234751	0.102892	0
tA(UGC)O|14360	14360	chrXV:854186-854259	-	73	1.98334	87.4326	0.704207	0	0	0	-	0.952412	14.2938	0	0	-	0.641675	0	0	0	-	0.668053	6.25759	0	0	-	0.248205	0	0	0	-	-0.0625319	0.165496	0	0	-	-0.0361547	0.152881	0	0	-	-0.310736	1.28409	0	0	-	-0.284359	1.67713	0
YOR291W|YPK9	YOR291W	chrXV:861174-865593	+	4419	1.20356	26.0943	-0.467493	0	0	0	-	0.19603	0.801174	0	0	-	-0.185	0	0	0	-	-0.376602	1.90363	0	0	-	0.663523	0	0	0	-	0.282492	1.04719	0	0	-	0.0908904	0.388364	0	0	-	-0.381031	1.49857	0	0	-	-0.572633	4.78672	0
YOR292C|14367	YOR292C	chrXV:865652-866582	-	930	1.03623	23.9173	-0.0326776	0	0	0	-	0.413393	3.15822	0	0	-	0.281141	0	0	0	-	0.863871	8.92199	0	0	-	0.446071	0	0	0	-	0.313818	1.39902	0	0	-	0.896549	10.0098	0	0	-	-0.132252	0.393521	0	0	-	0.450478	3.12318	0
YOR293W|RPS10A	YOR293W	chrXV:867097-867852	+	318	0.963776	6.75828	-0.21119	0	0	0	-	-0.806948	0	0	0	-	-0.613082	0	0	0	-	-0.565679	0	0	0	-	-0.595758	0	0	0	-	-0.401892	0	0	0	-	-0.354489	0	0	0	-	0.193866	0	0	0	-	0.24127	0	0
YOR293C-A|14372	YOR293C-A	chrXV:867997-868147	-	150	1.10673	40.0288	-0.453715	4.72752	0	0	-	-0.132028	0.785903	0	0	-	-0.174058	1.33021	0	0	-	-0.768162	15.4743	0	0	-	0.321687	2.38884	0	0	-	0.279657	1.85418	0	0	-	-0.314447	3.34675	0	0	-	-0.0420297	0.11337	0	0	-	-0.636134	12.1369	0
YOR295W|UAF30	YOR295W	chrXV:869207-869894	+	687	0.679372	8.30528	0.0445992	0	0	0	-	0.679372	6.52615	0	0	-	0.365542	0	0	0	-	0.496622	3.31654	0	0	-	0.634773	0	0	0	-	0.320943	1.39017	0	0	-	0.452023	3.22005	0	0	-	-0.31383	1.28225	0	0	-	-0.18275	0.945512	0
YOR296W|14378	YOR296W	chrXV:870201-874071	+	3870	1.63517	85.7855	0.188953	0.897189	0	0	-	-0.145015	0.726163	0	0	-	0.381908	2.89774	0	0	-	-0.493142	4.48738	0	0	-	-0.333968	0	0	0	-	0.192955	0.582178	0	0	-	-0.682095	8.34962	0	0	-	0.526923	3.47557	0	0	-	-0.348127	3.15086	0
YOR297C|TIM18	YOR297C	chrXV:874742-875321	-	579	1.25614	50.4924	-0.362213	2.33681	0	0	-	-0.310905	2.28667	0	0	-	-0.458637	4.55748	0	0	-	-0.0191911	0.069672	0	0	-	0.0513074	0	0	0	-	-0.0964243	0.317016	0	0	-	0.343022	2.42767	0	0	-	-0.147732	0.576487	0	0	-	0.291714	2.16834	0
YOR298W|MUM3	YOR298W	chrXV:875598-877038	+	1440	1.57793	357.782	-0.207198	3.74571	0	0	-	-0.0278942	0.292738	0	0	-	0.245087	5.70861	0	0	-	0.216312	3.58751	0	0	-	0.179304	2.50871	0	0	-	0.452285	14.2392	0	0	-	0.42351	14.139	0	0	-	0.272981	4.575	0	0	-	0.244206	5.51563	0
YOR299W|BUD7	YOR299W	chrXV:878434-880675	+	2241	1.35128	42.5221	0.327061	0	0	0	-	-0.462666	3.65108	0	0	-	-0.1469	0	0	0	-	0.323664	1.42795	0	0	-	-0.789727	0	0	0	-	-0.473961	2.38163	0	0	-	-0.00339668	0.0086127	0	0	-	0.315766	1.36708	0	0	-	0.78633	8.73426	0
YOR301W|RAX1	YOR301W	chrXV:880964-882272	+	1308	0.715362	11.5106	0.290764	1.73984	0	0	-	0.0383083	0.148105	0	0	-	0.653457	7.55744	0	0	-	0.225008	1.07034	0	0	-	-0.252456	0	0	0	-	0.362693	1.70153	0	0	-	-0.0657558	0.294169	0	0	-	0.615149	4.34974	0	0	-	0.1867	1.15169	0
YOR303W|CPA1	YOR303W	chrXV:882898-884134	+	1236	1.19535	27.261	0.139331	0	0	0	-	0.193717	0	0	0	-	0.44902	0	0	0	-	0.194507	0.735832	0	0	-	0.0543867	0	0	0	-	0.309689	0	0	0	-	0.0551767	0.249449	0	0	-	0.255303	0	0	0	-	0.000790077	0.0058027	0
YOR306C|MCH5	YOR306C	chrXV:889866-891432	-	1566	0.69704	78.1697	-0.151784	2.56287	0	0	-	0.0450014	0.536675	0	0	-	-0.172232	4.05264	0	0	-	-0.193277	3.91872	0	0	-	0.196785	3.35339	0	0	-	-0.0204488	0.150151	0	0	-	-0.0414931	0.526501	0	0	-	-0.217234	3.90017	0	0	-	-0.238278	6.92744	0
YOR307C|SLY41	YOR307C	chrXV:892730-894092	-	1362	1.37066	28.6087	-0.635461	0	0	0	-	-0.252979	0	0	0	-	0.162804	0	0	0	-	-0.57486	3.35371	0	0	-	0.382483	0	0	0	-	0.798266	0	0	0	-	0.0606007	0.260047	0	0	-	0.415783	0	0	0	-	-0.321882	1.81884	0
YOR308C|SNU66	YOR308C	chrXV:894623-896387	-	1764	1.27777	14.5118	-0.220827	0	0	0	-	-0.464383	0	0	0	-	-0.659961	0	0	0	-	0.172269	0	0	0	-	-0.243556	0	0	0	-	-0.439134	0	0	0	-	0.393096	0	0	0	-	-0.195579	0	0	0	-	0.636652	0	0
YOR310C|NOP58|NOP5	YOR310C	chrXV:896824-898360	-	1536	1.55317	146.575	-0.337427	4.51864	0	0	-	-0.552125	14.0982	0	0	-	-0.802592	32.4627	0	0	-	-0.694189	22.0556	0	0	-	-0.214698	1.9267	0	0	-	-0.465165	7.76346	0	0	-	-0.356762	6.27573	0	0	-	-0.250467	2.36358	0	0	-	-0.142064	1.61071	0
YOR311C|DGK1|HSD1	YOR311C	chrXV:899055-899928	-	873	0.710127	10.753	-0.173715	0	0	0	-	0.273122	1.68429	0	0	-	0.157247	0	0	0	-	0.435915	2.71375	0	0	-	0.446837	0	0	0	-	0.330963	1.54291	0	0	-	0.60963	5.53442	0	0	-	-0.115874	0.343023	0	0	-	0.162793	0.861982	0
YOR313C|SPS4	YOR313C	chrXV:901857-902874	-	1017	2.20689	39.3389	-0.0768985	0	0	0	-	-0.081793	0	0	0	-	-0.237614	0	0	0	-	0.608555	0	0	0	-	-0.00489449	0	0	0	-	-0.160715	0	0	0	-	0.685454	0	0	0	-	-0.155821	0	0	0	-	0.690348	0	0
YOR315W|SFG1	YOR315W	chrXV:904759-905800	+	1041	1.24855	13.3885	0.688839	0	0	0	-	-0.0945483	0	0	0	-	0.70166	0	0	0	-	1.154	0	0	0	-	-0.783387	0	0	0	-	0.0128219	0	0	0	-	0.465158	0	0	0	-	0.796209	0	0	0	-	1.24855	0	0
YOR317W|FAA1	YOR317W	chrXV:909342-911445	+	2103	1.12993	114.63	-0.247349	3.94009	0	0	-	-0.132029	1.69424	0	0	-	0.0154222	0.148732	0	0	-	-1.11451	104.653	0	0	-	0.11532	0.859184	0	0	-	0.262771	3.43422	0	0	-	-0.86716	63.5743	0	0	-	0.147451	1.31375	0	0	-	-0.98248	88.9091	0
YOR319W|HSH49	YOR319W	chrXV:912821-913463	+	642	0.798483	14.2898	-0.401015	0	0	0	-	-0.372995	2.6723	0	0	-	0.0896047	0	0	0	-	-0.303509	1.49027	0	0	-	0.0280199	0	0	0	-	0.49062	2.76905	0	0	-	0.0975061	0.462908	0	0	-	0.4626	2.48721	0	0	-	0.0694862	0.356397	0
YOR320C|GNT1	YOR320C	chrXV:913618-915094	-	1476	0.686526	27.0157	-0.442534	6.22191	0	0	-	-0.391228	5.73526	0	0	-	-0.132697	1.14487	0	0	-	-0.608217	12.7997	0	0	-	0.0513064	0.308745	0	0	-	0.309837	2.76487	0	0	-	-0.165682	1.57619	0	0	-	0.258531	2.01256	0	0	-	-0.216989	2.61589	0
YOR321W|PMT3	YOR321W	chrXV:916029-918291	+	2262	0.672847	17.6782	-0.0181307	0.0585804	0	0	-	-0.0305681	0.119665	0	0	-	0.0411208	0.215125	0	0	-	-0.434362	3.5474	0	0	-	-0.0124374	0	0	0	-	0.0592515	0.185531	0	0	-	-0.416231	3.70239	0	0	-	0.0716889	0.19637	0	0	-	-0.403794	3.9166	0
YOR322C|LDB19|ART1	YOR322C	chrXV:918605-921062	-	2457	0.920771	25.5826	0.379805	3.19589	0	0	-	0.336902	3.28915	0	0	-	0.146292	1.09799	0	0	-	-0.283821	2.23282	0	0	-	-0.0429032	0	0	0	-	-0.233513	1.14256	0	0	-	-0.663626	10.3017	0	0	-	-0.19061	0.900336	0	0	-	-0.620723	10.1956	0
YOR323C|PRO2	YOR323C	chrXV:921534-922905	-	1371	0.748385	8.80834	0.401277	0	0	0	-	-0.0104251	0	0	0	-	0.047504	0	0	0	-	0.186602	0.605765	0	0	-	-0.411702	0	0	0	-	-0.353773	0	0	0	-	-0.214675	0.850779	0	0	-	0.057929	0	0	0	-	0.197027	0.915154	0
YOR324C|FRT1|HPH1	YOR324C	chrXV:923231-925040	-	1809	0.937645	8.36582	0.579214	0	0	0	-	-0.348903	0	0	0	-	0.588743	0	0	0	-	0.0360155	0	0	0	-	-0.928117	0	0	0	-	0.00952859	0	0	0	-	-0.543199	0	0	0	-	0.937645	0	0	0	-	0.384918	0	0
YOR326W|MYO2|CDC66	YOR326W	chrXV:925720-930445	+	4725	1.02148	9.22149	-0.335161	0	0	0	-	-0.46655	0	0	0	-	0.554933	0	0	0	-	-0.261993	0.88866	0	0	-	-0.131389	0	0	0	-	0.890095	0	0	0	-	0.0731686	0	0	0	-	1.02148	0	0	0	-	0.204557	0	0
YOR327C|SNC2	YOR327C	chrXV:930733-931081	-	348	0.97837	17.7398	-0.807949	0	0	0	-	-0.59295	4.45907	0	0	-	-0.425053	0	0	0	-	-0.599639	3.9732	0	0	-	0.214999	0	0	0	-	0.382896	1.7035	0	0	-	0.20831	1.03282	0	0	-	0.167898	0.500263	0	0	-	-0.0066891	0.0307216	0
YOR328W|PDR10	YOR328W	chrXV:931802-936497	+	4695	0.5893	11.9409	0.0959213	0.366448	0	0	-	-0.0914546	0.501386	0	0	-	0.225433	1.5682	0	0	-	0.0656178	0.278495	0	0	-	-0.187376	0	0	0	-	0.129512	0.409838	0	0	-	-0.0303035	0.153663	0	0	-	0.316888	1.70543	0	0	-	0.157072	1.05183	0
YOR329C|SCD5|FTB1	YOR329C	chrXV:936730-939349	-	2619	1.01978	24.9007	-0.0475178	0	0	0	-	-0.505186	4.32509	0	0	-	0.083233	0	0	0	-	-0.267861	1.20492	0	0	-	-0.457668	0	0	0	-	0.130751	0.336298	0	0	-	-0.220343	1.156	0	0	-	0.588419	3.73922	0	0	-	0.237325	1.49314	0
YOR330C|MIP1	YOR330C	chrXV:939620-943385	-	3765	1.01189	21.6578	-0.715977	0	0	0	-	-0.349586	2.31173	0	0	-	-0.0305198	0	0	0	-	-0.381355	2.16514	0	0	-	0.366391	0	0	0	-	0.685457	5.34892	0	0	-	0.334622	2.24196	0	0	-	0.319066	1.33736	0	0	-	-0.0317691	0.15973	0
YOR332W|VMA4	YOR332W	chrXV:943655-944357	+	702	0.757182	7.82247	0.168365	0	0	0	-	-0.310842	0	0	0	-	0.104164	0	0	0	-	0.44634	0	0	0	-	-0.479207	0	0	0	-	-0.064201	0	0	0	-	0.277975	0	0	0	-	0.415006	0	0	0	-	0.757182	0	0
YOR334W|MRS2	YOR334W	chrXV:944595-946008	+	1413	1.13344	25.3326	-0.0415606	0	0	0	-	-0.363954	2.31173	0	0	-	0.0123165	0	0	0	-	0.0982624	0.335221	0	0	-	-0.322394	0	0	0	-	0.0538771	0.11774	0	0	-	0.139823	0.584079	0	0	-	0.376271	1.62561	0	0	-	0.462217	3.38877	0
YOR336W|KRE5	YOR336W	chrXV:949772-953870	+	4098	0.781267	14.9327	-0.329023	2.05135	0	0	-	-0.14164	0.684564	0	0	-	-0.112333	0.597174	0	0	-	-0.621049	6.6342	0	0	-	0.187383	0	0	0	-	0.21669	0.810312	0	0	-	-0.292026	2.1548	0	0	-	0.0293075	0.0580094	0	0	-	-0.479409	5.14373	0
YOR341W|RPA190|RRN1	YOR341W	chrXV:960986-965981	+	4995	0.930854	6.37211	0.930854	0	0	0	-	0.732002	0	0	0	-	0.171682	0	0	0	-	0.580606	3.31389	0	0	-	-0.198852	0	0	0	-	-0.759171	0	0	0	-	-0.350248	1.50801	0	0	-	-0.56032	0	0	0	-	-0.151396	0	0
YOR346W|REV1	YOR346W	chrXV:981827-984785	+	2958	1.55379	182.74	0.747748	30.0249	0	0	-	1.10852	73.6493	0	0	-	0.811646	38.5924	0	0	-	0.528892	14.9533	0	0	-	0.360773	4.79111	0	0	-	0.0638986	0.320681	0	0	-	-0.218856	2.93038	0	0	-	-0.296874	3.23166	0	0	-	-0.579628	18.053	0
YOR347C|PYK2	YOR347C	chrXV:984941-986462	-	1521	0.703136	6.47002	-0.344901	0	0	0	-	0.28301	0	0	0	-	-0.331146	0	0	0	-	-0.0791357	0	0	0	-	0.627911	0	0	0	-	0.0137549	0	0	0	-	0.265765	0	0	0	-	-0.614156	0	0	0	-	-0.362146	0	0
YOR348C|PUT4	YOR348C	chrXV:986898-988782	-	1884	1.2508	24.7481	-0.648883	0	0	0	-	-0.522732	3.53106	0	0	-	0.145999	0	0	0	-	-0.955564	10.1091	0	0	-	0.126151	0	0	0	-	0.794882	5.0711	0	0	-	-0.306681	1.74031	0	0	-	0.66873	3.54364	0	0	-	-0.432832	3.18259	0
YOR349W|CIN1	YOR349W	chrXV:989788-992833	+	3045	0.970776	78.8806	0.128223	1.34344	0	0	-	0.567946	20.3785	0	0	-	-0.347957	9.56785	0	0	-	-0.203808	2.82749	0	0	-	0.439723	8.7732	0	0	-	-0.47618	12.5274	0	0	-	-0.332031	7.12436	0	0	-	-0.915903	55.2051	0	0	-	-0.771754	37.5219	0
YOR350C|MNE1	YOR350C	chrXV:992863-994855	-	1992	1.05614	17.6072	-0.728341	0	0	0	-	0.118957	0	0	0	-	-0.496343	0	0	0	-	-0.0208576	0.0545024	0	0	-	0.847298	0	0	0	-	0.231998	0	0	0	-	0.707484	5.17006	0	0	-	-0.6153	0	0	0	-	-0.139815	0.558263	0
YOR351C|MEK1|MRE4	YOR351C	chrXV:995017-996511	-	1494	0.589665	20.0427	0.0781936	0.343078	0	0	-	0.0300575	0.138995	0	0	-	-0.222028	1.89843	0	0	-	-0.0129435	0.0582542	0	0	-	-0.0481361	0.226102	0	0	-	-0.300222	2.02571	0	0	-	-0.091137	0.533681	0	0	-	-0.252086	1.49857	0	0	-	-0.043001	0.274283	0
YOR354C|MSC6	YOR354C	chrXV:1001146-1003225	-	2079	1.43845	27.3576	-0.793688	0	0	0	-	-1.03302	0	0	0	-	-0.719427	0	0	0	-	-0.630624	3.14155	0	0	-	-0.239327	0	0	0	-	0.0742612	0	0	0	-	0.163064	0.589805	0	0	-	0.313589	0	0	0	-	0.402391	0	0
YOR356W|14533	YOR356W	chrXV:1007220-1009116	+	1896	1.14175	20.5	0.0178297	0	0	0	-	0.262702	1.35986	0	0	-	-0.140381	0	0	0	-	1.00137	9.82128	0	0	-	0.244872	0	0	0	-	-0.15821	0.41352	0	0	-	0.983538	9.86888	0	0	-	-0.403083	1.73291	0	0	-	0.738666	6.20438	0
YOR357C|SNX3|GRD19	YOR357C	chrXV:1009223-1009712	-	489	0.975323	18.5199	0.40838	0	0	0	-	0.408749	2.48516	0	0	-	-0.289696	0	0	0	-	-0.420873	2.4667	0	0	-	0.000368632	0	0	0	-	-0.698076	4.41467	0	0	-	-0.829253	8.34962	0	0	-	-0.698445	4.48646	0	0	-	-0.829621	9.2887	0
YOR358W|HAP5	YOR358W	chrXV:1010160-1010889	+	729	1.37183	16.3291	-0.677207	0	0	0	-	-0.925346	0	0	0	-	-1.01401	0	0	0	-	-0.605	0	0	0	-	-0.248139	0	0	0	-	-0.336799	0	0	0	-	0.0722065	0	0	0	-	-0.0886601	0	0	0	-	0.320345	0	0
YOR359W|VTS1	YOR359W	chrXV:1011188-1012760	+	1572	0.551184	3.7072	-0.00030705	0	0	0	-	0.0986094	0	0	0	-	0.00543216	0	0	0	-	0.509821	0	0	0	-	0.0989164	0	0	0	-	0.00573921	0	0	0	-	0.510128	0	0	0	-	-0.0931772	0	0	0	-	0.411211	0	0
YOR361C|PRT1|CDC63|DNA26	YOR361C	chrXV:1015360-1017652	-	2292	1.19402	19.9645	-0.79215	0	0	0	-	-0.289882	1.56165	0	0	-	0.40187	0	0	0	-	0.106366	0.354492	0	0	-	0.502268	0	0	0	-	1.19402	14.2392	0	0	-	0.898517	10.0544	0	0	-	0.691752	3.92867	0	0	-	0.396249	2.55055	0
YOR362C|PRE10	YOR362C	chrXV:1017879-1018746	-	867	0.995038	16.0597	-0.421806	0	0	0	-	0.330398	0	0	0	-	-0.0284995	0	0	0	-	0.210301	0	0	0	-	0.752203	0	0	0	-	0.393306	0	0	0	-	0.632107	0	0	0	-	-0.358897	0	0	0	-	-0.120097	0	0
YOR363C|PIP2|OAF2	YOR363C	chrXV:1020221-1023212	-	2991	1.05803	17.4216	-0.113306	0	0	0	-	0.0950043	0	0	0	-	0.21618	0	0	0	-	-0.32555	1.39907	0	0	-	0.20831	0	0	0	-	0.329486	0	0	0	-	-0.212244	1.01059	0	0	-	0.121176	0	0	0	-	-0.420554	2.73919	0
YOR365C|14551	YOR365C	chrXV:1023460-1025572	-	2112	0.97178	117.843	0.0659894	0.621874	0	0	-	0.0922638	1.20974	0	0	-	-0.125344	1.93716	0	0	-	0.118979	1.33156	0	0	-	0.0262744	0.226102	0	0	-	-0.191333	2.50067	0	0	-	0.05299	0.57857	0	0	-	-0.217607	3.18443	0	0	-	0.0267157	0.295689	0
YOR367W|SCP1	YOR367W	chrXV:1026006-1026609	+	603	1.09253	11.592	0.133356	0	0	0	-	-0.0910993	0	0	0	-	-0.471258	0	0	0	-	-0.100383	0	0	0	-	-0.224456	0	0	0	-	-0.604614	0	0	0	-	-0.233739	0	0	0	-	-0.380158	0	0	0	-	-0.00928334	0	0
YOR368W|RAD17	YOR368W	chrXV:1026842-1028048	+	1206	1.84733	156.443	-0.455061	8.6217	0	0	-	-0.670477	23.4656	0	0	-	-0.321941	5.30077	0	0	-	0.709054	14.1482	0	0	-	-0.215415	2.14232	0	0	-	0.13312	0.812136	0	0	-	1.16412	43.4215	0	0	-	0.348536	4.60879	0	0	-	1.37953	69.1422	0
YOR370C|MRS6|MSI4	YOR370C	chrXV:1029182-1030994	-	1812	0.724605	3.16884	0.0772009	0	0	0	-	0.451242	0	0	0	-	-0.273363	0	0	0	-	-0.044974	0.114742	0	0	-	0.374041	0	0	0	-	-0.350564	0	0	0	-	-0.122175	0	0	0	-	-0.724605	0	0	0	-	-0.496216	0	0
YOR371C|GPB1|KRH2	YOR371C	chrXV:1031488-1034182	-	2694	1.30378	41.7845	-0.279853	1.94999	0	0	-	-0.340747	3.12699	0	0	-	-0.269392	2.111	0	0	-	0.566725	4.96095	0	0	-	-0.060894	0	0	0	-	0.0104615	0.0525658	0	0	-	0.846578	12.1315	0	0	-	0.0713556	0.231707	0	0	-	0.907472	15.4488	0
YOR372C|NDD1	YOR372C	chrXV:1034806-1036471	-	1665	0.841357	11.542	-0.69897	0	0	0	-	-0.562585	0	0	0	-	-0.0224927	0	0	0	-	-0.379459	1.36293	0	0	-	0.136384	0	0	0	-	0.676477	0	0	0	-	0.31951	0	0	0	-	0.540093	0	0	0	-	0.183126	0	0
YOR373W|NUD1	YOR373W	chrXV:1036833-1039389	+	2556	1.12999	26.7706	1.12999	20.2734	0	0	-	0.883527	14.8067	0	0	-	0.363407	3.30862	0	0	-	0.519872	4.76572	0	0	-	-0.246465	0	0	0	-	-0.766585	6.69188	0	0	-	-0.61012	5.60175	0	0	-	-0.52012	3.4743	0	0	-	-0.363654	2.82405	0
YOR374W|ALD4|ALD7|ALDH2	YOR374W	chrXV:1039839-1041399	+	1560	0.359604	3.49591	-0.349879	0	0	0	-	-0.350182	0	0	0	-	-0.104332	0	0	0	-	-0.299603	1.19964	0	0	-	-0.000303089	0	0	0	-	0.245547	0	0	0	-	0.0502767	0.216825	0	0	-	0.24585	0	0	0	-	0.0505798	0.229891	0
YOR375C|GDH1|DHE4|GDH-A|GDHA|URE1	YOR375C	chrXV:1041677-1043042	-	1365	0.922219	17.3661	-0.435893	0	0	0	-	0.0518696	0.192286	0	0	-	0.180352	0	0	0	-	0.367775	1.68605	0	0	-	0.487762	0	0	0	-	0.616244	3.87109	0	0	-	0.803668	7.97839	0	0	-	0.128482	0.343023	0	0	-	0.315905	1.81054	0
YOR376W-A|14576	YOR376W-A	chrXV:1045195-1045351	+	156	1.13858	17.1088	-0.821273	0	0	0	-	-0.448617	0	0	0	-	-0.886334	0	0	0	-	-0.452813	0	0	0	-	0.372656	0	0	0	-	-0.0650606	0	0	0	-	0.36846	0	0	0	-	-0.437717	0	0	0	-	-0.0041963	0	0
YOR377W|ATF1	YOR377W	chrXV:1046225-1047803	+	1578	1.31876	32.3586	-0.0822375	0.257998	0	0	-	-0.115703	0.528491	0	0	-	-0.542292	5.48618	0	0	-	-1.31876	31.696	0	0	-	-0.0334653	0	0	0	-	-0.460054	2.65759	0	0	-	-1.23652	27.6804	0	0	-	-0.426589	2.40689	0	0	-	-1.20305	30.1213	0
YOR378W|14580	YOR378W	chrXV:1049510-1051058	+	1548	0.961411	128.334	-0.228461	4.36841	0	0	-	0.0524701	0.547379	0	0	-	-0.0384126	0.485675	0	0	-	-0.305399	7.89307	0	0	-	0.280931	5.62801	0	0	-	0.190049	2.58163	0	0	-	-0.0769383	1.01883	0	0	-	-0.0908828	0.783299	0	0	-	-0.35787	12.1369	0
YOR380W|RDR1	YOR380W	chrXV:1051289-1052930	+	1641	1.5665	36.9535	-0.185324	0	0	0	-	-0.536943	0	0	0	-	-0.919864	0	0	0	-	-1.36806	17.8336	0	0	-	-0.35162	0	0	0	-	-0.734541	0	0	0	-	-1.18273	13.8708	0	0	-	-0.382921	0	0	0	-	-0.831115	0	0
YOR381W|FRE3	YOR381W	chrXV:1055544-1057680	+	2136	2.04976	193.041	0.188876	1.22419	0	0	-	-0.358145	4.20038	0	0	-	0.222371	1.776	0	0	-	-1.09457	39.8388	0	0	-	-0.54702	6.44549	0	0	-	0.0334957	0.10868	0	0	-	-1.28344	50.7793	0	0	-	0.580516	6.80598	0	0	-	-0.736422	21.6234	0
YOR384W|FRE5	YOR384W	chrXV:1061563-1063648	+	2085	0.939316	193.636	0.231073	7.54368	0	0	-	0.406708	27.8033	0	0	-	0.310512	15.9284	0	0	-	0.141209	3.16312	0	0	-	0.175635	3.47466	0	0	-	0.0794394	0.910496	0	0	-	-0.0898642	1.74007	0	0	-	-0.0961955	1.29985	0	0	-	-0.265499	11.3458	0
YOR386W|PHR1	YOR386W	chrXV:1066838-1068536	+	1698	0.952124	11.7476	0.0151517	0	0	0	-	0.654623	0	0	0	-	0.447321	0	0	0	-	0.446962	0	0	0	-	0.639471	0	0	0	-	0.432169	0	0	0	-	0.431811	0	0	0	-	-0.207302	0	0	0	-	-0.207661	0	0
YOR387C|14600	YOR387C	chrXV:1069620-1070241	-	621	1.32333	61.8406	0.830151	14.3733	0	0	-	0.579931	8.03786	0	0	-	0.562639	8.05792	0	0	-	0.286585	2.05904	0	0	-	-0.25022	0	0	0	-	-0.267512	1.28314	0	0	-	-0.543566	5.97017	0	0	-	-0.0172916	0.0257263	0	0	-	-0.293346	2.55004	0
YOR389W|14604	YOR389W	chrXV:1074212-1076087	+	1875	2.32077	107.208	0.458285	0	0	0	-	0.756329	7.22402	0	0	-	-0.349194	0	0	0	-	-0.802119	10.1091	0	0	-	0.298043	0	0	0	-	-0.807479	6.62471	0	0	-	-1.2604	22.9666	0	0	-	-1.10552	13.0518	0	0	-	-1.55845	36.5383	0
YBL106C|SRO77|SNI2|SOP2	YBL106C	chrII:10846-13879	-	3033	1.17496	166.071	0.211875	3.01446	0	0	-	0.333073	7.7967	0	0	-	0.192111	3.1883	0	0	-	0.995794	55.5946	0	0	-	0.121198	0.895683	0	0	-	-0.0197645	0.10868	0	0	-	0.783918	31.8348	0	0	-	-0.140962	1.29985	0	0	-	0.662721	24.2142	0
YBL104C|YBL103C-A	YBL104C	chrII:18176-21293	-	3117	1.25156	33.2547	0.0947579	0	0	0	-	-0.259519	1.52883	0	0	-	-0.138909	0	0	0	-	-0.0120816	0.0453539	0	0	-	-0.354277	0	0	0	-	-0.233667	0.753947	0	0	-	-0.10684	0.476952	0	0	-	0.12061	0.347711	0	0	-	0.247437	1.51224	0
YBL102W|SFT2	YBL102W	chrII:24097-24745	+	648	1.10075	9.68741	0.16305	0	0	0	-	-0.220153	0	0	0	-	0.462034	0	0	0	-	-0.188287	0	0	0	-	-0.383203	0	0	0	-	0.298984	0	0	0	-	-0.351337	0	0	0	-	0.682186	0	0	0	-	0.0318659	0	0
YBL101C|ECM21|ART2	YBL101C	chrII:24945-28299	-	3354	0.827414	7.03135	0.0110433	0	0	0	-	0.445671	0	0	0	-	-0.159408	0	0	0	-	-0.327909	1.20727	0	0	-	0.434628	0	0	0	-	-0.170451	0	0	0	-	-0.338952	0	0	0	-	-0.605079	0	0	0	-	-0.77358	0	0
YBL100W-C|YBL101W-C	YBL100W-C	chrII:28426-28546	+	120	1.54674	100.174	0.133648	0.734995	0	0	-	0.0114446	0.0418463	0	0	-	0.0766787	0.515231	0	0	-	0.170794	0.971913	0	0	-	-0.122204	0.541083	0	0	-	-0.0569697	0.237034	0	0	-	0.0371458	0.228261	0	0	-	0.0652341	0.212944	0	0	-	0.15935	1.19005	0
YBL099W|ATP1	YBL099W	chrII:37052-38690	+	1638	1.35124	16.0735	-0.0845286	0	0	0	-	0.232266	0	0	0	-	0.21941	0	0	0	-	-0.921507	0	0	0	-	0.316794	0	0	0	-	0.303939	0	0	0	-	-0.836978	0	0	0	-	-0.0128555	0	0	0	-	-1.15377	0	0
YBL097W|BRN1	YBL097W	chrII:40830-43095	+	2265	1.21661	22.0656	0.237052	0	0	0	-	-0.0427633	0	0	0	-	0.192094	0	0	0	-	0.586905	3.2716	0	0	-	-0.279816	0	0	0	-	-0.0449583	0	0	0	-	0.349852	1.58972	0	0	-	0.234857	0	0	0	-	0.629668	4.59943	0
YBL095W|377	YBL095W	chrII:43276-44089	+	813	1.35802	103.862	-0.112248	0.621874	0	0	-	0.234443	2.06514	0	0	-	-0.00208628	0.020733	0	0	-	0.521705	5.87996	0	0	-	0.346691	2.67218	0	0	-	0.110162	0.421473	0	0	-	0.633953	9.41389	0	0	-	-0.236529	1.35742	0	0	-	0.287262	2.57803	0
YBL093C|ROX3|MED19|NUT3|SSN7	YBL093C	chrII:44255-44918	-	663	1.31003	11.264	-0.4446	0	0	0	-	-0.64333	0	0	0	-	0.183384	0	0	0	-	0.0634136	0	0	0	-	-0.19873	0	0	0	-	0.627984	0	0	0	-	0.508014	0	0	0	-	0.826714	0	0	0	-	0.706744	0	0
YBL092W|RPL32	YBL092W	chrII:45644-46370	+	393	2.36418	28.7724	0.146223	0	0	0	-	0.275739	0	0	0	-	-0.43995	0	0	0	-	-0.81079	0	0	0	-	0.129517	0	0	0	-	-0.586173	0	0	0	-	-0.957012	0	0	0	-	-0.715689	0	0	0	-	-1.08653	0	0
YBL091C-A|SCS22	YBL091C-A	chrII:46564-47180	-	528	0.566622	12.4499	0.0848268	0.428015	0	0	-	0.302159	3.33196	0	0	-	-0.0498832	0.347271	0	0	-	-0.238893	2.00799	0	0	-	0.217332	1.28344	0	0	-	-0.13471	0.582178	0	0	-	-0.32372	3.71179	0	0	-	-0.352042	2.99228	0	0	-	-0.541052	9.75037	0
YBL091C|MAP2	YBL091C	chrII:47362-48628	-	1266	1.0682	13.988	0.342182	0	0	0	-	-0.0870971	0	0	0	-	0.681147	0	0	0	-	0.510733	2.28888	0	0	-	-0.429279	0	0	0	-	0.338966	0	0	0	-	0.168551	0	0	0	-	0.768245	0	0	0	-	0.59783	0	0
YBL090W|MRP21|MRP50	YBL090W	chrII:48824-49358	+	534	1.17417	13.8038	-0.170555	0	0	0	-	0.461339	0	0	0	-	0.26028	0	0	0	-	0.716334	0	0	0	-	0.631894	0	0	0	-	0.430834	0	0	0	-	0.886889	0	0	0	-	-0.20106	0	0	0	-	0.254995	0	0
YBL089W|AVT5	YBL089W	chrII:49573-50953	+	1380	0.734965	23.6324	-0.0813829	0.341413	0	0	-	-0.489213	6.2813	0	0	-	0.151457	1.05648	0	0	-	-0.468044	4.96095	0	0	-	-0.40783	0	0	0	-	0.232839	1.10041	0	0	-	-0.386661	3.98224	0	0	-	0.64067	7.46731	0	0	-	0.0211696	0.141679	0
YBL088C|TEL1	YBL088C	chrII:51018-59382	-	8364	0.856261	25.764	0.118455	0.592826	0	0	-	0.508217	6.04529	0	0	-	-0.0627422	0.406428	0	0	-	0.0763047	0.368881	0	0	-	0.389762	0	0	0	-	-0.181197	0.789847	0	0	-	-0.04215	0.254506	0	0	-	-0.570959	5.54922	0	0	-	-0.431912	4.78672	0
YBL080C|PET112	YBL080C	chrII:73069-74695	-	1626	1.68027	44.6279	-0.345897	0	0	0	-	-0.577463	0	0	0	-	-0.79508	0	0	0	-	0.155004	0.407255	0	0	-	-0.231565	0	0	0	-	-0.449183	0	0	0	-	0.500902	0	0	0	-	-0.217618	0	0	0	-	0.732467	0	0
YBL079W|NUP170|NLE3	YBL079W	chrII:75258-79767	+	4509	0.911697	6.5762	0.531149	0	0	0	-	0.911697	0	0	0	-	0.250813	0	0	0	-	0.113068	0	0	0	-	0.380548	0	0	0	-	-0.280336	0	0	0	-	-0.418081	0	0	0	-	-0.660884	0	0	0	-	-0.798629	0	0
YBL076C|ILS1	YBL076C	chrII:81042-84261	-	3219	1.01326	10.997	-0.290149	0	0	0	-	-0.298709	0	0	0	-	-0.165588	0	0	0	-	0.20976	0.629359	0	0	-	-0.00856034	0	0	0	-	0.124561	0	0	0	-	0.499909	2.62235	0	0	-	0.133122	0	0	0	-	0.508469	2.99056	0
YBL069W|AST1	YBL069W	chrII:90740-92030	+	1290	0.746846	15.209	-0.321513	1.92166	0	0	-	-0.491736	4.39272	0	0	-	-0.739933	10.2372	0	0	-	-0.661266	6.77877	0	0	-	-0.170223	0	0	0	-	-0.41842	2.57453	0	0	-	-0.339753	2.49721	0	0	-	-0.248197	1.23712	0	0	-	-0.169529	1.10662	0
YBL067C|UBP13	YBL067C	chrII:93638-95882	-	2244	1.31058	20.1943	-0.777209	0	0	0	-	-0.487172	0	0	0	-	-0.544445	0	0	0	-	-0.448107	0	0	0	-	0.290038	0	0	0	-	0.232764	0	0	0	-	0.329102	0	0	0	-	-0.0572736	0	0	0	-	0.0390646	0	0
YBL066C|SEF1	YBL066C	chrII:96668-100115	-	3447	1.09596	70.2636	0.0129241	0.0628605	0	0	-	-0.133069	1.22916	0	0	-	0.137711	1.32217	0	0	-	-0.329937	4.45191	0	0	-	-0.145993	0.843268	0	0	-	0.124787	0.61939	0	0	-	-0.342861	5.17006	0	0	-	0.27078	2.37008	0	0	-	-0.196868	2.41154	0
YBL063W|KIP1|CIN9	YBL063W	chrII:101885-105221	+	3336	0.841851	13.7071	-0.11345	0	0	0	-	-0.319216	1.76158	0	0	-	-0.349556	0	0	0	-	-0.655831	5.0379	0	0	-	-0.205766	0	0	0	-	-0.236106	0.689279	0	0	-	-0.542381	4.09272	0	0	-	-0.0303404	0.0495152	0	0	-	-0.336615	2.2371	0
YBL061C|SKT5|CAL2|CHS4|CSD4	YBL061C	chrII:105315-107406	-	2091	1.51946	20.8957	0.363041	0	0	0	-	0.765725	0	0	0	-	0.568607	0	0	0	-	1.42848	0	0	0	-	0.402684	0	0	0	-	0.205566	0	0	0	-	1.06544	0	0	0	-	-0.197118	0	0	0	-	0.662759	0	0
YBL060W|YEL1	YBL060W	chrII:107931-109995	+	2064	0.913438	40.2039	-0.18792	1.53351	0	0	-	0.3836	4.82314	0	0	-	-0.179092	1.69296	0	0	-	-0.307707	3.22068	0	0	-	0.57152	8.33679	0	0	-	0.0088274	0.0525658	0	0	-	-0.119787	0.970761	0	0	-	-0.562693	7.55895	0	0	-	-0.691307	16.3501	0
YBL059W|466	YBL059W	chrII:110593-111244	+	582	1.52831	30.0193	-0.00624715	0	0	0	-	-0.164823	0	0	0	-	-0.441013	0	0	0	-	0.722062	4.34546	0	0	-	-0.158576	0	0	0	-	-0.434766	0	0	0	-	0.72831	4.85364	0	0	-	-0.27619	0	0	0	-	0.886886	7.75944	0
YBL058W|SHP1|UBX1	YBL058W	chrII:111436-112708	+	1272	1.09934	10.4485	-0.29561	0	0	0	-	0.803731	0	0	0	-	-0.0365773	0	0	0	-	-0.106382	0.308401	0	0	-	1.09934	0	0	0	-	0.259033	0	0	0	-	0.189228	0	0	0	-	-0.840308	0	0	0	-	-0.910113	0	0
YBL057C|PTH2	YBL057C	chrII:112800-113427	-	627	0.845858	21.983	-0.171495	1.08364	0	0	-	0.124804	0.699958	0	0	-	-0.114787	0.796256	0	0	-	-0.508301	6.25759	0	0	-	0.296299	1.95609	0	0	-	0.0567078	0.237479	0	0	-	-0.336806	3.42961	0	0	-	-0.239591	1.3062	0	0	-	-0.633105	10.9335	0
YBL056W|PTC3	YBL056W	chrII:113761-115168	+	1407	0.751564	26.6219	-0.195978	1.23123	0	0	-	-0.127852	0.718594	0	0	-	-0.695374	13.3697	0	0	-	-0.469089	4.98213	0	0	-	0.0681256	0.315271	0	0	-	-0.499396	5.0711	0	0	-	-0.273111	2.30424	0	0	-	-0.567521	6.71335	0	0	-	-0.341236	3.64948	0
YBL055C|Tat-D	YBL055C	chrII:115572-116829	-	1257	1.43234	86.5372	-0.124032	0.700521	0	0	-	0.557838	7.64179	0	0	-	-0.413315	5.93373	0	0	-	-0.0856401	0.425344	0	0	-	0.68187	9.27975	0	0	-	-0.289283	2.14129	0	0	-	0.0383919	0.252811	0	0	-	-0.971153	22.0137	0	0	-	-0.643478	10.379	0
YBL054W|TOD6|PBF1	YBL054W	chrII:117588-119166	+	1578	0.785256	6.1633	-0.114547	0	0	0	-	-0.176799	0	0	0	-	-0.025948	0	0	0	-	-0.0735342	0	0	0	-	-0.0622524	0	0	0	-	0.088599	0	0	0	-	0.0410129	0	0	0	-	0.150851	0	0	0	-	0.103265	0	0
YBL052C|SAS3	YBL052C	chrII:119378-121874	-	2496	1.12227	39.1635	0.0967255	0.358137	0	0	-	-0.512411	5.46061	0	0	-	0.10411	0.566351	0	0	-	-0.33127	2.15496	0	0	-	-0.609137	0	0	0	-	0.0073841	0.0525658	0	0	-	-0.427996	3.69129	0	0	-	0.616521	5.36887	0	0	-	0.181141	1.27139	0
YBL049W|MOH1	YBL049W	chrII:126827-127244	+	417	0.735844	21.2794	0.208536	1.53351	0	0	-	0.0167094	0.0741496	0	0	-	-0.467204	7.99078	0	0	-	0.252038	1.77241	0	0	-	-0.191827	0.900368	0	0	-	-0.67574	10.7078	0	0	-	0.0435023	0.261234	0	0	-	-0.483913	5.78324	0	0	-	0.235329	2.16834	0
YBL047C|EDE1|BUD15	YBL047C	chrII:127894-132040	-	4146	1.38732	41.4087	-0.117014	0	0	0	-	-0.900835	11.5465	0	0	-	-1.38732	0	0	0	-	-0.512033	3.19967	0	0	-	-0.783821	0	0	0	-	-1.27031	21.2734	0	0	-	-0.395018	2.37392	0	0	-	-0.486489	3.4743	0	0	-	0.388802	2.98254	0
YBL042C|FUI1	YBL042C	chrII:138340-140260	-	1920	1.54088	104.117	-0.0567344	0.256965	0	0	-	-0.257583	2.48379	0	0	-	0.187007	1.51983	0	0	-	-0.774436	18.4651	0	0	-	-0.200848	1.07105	0	0	-	0.243742	1.42906	0	0	-	-0.717702	15.7384	0	0	-	0.44459	3.98138	0	0	-	-0.516853	9.70285	0
YBL040C|ERD2	YBL040C	chrII:142111-142868	-	660	1.66269	23.9206	-0.929463	0	0	0	-	0.240802	0	0	0	-	-0.0739086	0	0	0	-	0.0553096	0	0	0	-	1.17026	0	0	0	-	0.855554	0	0	0	-	0.984772	0	0	0	-	-0.31471	0	0	0	-	-0.185492	0	0
YBL039C|URA7	YBL039C	chrII:143988-145728	-	1740	0.856555	17.7786	0.111359	0	0	0	-	0.429367	3.3877	0	0	-	0.478438	0	0	0	-	0.588145	4.5508	0	0	-	0.318008	0	0	0	-	0.367079	1.7035	0	0	-	0.476786	3.47514	0	0	-	0.0490717	0.10347	0	0	-	0.158778	0.817944	0
YBL038W|MRPL16	YBL038W	chrII:146186-146885	+	699	1.15947	11.0601	0.443132	0	0	0	-	0.349279	0	0	0	-	1.03042	0	0	0	-	1.15947	11.0601	0	0	-	-0.0938528	0	0	0	-	0.587288	0	0	0	-	0.71634	0	0	0	-	0.681141	0	0	0	-	0.810193	0	0
YBL037W|APL3	YBL037W	chrII:147208-150286	+	3078	0.824582	8.89297	-0.279584	0	0	0	-	0.510116	0	0	0	-	0.544997	0	0	0	-	0.278069	0	0	0	-	0.789701	0	0	0	-	0.824582	0	0	0	-	0.557653	0	0	0	-	0.034881	0	0	0	-	-0.232048	0	0
YBL035C|POL12	YBL035C	chrII:151492-153610	-	2118	0.763589	17.2059	0.175381	0.896073	0	0	-	0.181639	1.08329	0	0	-	0.217447	1.48775	0	0	-	0.442049	3.26496	0	0	-	0.00625775	0	0	0	-	0.0420659	0.116801	0	0	-	0.266668	1.60855	0	0	-	0.0358082	0.0907625	0	0	-	0.260411	1.78707	0
YBL034C|STU1	YBL034C	chrII:153847-158389	-	4542	0.398189	2.50441	-0.311705	0	0	0	-	-0.193295	0	0	0	-	-0.0483781	0	0	0	-	0.0864831	0.253602	0	0	-	0.11841	0	0	0	-	0.263327	0	0	0	-	0.398189	2.04437	0	0	-	0.144917	0	0	0	-	0.279779	1.36919	0
YBL032W|HEK2|KHD1	YBL032W	chrII:160183-161329	+	1146	0.919624	11.119	-0.560011	0	0	0	-	-0.529974	0	0	0	-	-0.173394	0	0	0	-	0.0492128	0.118374	0	0	-	0.0300369	0	0	0	-	0.386617	0	0	0	-	0.609223	3.59241	0	0	-	0.35658	0	0	0	-	0.579186	0	0
YBL030C|PET9|AAC2|ANC2|OP1	YBL030C	chrII:163040-163997	-	957	1.22654	12.3346	-0.477687	0	0	0	-	-0.128101	0	0	0	-	-0.102089	0	0	0	-	0.748853	0	0	0	-	0.349586	0	0	0	-	0.375598	0	0	0	-	1.22654	0	0	0	-	0.0260123	0	0	0	-	0.876954	0	0
YBL029C-A|533	YBL029C-A	chrII:164487-164772	-	285	0.687233	6.97483	0.139825	0	0	0	-	0.428192	0	0	0	-	0.214164	0	0	0	-	-0.135534	0.407255	0	0	-	0.288366	0	0	0	-	0.0743389	0	0	0	-	-0.275359	0	0	0	-	-0.214027	0	0	0	-	-0.563726	0	0
YBL029W|535	YBL029W	chrII:166133-167264	+	1131	1.38546	145.105	0.201108	2.33681	0	0	-	0.115992	1.27988	0	0	-	0.258817	4.53648	0	0	-	-0.0687012	0.532519	0	0	-	-0.0851157	0.564791	0	0	-	0.0577088	0.305406	0	0	-	-0.269809	4.44364	0	0	-	0.142825	1.15107	0	0	-	-0.184694	2.73194	0
YBL027W|RPL19B	YBL027W	chrII:168422-169376	+	570	2.02675	42.9876	0.108687	0	0	0	-	0.560432	0	0	0	-	-0.096424	0	0	0	-	0.389479	1.3209	0	0	-	0.451745	0	0	0	-	-0.205111	0	0	0	-	0.280792	1.03575	0	0	-	-0.656856	0	0	0	-	-0.170953	0	0
YBL025W|RRN10	YBL025W	chrII:171480-171918	+	438	0.759443	4.85369	0.0822101	0	0	0	-	-0.0580129	0	0	0	-	-0.176635	0	0	0	-	0.321494	0	0	0	-	-0.140223	0	0	0	-	-0.258845	0	0	0	-	0.239284	0	0	0	-	-0.118622	0	0	0	-	0.379507	0	0
YBL023C|MCM2	YBL023C	chrII:174919-177526	-	2607	0.749762	14.6413	-0.0394362	0.155288	0	0	-	-0.209796	1.44602	0	0	-	0.479601	4.77223	0	0	-	-0.200067	1.04102	0	0	-	-0.17036	0	0	0	-	0.519037	3.58167	0	0	-	-0.160631	0.991343	0	0	-	0.689397	6.55729	0	0	-	0.00972923	0.0471614	0
YBL022C|PIM1|LON1	YBL022C	chrII:177873-181275	-	3402	0.526926	4.38653	-0.433281	0	0	0	-	-0.411862	0	0	0	-	0.0490694	0	0	0	-	-0.309157	1.06334	0	0	-	0.0214188	0	0	0	-	0.48235	0	0	0	-	0.124124	0	0	0	-	0.460931	0	0	0	-	0.102705	0	0
YBL021C|HAP3	YBL021C	chrII:181659-182094	-	435	1.28206	30.7807	-0.177001	0	0	0	-	-0.707792	5.97836	0	0	-	-0.219258	0	0	0	-	-0.0718686	0.227361	0	0	-	-0.530791	0	0	0	-	-0.0422575	0.0857415	0	0	-	0.105132	0.388015	0	0	-	0.488534	2.33769	0	0	-	0.635924	5.26057	0
YBL020W|RFT1	YBL020W	chrII:182400-184125	+	1725	0.707928	5.9202	-0.0283818	0	0	0	-	-0.101373	0	0	0	-	0.15545	0	0	0	-	0.569666	0	0	0	-	-0.072991	0	0	0	-	0.183832	0	0	0	-	0.598048	0	0	0	-	0.256823	0	0	0	-	0.671039	0	0
YBL019W|APN2|ETH1	YBL019W	chrII:184352-185915	+	1563	1.02821	42.7117	-0.782109	12.6638	0	0	-	-0.739741	11.9864	0	0	-	-0.617517	8.76878	0	0	-	-0.951789	18.9935	0	0	-	0.0423679	0.226102	0	0	-	0.164592	0.680051	0	0	-	-0.16968	1.2075	0	0	-	0.122224	0.500263	0	0	-	-0.212048	1.83567	0
YBL017C|PEP1|VPS10|VPT1	YBL017C	chrII:186843-191583	-	4740	0.759241	5.09027	-0.759241	0	0	0	-	-0.600379	0	0	0	-	-0.345813	0	0	0	-	-0.636609	3.74646	0	0	-	0.158862	0	0	0	-	0.413429	0	0	0	-	0.122633	0.48783	0	0	-	0.254567	0	0	0	-	-0.0362293	0.153427	0
YBL016W|FUS3|DAC2	YBL016W	chrII:192450-193512	+	1062	1.13731	13.8028	1.09931	0	0	0	-	0.942891	0	0	0	-	1.02864	0	0	0	-	0.754965	0	0	0	-	-0.156418	0	0	0	-	-0.0706647	0	0	0	-	-0.344343	0	0	0	-	0.0857535	0	0	0	-	-0.187925	0	0
YBL015W|ACH1	YBL015W	chrII:194121-195702	+	1581	1.40185	75.7211	-0.0616791	0.256965	0	0	-	0.0186118	0.0741496	0	0	-	-0.0708883	0.448822	0	0	-	-0.796438	16.0196	0	0	-	0.0802909	0	0	0	-	-0.00920918	0.0525658	0	0	-	-0.734759	13.914	0	0	-	-0.0895001	0.32999	0	0	-	-0.81505	19.3068	0
YBL014C|RRN6	YBL014C	chrII:199063-201748	-	2685	2.19926	91.8294	0.467072	0	0	0	-	-0.140826	0	0	0	-	0.785827	0	0	0	-	-1.41343	28.6976	0	0	-	-0.607899	0	0	0	-	0.318755	0	0	0	-	-1.8805	44.513	0	0	-	0.926654	0	0	0	-	-1.2726	26.7373	0
YBL013W|FMT1	YBL013W	chrII:202055-203261	+	1206	0.402894	2.50394	-0.246721	0	0	0	-	-0.262672	1.35168	0	0	-	0.0334425	0	0	0	-	-0.369451	1.80601	0	0	-	-0.0159506	0	0	0	-	0.280164	0.904033	0	0	-	-0.12273	0.529104	0	0	-	0.296114	1.09628	0	0	-	-0.106779	0.51222	0
YBL011W|SCT1|GAT2	YBL011W	chrII:203537-205817	+	2280	0.666706	8.25611	0.640285	0	0	0	-	0.130357	0	0	0	-	0.00940942	0	0	0	-	0.359493	1.68499	0	0	-	-0.509928	0	0	0	-	-0.630876	0	0	0	-	-0.280792	1.29798	0	0	-	-0.120948	0	0	0	-	0.229136	1.1894	0
YBL009W|ALK2	YBL009W	chrII:207193-209224	+	2031	0.601339	8.36765	0.0312513	0	0	0	-	0.0960628	0.426058	0	0	-	-0.143771	0	0	0	-	-0.225862	0.982658	0	0	-	0.0648116	0	0	0	-	-0.175022	0.517968	0	0	-	-0.257114	1.43502	0	0	-	-0.239834	0.897374	0	0	-	-0.321925	2.208	0
YBL008W|HIR1	YBL008W	chrII:209652-212175	+	2523	1.19926	10.2474	-0.0348967	0	0	0	-	0.680971	0	0	0	-	0.208181	0	0	0	-	-0.518287	0	0	0	-	0.715867	0	0	0	-	0.243078	0	0	0	-	-0.48339	0	0	0	-	-0.47279	0	0	0	-	-1.19926	0	0
YBL007C|SLA1	YBL007C	chrII:212631-216366	-	3735	1.31108	12.2358	0.0499579	0	0	0	-	-0.366853	0	0	0	-	0.720554	0	0	0	-	-0.590524	0	0	0	-	-0.416811	0	0	0	-	0.670596	0	0	0	-	-0.640482	0	0	0	-	1.08741	0	0	0	-	-0.223671	0	0
YBL006C|LDB7|RSC14	YBL006C	chrII:216586-217129	-	543	0.798824	10.6902	0.457901	0	0	0	-	0.0805349	0	0	0	-	-0.0195826	0	0	0	-	0.461923	2.28467	0	0	-	-0.377366	0	0	0	-	-0.477483	0	0	0	-	0.00402233	0.00926658	0	0	-	-0.100117	0	0	0	-	0.381388	2.208	0
YBL005W|PDR3|AMY2|TPE2	YBL005W	chrII:217469-220400	+	2931	0.475374	26.0618	-0.144238	2.02536	0	0	-	-0.159452	2.84389	0	0	-	0.0671303	0.919097	0	0	-	0.200908	3.33918	0	0	-	-0.0152146	0.139785	0	0	-	0.211368	3.0912	0	0	-	0.345146	10.1311	0	0	-	0.226582	3.47557	0	0	-	0.360361	11.9123	0
YBL004W|UTP20	YBL004W	chrII:227635-235117	+	7482	0.7937	11.9689	-0.274121	0	0	0	-	-0.193126	0.944493	0	0	-	0.355731	0	0	0	-	0.0544393	0.1879	0	0	-	0.0809947	0	0	0	-	0.629851	3.80689	0	0	-	0.32856	1.89146	0	0	-	0.548857	2.97336	0	0	-	0.247565	1.42154	0
YBR001C|NTH2	YBR001C	chrII:238940-241283	-	2343	0.599438	7.39296	-0.283936	0	0	0	-	0.0351722	0.119955	0	0	-	0.266437	0	0	0	-	-0.32495	1.7899	0	0	-	0.319108	0	0	0	-	0.550372	3.39124	0	0	-	-0.0410141	0.20812	0	0	-	0.231264	0.810691	0	0	-	-0.360122	2.77389	0
YBR002C|RER2	YBR002C	chrII:241707-242568	-	861	0.565203	16.2737	0.0546508	0.252228	0	0	-	0.398297	4.35557	0	0	-	0.14808	1.12206	0	0	-	0.222222	1.36943	0	0	-	0.343646	0	0	0	-	0.0934288	0.330587	0	0	-	0.167571	1.12986	0	0	-	-0.250218	1.34361	0	0	-	-0.176076	1.28914	0
YBR005W|RCR1|SSH6	YBR005W	chrII:245905-246547	+	642	0.782688	7.16774	0.0701778	0	0	0	-	0.532521	0	0	0	-	-0.168412	0	0	0	-	0.0908788	0	0	0	-	0.462343	0	0	0	-	-0.23859	0	0	0	-	0.020701	0	0	0	-	-0.700933	0	0	0	-	-0.441642	0	0
YBR006W|UGA2|UGA5	YBR006W	chrII:247009-248503	+	1494	1.39099	57.3194	0.165931	1.20993	0	0	-	0.553342	9.03622	0	0	-	-0.387491	6.04618	0	0	-	0.969678	21.5609	0	0	-	0.387411	3.23344	0	0	-	-0.553422	7.72308	0	0	-	0.803747	14.3765	0	0	-	-0.940832	24.4628	0	0	-	0.416336	4.50543	0
YBR008C|FLR1	YBR008C	chrII:252562-254209	-	1647	1.64781	46.0068	0.0471819	0	0	0	-	-0.191677	0.793542	0	0	-	-0.261512	0	0	0	-	-0.674519	5.38285	0	0	-	-0.238859	0	0	0	-	-0.308694	1.09349	0	0	-	-0.721701	6.5949	0	0	-	-0.0698345	0.138678	0	0	-	-0.482842	3.82486	0
YBR010W|HHT1|BUR5|SIN2	YBR010W	chrII:256330-256741	+	411	1.30547	7.64371	0.434381	0	0	0	-	-0.712521	0	0	0	-	-0.871087	0	0	0	-	-0.0251173	0	0	0	-	-1.1469	0	0	0	-	-1.30547	0	0	0	-	-0.459499	0	0	0	-	-0.158566	0	0	0	-	0.687404	0	0
YBR011C|IPP1|PPA1	YBR011C	chrII:257111-257975	-	864	1.60931	23.3194	0.414879	0	0	0	-	-0.103454	0	0	0	-	-1.01503	0	0	0	-	-0.210359	0	0	0	-	-0.518333	0	0	0	-	-1.42991	0	0	0	-	-0.625238	0	0	0	-	-0.911576	0	0	0	-	-0.106905	0	0
YBR017C|KAP104	YBR017C	chrII:270946-273703	-	2757	0.841331	9.48896	0.173136	0	0	0	-	0.260686	0	0	0	-	0.537495	0	0	0	-	0.394984	1.68605	0	0	-	0.0875507	0	0	0	-	0.364359	0	0	0	-	0.221848	0.922602	0	0	-	0.276808	0	0	0	-	0.134298	0.562336	0
YBR019C|GAL10	YBR019C	chrII:276252-278352	-	2100	1.4684	302.353	0.362987	10.0307	0	0	-	0.476817	19.7734	0	0	-	0.0947567	1.33248	0	0	-	-0.0792116	0.784965	0	0	-	0.11383	0.895683	0	0	-	-0.26823	4.2954	0	0	-	-0.442199	15.2968	0	0	-	-0.382061	8.67708	0	0	-	-0.556029	27.1138	0
YBR020W|GAL1	YBR020W	chrII:279020-280607	+	1587	0.774644	17.5124	-0.0973377	0.369701	0	0	-	-0.291328	2.32202	0	0	-	-0.332634	2.89579	0	0	-	-0.638215	8.47553	0	0	-	-0.19399	0	0	0	-	-0.235296	1.10281	0	0	-	-0.540877	6.4508	0	0	-	-0.0413057	0.109747	0	0	-	-0.346887	3.58045	0
YBR021W|FUR4	YBR021W	chrII:281442-283344	+	1902	2.2784	280.063	0.490728	9.84042	0	0	-	0.106796	0.97865	0	0	-	0.116855	1.24709	0	0	-	0.172937	1.52381	0	0	-	-0.383932	4.83084	0	0	-	-0.373873	4.41705	0	0	-	-0.317791	4.40202	0	0	-	0.0100587	0.0257263	0	0	-	0.0661409	0.603208	0
YBR022W|POA1	YBR022W	chrII:283737-284271	+	534	0.782993	4.19377	0.579067	0	0	0	-	0.586255	0	0	0	-	0.782993	0	0	0	-	0.111967	0.375938	0	0	-	0.00718833	0	0	0	-	0.203926	0	0	0	-	-0.4671	2.69052	0	0	-	0.196738	0	0	0	-	-0.474289	3.07815	0
YBR023C|CHS3|CAL1|CSD2|DIT101|KTI2	YBR023C	chrII:284427-287925	-	3498	0.976683	7.21962	-0.346668	0	0	0	-	-0.482618	0	0	0	-	0.494065	0	0	0	-	0.135991	0.417696	0	0	-	-0.13595	0	0	0	-	0.840733	0	0	0	-	0.482659	2.88675	0	0	-	0.976683	0	0	0	-	0.618609	4.93241	0
YBR024W|SCO2	YBR024W	chrII:289444-290350	+	906	2.00786	40.7195	0.835331	0	0	0	-	-0.106931	0	0	0	-	0.26357	0	0	0	-	0.759384	0	0	0	-	-0.942261	0	0	0	-	-0.571761	0	0	0	-	-0.0759464	0	0	0	-	0.370501	0	0	0	-	0.866315	0	0
YBR025C|OLA1	YBR025C	chrII:290680-291865	-	1185	0.895436	8.75422	0.244019	0	0	0	-	0.0778338	0.28575	0	0	-	-0.651417	0	0	0	-	-0.596599	4.28906	0	0	-	-0.166186	0	0	0	-	-0.895436	7.27981	0	0	-	-0.840618	8.25213	0	0	-	-0.729251	4.99664	0	0	-	-0.674432	6.41007	0
YBR026C|ETR1|MRF1|MRF1'	YBR026C	chrII:292876-294019	-	1143	1.68705	25.8229	-0.239258	0	0	0	-	-0.66214	0	0	0	-	-0.853759	0	0	0	-	-0.444253	0	0	0	-	-0.422882	0	0	0	-	-0.6145	0	0	0	-	-0.204995	0	0	0	-	-0.191618	0	0	0	-	0.217887	0	0
YBR029C|CDS1|CDG1	YBR029C	chrII:296368-297742	-	1374	1.97284	48.3695	-0.0466217	0	0	0	-	-0.25393	0	0	0	-	-0.484408	0	0	0	-	0.611437	3.05857	0	0	-	-0.207308	0	0	0	-	-0.437787	0	0	0	-	0.658059	3.88492	0	0	-	-0.230478	0	0	0	-	0.865367	7.00677	0
YBR030W|RKM3	YBR030W	chrII:298291-299950	+	1659	1.63084	31.5121	-0.548403	0	0	0	-	-0.854528	0	0	0	-	0.0938819	0	0	0	-	0.632381	3.16997	0	0	-	-0.306125	0	0	0	-	0.642285	0	0	0	-	1.18078	11.748	0	0	-	0.94841	0	0	0	-	1.48691	0	0
YBR033W|EDS1	YBR033W	chrII:301943-304703	+	2760	0.946145	97.4145	-0.221106	3.34001	0	0	-	-0.341338	8.91673	0	0	-	-0.691745	41.9559	0	0	-	-0.46435	15.2552	0	0	-	-0.120232	1.04936	0	0	-	-0.470639	14.8835	0	0	-	-0.243244	4.80443	0	0	-	-0.350407	8.22747	0	0	-	-0.123013	1.91642	0
YBR034C|HMT1|HCP1|ODP1|RMT1	YBR034C	chrII:304929-305976	-	1047	0.923753	7.80948	0.511478	0	0	0	-	0.814162	0	0	0	-	-0.0930516	0	0	0	-	0.401225	0	0	0	-	0.302684	0	0	0	-	-0.60453	0	0	0	-	-0.110253	0	0	0	-	-0.907213	0	0	0	-	-0.412937	0	0
YBR035C|PDX3	YBR035C	chrII:306268-306955	-	687	1.31973	27.2181	-0.4093	0	0	0	-	-0.565601	4.30185	0	0	-	-0.190509	0	0	0	-	0.111074	0.362967	0	0	-	-0.156301	0	0	0	-	0.218791	0.582295	0	0	-	0.520374	3.43876	0	0	-	0.375091	1.49857	0	0	-	0.676675	5.97617	0
TLC1|TER1	712	chrII:307586-308887	+	1301	0.659178	32.843	-0.188078	2.26159	0	0	-	0.125318	1.45258	0	0	-	0.170673	2.24762	0	0	-	0.190486	2.14225	0	0	-	0.313396	4.72612	0	0	-	0.358751	5.80525	0	0	-	0.378564	8.22535	0	0	-	0.0453549	0.228263	0	0	-	0.0651678	0.673814	0
YBR036C|CSG2|CLS2	YBR036C	chrII:309080-310313	-	1233	1.14884	12.4906	-0.0258067	0	0	0	-	1.11044	0	0	0	-	0.154588	0	0	0	-	0.445683	0	0	0	-	1.13625	0	0	0	-	0.180395	0	0	0	-	0.471489	0	0	0	-	-0.955856	0	0	0	-	-0.664761	0	0
YBR037C|SCO1|PET161	YBR037C	chrII:310564-311452	-	888	1.29713	15.8618	0.614718	0	0	0	-	0.925743	0	0	0	-	0.38673	0	0	0	-	0.523075	0	0	0	-	0.311024	0	0	0	-	-0.227988	0	0	0	-	-0.0916435	0	0	0	-	-0.539013	0	0	0	-	-0.402668	0	0
YBR038W|CHS2	YBR038W	chrII:311897-314789	+	2892	1.25373	30.4549	0.19508	0	0	0	-	-0.394385	0	0	0	-	0.151774	0	0	0	-	0.223754	0.811144	0	0	-	-0.589465	0	0	0	-	-0.0433062	0	0	0	-	0.0286744	0.103168	0	0	-	0.546159	0	0	0	-	0.61814	5.38168	0
YBR041W|FAT1	YBR041W	chrII:318265-320275	+	2010	0.679891	10.7371	0.0326753	0	0	0	-	0.5607	4.8348	0	0	-	0.259186	0	0	0	-	-0.091222	0.368881	0	0	-	0.528025	0	0	0	-	0.226511	0.761535	0	0	-	-0.123897	0.597803	0	0	-	-0.301514	1.27829	0	0	-	-0.651922	6.9772	0
YBR042C|CST26|PSI1	YBR042C	chrII:320415-321609	-	1194	0.511742	9.84268	-0.00336232	0	0	0	-	0.21932	1.22916	0	0	-	0.208227	0	0	0	-	-0.0681147	0.261894	0	0	-	0.222682	0	0	0	-	0.211589	0.689279	0	0	-	-0.0647524	0.292344	0	0	-	-0.011093	0.00276352	0	0	-	-0.287435	1.98563	0
YBR043C|QDR3|AQR2	YBR043C	chrII:321875-323945	-	2070	0.704117	7.9182	-0.314908	0	0	0	-	-0.440661	0	0	0	-	-0.208644	0	0	0	-	-0.704117	5.38071	0	0	-	-0.125752	0	0	0	-	0.106264	0	0	0	-	-0.389208	2.32299	0	0	-	0.232016	0	0	0	-	-0.263456	1.52847	0
YBR044C|TCM62	YBR044C	chrII:324340-326059	-	1719	0.586523	12.6693	-0.482767	5.15945	0	0	-	-0.133565	0.774905	0	0	-	-0.0930285	0.589558	0	0	-	-0.586523	8.27907	0	0	-	0.349202	2.67218	0	0	-	0.389739	3.00437	0	0	-	-0.103756	0.685131	0	0	-	0.0405364	0.109747	0	0	-	-0.452958	6.20187	0
YBR045C|GIP1	YBR045C	chrII:328172-330092	-	1920	0.898923	11.939	0.140988	0	0	0	-	0.483644	0	0	0	-	0.0940264	0	0	0	-	-0.0866354	0.270985	0	0	-	0.342657	0	0	0	-	-0.0469613	0	0	0	-	-0.227623	1.01059	0	0	-	-0.389618	0	0	0	-	-0.57028	0	0
YBR049C|REB1|GRF2	YBR049C	chrII:334385-336818	-	2433	0.358223	2.47905	-0.215235	0	0	0	-	-0.163605	0.733811	0	0	-	-0.175897	0	0	0	-	0.142989	0.523786	0	0	-	0.0516301	0	0	0	-	0.0393374	0.10868	0	0	-	0.358223	2.2229	0	0	-	-0.0122927	0.00546119	0	0	-	0.306593	2.01948	0
YBR050C|REG2	YBR050C	chrII:337182-338199	-	1017	0.936393	18.1672	-0.122326	0.430231	0	0	-	-0.159243	0.731146	0	0	-	-0.640547	7.7996	0	0	-	0.250729	1.0716	0	0	-	-0.0369167	0	0	0	-	-0.51822	3.4898	0	0	-	0.373055	2.35922	0	0	-	-0.481304	3.18443	0	0	-	0.409972	3.07432	0
YBR052C|RFS1	YBR052C	chrII:338719-339352	-	633	0.96301	6.50651	0.646072	0	0	0	-	0.96301	0	0	0	-	0.150383	0	0	0	-	0.416422	0	0	0	-	0.316938	0	0	0	-	-0.495689	0	0	0	-	-0.229649	0	0	0	-	-0.812627	0	0	0	-	-0.546588	0	0
YBR053C|754	YBR053C	chrII:339674-340751	-	1077	0.865504	39.1268	-0.0456918	0.252228	0	0	-	-0.204088	2.23419	0	0	-	-0.153406	1.51983	0	0	-	0.34202	3.67426	0	0	-	-0.158396	0.895683	0	0	-	-0.107714	0.522627	0	0	-	0.387712	5.10704	0	0	-	0.0506819	0.211763	0	0	-	0.546108	10.6931	0
YBR054W|YRO2	YBR054W	chrII:343100-344135	+	1035	1.50457	70.6653	-0.778123	9.30728	0	0	-	-0.670237	7.45712	0	0	-	-0.568965	5.93439	0	0	-	0.61812	4.26094	0	0	-	0.107886	0	0	0	-	0.209158	0.789847	0	0	-	1.39624	25.0345	0	0	-	0.101272	0.32999	0	0	-	1.28836	22.8541	0
YBR055C|PRP6|RNA6|TSM7269	YBR055C	chrII:344601-347301	-	2700	1.06265	12.1193	-0.397303	0	0	0	-	-0.203989	0	0	0	-	-0.737994	0	0	0	-	-0.443482	0	0	0	-	0.193314	0	0	0	-	-0.340691	0	0	0	-	-0.0461792	0	0	0	-	-0.534005	0	0	0	-	-0.239493	0	0
YBR056W|762	YBR056W	chrII:347878-349384	+	1506	1.10167	14.9992	-0.723481	0	0	0	-	-0.380194	0	0	0	-	-0.760287	0	0	0	-	0.262745	0.779348	0	0	-	0.343287	0	0	0	-	-0.0368057	0	0	0	-	0.986226	8.34962	0	0	-	-0.380092	0	0	0	-	0.642939	0	0
YBR057C|MUM2|SPOT8	YBR057C	chrII:352192-353293	-	1101	0.941027	9.61153	-0.356645	0	0	0	-	0.397073	0	0	0	-	0.203746	0	0	0	-	0.328251	0	0	0	-	0.753718	0	0	0	-	0.560392	0	0	0	-	0.684897	0	0	0	-	-0.193327	0	0	0	-	-0.0688216	0	0
YBR058C|UBP14|GID6	YBR058C	chrII:353671-356017	-	2346	0.437569	3.24219	-0.118017	0	0	0	-	-0.437569	0	0	0	-	-0.029749	0	0	0	-	-0.312323	1.0716	0	0	-	-0.319552	0	0	0	-	0.0882683	0	0	0	-	-0.194306	0	0	0	-	0.40782	0	0	0	-	0.125246	0	0
YBR058C-A|TSC3	YBR058C-A	chrII:356323-356566	-	243	0.597059	5.91684	-0.122182	0	0	0	-	0.388988	0	0	0	-	0.321717	0	0	0	-	0.474877	2.29421	0	0	-	0.51117	0	0	0	-	0.443899	0	0	0	-	0.597059	3.94511	0	0	-	-0.0672709	0	0	0	-	0.0858895	0.331053	0
YBR059C|AKL1	YBR059C	chrII:356860-360187	-	3327	0.671169	14.763	-0.225077	0	0	0	-	-0.524834	4.82314	0	0	-	-0.383946	0	0	0	-	0.0442893	0.170868	0	0	-	-0.299756	0	0	0	-	-0.158869	0.4917	0	0	-	0.269367	1.51645	0	0	-	0.140888	0.500263	0	0	-	0.569123	5.69779	0
YBR060C|ORC2|RRR1|SIR5	YBR060C	chrII:360651-362514	-	1863	1.2755	25.662	-0.705838	0	0	0	-	-0.882204	8.05115	0	0	-	-1.11891	0	0	0	-	-0.831802	6.38153	0	0	-	-0.176366	0	0	0	-	-0.413074	1.85418	0	0	-	-0.125964	0.519229	0	0	-	-0.236708	0.787837	0	0	-	0.0504016	0.229344	0
YBR062C|783	YBR062C	chrII:365975-366600	-	543	1.18699	35.2931	-0.530879	0	0	0	-	-0.0068277	0.0418463	0	0	-	0.0470051	0	0	0	-	-0.0558587	0.221003	0	0	-	0.524051	0	0	0	-	0.577884	4.32805	0	0	-	0.47502	4.15831	0	0	-	0.0538328	0.11337	0	0	-	-0.049031	0.248115	0
YBR063C|786	YBR063C	chrII:366969-368184	-	1215	1.87681	68.0718	0.6322	0	0	0	-	0.129227	0.536675	0	0	-	0.532658	0	0	0	-	-0.62698	5.45346	0	0	-	-0.502973	0	0	0	-	-0.0995423	0.254236	0	0	-	-1.25918	19.8277	0	0	-	0.40343	1.64554	0	0	-	-0.756207	9.16664	0
YBR066C|NRG2	YBR066C	chrII:370036-370699	-	663	0.593384	6.42676	0.00919262	0	0	0	-	-0.0957769	0	0	0	-	-0.424489	0	0	0	-	-0.0580887	0.175167	0	0	-	-0.104969	0	0	0	-	-0.433682	0	0	0	-	-0.0672813	0.260047	0	0	-	-0.328712	0	0	0	-	0.0376882	0.151791	0
YBR067C|TIP1	YBR067C	chrII:372102-372735	-	633	0.970672	58.2238	-0.283702	3.19589	0	0	-	-0.276485	3.6201	0	0	-	-0.582726	16.0497	0	0	-	0.26967	2.60485	0	0	-	0.00721669	0.0210436	0	0	-	-0.299024	3.18365	0	0	-	0.553372	10.968	0	0	-	-0.306241	3.43438	0	0	-	0.546156	11.7029	0
YBR068C|BAP2	YBR068C	chrII:373860-375690	-	1830	1.16626	52.0109	-0.303728	3.7617	0	0	-	-0.15121	1.47384	0	0	-	0.862533	25.3263	0	0	-	0.735843	16.0562	0	0	-	0.152518	0.91185	0	0	-	1.16626	46.4499	0	0	-	1.03957	35.2739	0	0	-	1.01374	31.5907	0	0	-	0.887054	27.2585	0
YBR069C|TAT1|TAP1|VAP1	YBR069C	chrII:376573-378433	-	1860	1.65914	177.557	-1.06609	49.4355	0	0	-	-1.05234	50.2595	0	0	-	-0.731227	21.0879	0	0	-	-0.126175	0.738499	0	0	-	0.0137537	0.0763457	0	0	-	0.334862	4.16205	0	0	-	0.939914	33.9605	0	0	-	0.321108	3.73922	0	0	-	0.92616	35.2677	0
YBR070C|ALG14	YBR070C	chrII:379220-379934	-	714	1.53419	43.5679	0.675293	0	0	0	-	0.342907	0	0	0	-	-0.103066	0	0	0	-	-0.555665	3.46075	0	0	-	-0.332386	0	0	0	-	-0.778359	0	0	0	-	-1.23096	14.3881	0	0	-	-0.445973	0	0	0	-	-0.898572	9.44979	0
YBR071W|803	YBR071W	chrII:380410-381046	+	636	0.622397	14.4238	0.307197	2.18281	0	0	-	0.423221	4.4159	0	0	-	0.00613976	0.0360871	0	0	-	0.340932	2.58437	0	0	-	0.116024	0.440119	0	0	-	-0.301057	1.80641	0	0	-	0.0337354	0.186149	0	0	-	-0.417081	3.06664	0	0	-	-0.0822886	0.484898	0
YBR072W|HSP26	YBR072W	chrII:382029-382674	+	645	0.828112	7.2236	0.22792	0	0	0	-	0.107618	0	0	0	-	-0.0232197	0	0	0	-	-0.600192	0	0	0	-	-0.120303	0	0	0	-	-0.25114	0	0	0	-	-0.828112	0	0	0	-	-0.130837	0	0	0	-	-0.707809	0	0
YBR072C-A|807	YBR072C-A	chrII:382859-383021	-	162	3.12356	76.2173	-0.749678	0	0	0	-	-0.413488	0	0	0	-	-0.742741	0	0	0	-	-0.903401	0	0	0	-	0.33619	0	0	0	-	0.00693781	0	0	0	-	-0.153723	0	0	0	-	-0.329252	0	0	0	-	-0.489913	0	0
YBR073W|RDH54|TID1	YBR073W	chrII:383111-385988	+	2877	0.922838	14.77	0.0948869	0	0	0	-	0.250367	0	0	0	-	0.521377	0	0	0	-	0.354994	1.5055	0	0	-	0.15548	0	0	0	-	0.42649	0	0	0	-	0.260107	1.18622	0	0	-	0.27101	0	0	0	-	0.104626	0.440798	0
YBR074W|YBR075W	YBR074W	chrII:386285-389216	+	2931	1.0777	15.4433	0.486742	0	0	0	-	1.0777	0	0	0	-	0.496182	0	0	0	-	0.278758	1.01512	0	0	-	0.590957	0	0	0	-	0.00943972	0	0	0	-	-0.207984	0	0	0	-	-0.581518	0	0	0	-	-0.798941	0	0
YBR076W|ECM8	YBR076W	chrII:390226-391291	+	1065	0.668607	52.5036	-0.108753	1.03673	0	0	-	0.0375285	0.324098	0	0	-	-0.0237706	0.218606	0	0	-	-0.238022	3.29617	0	0	-	0.146281	1.1092	0	0	-	0.0849823	0.50986	0	0	-	-0.129269	1.48785	0	0	-	-0.0612991	0.347711	0	0	-	-0.275551	5.20596	0
YBR077C|SLM4|EGO3|GSE1|NIR1	YBR077C	chrII:391804-392293	-	489	0.833523	32.3181	-0.283727	2.09729	0	0	-	-0.000396397	0.00328406	0	0	-	-0.17499	1.33021	0	0	-	-0.446982	4.80592	0	0	-	0.283331	0	0	0	-	0.108737	0.409838	0	0	-	-0.163254	1.19119	0	0	-	-0.174594	0.819995	0	0	-	-0.446585	5.90384	0
YBR078W|ECM33	YBR078W	chrII:393122-394742	+	1290	1.11419	8.8702	0.356143	0	0	0	-	0.547117	0	0	0	-	1.11419	0	0	0	-	0.403379	2.01591	0	0	-	0.190974	0	0	0	-	0.75805	0	0	0	-	0.0472361	0.18624	0	0	-	0.567075	0	0	0	-	-0.143738	0.643126	0
YBR080C|SEC18|ANU4	YBR080C	chrII:398613-400890	-	2277	1.42829	31.7371	0.0770267	0	0	0	-	-0.70353	5.54104	0	0	-	-0.0425274	0	0	0	-	-0.68014	4.61364	0	0	-	-0.780557	0	0	0	-	-0.119554	0.273649	0	0	-	-0.757167	6.00875	0	0	-	0.661003	3.54364	0	0	-	0.0233903	0.102892	0
YBR081C|SPT7|GIT2	YBR081C	chrII:401252-405251	-	3999	1.25663	15.2978	-0.322788	0	0	0	-	-0.547043	0	0	0	-	0.281829	0	0	0	-	-0.9748	10.0998	0	0	-	-0.224255	0	0	0	-	0.604617	0	0	0	-	-0.652012	5.24963	0	0	-	0.828872	0	0	0	-	-0.427758	3.02398	0
YBR084W|MIS1	YBR084W	chrII:411053-413981	+	2928	0.890749	9.19502	-0.230395	0	0	0	-	-0.0353441	0.119665	0	0	-	0.535017	0	0	0	-	-0.355732	1.9447	0	0	-	0.195051	0	0	0	-	0.765411	5.43867	0	0	-	-0.125338	0.588939	0	0	-	0.570361	3.07773	0	0	-	-0.320388	2.21586	0
YBR084C-A|RPL19A	YBR084C-A	chrII:414185-415261	-	570	0.997602	9.41058	0.0176109	0	0	0	-	-0.2749	0	0	0	-	0.277874	0	0	0	-	-0.0889394	0	0	0	-	-0.292511	0	0	0	-	0.260263	0	0	0	-	-0.10655	0	0	0	-	0.552774	0	0	0	-	0.185961	0	0
YBR085W|AAC3|ANC3	YBR085W	chrII:415982-416906	+	924	0.992678	15.343	-0.119171	0	0	0	-	0.387322	0	0	0	-	0.0522309	0	0	0	-	-0.399719	1.88011	0	0	-	0.506493	0	0	0	-	0.171402	0	0	0	-	-0.280548	1.3501	0	0	-	-0.335091	0	0	0	-	-0.787041	0	0
YBR086C|IST2	YBR086C	chrII:420200-423041	-	2841	0.878808	24.5354	0.0658711	0.253012	0	0	-	-0.211546	1.42646	0	0	-	0.106925	0.597174	0	0	-	0.0500458	0.218033	0	0	-	-0.277418	0	0	0	-	0.0410536	0.116801	0	0	-	-0.0158253	0.0732056	0	0	-	0.318471	1.70543	0	0	-	0.261592	2.03132	0
YBR087W|RFC5	YBR087W	chrII:423764-424829	+	1065	1.01318	9.66725	-0.28913	0	0	0	-	-0.336803	0	0	0	-	0.384938	0	0	0	-	0.463068	0	0	0	-	-0.0476727	0	0	0	-	0.674068	0	0	0	-	0.752198	0	0	0	-	0.721741	0	0	0	-	0.799871	0	0
YBR091C|TIM12|MRS5	YBR091C	chrII:427154-427484	-	330	1.27318	30.2684	-0.0157692	0	0	0	-	0.388525	2.12287	0	0	-	-0.106398	0	0	0	-	-0.411444	2.14806	0	0	-	0.404295	0	0	0	-	-0.0906286	0.251611	0	0	-	-0.395675	2.30424	0	0	-	-0.494923	2.09752	0	0	-	-0.799969	7.86025	0
YBR092C|PHO3|phoC	YBR092C	chrII:427697-429101	-	1404	0.793453	40.2355	0.0500146	0.240482	0	0	-	0.0436284	0.266133	0	0	-	0.282914	2.85206	0	0	-	0.0879616	0.474103	0	0	-	-0.00638615	0.0210436	0	0	-	0.2329	1.39696	0	0	-	0.037947	0.254506	0	0	-	0.239286	1.41842	0	0	-	0.0443332	0.295019	0
YBR093C|PHO5|phoE	YBR093C	chrII:429547-430951	-	1404	1.18402	84.8048	-0.734635	27.2385	0	0	-	-0.551469	15.8701	0	0	-	-0.108646	1.08229	0	0	-	0.229044	2.08974	0	0	-	0.183166	1.89594	0	0	-	0.625989	16.7994	0	0	-	0.963679	40.347	0	0	-	0.442823	7.53044	0	0	-	0.780513	27.6892	0
YBR094W|PBY1	YBR094W	chrII:432035-434297	+	2262	0.668148	3.92641	-0.188592	0	0	0	-	0.479556	0	0	0	-	-0.0925964	0	0	0	-	0.0413831	0	0	0	-	0.668148	0	0	0	-	0.0959959	0	0	0	-	0.229975	0	0	0	-	-0.572152	0	0	0	-	-0.438173	0	0
YBR096W|872	YBR096W	chrII:436020-436713	+	693	0.964775	22.6134	0.150555	0	0	0	-	0.494232	4.36422	0	0	-	0.221285	0	0	0	-	-0.160551	0.714897	0	0	-	0.343677	0	0	0	-	0.0707301	0.237479	0	0	-	-0.311106	2.15162	0	0	-	-0.272947	1.16045	0	0	-	-0.654782	7.76091	0
YBR097W|VPS15|GRD8|VAC4|VPL19|VPS40	YBR097W	chrII:436950-441315	+	4365	0.488289	4.78561	0.0458459	0	0	0	-	-0.423564	0	0	0	-	-0.0545359	0	0	0	-	-0.302001	1.20727	0	0	-	-0.46941	0	0	0	-	-0.100382	0	0	0	-	-0.347847	1.79421	0	0	-	0.369028	0	0	0	-	0.121562	0.567707	0
YBR098W|MMS4|SLX2|YBR100W	YBR098W	chrII:441514-443590	+	2076	0.933212	64.5656	-0.226095	2.31752	0	0	-	-0.166381	1.76696	0	0	-	0.105762	0.999079	0	0	-	-0.0858844	0.549514	0	0	-	0.059714	0.407959	0	0	-	0.331857	3.5647	0	0	-	0.14021	1.31401	0	0	-	0.272143	2.48721	0	0	-	0.0804963	0.743606	0
YBR101C|FES1	YBR101C	chrII:443820-444693	-	873	1.4952	30.3421	0.293246	0	0	0	-	0.761476	0	0	0	-	-0.430191	0	0	0	-	-0.574964	3.35371	0	0	-	0.46823	0	0	0	-	-0.723437	0	0	0	-	-0.86821	7.33843	0	0	-	-1.19167	0	0	0	-	-1.33644	0	0
YBR102C|EXO84|USA3	YBR102C	chrII:445061-447323	-	2262	1.78938	54.8303	-0.110075	0	0	0	-	-1.68618	0	0	0	-	-1.27494	0	0	0	-	-0.0371841	0.0931657	0	0	-	-1.57611	0	0	0	-	-1.16486	0	0	0	-	0.0728909	0.260047	0	0	-	0.411244	0	0	0	-	1.649	29.6994	0
YBR103W|SIF2|EMB1	YBR103W	chrII:447708-449316	+	1608	1.41875	19.5119	-0.908723	0	0	0	-	-0.436096	0	0	0	-	-0.809314	0	0	0	-	-0.440348	0	0	0	-	0.472627	0	0	0	-	0.0994091	0	0	0	-	0.468375	0	0	0	-	-0.373218	0	0	0	-	-0.00425184	0	0
YBR107C|IML3|MCM19	YBR107C	chrII:453792-454530	-	738	1.06267	46.3713	-0.0842163	0.430231	0	0	-	-0.0799247	0.536675	0	0	-	-0.229753	2.32831	0	0	-	0.378258	3.7129	0	0	-	0.00429152	0.0174161	0	0	-	-0.145536	0.712261	0	0	-	0.462474	5.91595	0	0	-	-0.149828	0.83747	0	0	-	0.458183	6.54216	0
YBR108W|AIM3	YBR108W	chrII:454821-457665	+	2844	1.308	50.9874	0.356756	0	0	0	-	-0.0278757	0.0899201	0	0	-	-0.328584	0	0	0	-	-0.278245	1.34087	0	0	-	-0.384631	0	0	0	-	-0.68534	4.93093	0	0	-	-0.635001	5.65593	0	0	-	-0.300709	1.31375	0	0	-	-0.250369	1.58172	0
YBR112C|CYC8|CRT8|SSN6	YBR112C	chrII:462869-465770	-	2901	1.58092	80.2371	0.128179	0.686257	0	0	-	0.283635	2.48719	0	0	-	0.279523	2.51445	0	0	-	0.0681833	0.34928	0	0	-	0.155456	0.689147	0	0	-	0.151344	0.582178	0	0	-	-0.0599957	0.348643	0	0	-	-0.00411228	0.00101877	0	0	-	-0.215452	1.84547	0
YBR114W|RAD16|PSO5	YBR114W	chrII:467247-469620	+	2373	0.929617	7.0432	-0.243389	0	0	0	-	-0.629084	0	0	0	-	-0.800442	0	0	0	-	-0.881784	0	0	0	-	-0.385696	0	0	0	-	-0.557054	0	0	0	-	-0.638396	0	0	0	-	-0.171358	0	0	0	-	-0.2527	0	0
YBR115C|LYS2	YBR115C	chrII:469747-473926	-	4179	1.40878	235.139	-0.259575	4.51399	0	0	-	-0.42924	14.9694	0	0	-	-0.0591924	0.651527	0	0	-	-0.370999	9.73188	0	0	-	-0.169665	2.06713	0	0	-	0.200382	2.44525	0	0	-	-0.111424	1.45384	0	0	-	0.370047	8.22438	0	0	-	0.0582403	0.73758	0
YBR117C|TKL2	YBR117C	chrII:474391-476437	-	2046	0.270246	11.2098	0.0968154	1.1707	0	0	-	0.124178	1.93568	0	0	-	0.144568	2.37952	0	0	-	0.048841	0.435713	0	0	-	0.0273624	0.227681	0	0	-	0.0477526	0.317016	0	0	-	-0.0479744	0.523489	0	0	-	0.0203903	0.105081	0	0	-	-0.0753368	1.0406	0
YBR118W|TEF2|EF-1_alpha	YBR118W	chrII:477670-479047	+	1377	1.88747	22.9821	-0.614733	0	0	0	-	0.276029	0	0	0	-	-0.25841	0	0	0	-	-0.632998	0	0	0	-	0.890762	0	0	0	-	0.356323	0	0	0	-	-0.0182646	0	0	0	-	-0.534439	0	0	0	-	-0.909026	0	0
YBR119W|MUD1	YBR119W	chrII:479337-480323	+	897	0.757775	6.12121	0.025754	0	0	0	-	-0.388025	0	0	0	-	-0.303834	0	0	0	-	-0.324342	0	0	0	-	-0.413779	0	0	0	-	-0.329588	0	0	0	-	-0.350096	0	0	0	-	0.0841912	0	0	0	-	0.0636833	0	0
YBR120C|CBP6	YBR120C	chrII:480434-480923	-	489	2.12614	41.7133	0.255267	0	0	0	-	0.106463	0	0	0	-	0.141967	0	0	0	-	0.488985	0	0	0	-	-0.148804	0	0	0	-	-0.113301	0	0	0	-	0.233718	0	0	0	-	0.0355036	0	0	0	-	0.382522	0	0
YBR121C|GRS1	YBR121C	chrII:481363-483367	-	2004	1.2998	14.9797	-0.283063	0	0	0	-	0.10504	0	0	0	-	0.484621	0	0	0	-	0.73265	0	0	0	-	0.388103	0	0	0	-	0.767684	0	0	0	-	1.01571	0	0	0	-	0.379581	0	0	0	-	0.627609	0	0
YBR122C|MRPL36	YBR122C	chrII:483969-484503	-	534	1.50534	38.9232	0.0256798	0	0	0	-	-0.00371367	0	0	0	-	0.442482	0	0	0	-	0.485414	1.96081	0	0	-	-0.0293934	0	0	0	-	0.416802	0	0	0	-	0.459734	0	0	0	-	0.446196	0	0	0	-	0.489127	0	0
YBR123C|TFC1	YBR123C	chrII:484741-486691	-	1950	0.646039	8.27849	0.0289745	0	0	0	-	-0.0962792	0.434517	0	0	-	0.111319	0	0	0	-	0.508832	3.25336	0	0	-	-0.125254	0	0	0	-	0.0823445	0.254236	0	0	-	0.479857	3.32274	0	0	-	0.207598	0.694709	0	0	-	0.605111	5.46286	0
YBR125C|PTC4|GCT1	YBR125C	chrII:487198-488380	-	1182	1.04575	6.48626	0.158795	0	0	0	-	0.700363	0	0	0	-	0.49852	0	0	0	-	1.04575	0	0	0	-	0.541568	0	0	0	-	0.339725	0	0	0	-	0.886956	0	0	0	-	-0.201843	0	0	0	-	0.345388	0	0
YBR126C|TPS1|BYP1|CIF1|FDP1|GGS1|GLC6|TSS1	YBR126C	chrII:488904-490392	-	1488	0.817046	5.00467	-0.692517	0	0	0	-	-0.0240516	0	0	0	-	-0.817046	0	0	0	-	-0.0668408	0.1879	0	0	-	0.668466	0	0	0	-	-0.124529	0	0	0	-	0.625677	3.81143	0	0	-	-0.792995	0	0	0	-	-0.0427892	0	0
YBR127C|VMA2|ATPSV|VAT2	YBR127C	chrII:491268-492822	-	1554	1.12533	21.6359	0.331408	0	0	0	-	0.168393	0.697314	0	0	-	-0.108547	0	0	0	-	0.466704	2.54519	0	0	-	-0.163015	0	0	0	-	-0.439955	2.03861	0	0	-	0.135296	0.529104	0	0	-	-0.27694	1.01284	0	0	-	0.298311	1.61329	0
YBR128C|ATG14|APG14|CVT12	YBR128C	chrII:493080-494115	-	1035	0.717694	16.7409	-0.0271595	0.115595	0	0	-	0.00868625	0.0418463	0	0	-	0.248362	1.96806	0	0	-	0.311915	2.18462	0	0	-	0.0358458	0.176136	0	0	-	0.275521	1.52703	0	0	-	0.339075	2.85891	0	0	-	0.239676	1.29985	0	0	-	0.303229	2.702	0
YBR129C|OPY1	YBR129C	chrII:494352-495339	-	987	0.745109	5.82554	-0.0933582	0	0	0	-	0.30457	0	0	0	-	-0.352101	0	0	0	-	-0.44054	0	0	0	-	0.397928	0	0	0	-	-0.258742	0	0	0	-	-0.347182	0	0	0	-	-0.65667	0	0	0	-	-0.745109	0	0
YBR130C|SHE3	YBR130C	chrII:495591-496869	-	1278	1.48164	41.0032	-0.907039	0	0	0	-	-0.38479	2.12287	0	0	-	-0.103967	0	0	0	-	-0.200596	0.652995	0	0	-	0.522248	0	0	0	-	0.803071	5.72032	0	0	-	0.706442	5.95804	0	0	-	0.280823	0.909893	0	0	-	0.184194	0.873581	0
YBR132C|AGP2	YBR132C	chrII:499651-501442	-	1791	1.96209	71.5886	0.223483	0	0	0	-	0.24443	0	0	0	-	0.425878	0	0	0	-	-0.819647	9.22148	0	0	-	0.0209475	0	0	0	-	0.202395	0	0	0	-	-1.04313	14.3765	0	0	-	0.181448	0	0	0	-	-1.06408	16.9543	0
YBR133C|HSL7	YBR133C	chrII:501803-504287	-	2484	1.52346	20.2095	-0.429882	0	0	0	-	-1.24999	0	0	0	-	-1.52346	0	0	0	-	-0.314187	0	0	0	-	-0.820108	0	0	0	-	-1.09358	0	0	0	-	0.115695	0	0	0	-	-0.273474	0	0	0	-	0.935803	0	0
YBR136W|MEC1|ESR1|SAD3	YBR136W	chrII:505667-512774	+	7107	1.09094	54.5735	-0.149779	0.841795	0	0	-	-0.693493	13.8591	0	0	-	-0.176127	1.32672	0	0	-	-0.54784	7.19412	0	0	-	-0.543715	6.77364	0	0	-	-0.0263481	0.0788182	0	0	-	-0.398062	4.46369	0	0	-	0.517366	5.62147	0	0	-	0.145653	1.20959	0
YBR138C|HDR1	YBR138C	chrII:513761-515336	-	1575	0.839732	7.20672	-0.519583	0	0	0	-	-0.792896	0	0	0	-	-0.839732	0	0	0	-	-0.379041	1.39756	0	0	-	-0.273314	0	0	0	-	-0.320149	0	0	0	-	0.140541	0.520844	0	0	-	-0.0468354	0	0	0	-	0.413855	0	0
YBR139W|975	YBR139W	chrII:515663-517190	+	1527	1.36294	14.9508	-1.36294	0	0	0	-	-0.815281	0	0	0	-	-0.203565	0	0	0	-	-0.0419785	0	0	0	-	0.547659	0	0	0	-	1.15937	0	0	0	-	1.32096	0	0	0	-	0.611715	0	0	0	-	0.773302	0	0
YBR140C|IRA1|GLC1|PPD1	YBR140C	chrII:517349-526628	-	9279	1.05558	55.05	0.285715	2.25224	0	0	-	0.296424	3.00097	0	0	-	0.146951	1.17947	0	0	-	-0.614981	11.8854	0	0	-	0.0107089	0.0254	0	0	-	-0.138764	0.547584	0	0	-	-0.900696	24.2057	0	0	-	-0.149473	0.693114	0	0	-	-0.911404	28.1697	0
YBR141C|979	YBR141C	chrII:527024-528038	-	1014	1.25879	35.0611	-0.0109434	0.047295	0	0	-	0.277308	2.88958	0	0	-	-0.104861	0.863403	0	0	-	1.15393	29.1548	0	0	-	0.288252	2.14232	0	0	-	-0.0939179	0.390304	0	0	-	1.16487	29.6553	0	0	-	-0.38217	3.4743	0	0	-	0.876621	17.4338	0
YBR142W|MAK5	YBR142W	chrII:528316-530638	+	2322	1.16156	16.6488	0.162691	0	0	0	-	0.279572	0	0	0	-	0.921126	0	0	0	-	-0.123418	0.388266	0	0	-	0.11688	0	0	0	-	0.758434	0	0	0	-	-0.286109	1.29798	0	0	-	0.641554	0	0	0	-	-0.40299	0	0
YBR143C|SUP45|SAL4|SUP1|SUP47	YBR143C	chrII:530868-532182	-	1314	1.22773	24.2066	-0.307913	0	0	0	-	0.0526917	0	0	0	-	-0.0333319	0	0	0	-	-0.082088	0.234292	0	0	-	0.360605	0	0	0	-	0.274581	0	0	0	-	0.225825	0.917522	0	0	-	-0.0860236	0	0	0	-	-0.13478	0	0
YBR145W|ADH5	YBR145W	chrII:533761-534817	+	1056	0.778918	12.4257	-0.240681	1.34344	0	0	-	0.182098	0.97865	0	0	-	0.214068	1.33117	0	0	-	0.538237	4.1056	0	0	-	0.422779	0	0	0	-	0.454749	2.80823	0	0	-	0.778918	9.10028	0	0	-	0.0319695	0.0590751	0	0	-	0.356139	2.52979	0
YBR146W|MRPS9	YBR146W	chrII:535259-536096	+	837	1.35333	16.8415	-0.470263	0	0	0	-	-0.254266	0	0	0	-	0.376026	0	0	0	-	0.610265	0	0	0	-	0.215997	0	0	0	-	0.846289	0	0	0	-	1.08053	0	0	0	-	0.630292	0	0	0	-	0.864531	0	0
YBR148W|YSW1	YBR148W	chrII:537875-539705	+	1830	1.26104	19.7567	1.26104	0	0	0	-	0.571723	5.14182	0	0	-	0.576849	0	0	0	-	0.141663	0.55751	0	0	-	-0.689318	0	0	0	-	-0.684192	3.87391	0	0	-	-1.11938	14.0951	0	0	-	0.005126	0.00101877	0	0	-	-0.43006	3.30448	0
YBR149W|ARA1	YBR149W	chrII:539986-541021	+	1035	1.51809	121.276	-0.180441	1.23466	0	0	-	-0.760868	20.2753	0	0	-	-0.555371	10.2372	0	0	-	0.270322	1.8193	0	0	-	-0.580427	9.27975	0	0	-	-0.374929	3.39124	0	0	-	0.450763	5.12477	0	0	-	0.205498	1.39675	0	0	-	1.03119	30.896	0
YBR150C|TBS1	YBR150C	chrII:541208-544493	-	3285	0.914803	64.6921	0.246673	3.08182	0	0	-	0.535651	15.3341	0	0	-	0.326704	6.39451	0	0	-	-0.0230118	0.170868	0	0	-	0.288978	3.16657	0	0	-	0.0800312	0.409838	0	0	-	-0.269685	4.12033	0	0	-	-0.208947	1.7121	0	0	-	-0.558663	16.8139	0
YBR151W|APD1	YBR151W	chrII:545027-545978	+	951	1.03403	12.5633	-0.398992	0	0	0	-	-0.188176	0	0	0	-	-0.194203	0	0	0	-	-0.331834	0	0	0	-	0.210817	0	0	0	-	0.204789	0	0	0	-	0.0671587	0	0	0	-	-0.00602732	0	0	0	-	-0.143658	0	0
YBR152W|SPP381	YBR152W	chrII:546375-547251	+	876	1.4098	16.4405	0.822505	0	0	0	-	-0.169007	0	0	0	-	-0.183041	0	0	0	-	-0.0989574	0	0	0	-	-0.991512	0	0	0	-	-1.00555	0	0	0	-	-0.921462	0	0	0	-	-0.0140339	0	0	0	-	0.0700495	0	0
YBR153W|RIB7	YBR153W	chrII:547459-548194	+	735	0.831899	6.60673	0.263567	0	0	0	-	0.0987885	0	0	0	-	-0.0887669	0	0	0	-	0.205192	0	0	0	-	-0.164779	0	0	0	-	-0.352334	0	0	0	-	-0.0583758	0	0	0	-	-0.187555	0	0	0	-	0.106403	0	0
YBR154C|RPB5	YBR154C	chrII:548361-549009	-	648	0.885981	9.44365	0.331971	0	0	0	-	-0.466572	0	0	0	-	0.419409	0	0	0	-	0.137156	0.415522	0	0	-	-0.798542	0	0	0	-	0.0874387	0	0	0	-	-0.194814	0.719574	0	0	-	0.885981	0	0	0	-	0.603728	0	0
YBR155W|CNS1	YBR155W	chrII:549770-550928	+	1158	1.73472	24.7661	0.0485077	0	0	0	-	0.674158	0	0	0	-	0.524912	0	0	0	-	-0.55806	0	0	0	-	0.62565	0	0	0	-	0.476404	0	0	0	-	-0.606568	0	0	0	-	-0.149246	0	0	0	-	-1.23222	0	0
YBR156C|SLI15	YBR156C	chrII:551103-553200	-	2097	1.16432	17.2589	0.00784075	0	0	0	-	-0.365479	0	0	0	-	-0.0449759	0	0	0	-	-0.724361	5.30443	0	0	-	-0.37332	0	0	0	-	-0.0528167	0	0	0	-	-0.732202	5.91319	0	0	-	0.320503	0	0	0	-	-0.358882	0	0
YBR157C|ICS2	YBR157C	chrII:553542-554310	-	768	0.904936	29.9793	-0.183719	0.854899	0	0	-	-0.248596	1.55745	0	0	-	-0.144177	0.812914	0	0	-	0.136431	0.523786	0	0	-	-0.0648775	0	0	0	-	0.0395415	0.10868	0	0	-	0.320149	2.01958	0	0	-	0.104419	0.32999	0	0	-	0.385027	2.99316	0
YBR158W|AMN1|CST13|ICS4	YBR158W	chrII:556548-558198	+	1650	1.84811	82.7855	0.266391	0	0	0	-	0.516966	5.10375	0	0	-	1.30125	0	0	0	-	1.47302	28.134	0	0	-	0.250576	0	0	0	-	1.03486	11.6909	0	0	-	1.20663	17.779	0	0	-	0.784287	6.12118	0	0	-	0.956058	11.8028	0
YBR160W|CDC28|CDK1|HSL5|SRM5	YBR160W	chrII:560077-560974	+	897	0.561635	3.72579	0.480532	0	0	0	-	0.528477	0	0	0	-	0.251119	0	0	0	-	0.220074	0.714897	0	0	-	0.0479447	0	0	0	-	-0.229413	0	0	0	-	-0.260458	1.04909	0	0	-	-0.277358	0	0	0	-	-0.308402	0	0
YBR161W|CSH1	YBR161W	chrII:561633-562764	+	1131	1.08377	20.4639	-0.812307	0	0	0	-	-0.555186	4.82314	0	0	-	-0.36595	0	0	0	-	-0.0561795	0.19738	0	0	-	0.257121	0	0	0	-	0.446356	2.63405	0	0	-	0.756127	8.34962	0	0	-	0.189235	0.682669	0	0	-	0.499006	4.28522	0
YBR162C|TOS1	YBR162C	chrII:563202-564570	-	1368	1.49457	21.8517	0.270994	0	0	0	-	0.73008	0	0	0	-	0.120776	0	0	0	-	1.49457	17.6199	0	0	-	0.459086	0	0	0	-	-0.150218	0	0	0	-	1.22358	11.5963	0	0	-	-0.609304	0	0	0	-	0.764495	0	0
YBR163W|EXO5|DEM1	YBR163W	chrII:565722-567480	+	1758	1.23244	18.0777	-0.0182899	0	0	0	-	0.324285	0	0	0	-	0.206246	0	0	0	-	1.05778	8.98335	0	0	-	0.342575	0	0	0	-	0.224536	0	0	0	-	1.07607	9.70596	0	0	-	-0.118039	0	0	0	-	0.733494	0	0
YBR167C|POP7|RPP2	YBR167C	chrII:571467-571890	-	423	1.21278	15.3258	-0.192022	0	0	0	-	0.593328	0	0	0	-	0.659388	0	0	0	-	-0.0645978	0	0	0	-	0.78535	0	0	0	-	0.85141	0	0	0	-	0.127425	0	0	0	-	0.0660599	0	0	0	-	-0.657926	0	0
YBR168W|PEX32	YBR168W	chrII:572370-573612	+	1242	2.44362	58.4347	0.332965	0	0	0	-	0.35348	0	0	0	-	0.191511	0	0	0	-	-0.172439	0	0	0	-	0.0205157	0	0	0	-	-0.141454	0	0	0	-	-0.505403	0	0	0	-	-0.16197	0	0	0	-	-0.525919	0	0
YBR170C|NPL4|HRD4	YBR170C	chrII:576343-578086	-	1743	1.18755	18.2233	-0.352058	0	0	0	-	-0.372809	0	0	0	-	-0.20486	0	0	0	-	0.285598	0.971913	0	0	-	-0.0207517	0	0	0	-	0.147198	0	0	0	-	0.637656	4.05341	0	0	-	0.167949	0	0	0	-	0.658408	4.71862	0
YBR172C|SMY2	YBR172C	chrII:579149-581372	-	2223	0.675722	9.60107	-0.0839426	0	0	0	-	-0.00689075	0.0417257	0	0	-	-0.0381604	0	0	0	-	0.544171	3.33916	0	0	-	0.0770518	0	0	0	-	0.0457822	0.115521	0	0	-	0.628114	4.85364	0	0	-	-0.0312697	0.0580094	0	0	-	0.551062	4.26396	0
YBR173C|UMP1|RNS2	YBR173C	chrII:581725-582172	-	447	1.11559	16.1808	0.137471	0	0	0	-	-0.530918	0	0	0	-	-0.0987006	0	0	0	-	0.167217	0.449285	0	0	-	-0.668389	0	0	0	-	-0.236172	0	0	0	-	0.0297456	0	0	0	-	0.432217	0	0	0	-	0.698134	0	0
YBR175W|SWD3|CPS30|SAF35	YBR175W	chrII:582407-583355	+	948	0.596573	4.46144	-0.521882	0	0	0	-	-0.517478	0	0	0	-	-0.369556	0	0	0	-	0.0746911	0.227361	0	0	-	0.00440355	0	0	0	-	0.152326	0	0	0	-	0.596573	4.07442	0	0	-	0.147923	0	0	0	-	0.59217	4.44227	0
YBR176W|ECM31	YBR176W	chrII:583719-584658	+	939	0.845471	11.337	0.148929	0	0	0	-	-0.51234	0	0	0	-	-0.630392	0	0	0	-	-0.199511	0	0	0	-	-0.66127	0	0	0	-	-0.779321	0	0	0	-	-0.34844	0	0	0	-	-0.118052	0	0	0	-	0.31283	0	0
YBR177C|EHT1	YBR177C	chrII:584806-586162	-	1356	0.803407	14.6833	-0.11443	0	0	0	-	0.168893	0	0	0	-	-0.0629945	0	0	0	-	0.0534145	0.176463	0	0	-	0.283323	0	0	0	-	0.0514351	0	0	0	-	0.167844	0.708682	0	0	-	-0.231888	0	0	0	-	-0.115479	0.501547	0
YBR179C|FZO1	YBR179C	chrII:586546-589114	-	2568	1.03019	12.4951	-0.813299	0	0	0	-	-1.03019	0	0	0	-	-0.745878	0	0	0	-	-0.534997	2.28467	0	0	-	-0.216892	0	0	0	-	0.0674215	0	0	0	-	0.278302	0	0	0	-	0.284314	0	0	0	-	0.495194	0	0
YBR180W|DTR1	YBR180W	chrII:589740-591459	+	1719	0.958251	62.6033	0.00211041	0.00896827	0	0	-	0.0464164	0.294762	0	0	-	-0.343491	4.92826	0	0	-	0.409607	4.48652	0	0	-	0.044306	0.227681	0	0	-	-0.345602	3.18365	0	0	-	0.407497	4.85364	0	0	-	-0.389908	3.92867	0	0	-	0.363191	4.40468	0
YBR182C|SMP1	YBR182C	chrII:593505-594864	-	1359	1.01154	22.9431	-0.298241	0	0	0	-	-0.69184	6.34901	0	0	-	-0.556113	0	0	0	-	0.239532	0.840799	0	0	-	-0.393599	0	0	0	-	-0.257872	0.844666	0	0	-	0.537773	3.53077	0	0	-	0.135727	0.40435	0	0	-	0.931372	10.672	0
YBR184W|1073	YBR184W	chrII:597362-598934	+	1572	1.04355	11.1312	0.0421522	0	0	0	-	0.384407	0	0	0	-	0.635655	0	0	0	-	1.04355	8.27907	0	0	-	0.342254	0	0	0	-	0.593503	0	0	0	-	1.0014	0	0	0	-	0.251248	0	0	0	-	0.659144	0	0
YBR186W|PCH2	YBR186W	chrII:600552-602360	+	1695	1.31208	102.791	-0.544316	13.6997	0	0	-	-0.622387	20.476	0	0	-	-0.804569	35.6832	0	0	-	0.211915	1.76305	0	0	-	-0.0780716	0.529833	0	0	-	-0.260254	3.00437	0	0	-	0.75623	22.5763	0	0	-	-0.182182	1.70615	0	0	-	0.834302	30.896	0
YBR187W|GDT1	YBR187W	chrII:602633-603476	+	843	0.808044	26.4833	-0.469976	3.77374	0	0	-	-0.762862	11.7654	0	0	-	-0.675917	9.45232	0	0	-	-0.0623981	0.234292	0	0	-	-0.292887	0	0	0	-	-0.205941	0.847127	0	0	-	0.407577	3.28883	0	0	-	0.0869452	0.323151	0	0	-	0.700464	9.65043	0
YBR192W|RIM2|PYT1	YBR192W	chrII:607651-608785	+	1134	1.0582	37.8171	0.0179106	0.0620214	0	0	-	0.490086	4.66522	0	0	-	-0.285286	2.27226	0	0	-	0.329961	2.037	0	0	-	0.472175	0	0	0	-	-0.303196	1.68852	0	0	-	0.312051	2.15495	0	0	-	-0.775372	8.61646	0	0	-	-0.160125	0.950639	0
YBR195C|MSI1|CAC3	YBR195C	chrII:610613-611882	-	1269	1.17224	20.5432	-0.394634	2.89245	0	0	-	-0.0193921	0.0695734	0	0	-	-0.0857511	0.503769	0	0	-	0.777603	7.89307	0	0	-	0.375242	0	0	0	-	0.308882	1.6432	0	0	-	1.17224	19.5424	0	0	-	-0.0663591	0.169984	0	0	-	0.796995	9.48891	0
YBR196C|PGI1|CDC30	YBR196C	chrII:612235-613900	-	1665	2.34857	51.4889	-1.14866	0	0	0	-	-0.548452	0	0	0	-	-0.847399	0	0	0	-	-0.73272	0	0	0	-	0.600209	0	0	0	-	0.301262	0	0	0	-	0.415941	0	0	0	-	-0.298947	0	0	0	-	-0.184268	0	0
YBR196C-B|1106	YBR196C-B	chrII:614525-614630	-	105	0.636837	13.0075	-0.154202	0	0	0	-	-0.335651	2.2047	0	0	-	0.00683903	0	0	0	-	0.16894	0.623726	0	0	-	-0.18145	0	0	0	-	0.161041	0.426932	0	0	-	0.323142	1.81999	0	0	-	0.34249	1.47345	0	0	-	0.504591	4.14894	0
YBR197C|1108	YBR197C	chrII:615202-615856	-	654	0.584655	4.90302	-0.0110376	0	0	0	-	-0.140763	0.687452	0	0	-	0.443892	0	0	0	-	0.257615	1.21304	0	0	-	-0.129726	0	0	0	-	0.454929	2.50067	0	0	-	0.268653	1.57882	0	0	-	0.584655	3.92867	0	0	-	0.398378	3.22198	0
YBR198C|TAF5|TAF90	YBR198C	chrII:616126-618523	-	2397	1.22664	15.988	-0.356688	0	0	0	-	0.44544	2.98615	0	0	-	0.869948	0	0	0	-	-0.185262	0.714897	0	0	-	0.802128	0	0	0	-	1.22664	14.2001	0	0	-	0.171426	0.850779	0	0	-	0.424508	1.57287	0	0	-	-0.630702	5.71455	0
YBR202W|MCM7|CDC47	YBR202W	chrII:625771-628309	+	2538	1.38124	37.1387	-0.0867623	0	0	0	-	-0.0386711	0.138995	0	0	-	0.8917	0	0	0	-	-0.155436	0.634157	0	0	-	0.0480913	0	0	0	-	0.978463	9.1919	0	0	-	-0.0686733	0.313541	0	0	-	0.930372	8.22747	0	0	-	-0.116765	0.643126	0
YBR203W|COS111	YBR203W	chrII:629167-631942	+	2775	0.719783	55.1794	0.286312	4.7803	0	0	-	0.547115	20.8227	0	0	-	0.0811352	0.999079	0	0	-	0.188272	2.41375	0	0	-	0.260803	3.18089	0	0	-	-0.205177	2.30065	0	0	-	-0.0980394	1.03818	0	0	-	-0.465979	10.8057	0	0	-	-0.358842	8.32545	0
YBR204C|1128	YBR204C	chrII:632253-633381	-	1128	1.47563	23.1847	1.21304	0	0	0	-	-0.232434	0	0	0	-	0.357158	0	0	0	-	0.159144	0	0	0	-	-1.44548	0	0	0	-	-0.855887	0	0	0	-	-1.0539	0	0	0	-	0.589592	0	0	0	-	0.391578	0	0
YBR208C|DUR1,2|DUR80	YBR208C	chrII:636702-642210	-	5508	2.21016	262.934	0.199625	1.73781	0	0	-	0.0853166	0.593741	0	0	-	1.06271	34.3086	0	0	-	-0.0369354	0.227361	0	0	-	-0.114308	0.624822	0	0	-	0.86308	16.2611	0	0	-	-0.23656	2.37884	0	0	-	0.977389	22.9956	0	0	-	-0.122252	1.11215	0
YBR211C|AME1|ARP100	YBR211C	chrII:646157-647132	-	975	1.51068	15.3462	0.338402	0	0	0	-	-0.397522	0	0	0	-	-0.0603337	0	0	0	-	0.207846	0	0	0	-	-0.735923	0	0	0	-	-0.398735	0	0	0	-	-0.130555	0	0	0	-	0.337188	0	0	0	-	0.605368	0	0
YBR214W|SDS24	YBR214W	chrII:651414-652998	+	1584	2.33289	222.356	-0.521881	6.82766	0	0	-	-0.903437	27.1669	0	0	-	-0.643516	12.468	0	0	-	0.903652	14.1647	0	0	-	-0.381556	3.84183	0	0	-	-0.121636	0.534549	0	0	-	1.42553	40.0991	0	0	-	0.259921	1.94429	0	0	-	1.80709	73.3903	0
YBR215W|HPC2	YBR215W	chrII:653355-655317	+	1878	0.701402	20.7487	0.307478	2.40354	0	0	-	0.274847	2.56695	0	0	-	0.0941322	0.648393	0	0	-	0.23419	1.53308	0	0	-	-0.0326301	0.162055	0	0	-	-0.213345	1.09452	0	0	-	-0.0732873	0.409688	0	0	-	-0.180715	0.906908	0	0	-	-0.0406572	0.251292	0
YBR216C|YBP1	YBR216C	chrII:655575-657600	-	2025	0.931525	17.5736	0.249468	0	0	0	-	0.635733	5.17792	0	0	-	0.405045	0	0	0	-	0.155825	0.55751	0	0	-	0.386265	0	0	0	-	0.155577	0.390304	0	0	-	-0.0936431	0.37539	0	0	-	-0.230688	0.686795	0	0	-	-0.479908	3.33816	0
YBR218C|PYC2	YBR218C	chrII:658706-662249	-	3543	0.957674	16.1713	0.0220517	0	0	0	-	-0.202188	0	0	0	-	-0.0328379	0	0	0	-	-0.318334	1.12551	0	0	-	-0.224239	0	0	0	-	-0.0548896	0	0	0	-	-0.340385	1.51645	0	0	-	0.16935	0	0	0	-	-0.116146	0	0
YBR220C|1170	YBR220C	chrII:662994-664677	-	1683	1.29889	22.3428	0.0942717	0	0	0	-	0.331811	0	0	0	-	-0.380711	0	0	0	-	-0.967083	11.5727	0	0	-	0.237539	0	0	0	-	-0.474983	0	0	0	-	-1.06135	13.8103	0	0	-	-0.712522	0	0	0	-	-1.29889	22.3428	0
YBR221C|PDB1	YBR221C	chrII:665152-666253	-	1101	1.47592	19.0879	-0.0886028	0	0	0	-	-0.600863	0	0	0	-	0.0513763	0	0	0	-	0.307059	0	0	0	-	-0.51226	0	0	0	-	0.139979	0	0	0	-	0.395662	0	0	0	-	0.652239	0	0	0	-	0.907922	0	0
YBR221W-A|1174	YBR221W-A	chrII:666537-666642	+	105	0.951637	58.165	0.264602	3.34001	0	0	-	0.507663	12.9728	0	0	-	0.464836	11.1718	0	0	-	-0.0980211	0.755051	0	0	-	0.24306	2.38884	0	0	-	0.200234	1.7035	0	0	-	-0.362623	6.88373	0	0	-	-0.0428268	0.180244	0	0	-	-0.605684	19.8535	0
YBR222C|PCS60|FAT2	YBR222C	chrII:666719-668351	-	1632	0.595872	4.29485	0.395689	0	0	0	-	-0.100701	0	0	0	-	0.272683	0	0	0	-	0.495171	2.18058	0	0	-	-0.49639	0	0	0	-	-0.123007	0	0	0	-	0.0994816	0.324976	0	0	-	0.373384	0	0	0	-	0.595872	0	0
YBR225W|1184	YBR225W	chrII:670626-673329	+	2703	1.09816	13.9363	0.320992	0	0	0	-	-0.777171	0	0	0	-	-0.0987258	0	0	0	-	-0.214503	0	0	0	-	-1.09816	0	0	0	-	-0.419718	0	0	0	-	-0.535495	0	0	0	-	0.678445	0	0	0	-	0.562668	0	0
YBR228W|SLX1	YBR228W	chrII:675312-676227	+	915	0.804591	19.6061	-0.050111	0.213052	0	0	-	0.109897	0.553019	0	0	-	0.257918	1.79994	0	0	-	-0.534175	5.9503	0	0	-	0.160008	0	0	0	-	0.308029	1.59999	0	0	-	-0.484064	5.4542	0	0	-	0.148022	0.563087	0	0	-	-0.644072	9.93683	0
YBR229C|ROT2|GLS2	YBR229C	chrII:676356-679221	-	2865	0.481974	5.43213	0.123471	0	0	0	-	-0.261124	1.4464	0	0	-	-0.218914	0	0	0	-	-0.303599	1.40709	0	0	-	-0.384595	0	0	0	-	-0.342385	1.39902	0	0	-	-0.42707	2.77365	0	0	-	0.0422097	0.095966	0	0	-	-0.0424757	0.211262	0
YBR233W|PBP2|HEK1	YBR233W	chrII:683427-684669	+	1242	1.05599	15.9355	-0.339706	0	0	0	-	-0.118659	0	0	0	-	0.179754	0	0	0	-	-0.614206	0	0	0	-	0.221047	0	0	0	-	0.51946	0	0	0	-	-0.2745	0	0	0	-	0.298413	0	0	0	-	-0.495547	0	0
YBR234C|ARC40	YBR234C	chrII:685437-686592	-	1155	0.743084	13.449	0.446594	0	0	0	-	0.179464	0.944493	0	0	-	-0.23743	0	0	0	-	0.49118	3.35371	0	0	-	-0.26713	0	0	0	-	-0.684023	5.34892	0	0	-	0.0445858	0.199877	0	0	-	-0.416893	2.35123	0	0	-	0.311716	2.0698	0
YBR235W|1211	YBR235W	chrII:686900-690263	+	3363	0.480096	11.2215	-0.0522326	0.237967	0	0	-	0.0496867	0.281572	0	0	-	-0.0987964	0.671073	0	0	-	-0.255574	1.88946	0	0	-	0.101919	0.440119	0	0	-	-0.0465639	0.184583	0	0	-	-0.203342	1.58433	0	0	-	-0.148483	0.693114	0	0	-	-0.305261	3.22294	0
YBR237W|PRP5|RNA5	YBR237W	chrII:691968-694518	+	2550	0.628128	6.60713	0.0425478	0	0	0	-	0.601452	0	0	0	-	0.00494085	0	0	0	-	0.34035	1.22996	0	0	-	0.558904	0	0	0	-	-0.0376069	0	0	0	-	0.297802	0	0	0	-	-0.596511	0	0	0	-	-0.261102	0	0
YBR239C|ERT1	YBR239C	chrII:698353-699943	-	1590	0.572609	19.9664	0.0253079	0.146987	0	0	-	0.043776	0.320663	0	0	-	-0.0986534	0.944766	0	0	-	-0.0669028	0.415522	0	0	-	0.0184681	0.102959	0	0	-	-0.123961	0.657902	0	0	-	-0.0922107	0.72088	0	0	-	-0.142429	0.911304	0	0	-	-0.110679	1.05416	0
YBR241C|1223	YBR241C	chrII:702588-704055	-	1467	1.19727	38.6472	-0.00195234	0	0	0	-	0.0882047	0.361949	0	0	-	-0.357503	0	0	0	-	-0.462003	3.10164	0	0	-	0.090157	0	0	0	-	-0.35555	1.58952	0	0	-	-0.46005	3.39725	0	0	-	-0.445707	2.25668	0	0	-	-0.550207	5.07322	0
YBR242W|1226	YBR242W	chrII:704669-705386	+	717	0.431801	5.46611	0.0485276	0	0	0	-	0.0718018	0.31977	0	0	-	0.163185	0	0	0	-	-0.116278	0.441324	0	0	-	0.0232742	0	0	0	-	0.114658	0.317686	0	0	-	-0.164805	0.835788	0	0	-	0.0913834	0.236395	0	0	-	-0.188079	1.10662	0
YBR243C|ALG7|TUR1	YBR243C	chrII:705446-706793	-	1347	0.74259	24.6846	-0.0222254	0.112295	0	0	-	-0.502472	7.20371	0	0	-	-0.631457	11.8581	0	0	-	-0.0466601	0.227361	0	0	-	-0.480247	4.83084	0	0	-	-0.609231	7.76346	0	0	-	-0.0244347	0.136333	0	0	-	-0.128985	0.649933	0	0	-	0.455812	6.15906	0
YBR245C|ISW1|SGN2	YBR245C	chrII:708149-711539	-	3390	0.666595	8.54898	0.501226	0	0	0	-	0.560016	0	0	0	-	0.389819	0	0	0	-	0.154508	0.523786	0	0	-	0.0587899	0	0	0	-	-0.111407	0	0	0	-	-0.346718	1.68487	0	0	-	-0.170197	0	0	0	-	-0.405508	0	0
YBR247C|ENP1|MEG1	YBR247C	chrII:713003-714455	-	1452	1.42592	13.7014	-0.219069	0	0	0	-	-0.165866	0	0	0	-	0.0691082	0	0	0	-	0.413906	0	0	0	-	0.0532033	0	0	0	-	0.288177	0	0	0	-	0.632975	0	0	0	-	0.234974	0	0	0	-	0.579771	0	0
YBR248C|HIS7	YBR248C	chrII:714806-716465	-	1659	1.45749	105.481	-0.377347	4.09205	0	0	-	-0.628417	13.3766	0	0	-	-0.555079	10.3737	0	0	-	0.0770622	0.375938	0	0	-	-0.25107	2.06155	0	0	-	-0.177733	1.04719	0	0	-	0.454409	5.74103	0	0	-	0.0733376	0.343023	0	0	-	0.705479	15.4055	0
YBR249C|ARO4	YBR249C	chrII:716881-717994	-	1113	0.94194	10.8791	-0.337752	0	0	0	-	-0.367934	0	0	0	-	-0.0954413	0	0	0	-	0.233889	0	0	0	-	-0.0301818	0	0	0	-	0.242311	0	0	0	-	0.571641	0	0	0	-	0.272492	0	0	0	-	0.601823	0	0
YBR251W|MRPS5	YBR251W	chrII:721389-722313	+	924	1.25898	15.0895	-0.198596	0	0	0	-	-0.10662	0	0	0	-	-0.573657	0	0	0	-	0.0712055	0	0	0	-	0.0919766	0	0	0	-	-0.375061	0	0	0	-	0.269802	0	0	0	-	-0.467037	0	0	0	-	0.177825	0	0
YBR252W|DUT1	YBR252W	chrII:722610-723054	+	444	1.02542	11.6337	-0.101428	0	0	0	-	0.461483	0	0	0	-	0.167649	0	0	0	-	-0.186218	0	0	0	-	0.562911	0	0	0	-	0.269077	0	0	0	-	-0.0847902	0	0	0	-	-0.293834	0	0	0	-	-0.647701	0	0
YBR253W|SRB6|MED22	YBR253W	chrII:723269-723635	+	366	0.923721	13.4527	-0.378408	0	0	0	-	-0.262443	1.22916	0	0	-	0.155248	0	0	0	-	-0.674561	4.96095	0	0	-	0.115965	0	0	0	-	0.533656	2.44584	0	0	-	-0.296153	1.57434	0	0	-	0.417691	1.57364	0	0	-	-0.412118	2.81807	0
YBR255W|MTC4	YBR255W	chrII:724455-726540	+	2085	0.642784	12.7004	0.0976495	0.366448	0	0	-	0.510313	4.87048	0	0	-	0.214144	1.46047	0	0	-	0.320384	1.91643	0	0	-	0.412664	0	0	0	-	0.116494	0.351558	0	0	-	0.222734	1.32169	0	0	-	-0.296169	1.34361	0	0	-	-0.189929	1.15169	0
YBR255C-A|1254	YBR255C-A	chrII:726617-727074	-	363	0.918997	22.1738	-0.122892	0.50711	0	0	-	-0.0661831	0.324098	0	0	-	0.595442	6.35174	0	0	-	-0.323555	2.13302	0	0	-	0.0567085	0	0	0	-	0.718333	6.02349	0	0	-	-0.200664	1.25087	0	0	-	0.661625	5.14232	0	0	-	-0.257372	2.02789	0
YBR257W|POP4	YBR257W	chrII:728884-729724	+	840	1.59123	76.5717	-0.189369	1.13002	0	0	-	-0.22723	1.70912	0	0	-	-0.278747	2.31598	0	0	-	-0.0431803	0.18926	0	0	-	-0.0378611	0	0	0	-	-0.0893778	0.317016	0	0	-	0.146189	0.899312	0	0	-	-0.0515167	0.138678	0	0	-	0.18405	1.33962	0
YBR258C|SHG1|CPS15	YBR258C	chrII:729733-730162	-	429	1.37455	31.305	-0.420135	2.23222	0	0	-	-1.37455	31.305	0	0	-	-1.13928	19.6102	0	0	-	-0.870748	9.66426	0	0	-	-0.954419	0	0	0	-	-0.719146	6.00067	0	0	-	-0.450613	3.38329	0	0	-	0.235273	1.10128	0	0	-	0.503806	5.22735	0
YBR259W|1263	YBR259W	chrII:730386-732453	+	2067	0.931336	5.92365	-0.664106	0	0	0	-	-0.149118	0	0	0	-	0.220532	0	0	0	-	-0.710803	0	0	0	-	0.514988	0	0	0	-	0.884639	0	0	0	-	-0.0466967	0	0	0	-	0.369651	0	0	0	-	-0.561685	0	0
YBR260C|RGD1	YBR260C	chrII:732638-734639	-	2001	0.889293	10.5011	0.265386	0	0	0	-	-0.569352	0	0	0	-	-0.0332495	0	0	0	-	-0.585267	3.19632	0	0	-	-0.834738	0	0	0	-	-0.298636	0	0	0	-	-0.850654	6.41742	0	0	-	0.536103	0	0	0	-	-0.0159152	0	0
YBR261C|TAE1|NTM1	YBR261C	chrII:734831-735530	-	699	0.865022	10.4277	-0.237973	0	0	0	-	-0.484631	0	0	0	-	0.121138	0	0	0	-	-0.0761272	0.227361	0	0	-	-0.246658	0	0	0	-	0.359111	0	0	0	-	0.161846	0	0	0	-	0.60577	0	0	0	-	0.408504	0	0
YBR263W|SHM1|SHMT1|TMP3	YBR263W	chrII:736263-737736	+	1473	1.00744	23.4655	-0.149521	0.622396	0	0	-	-0.0319723	0.119665	0	0	-	-0.332081	2.50587	0	0	-	0.191835	0.789664	0	0	-	0.117548	0	0	0	-	-0.18256	0.611218	0	0	-	0.341356	2.2229	0	0	-	-0.300108	1.41431	0	0	-	0.223807	1.3652	0
YBR264C|YPT10	YBR264C	chrII:737769-738369	-	600	0.902886	121.577	0.0739703	0.896447	0	0	-	0.213839	5.01744	0	0	-	0.128325	2.30633	0	0	-	0.102882	1.31713	0	0	-	0.139869	1.89594	0	0	-	0.0543543	0.409838	0	0	-	0.0289118	0.343231	0	0	-	-0.0855149	0.810691	0	0	-	-0.110957	1.99432	0
YBR265W|TSC10	YBR265W	chrII:738581-739544	+	963	0.986807	8.62986	0.0720028	0	0	0	-	0.0110861	0	0	0	-	-0.453948	0	0	0	-	0.532859	2.29124	0	0	-	-0.0609167	0	0	0	-	-0.525951	0	0	0	-	0.460856	2.12719	0	0	-	-0.465034	0	0	0	-	0.521773	0	0
YBR270C|BIT2	YBR270C	chrII:742760-744398	-	1638	0.526688	6.18798	0.0716712	0	0	0	-	0.282421	1.61126	0	0	-	-0.0798098	0	0	0	-	0.407713	2.24559	0	0	-	0.21075	0	0	0	-	-0.151481	0.409838	0	0	-	0.336042	1.92552	0	0	-	-0.362231	1.57364	0	0	-	0.125292	0.60175	0
YBR274W|CHK1	YBR274W	chrII:749593-751177	+	1584	0.844463	12.7486	0.411867	0	0	0	-	-0.318085	0	0	0	-	0.25393	0	0	0	-	0.152418	0	0	0	-	-0.729953	0	0	0	-	-0.157937	0	0	0	-	-0.25945	0	0	0	-	0.572015	0	0	0	-	0.470503	0	0
YBR275C|RIF1	YBR275C	chrII:751355-757106	-	5751	1.05832	27.2143	0.0974042	0.427346	0	0	-	-0.192989	1.47272	0	0	-	0.325274	2.90685	0	0	-	-0.733046	14.3485	0	0	-	-0.290393	1.9267	0	0	-	0.22787	1.0653	0	0	-	-0.83045	17.8587	0	0	-	0.518263	4.575	0	0	-	-0.540057	9.32275	0
YBR278W|DPB3	YBR278W	chrII:760293-760899	+	606	1.87968	29.3746	-0.306482	0	0	0	-	-0.206986	0	0	0	-	0.303115	0	0	0	-	0.598683	0	0	0	-	0.0994958	0	0	0	-	0.609597	0	0	0	-	0.905165	0	0	0	-	0.510101	0	0	0	-	0.805669	0	0
YBR280C|SAF1	YBR280C	chrII:762783-764697	-	1914	0.91111	29.2556	-0.424596	3.51874	0	0	-	-0.390514	3.61852	0	0	-	-0.520985	6.55318	0	0	-	-0.228415	1.19941	0	0	-	0.0340813	0	0	0	-	-0.0963892	0.330587	0	0	-	0.19618	1.25652	0	0	-	-0.13047	0.563087	0	0	-	0.162099	1.11977	0
YBR281C|DUG2	YBR281C	chrII:764969-767606	-	2637	0.875305	14.1803	-0.267123	0	0	0	-	-0.0103347	0.0418463	0	0	-	0.348664	0	0	0	-	0.321199	1.36293	0	0	-	0.256789	0	0	0	-	0.615787	3.47057	0	0	-	0.588323	4.418	0	0	-	0.358999	1.34519	0	0	-	0.331534	1.98444	0
YBR283C|SSH1	YBR283C	chrII:768942-770415	-	1473	1.0304	229.732	-0.0178162	0.192511	0	0	-	0.550819	40.0928	0	0	-	0.723306	63.4859	0	0	-	-0.0279812	0.304689	0	0	-	0.568635	37.7108	0	0	-	0.741122	60.2818	0	0	-	-0.010165	0.134672	0	0	-	0.172487	2.33127	0	0	-	-0.5788	41.0049	0
YBR284W|1315	YBR284W	chrII:771238-773632	+	2394	1.23911	14.3244	0.0722234	0	0	0	-	-0.116297	0	0	0	-	-0.662805	0	0	0	-	-0.755485	0	0	0	-	-0.188521	0	0	0	-	-0.735028	0	0	0	-	-0.827709	0	0	0	-	-0.546507	0	0	0	-	-0.639188	0	0
YBR285W|1317	YBR285W	chrII:773921-774356	+	435	0.907493	21.8905	0.461093	0	0	0	-	0.782355	9.5041	0	0	-	0.4748	0	0	0	-	0.399107	2.58437	0	0	-	0.321262	0	0	0	-	0.0137066	0.0525658	0	0	-	-0.0619857	0.282912	0	0	-	-0.307556	1.2907	0	0	-	-0.383248	2.73451	0
YBR286W|APE3|APY1	YBR286W	chrII:774699-776313	+	1614	1.04218	26.2631	-0.0551363	0	0	0	-	0.457086	3.46251	0	0	-	-0.144542	0	0	0	-	0.449519	2.68494	0	0	-	0.512222	0	0	0	-	-0.0894053	0.273649	0	0	-	0.504655	3.71179	0	0	-	-0.601628	3.7812	0	0	-	-0.00756717	0.0349711	0
YBR287W|ZSP1	YBR287W	chrII:776570-777854	+	1284	0.723562	12.459	-0.53522	0	0	0	-	0.130948	0.576728	0	0	-	-0.173383	0	0	0	-	0.188341	0.766182	0	0	-	0.666168	0	0	0	-	0.361837	2.07371	0	0	-	0.723562	8.34962	0	0	-	-0.304331	1.35742	0	0	-	0.0573931	0.282932	0
YBR288C|APM3|YKS6	YBR288C	chrII:778011-779463	-	1452	1.29222	41.9769	-0.280701	1.72626	0	0	-	0.134897	0.619722	0	0	-	0.138943	0.795165	0	0	-	-1.15328	27.8898	0	0	-	0.415598	0	0	0	-	0.419643	2.44584	0	0	-	-0.872575	16.312	0	0	-	0.00404559	0.00101877	0	0	-	-1.28817	36.6077	0
YBR289W|SNF5|HAF4|SWI10|TYE4	YBR289W	chrII:779666-782384	+	2718	1.67288	48.6414	-0.297368	0	0	0	-	0.108234	0.456835	0	0	-	-0.205759	0	0	0	-	-0.132534	0.495695	0	0	-	0.405602	0	0	0	-	0.0916089	0.273649	0	0	-	0.164834	0.794483	0	0	-	-0.313993	1.29985	0	0	-	-0.240768	1.37745	0
YBR291C|CTP1	YBR291C	chrII:783672-784572	-	900	1.21846	52.8876	-0.123164	0.648431	0	0	-	-0.184556	1.36116	0	0	-	0.0518381	0.315837	0	0	-	0.241724	1.52758	0	0	-	-0.0613924	0.302832	0	0	-	0.175002	0.753947	0	0	-	0.364888	3.57699	0	0	-	0.236394	1.31375	0	0	-	0.42628	5.09082	0
YBR293W|VBA2	YBR293W	chrII:787005-788430	+	1425	0.912516	9.65514	0.0413641	0	0	0	-	0.503013	0	0	0	-	0.305168	0	0	0	-	0.24588	0	0	0	-	0.461649	0	0	0	-	0.263804	0	0	0	-	0.204516	0	0	0	-	-0.197845	0	0	0	-	-0.257133	0	0
YBR294W|SUL1|SFP2	YBR294W	chrII:789234-791814	+	2580	1.19416	419.572	0.253843	13.4379	0	0	-	0.305822	21.7069	0	0	-	0.270978	16.556	0	0	-	-0.0677347	1.20727	0	0	-	0.0519796	0.689147	0	0	-	0.0171353	0.184583	0	0	-	-0.321578	21.0489	0	0	-	-0.0348443	0.386577	0	0	-	-0.373557	31.7669	0
YBR295W|PCA1|CAD2|PAY2	YBR295W	chrII:792848-796499	+	3651	1.24792	102.672	0.336256	4.36841	0	0	-	0.643175	17.6332	0	0	-	-0.0457482	0.394937	0	0	-	-0.604748	18.2676	0	0	-	0.306919	2.68242	0	0	-	-0.382004	4.55696	0	0	-	-0.941004	41.5218	0	0	-	-0.688924	16.2342	0	0	-	-1.24792	76.8489	0
YBR296C|PHO89|ITN1	YBR296C	chrII:796797-798522	-	1725	1.27633	30.6874	0.136077	0	0	0	-	0.231827	1.21095	0	0	-	0.883504	0	0	0	-	-0.282674	1.35108	0	0	-	0.0957505	0	0	0	-	0.747427	4.60312	0	0	-	-0.418751	2.88661	0	0	-	0.651677	3.51506	0	0	-	-0.514502	4.47741	0
YBR297W|MAL33|MAL3R|MALR	YBR297W	chrII:800522-801929	+	1407	2.26409	77.8189	0.993159	0	0	0	-	1.16028	0	0	0	-	0.820781	0	0	0	-	-0.326461	1.64504	0	0	-	0.167117	0	0	0	-	-0.172378	0	0	0	-	-1.31962	18.9871	0	0	-	-0.339495	0	0	0	-	-1.48674	26.6323	0
YHL043W|ECM34	YHL043W	chrVIII:14900-15413	+	513	1.12443	162.695	0.178691	2.07939	0	0	-	0.250074	4.32509	0	0	-	-0.0568397	0.597174	0	0	-	0.645995	20.4771	0	0	-	0.071383	0.47144	0	0	-	-0.235531	2.71013	0	0	-	0.467304	10.3675	0	0	-	-0.306914	4.36631	0	0	-	0.395921	8.29924	0
YHL042W|6474	YHL042W	chrVIII:15666-16119	+	453	1.25927	48.7065	-0.442035	4.006	0	0	-	0.0166085	0.0533769	0	0	-	-0.414433	4.37501	0	0	-	0.208632	1.01143	0	0	-	0.458643	0	0	0	-	0.0276014	0.0788182	0	0	-	0.650666	8.08858	0	0	-	-0.431042	3.07773	0	0	-	0.192023	1.22131	0
YHL040C|ARN1	YHL040C	chrVIII:19087-20971	-	1884	1.42181	35.4163	0.0572604	0	0	0	-	0.232608	0	0	0	-	0.602883	0	0	0	-	0.47826	2.72386	0	0	-	0.175348	0	0	0	-	0.545622	0	0	0	-	0.420999	2.49784	0	0	-	0.370275	0	0	0	-	0.245652	1.2734	0
YHL039W|EFM1	YHL039W	chrVIII:21782-23540	+	1758	0.895163	10.0434	-0.31073	0	0	0	-	-0.319168	0	0	0	-	-0.301635	0	0	0	-	-0.218864	0	0	0	-	-0.00843824	0	0	0	-	0.0090942	0	0	0	-	0.0918657	0	0	0	-	0.0175324	0	0	0	-	0.100304	0	0
YHL038C|CBP2	YHL038C	chrVIII:23616-25509	-	1893	1.33799	23.6808	0.127623	0	0	0	-	-0.147569	0	0	0	-	-0.369354	0	0	0	-	-0.222582	0.670247	0	0	-	-0.275192	0	0	0	-	-0.496977	0	0	0	-	-0.350205	1.48785	0	0	-	-0.221785	0	0	0	-	-0.0750132	0	0
YHL036W|MUP3	YHL036W	chrVIII:26240-27881	+	1641	0.595398	19.0094	0.00907864	0.0337418	0	0	-	0.385055	5.04013	0	0	-	0.480025	7.85943	0	0	-	0.219744	1.66715	0	0	-	0.375976	3.45624	0	0	-	0.470946	5.03888	0	0	-	0.210666	1.86606	0	0	-	0.0949698	0.393521	0	0	-	-0.16531	1.42154	0
YHL035C|VMR1	YHL035C	chrVIII:27977-32756	-	4779	1.7611	110.945	0.262569	1.58233	0	0	-	0.340967	2.68699	0	0	-	0.748864	9.80682	0	0	-	-1.00735	23.9105	0	0	-	0.0783984	0	0	0	-	0.486296	2.80823	0	0	-	-1.26991	35.4037	0	0	-	0.407897	2.04546	0	0	-	-1.34831	43.7309	0
YHL032C|GUT1	YHL032C	chrVIII:36378-38508	-	2130	1.47604	57.1969	0.172103	1.06574	0	0	-	-0.24799	2.2184	0	0	-	0.490979	6.16729	0	0	-	0.927527	15.2552	0	0	-	-0.420093	3.45624	0	0	-	0.318876	1.90769	0	0	-	0.755424	10.0544	0	0	-	0.738969	10.0154	0	0	-	1.17552	28.6844	0
YHL030W|ECM29	YHL030W	chrVIII:40083-45690	+	5607	1.24378	18.9223	0.0282419	0	0	0	-	0.0815225	0	0	0	-	1.15229	0	0	0	-	0.0805558	0.252275	0	0	-	0.0532805	0	0	0	-	1.12404	0	0	0	-	0.0523139	0.214263	0	0	-	1.07076	0	0	0	-	-0.000966651	0	0
YHL028W|WSC4|YFW1|YHC8	YHL028W	chrVIII:48762-50580	+	1818	0.976747	13.3267	0.261374	0	0	0	-	0.303508	0	0	0	-	-0.021203	0	0	0	-	-0.0283445	0.0849745	0	0	-	0.0421338	0	0	0	-	-0.282577	0	0	0	-	-0.289719	1.43883	0	0	-	-0.324711	0	0	0	-	-0.331852	1.98444	0
YHL027W|RIM101|RIM1	YHL027W	chrVIII:51110-52988	+	1878	0.979756	22.0228	0.086993	0	0	0	-	0.53633	4.82314	0	0	-	0.488189	0	0	0	-	0.601025	4.86634	0	0	-	0.449337	0	0	0	-	0.401196	2.07371	0	0	-	0.514032	4.05898	0	0	-	-0.0481405	0.10347	0	0	-	0.0646953	0.294757	0
YHL026C|6510	YHL026C	chrVIII:53218-54166	-	948	0.907968	28.2697	0.517942	5.61031	0	0	-	0.467821	5.65969	0	0	-	-0.0705088	0.510346	0	0	-	-0.205964	1.35878	0	0	-	-0.0501214	0.226102	0	0	-	-0.588451	6.09664	0	0	-	-0.723907	12.4119	0	0	-	-0.53833	5.36228	0	0	-	-0.673785	12.1477	0
YHL025W|SNF6	YHL025W	chrVIII:54850-55849	+	999	0.648153	9.15581	0.589206	0	0	0	-	0.648153	5.42515	0	0	-	0.458156	0	0	0	-	0.303664	1.36293	0	0	-	0.0589472	0	0	0	-	-0.13105	0.317686	0	0	-	-0.285542	1.42052	0	0	-	-0.189997	0.563087	0	0	-	-0.34449	2.07466	0
YHL024W|RIM4	YHL024W	chrVIII:56648-58790	+	2142	1.90031	598.648	0.102269	1.58239	0	0	-	0.0281144	0.355078	0	0	-	-0.103931	1.93716	0	0	-	0.529771	29.8985	0	0	-	-0.0741543	0.737032	0	0	-	-0.206199	4.01709	0	0	-	0.427503	18.7142	0	0	-	-0.132045	1.83365	0	0	-	0.501657	29.0481	0
YHL023C|NPR3|RMD11	YHL023C	chrVIII:59122-62563	-	3441	1.95992	429.972	-0.258594	4.41456	0	0	-	-0.678217	41.0336	0	0	-	-0.616128	32.4627	0	0	-	-0.1742	2.2095	0	0	-	-0.419623	11.768	0	0	-	-0.357534	7.76346	0	0	-	0.0843941	0.985851	0	0	-	0.0620893	0.500263	0	0	-	0.504017	21.5988	0
YHL022C|SPO11	YHL022C	chrVIII:62960-64157	-	1197	0.874619	10.0654	0.874619	0	0	0	-	0.451481	0	0	0	-	0.660377	0	0	0	-	0.108045	0.351828	0	0	-	-0.423138	0	0	0	-	-0.214242	0	0	0	-	-0.766574	5.4542	0	0	-	0.208896	0	0	0	-	-0.343436	0	0
YHL021C|AIM17|FMP12	YHL021C	chrVIII:64461-65859	-	1398	1.12718	17.6729	-0.4949	0	0	0	-	-0.0321372	0.104615	0	0	-	-0.244004	0	0	0	-	0.632285	4.51481	0	0	-	0.462763	0	0	0	-	0.250896	1.04719	0	0	-	1.12718	15.702	0	0	-	-0.211867	0.77629	0	0	-	0.664422	6.05629	0
YHL020C|OPI1	YHL020C	chrVIII:66241-67456	-	1215	1.79017	101.262	1.62466	76.0277	0	0	-	1.49837	73.6493	0	0	-	0.759302	20.4852	0	0	-	1.10379	35.044	0	0	-	-0.126293	0.488674	0	0	-	-0.865361	14.0699	0	0	-	-0.52087	5.78621	0	0	-	-0.739068	10.6563	0	0	-	-0.394577	4.1846	0
YHL019C|APM2	YHL019C	chrVIII:67730-69548	-	1818	1.19213	20.608	0.000590365	0	0	0	-	0.124493	0	0	0	-	0.320946	0	0	0	-	0.188112	0.586246	0	0	-	0.123902	0	0	0	-	0.320356	0	0	0	-	0.187522	0.718696	0	0	-	0.196454	0	0	0	-	0.0636197	0.248115	0
YHL018W|6532	YHL018W	chrVIII:69707-70070	+	363	0.994279	8.81793	-0.208472	0	0	0	-	-0.496052	0	0	0	-	-0.340742	0	0	0	-	-0.273854	0	0	0	-	-0.28758	0	0	0	-	-0.132271	0	0	0	-	-0.0653825	0	0	0	-	0.155309	0	0	0	-	0.222197	0	0
YHL016C|DUR3	YHL016C	chrVIII:72036-74244	-	2208	1.69482	141.798	0.275649	2.07939	0	0	-	-0.433128	6.09729	0	0	-	-0.633622	13.8101	0	0	-	-0.8093	21.0537	0	0	-	-0.708777	11.4478	0	0	-	-0.909271	21.2734	0	0	-	-1.08495	35.2143	0	0	-	-0.200494	1.34361	0	0	-	-0.376172	6.05332	0
YHL015W-A|6538	YHL015W-A	chrVIII:74698-74782	+	84	2.03518	38.5684	0.900089	0	0	0	-	1.74401	0	0	0	-	0.800502	0	0	0	-	0.547273	0	0	0	-	0.843918	0	0	0	-	-0.0995874	0	0	0	-	-0.352816	0	0	0	-	-0.943505	0	0	0	-	-1.19673	0	0
YHL015W|RPS20|URP2	YHL015W	chrVIII:75411-75777	+	366	1.92616	26.3437	0.0652442	0	0	0	-	-0.0454314	0	0	0	-	-0.079123	0	0	0	-	-0.715079	0	0	0	-	-0.110676	0	0	0	-	-0.144367	0	0	0	-	-0.780323	0	0	0	-	-0.0336916	0	0	0	-	-0.669647	0	0
YHL014C|YLF2|YLF1	YHL014C	chrVIII:76096-77314	-	1218	1.50188	79.4151	-0.208881	1.579	0	0	-	-0.219276	1.94507	0	0	-	-0.334373	4.03978	0	0	-	0.453588	4.48652	0	0	-	-0.0103944	0.0254	0	0	-	-0.125491	0.547584	0	0	-	0.662469	10.1311	0	0	-	-0.115097	0.563087	0	0	-	0.672864	11.4244	0
YHL013C|OTU2	YHL013C	chrVIII:77429-78353	-	924	1.99001	31.8365	0.120103	0	0	0	-	1.51857	0	0	0	-	0.998994	0	0	0	-	0.626658	0	0	0	-	1.39847	0	0	0	-	0.878891	0	0	0	-	0.506555	0	0	0	-	-0.519576	0	0	0	-	-0.891912	0	0
YHL012W|6546	YHL012W	chrVIII:78935-80417	+	1482	1.33919	194.373	-0.260029	3.72819	0	0	-	-0.320419	6.32933	0	0	-	-0.610333	25.2094	0	0	-	-0.188369	2.05904	0	0	-	-0.0603896	0.425461	0	0	-	-0.350304	6.02349	0	0	-	0.0716599	0.67638	0	0	-	-0.289914	4.36631	0	0	-	0.13205	1.67713	0
YHL008C|6568	YHL008C	chrVIII:92626-94510	-	1884	1.10221	18.7808	-0.242206	0	0	0	-	-0.395577	0	0	0	-	-0.353197	0	0	0	-	-0.310835	1.05483	0	0	-	-0.153371	0	0	0	-	-0.110991	0	0	0	-	-0.0686292	0	0	0	-	0.0423801	0	0	0	-	0.0847422	0	0
YHL007C|STE20	YHL007C	chrVIII:95117-97937	-	2820	1.00481	84.576	-0.232995	2.18281	0	0	-	-0.342329	5.11464	0	0	-	-0.175116	1.76087	0	0	-	0.35601	3.9301	0	0	-	-0.109335	0.68475	0	0	-	0.0578788	0.273649	0	0	-	0.589005	11.3951	0	0	-	0.167213	1.21202	0	0	-	0.69834	18.053	0
YHL006C|SHU1	YHL006C	chrVIII:98342-98795	-	453	0.921573	10.3672	-0.921573	0	0	0	-	-0.693115	6.2813	0	0	-	-0.423992	0	0	0	-	-0.853102	8.84841	0	0	-	0.228458	0	0	0	-	0.497581	2.80822	0	0	-	0.0684711	0.30953	0	0	-	0.269124	1.01826	0	0	-	-0.159987	0.907904	0
YHL004W|MRP4	YHL004W	chrVIII:99218-100403	+	1185	0.869957	7.7482	0.129078	0	0	0	-	0.342696	0	0	0	-	0.137162	0	0	0	-	0.143162	0	0	0	-	0.213618	0	0	0	-	0.00808468	0	0	0	-	0.0140846	0	0	0	-	-0.205534	0	0	0	-	-0.199534	0	0
YHL002W|HSE1	YHL002W	chrVIII:102611-103970	+	1359	1.39219	36.9852	-0.703307	0	0	0	-	-0.598084	4.54149	0	0	-	-0.577395	0	0	0	-	-0.0942102	0.294895	0	0	-	0.105223	0	0	0	-	0.125913	0.321554	0	0	-	0.609097	4.55566	0	0	-	0.0206897	0.0257263	0	0	-	0.503874	3.60764	0
YHR002W|LEU5	YHR002W	chrVIII:108811-109885	+	1074	0.818264	11.4811	0.431726	0	0	0	-	-0.248782	1.33068	0	0	-	-0.171496	0	0	0	-	0.467515	2.58437	0	0	-	-0.680508	0	0	0	-	-0.603222	3.39124	0	0	-	0.0357893	0.136333	0	0	-	0.0772857	0.179418	0	0	-	0.716297	6.86192	0
YHR003C|6600	YHR003C	chrVIII:110027-111317	-	1290	0.779168	31.21	0.122891	0.519836	0	0	-	0.117241	0.594422	0	0	-	0.214895	1.49031	0	0	-	0.24334	1.27849	0	0	-	-0.00564953	0	0	0	-	0.0920039	0.291897	0	0	-	0.120449	0.62547	0	0	-	0.0976535	0.32999	0	0	-	0.126098	0.754666	0
YHR004C|NEM1	YHR004C	chrVIII:111753-113094	-	1341	0.389339	3.55347	0.0940147	0	0	0	-	-0.178676	0	0	0	-	-0.290565	0	0	0	-	-0.189535	0.635302	0	0	-	-0.272691	0	0	0	-	-0.38458	0	0	0	-	-0.283549	1.3084	0	0	-	-0.111889	0	0	0	-	-0.0108583	0.0434663	0
YHR005C|GPA1|CDC70|DAC1|SCG1	YHR005C	chrVIII:113498-114917	-	1419	0.891079	13.595	0.272732	0	0	0	-	0.441546	0	0	0	-	0.279446	0	0	0	-	0.265368	0.971913	0	0	-	0.168814	0	0	0	-	0.00671453	0	0	0	-	-0.0073637	0.0178332	0	0	-	-0.1621	0	0	0	-	-0.176178	0.752927	0
YHR005C-A|TIM10|MRS11	YHR005C-A	chrVIII:115619-115901	-	282	1.10986	20.2412	-0.243989	0	0	0	-	-0.449169	0	0	0	-	-0.906444	0	0	0	-	-0.654527	4.06801	0	0	-	-0.205181	0	0	0	-	-0.662455	0	0	0	-	-0.410538	2.19317	0	0	-	-0.457275	0	0	0	-	-0.205357	1.02031	0
YHR007C|ERG11|CYP51	YHR007C	chrVIII:120090-121683	-	1593	1.27215	10.7386	0.852364	0	0	0	-	0.240616	0	0	0	-	0.972616	0	0	0	-	1.27215	0	0	0	-	-0.611747	0	0	0	-	0.120252	0	0	0	-	0.419782	0	0	0	-	0.732	0	0	0	-	1.03153	0	0
YHR007C-A|6617	YHR007C-A	chrVIII:122549-122765	-	216	1.85661	68.4737	-0.424782	0	0	0	-	0.0299007	0.0913508	0	0	-	0.57808	0	0	0	-	0.385101	1.98622	0	0	-	0.454682	0	0	0	-	1.00286	10.3711	0	0	-	0.809882	8.60051	0	0	-	0.548179	2.92381	0	0	-	0.3552	2.28944	0
YHR008C|SOD2	YHR008C	chrVIII:122888-123590	-	702	1.4057	35.4356	0.00816435	0	0	0	-	0.0586945	0	0	0	-	-0.581557	0	0	0	-	0.033411	0.0869751	0	0	-	0.0505301	0	0	0	-	-0.589722	0	0	0	-	0.0252466	0.0805655	0	0	-	-0.640252	0	0	0	-	-0.0252835	0.096163	0
YHR009C|6621	YHR009C	chrVIII:124108-125680	-	1572	1.04901	42.662	0.490593	4.15242	0	0	-	0.491796	4.82314	0	0	-	0.218765	1.5201	0	0	-	0.0164065	0.0682985	0	0	-	0.00120239	0	0	0	-	-0.271828	1.20041	0	0	-	-0.474187	4.25417	0	0	-	-0.27303	1.29985	0	0	-	-0.475389	4.81473	0
YHR010W|RPL27A|RPL27	YHR010W	chrVIII:126520-127492	+	411	1.57295	20.2305	-0.584073	0	0	0	-	-0.911783	0	0	0	-	-0.852709	0	0	0	-	-0.613298	0	0	0	-	-0.32771	0	0	0	-	-0.268636	0	0	0	-	-0.029225	0	0	0	-	0.0590744	0	0	0	-	0.298485	0	0
YHR011W|DIA4	YHR011W	chrVIII:127779-129120	+	1341	0.637322	15.1758	0.0973634	0.406827	0	0	-	0.284232	2.28667	0	0	-	0.128468	0.863403	0	0	-	0.0976385	0.432391	0	0	-	0.186869	0	0	0	-	0.0311041	0.0941505	0	0	-	0.000275107	0.00130944	0	0	-	-0.155765	0.641074	0	0	-	-0.186594	1.30209	0
YHR014W|SPO13	YHR014W	chrVIII:132046-132922	+	876	1.50361	50.7561	-0.119349	0	0	0	-	-0.651081	6.4539	0	0	-	-0.553391	0	0	0	-	-0.378843	2.11511	0	0	-	-0.531731	0	0	0	-	-0.434041	2.37113	0	0	-	-0.259494	1.43883	0	0	-	0.0976899	0.305634	0	0	-	0.272237	1.84547	0
YHR016C|YSC84|LSB4	YHR016C	chrVIII:136880-138455	-	1407	1.60819	47.8126	0.309546	0	0	0	-	0.129374	0.560643	0	0	-	0.246543	0	0	0	-	-0.538081	4.72964	0	0	-	-0.180172	0	0	0	-	-0.0630036	0.172237	0	0	-	-0.847627	11.2675	0	0	-	0.117169	0.343023	0	0	-	-0.667455	8.27501	0
YHR017W|YSC83	YHR017W	chrVIII:138693-139851	+	1158	1.25724	24.5665	-0.423593	0	0	0	-	0.360038	0	0	0	-	0.0760385	0	0	0	-	-0.51392	2.80603	0	0	-	0.783631	0	0	0	-	0.499631	0	0	0	-	-0.0903269	0.348643	0	0	-	-0.284	0	0	0	-	-0.873958	8.2134	0
YHR019C|DED81	YHR019C	chrVIII:141893-143558	-	1665	0.861626	8.82766	0.300636	0	0	0	-	-0.0842729	0	0	0	-	0.309815	0	0	0	-	-0.0468158	0	0	0	-	-0.384909	0	0	0	-	0.0091788	0	0	0	-	-0.347452	0	0	0	-	0.394087	0	0	0	-	0.0374571	0	0
YHR020W|6656	YHR020W	chrVIII:143995-146062	+	2067	0.781325	8.90286	-0.713042	0	0	0	-	-0.0544055	0	0	0	-	-0.201307	0	0	0	-	-0.0232629	0.069672	0	0	-	0.658637	0	0	0	-	0.511735	0	0	0	-	0.689779	5.89076	0	0	-	-0.146902	0	0	0	-	0.0311425	0.131554	0
YHR021W-A|ECM12	YHR021W-A	chrVIII:149224-149680	+	456	0.321406	4.82811	-0.123296	0.584572	0	0	-	-0.256101	2.05871	0	0	-	-0.0291969	0.162394	0	0	-	-0.298053	2.10905	0	0	-	-0.132805	0.564791	0	0	-	0.0940987	0.317686	0	0	-	-0.174758	1.17372	0	0	-	0.226904	1.19543	0	0	-	-0.0419522	0.258176	0
YHR022C|6667	YHR022C	chrVIII:149574-150345	-	771	0.845716	48.32	-0.00310219	0.011366	0	0	-	0.0991561	0.69996	0	0	-	0.00464976	0.0360871	0	0	-	0.595616	10.1791	0	0	-	0.102258	0.552485	0	0	-	0.00775195	0.0525658	0	0	-	0.598718	10.6728	0	0	-	-0.0945063	0.485703	0	0	-	0.49646	8.13751	0
YHR022C-A|6669	YHR022C-A	chrVIII:151216-151306	-	90	1.36702	29.2058	0.0331298	0	0	0	-	-0.341703	0	0	0	-	-0.977012	0	0	0	-	-0.873776	7.35167	0	0	-	-0.374833	0	0	0	-	-1.01014	0	0	0	-	-0.906906	8.26386	0	0	-	-0.635309	0	0	0	-	-0.532073	3.8687	0
YHR023W|MYO1	YHR023W	chrVIII:151665-157452	+	5787	0.93419	13.9967	-0.304078	0	0	0	-	0.630112	0	0	0	-	0.2955	0	0	0	-	0.160781	0.541609	0	0	-	0.93419	0	0	0	-	0.599578	0	0	0	-	0.464859	2.95126	0	0	-	-0.334611	0	0	0	-	-0.469331	2.92972	0
YHR024C|MAS2|MIF2	YHR024C	chrVIII:157743-159192	-	1449	1.26208	30.8158	0.363884	2.09026	0	0	-	0.132306	0.594422	0	0	-	0.113261	0.596342	0	0	-	-0.898196	15.2679	0	0	-	-0.231578	0	0	0	-	-0.250623	0.867428	0	0	-	-1.26208	27.6804	0	0	-	-0.0190451	0.0257263	0	0	-	-1.0305	22.3804	0
YHR025W|THR1	YHR025W	chrVIII:159437-160511	+	1074	0.908752	9.86929	-0.111871	0	0	0	-	-0.0109505	0	0	0	-	0.476674	0	0	0	-	0.430505	0	0	0	-	0.100921	0	0	0	-	0.588545	0	0	0	-	0.542376	0	0	0	-	0.487624	0	0	0	-	0.441456	0	0
YHR026W|VMA16|PPA1	YHR026W	chrVIII:160843-161485	+	642	1.49803	20.7408	-0.2126	0	0	0	-	0.47764	0	0	0	-	-0.308531	0	0	0	-	-0.0425423	0	0	0	-	0.69024	0	0	0	-	-0.0959313	0	0	0	-	0.170057	0	0	0	-	-0.786171	0	0	0	-	-0.520182	0	0
YHR027C|RPN1|HRD2|NAS1	YHR027C	chrVIII:161729-164711	-	2982	0.913309	21.7989	-0.448156	3.34001	0	0	-	-0.4716	4.36422	0	0	-	-0.296703	2.0439	0	0	-	-0.529467	4.61354	0	0	-	-0.0234443	0	0	0	-	0.151453	0.510004	0	0	-	-0.0813115	0.40963	0	0	-	0.174897	0.682669	0	0	-	-0.0578671	0.317538	0
YHR028C|DAP2|DPP2	YHR028C	chrVIII:164977-167434	-	2457	0.898092	50.492	0.0328161	0.213052	0	0	-	-0.188642	2.25124	0	0	-	-0.328958	6.05767	0	0	-	0.209518	1.8734	0	0	-	-0.221458	2.06155	0	0	-	-0.361774	4.60312	0	0	-	0.176702	1.68487	0	0	-	-0.140316	1.03704	0	0	-	0.398161	7.36163	0
YHR029C|YHI9	YHR029C	chrVIII:167676-168561	-	885	0.493533	8.43388	0.0807538	0.300163	0	0	-	-0.127456	0.619722	0	0	-	-0.0137246	0.0792525	0	0	-	-0.140492	0.623726	0	0	-	-0.208209	0	0	0	-	-0.0944784	0.290494	0	0	-	-0.221246	1.33564	0	0	-	0.113731	0.386577	0	0	-	-0.0130361	0.0671569	0
YHR031C|RRM3|RTT104	YHR031C	chrVIII:170798-172970	-	2172	0.82427	50.5805	-0.413947	5.08813	0	0	-	-0.462112	7.50457	0	0	-	-0.169048	1.51647	0	0	-	0.00295748	0.0230555	0	0	-	-0.0481658	0.292913	0	0	-	0.244899	1.83807	0	0	-	0.416904	5.70794	0	0	-	0.293065	2.42001	0	0	-	0.46507	7.76091	0
YHR033W|6698	YHR033W	chrVIII:175547-176819	+	1272	0.752977	6.36662	-0.159551	0	0	0	-	-0.126419	0	0	0	-	-0.400143	0	0	0	-	-0.388852	1.66024	0	0	-	0.0331325	0	0	0	-	-0.240592	0	0	0	-	-0.229301	1.01809	0	0	-	-0.273725	0	0	0	-	-0.262433	0	0
[truncated: 3,541 more rows]
[truncated: 53 more columns]

## Sheet: AdjP 10 Lg2Rt 0.585
WT_flag_set1	Lg2Rto WT_flag_set1	AdjP WT_flag_set1	WT_g990e	Lg2Rto WT_g990e	AdjP WT_g990e	WT_jhd2	Lg2Rto WT_jhd2	AdjP WT_jhd2	WT_set1	Lg2Rto WT_set1	AdjP WT_set1	flag_set1_g990e	Lg2Rto flag_set1_g990e	AdjP flag_set1_g990e	flag_set1_jhd2	Lg2Rto flag_set1_jhd2	AdjP flag_set1_jhd2	flag_set1_set1	Lg2Rto flag_set1_set1	AdjP flag_set1_set1	g990e_jhd2	Lg2Rto g990e_jhd2	AdjP g990e_jhd2	g990e_set1	Lg2Rto g990e_set1	AdjP g990e_set1	jhd2_set1	Lg2Rto jhd2_set1	AdjP jhd2_set1
[truncated: 406 more rows]

[truncated: 6 more sheets: AdjP 20 Lg2Rt 1, AdjP 30 Lg2Rt 1.585, Flagged Genes, Intersection FDR20 Lg2R 1, Intersection FDR13 Lg2R 0.585, Column Descriptions]
