# Supplementary material for: Counteracting H3K4 methylation modulators Set1 and Jhd2 co-regulate chromatin dynamics and gene transcription
Source: Nat Commun. 2016 Jun 21;7:11949. doi: 10.1038/ncomms11949 (PMC4919544; doi:10.1038/ncomms11949)
Supplement: Supplementary Data 3 — Gene ontology (GO) analysis of sense transcripts commonly affected in set1Δ or jhd2Δ mutant or in all four mutants (set1Δ, jhd2Δ or in strains overexpressing wild type SET1 or the SET1G990E mutant) [file ncomms11949-s4.xlsx]

## Sheet: Jhd2_Set1_up_GO terms
GO terms for genes up-regulated in both set1Δ and jhd2Δ
GOID	GO_term	Cluster frequency	Background frequency	P-value	FDR	Expected FP	Gene(s) annotated to the term
34660	ncRNA metabolic process	64 out of 152 genes, 42.1%	525 out of 7164 background genes, 7.3%	5.08e-31	0	0	MAK16/YAL025C:POP8/YBL018C:KTI11/YBL071W-A:BUD23/YCR047C:PWP2/YCR057C:FAL1/YDR021W:TRM1/YDR120C:TRM82/YDR165W:BFR2/YDR299W:UTP5/YDR398W:UTP6/YDR449C:SNM1/YDR478W:NSA2/YER126C:LCP5/YER127W:RPP1/YHR062C:RRP3/YHR065C:SSF1/YHR066W:IPI1/YHR085W:RPF1/YHR088W:DBP8/YHR169W:UTP9/YHR196W:AIR1/YIL079C:UTP18/YJL069C:SAP185/YJL098W:RPA12/YJR063W:DHR2/YKL078W:UTP11/YKL099C:DBP7/YKR024C:RPC37/YKR025W:TRM2/YKR05…
34470	ncRNA processing	58 out of 152 genes, 38.2%	413 out of 7164 background genes, 5.8%	6.3e-31	0	0	MAK16/YAL025C:POP8/YBL018C:KTI11/YBL071W-A:BUD23/YCR047C:PWP2/YCR057C:FAL1/YDR021W:TRM1/YDR120C:TRM82/YDR165W:BFR2/YDR299W:UTP5/YDR398W:UTP6/YDR449C:SNM1/YDR478W:NSA2/YER126C:LCP5/YER127W:RPP1/YHR062C:RRP3/YHR065C:SSF1/YHR066W:IPI1/YHR085W:RPF1/YHR088W:DBP8/YHR169W:UTP9/YHR196W:UTP18/YJL069C:SAP185/YJL098W:DHR2/YKL078W:UTP11/YKL099C:DBP7/YKR024C:TRM2/YKR056W:LAS1/YKR063C:DRS1/YLL008W:SOF1/YLL011W…
22613	ribonucleoprotein complex biogenesis	62 out of 152 genes, 40.8%	493 out of 7164 background genes, 6.9%	1.24e-30	0	0	MAK16/YAL025C:REI1/YBR267W:BUD23/YCR047C:PWP2/YCR057C:RSA4/YCR072C:PRP11/YDL043C:SYO1/YDL063C:FAL1/YDR021W:BFR2/YDR299W:SSF2/YDR312W:UTP5/YDR398W:UTP6/YDR449C:SNM1/YDR478W:PUF6/YDR496C:NSA2/YER126C:LCP5/YER127W:BUD27/YFL023W:RPP1/YHR062C:RRP3/YHR065C:SSF1/YHR066W:IPI1/YHR085W:RPF1/YHR088W:DBP8/YHR169W:UTP9/YHR196W:SHQ1/YIL104C:UTP18/YJL069C:DHR2/YKL078W:UTP11/YKL099C:LTV1/YKL143W:DBP7/YKR024C:LAS…
42254	ribosome biogenesis	57 out of 152 genes, 37.5%	411 out of 7164 background genes, 5.7%	5.51e-30	0	0	MAK16/YAL025C:REI1/YBR267W:BUD23/YCR047C:PWP2/YCR057C:RSA4/YCR072C:SYO1/YDL063C:FAL1/YDR021W:BFR2/YDR299W:SSF2/YDR312W:UTP5/YDR398W:UTP6/YDR449C:SNM1/YDR478W:PUF6/YDR496C:NSA2/YER126C:LCP5/YER127W:RPP1/YHR062C:RRP3/YHR065C:SSF1/YHR066W:IPI1/YHR085W:RPF1/YHR088W:DBP8/YHR169W:UTP9/YHR196W:UTP18/YJL069C:DHR2/YKL078W:UTP11/YKL099C:LTV1/YKL143W:DBP7/YKR024C:LAS1/YKR063C:DRS1/YLL008W:SOF1/YLL011W:RIX7/…
16072	rRNA metabolic process	48 out of 152 genes, 31.6%	323 out of 7164 background genes, 4.5%	7.55e-26	0	0	MAK16/YAL025C:BUD23/YCR047C:PWP2/YCR057C:FAL1/YDR021W:BFR2/YDR299W:UTP5/YDR398W:UTP6/YDR449C:SNM1/YDR478W:NSA2/YER126C:LCP5/YER127W:RPP1/YHR062C:RRP3/YHR065C:SSF1/YHR066W:IPI1/YHR085W:RPF1/YHR088W:DBP8/YHR169W:UTP9/YHR196W:AIR1/YIL079C:UTP18/YJL069C:DHR2/YKL078W:UTP11/YKL099C:DBP7/YKR024C:LAS1/YKR063C:DRS1/YLL008W:SOF1/YLL011W:GRC3/YLL035W:FCF2/YLR051C:BMT6/YLR063W:DIP2/YLR129W:EMG1/YLR186W:DBP9/…
6364	rRNA processing	46 out of 152 genes, 30.3%	306 out of 7164 background genes, 4.3%	8.09e-25	0	0	MAK16/YAL025C:BUD23/YCR047C:PWP2/YCR057C:FAL1/YDR021W:BFR2/YDR299W:UTP5/YDR398W:UTP6/YDR449C:SNM1/YDR478W:NSA2/YER126C:LCP5/YER127W:RPP1/YHR062C:RRP3/YHR065C:SSF1/YHR066W:IPI1/YHR085W:RPF1/YHR088W:DBP8/YHR169W:UTP9/YHR196W:UTP18/YJL069C:DHR2/YKL078W:UTP11/YKL099C:DBP7/YKR024C:LAS1/YKR063C:DRS1/YLL008W:SOF1/YLL011W:GRC3/YLL035W:FCF2/YLR051C:BMT6/YLR063W:DIP2/YLR129W:EMG1/YLR186W:DBP9/YLR276C:UTP21…
6396	RNA processing	60 out of 152 genes, 39.5%	580 out of 7164 background genes, 8.1%	1.22e-24	0	0	MAK16/YAL025C:POP8/YBL018C:KTI11/YBL071W-A:BUD23/YCR047C:PWP2/YCR057C:PRP11/YDL043C:FAL1/YDR021W:TRM1/YDR120C:TRM82/YDR165W:BFR2/YDR299W:UTP5/YDR398W:UTP6/YDR449C:SNM1/YDR478W:NSA2/YER126C:LCP5/YER127W:RPP1/YHR062C:RRP3/YHR065C:SSF1/YHR066W:IPI1/YHR085W:RPF1/YHR088W:DBP8/YHR169W:UTP9/YHR196W:FKH1/YIL131C:UTP18/YJL069C:SAP185/YJL098W:DHR2/YKL078W:UTP11/YKL099C:DBP7/YKR024C:TRM2/YKR056W:LAS1/YKR063…
42274	ribosomal small subunit biogenesis	29 out of 152 genes, 19.1%	135 out of 7164 background genes, 1.9%	4.56e-19	0	0	BUD23/YCR047C:PWP2/YCR057C:FAL1/YDR021W:BFR2/YDR299W:UTP5/YDR398W:UTP6/YDR449C:LCP5/YER127W:RRP3/YHR065C:DBP8/YHR169W:UTP9/YHR196W:UTP18/YJL069C:DHR2/YKL078W:UTP11/YKL099C:LTV1/YKL143W:SOF1/YLL011W:FCF2/YLR051C:DIP2/YLR129W:EMG1/YLR186W:UTP21/YLR409C:UTP14/YML093W:BUD22/YMR014W:UTP15/YMR093W:TMA23/YMR269W:ESF2/YNR054C:RCL1/YOL010W:NOB1/YOR056C:RRP36/YOR287C:RRS1/YOR294W:NOC4/YPR144C
16070	RNA metabolic process	79 out of 152 genes, 52.0%	1326 out of 7164 background genes, 18.5%	2.99e-18	0	0	MAK16/YAL025C:POP8/YBL018C:POL12/YBL035C:TOD6/YBL054W:KTI11/YBL071W-A:ADF1/YCL058W-A:BUD23/YCR047C:PWP2/YCR057C:SIR2/YDL042C:PRP11/YDL043C:FAL1/YDR021W:TRM1/YDR120C:DPB4/YDR121W:TRM82/YDR165W:BFR2/YDR299W:UTP5/YDR398W:UTP6/YDR449C:SNM1/YDR478W:NSA2/YER126C:LCP5/YER127W:SPT2/YER161C:RPP1/YHR062C:RRP3/YHR065C:SSF1/YHR066W:IPI1/YHR085W:RPF1/YHR088W:DBP8/YHR169W:UTP9/YHR196W:AIR1/YIL079C:FKH1/YIL131C…
44085	cellular component biogenesis	71 out of 152 genes, 46.7%	1107 out of 7164 background genes, 15.5%	1.81e-17	0	0	MAK16/YAL025C:REI1/YBR267W:BUD23/YCR047C:PWP2/YCR057C:RSA4/YCR072C:PRP11/YDL043C:SYO1/YDL063C:FAL1/YDR021W:BFR2/YDR299W:SSF2/YDR312W:UTP5/YDR398W:UTP6/YDR449C:SNM1/YDR478W:PUF6/YDR496C:NSA2/YER126C:LCP5/YER127W:PEA2/YER149C:BUD27/YFL023W:PAC10/YGR078C:BUB1/YGR188C:RPP1/YHR062C:RRP3/YHR065C:SSF1/YHR066W:IPI1/YHR085W:RPF1/YHR088W:DBP8/YHR169W:UTP9/YHR196W:SHQ1/YIL104C:UTP18/YJL069C:SMC3/YJL074C:DHR…
30490	maturation of SSU-rRNA	26 out of 152 genes, 17.1%	115 out of 7164 background genes, 1.6%	1.82e-17	0	0	BUD23/YCR047C:PWP2/YCR057C:FAL1/YDR021W:BFR2/YDR299W:UTP5/YDR398W:UTP6/YDR449C:LCP5/YER127W:RRP3/YHR065C:DBP8/YHR169W:UTP9/YHR196W:UTP18/YJL069C:DHR2/YKL078W:UTP11/YKL099C:SOF1/YLL011W:FCF2/YLR051C:DIP2/YLR129W:EMG1/YLR186W:UTP14/YML093W:BUD22/YMR014W:UTP15/YMR093W:ESF2/YNR054C:RCL1/YOL010W:NOB1/YOR056C:RRP36/YOR287C:RRS1/YOR294W:NOC4/YPR144C
462	maturation of SSU-rRNA from tricistronic rRNA transcript (SSU-rRNA, 5.8S rRNA, LSU-rRNA)	25 out of 152 genes, 16.4%	106 out of 7164 background genes, 1.5%	3.38e-17	0	0	BUD23/YCR047C:PWP2/YCR057C:FAL1/YDR021W:BFR2/YDR299W:UTP5/YDR398W:UTP6/YDR449C:LCP5/YER127W:RRP3/YHR065C:DBP8/YHR169W:UTP9/YHR196W:UTP18/YJL069C:DHR2/YKL078W:UTP11/YKL099C:SOF1/YLL011W:FCF2/YLR051C:DIP2/YLR129W:EMG1/YLR186W:UTP14/YML093W:UTP15/YMR093W:ESF2/YNR054C:RCL1/YOL010W:NOB1/YOR056C:RRP36/YOR287C:RRS1/YOR294W:NOC4/YPR144C
42273	ribosomal large subunit biogenesis	24 out of 152 genes, 15.8%	98 out of 7164 background genes, 1.4%	7.62e-17	0	0	MAK16/YAL025C:REI1/YBR267W:RSA4/YCR072C:SYO1/YDL063C:SSF2/YDR312W:PUF6/YDR496C:NSA2/YER126C:SSF1/YHR066W:IPI1/YHR085W:RPF1/YHR088W:DBP7/YKR024C:LAS1/YKR063C:DRS1/YLL008W:RIX7/YLL034C:GRC3/YLL035W:RLP24/YLR009W:DBP9/YLR276C:NOP15/YNL110C:IPI3/YNL182C:JJJ1/YNL227C:REX4/YOL080C:NOP8/YOL144W:YTM1/YOR272W:RRS1/YOR294W
90304	nucleic acid metabolic process	84 out of 152 genes, 55.3%	1574 out of 7164 background genes, 22.0%	9.9e-17	0	0	MAK16/YAL025C:POP8/YBL018C:POL12/YBL035C:TOD6/YBL054W:KTI11/YBL071W-A:ADF1/YCL058W-A:BUD23/YCR047C:PWP2/YCR057C:SIR2/YDL042C:PRP11/YDL043C:HO/YDL227C:FAL1/YDR021W:PPH3/YDR075W:TRM1/YDR120C:DPB4/YDR121W:TRM82/YDR165W:BFR2/YDR299W:UTP5/YDR398W:UTP6/YDR449C:SNM1/YDR478W:NSA2/YER126C:LCP5/YER127W:SPT2/YER161C:RPP1/YHR062C:RRP3/YHR065C:SSF1/YHR066W:IPI1/YHR085W:RPF1/YHR088W:DBP8/YHR169W:UTP9/YHR196W:A…
478	endonucleolytic cleavage involved in rRNA processing	17 out of 152 genes, 11.2%	52 out of 7164 background genes, 0.7%	9.58e-14	0	0	BUD23/YCR047C:PWP2/YCR057C:UTP6/YDR449C:LCP5/YER127W:DBP8/YHR169W:UTP18/YJL069C:UTP11/YKL099C:LAS1/YKR063C:GRC3/YLL035W:FCF2/YLR051C:DIP2/YLR129W:EMG1/YLR186W:UTP14/YML093W:ESF2/YNR054C:RCL1/YOL010W:RRS1/YOR294W:NOC4/YPR144C
479	endonucleolytic cleavage of tricistronic rRNA transcript (SSU-rRNA, 5.8S rRNA, LSU-rRNA)	17 out of 152 genes, 11.2%	52 out of 7164 background genes, 0.7%	9.58e-14	0	0	BUD23/YCR047C:PWP2/YCR057C:UTP6/YDR449C:LCP5/YER127W:DBP8/YHR169W:UTP18/YJL069C:UTP11/YKL099C:LAS1/YKR063C:GRC3/YLL035W:FCF2/YLR051C:DIP2/YLR129W:EMG1/YLR186W:UTP14/YML093W:ESF2/YNR054C:RCL1/YOL010W:RRS1/YOR294W:NOC4/YPR144C
90502	RNA phosphodiester bond hydrolysis, endonucleolytic	17 out of 152 genes, 11.2%	53 out of 7164 background genes, 0.7%	1.38e-13	0	0	BUD23/YCR047C:PWP2/YCR057C:UTP6/YDR449C:LCP5/YER127W:DBP8/YHR169W:UTP18/YJL069C:UTP11/YKL099C:LAS1/YKR063C:GRC3/YLL035W:FCF2/YLR051C:DIP2/YLR129W:EMG1/YLR186W:UTP14/YML093W:ESF2/YNR054C:RCL1/YOL010W:RRS1/YOR294W:NOC4/YPR144C
460	maturation of 5.8S rRNA	20 out of 152 genes, 13.2%	83 out of 7164 background genes, 1.2%	1.44e-13	0	0	MAK16/YAL025C:BUD23/YCR047C:PWP2/YCR057C:UTP6/YDR449C:NSA2/YER126C:LCP5/YER127W:RPF1/YHR088W:DBP8/YHR169W:UTP18/YJL069C:UTP11/YKL099C:LAS1/YKR063C:GRC3/YLL035W:FCF2/YLR051C:DIP2/YLR129W:EMG1/YLR186W:UTP14/YML093W:ESF2/YNR054C:RCL1/YOL010W:RRS1/YOR294W:NOC4/YPR144C
466	maturation of 5.8S rRNA from tricistronic rRNA transcript (SSU-rRNA, 5.8S rRNA, LSU-rRNA)	20 out of 152 genes, 13.2%	83 out of 7164 background genes, 1.2%	1.44e-13	0	0	MAK16/YAL025C:BUD23/YCR047C:PWP2/YCR057C:UTP6/YDR449C:NSA2/YER126C:LCP5/YER127W:RPF1/YHR088W:DBP8/YHR169W:UTP18/YJL069C:UTP11/YKL099C:LAS1/YKR063C:GRC3/YLL035W:FCF2/YLR051C:DIP2/YLR129W:EMG1/YLR186W:UTP14/YML093W:ESF2/YNR054C:RCL1/YOL010W:RRS1/YOR294W:NOC4/YPR144C
6725	cellular aromatic compound metabolic process	86 out of 152 genes, 56.6%	1843 out of 7164 background genes, 25.7%	1.97e-13	0	0	MAK16/YAL025C:POP8/YBL018C:POL12/YBL035C:TOD6/YBL054W:KTI11/YBL071W-A:ADF1/YCL058W-A:BUD23/YCR047C:PWP2/YCR057C:SIR2/YDL042C:PRP11/YDL043C:HO/YDL227C:FAL1/YDR021W:PPH3/YDR075W:TRM1/YDR120C:DPB4/YDR121W:TRM82/YDR165W:BFR2/YDR299W:UTP5/YDR398W:UTP6/YDR449C:SNM1/YDR478W:NSA2/YER126C:LCP5/YER127W:SPT2/YER161C:RPP1/YHR062C:RRP3/YHR065C:SSF1/YHR066W:IPI1/YHR085W:RPF1/YHR088W:DBP8/YHR169W:UTP9/YHR196W:A…
6139	nucleobase-containing compound metabolic process	84 out of 152 genes, 55.3%	1774 out of 7164 background genes, 24.8%	2.57e-13	0	0	MAK16/YAL025C:POP8/YBL018C:POL12/YBL035C:TOD6/YBL054W:KTI11/YBL071W-A:ADF1/YCL058W-A:BUD23/YCR047C:PWP2/YCR057C:SIR2/YDL042C:PRP11/YDL043C:HO/YDL227C:FAL1/YDR021W:PPH3/YDR075W:TRM1/YDR120C:DPB4/YDR121W:TRM82/YDR165W:BFR2/YDR299W:UTP5/YDR398W:UTP6/YDR449C:SNM1/YDR478W:NSA2/YER126C:LCP5/YER127W:SPT2/YER161C:RPP1/YHR062C:RRP3/YHR065C:SSF1/YHR066W:IPI1/YHR085W:RPF1/YHR088W:DBP8/YHR169W:UTP9/YHR196W:A…
34641	cellular nitrogen compound metabolic process	88 out of 152 genes, 57.9%	1939 out of 7164 background genes, 27.1%	3.73e-13	0	0	MAK16/YAL025C:POP8/YBL018C:POL12/YBL035C:TOD6/YBL054W:KTI11/YBL071W-A:ADF1/YCL058W-A:BUD23/YCR047C:PWP2/YCR057C:SIR2/YDL042C:PRP11/YDL043C:HO/YDL227C:FAL1/YDR021W:PPH3/YDR075W:TRM1/YDR120C:DPB4/YDR121W:TRM82/YDR165W:BFR2/YDR299W:UTP5/YDR398W:UTP6/YDR449C:SNM1/YDR478W:NSA2/YER126C:LCP5/YER127W:SPT2/YER161C:RPP1/YHR062C:RRP3/YHR065C:SSF1/YHR066W:IPI1/YHR085W:RPF1/YHR088W:DBP8/YHR169W:UTP9/YHR196W:A…
46483	heterocycle metabolic process	86 out of 152 genes, 56.6%	1863 out of 7164 background genes, 26.0%	4e-13	0	0	MAK16/YAL025C:POP8/YBL018C:POL12/YBL035C:TOD6/YBL054W:KTI11/YBL071W-A:ADF1/YCL058W-A:BUD23/YCR047C:PWP2/YCR057C:SIR2/YDL042C:PRP11/YDL043C:HO/YDL227C:FAL1/YDR021W:PPH3/YDR075W:TRM1/YDR120C:DPB4/YDR121W:TRM82/YDR165W:BFR2/YDR299W:UTP5/YDR398W:UTP6/YDR449C:SNM1/YDR478W:NSA2/YER126C:LCP5/YER127W:SPT2/YER161C:RPP1/YHR062C:RRP3/YHR065C:SSF1/YHR066W:IPI1/YHR085W:RPF1/YHR088W:DBP8/YHR169W:UTP9/YHR196W:A…
1901360	organic cyclic compound metabolic process	87 out of 152 genes, 57.2%	1917 out of 7164 background genes, 26.8%	6.74e-13	0	0	MAK16/YAL025C:POP8/YBL018C:POL12/YBL035C:TOD6/YBL054W:KTI11/YBL071W-A:ADF1/YCL058W-A:BUD23/YCR047C:PWP2/YCR057C:SIR2/YDL042C:PRP11/YDL043C:HO/YDL227C:FAL1/YDR021W:PPH3/YDR075W:TRM1/YDR120C:DPB4/YDR121W:TRM82/YDR165W:BFR2/YDR299W:UTP5/YDR398W:UTP6/YDR449C:SNM1/YDR478W:NSA2/YER126C:LCP5/YER127W:SPT2/YER161C:RPP1/YHR062C:RRP3/YHR065C:SSF1/YHR066W:IPI1/YHR085W:RPF1/YHR088W:DBP8/YHR169W:UTP9/YHR196W:A…
469	cleavage involved in rRNA processing	18 out of 152 genes, 11.8%	74 out of 7164 background genes, 1.0%	4.12e-12	0	0	BUD23/YCR047C:PWP2/YCR057C:UTP6/YDR449C:LCP5/YER127W:DBP8/YHR169W:UTP18/YJL069C:UTP11/YKL099C:LAS1/YKR063C:GRC3/YLL035W:FCF2/YLR051C:DIP2/YLR129W:EMG1/YLR186W:UTP14/YML093W:ESF2/YNR054C:RCL1/YOL010W:RRP36/YOR287C:RRS1/YOR294W:NOC4/YPR144C
447	endonucleolytic cleavage in ITS1 to separate SSU-rRNA from 5.8S rRNA and LSU-rRNA from tricistronic rRNA transcript (SSU-rRNA, 5.8S rRNA, LSU-rRNA)	15 out of 152 genes, 9.9%	46 out of 7164 background genes, 0.6%	6.56e-12	0	0	BUD23/YCR047C:PWP2/YCR057C:UTP6/YDR449C:LCP5/YER127W:DBP8/YHR169W:UTP18/YJL069C:UTP11/YKL099C:FCF2/YLR051C:DIP2/YLR129W:EMG1/YLR186W:UTP14/YML093W:ESF2/YNR054C:RCL1/YOL010W:RRS1/YOR294W:NOC4/YPR144C
480	endonucleolytic cleavage in 5'-ETS of tricistronic rRNA transcript (SSU-rRNA, 5.8S rRNA, LSU-rRNA)	13 out of 152 genes, 8.6%	33 out of 7164 background genes, 0.5%	2.38e-11	0	0	PWP2/YCR057C:UTP6/YDR449C:LCP5/YER127W:DBP8/YHR169W:UTP18/YJL069C:UTP11/YKL099C:FCF2/YLR051C:DIP2/YLR129W:EMG1/YLR186W:UTP14/YML093W:ESF2/YNR054C:RCL1/YOL010W:NOC4/YPR144C
6807	nitrogen compound metabolic process	88 out of 152 genes, 57.9%	2093 out of 7164 background genes, 29.2%	5.48e-11	0	0	MAK16/YAL025C:POP8/YBL018C:POL12/YBL035C:TOD6/YBL054W:KTI11/YBL071W-A:ADF1/YCL058W-A:BUD23/YCR047C:PWP2/YCR057C:SIR2/YDL042C:PRP11/YDL043C:HO/YDL227C:FAL1/YDR021W:PPH3/YDR075W:TRM1/YDR120C:DPB4/YDR121W:TRM82/YDR165W:BFR2/YDR299W:UTP5/YDR398W:UTP6/YDR449C:SNM1/YDR478W:NSA2/YER126C:LCP5/YER127W:SPT2/YER161C:RPP1/YHR062C:RRP3/YHR065C:SSF1/YHR066W:IPI1/YHR085W:RPF1/YHR088W:DBP8/YHR169W:UTP9/YHR196W:A…
90501	RNA phosphodiester bond hydrolysis	18 out of 152 genes, 11.8%	92 out of 7164 background genes, 1.3%	2.4e-10	0	0	BUD23/YCR047C:PWP2/YCR057C:UTP6/YDR449C:LCP5/YER127W:DBP8/YHR169W:UTP18/YJL069C:UTP11/YKL099C:LAS1/YKR063C:GRC3/YLL035W:FCF2/YLR051C:DIP2/YLR129W:EMG1/YLR186W:UTP14/YML093W:ESF2/YNR054C:RCL1/YOL010W:RRP36/YOR287C:RRS1/YOR294W:NOC4/YPR144C
472	endonucleolytic cleavage to generate mature 5'-end of SSU-rRNA from (SSU-rRNA, 5.8S rRNA, LSU-rRNA)	12 out of 152 genes, 7.9%	35 out of 7164 background genes, 0.5%	1.68e-09	0	0	PWP2/YCR057C:UTP6/YDR449C:DBP8/YHR169W:UTP18/YJL069C:UTP11/YKL099C:FCF2/YLR051C:DIP2/YLR129W:EMG1/YLR186W:UTP14/YML093W:ESF2/YNR054C:RCL1/YOL010W:NOC4/YPR144C
34471	ncRNA 5'-end processing	12 out of 152 genes, 7.9%	36 out of 7164 background genes, 0.5%	2.47e-09	0	0	PWP2/YCR057C:UTP6/YDR449C:DBP8/YHR169W:UTP18/YJL069C:UTP11/YKL099C:FCF2/YLR051C:DIP2/YLR129W:EMG1/YLR186W:UTP14/YML093W:ESF2/YNR054C:RCL1/YOL010W:NOC4/YPR144C
967	rRNA 5'-end processing	12 out of 152 genes, 7.9%	36 out of 7164 background genes, 0.5%	2.47e-09	0	0	PWP2/YCR057C:UTP6/YDR449C:DBP8/YHR169W:UTP18/YJL069C:UTP11/YKL099C:FCF2/YLR051C:DIP2/YLR129W:EMG1/YLR186W:UTP14/YML093W:ESF2/YNR054C:RCL1/YOL010W:NOC4/YPR144C
966	RNA 5'-end processing	12 out of 152 genes, 7.9%	37 out of 7164 background genes, 0.5%	3.6e-09	0	0	PWP2/YCR057C:UTP6/YDR449C:DBP8/YHR169W:UTP18/YJL069C:UTP11/YKL099C:FCF2/YLR051C:DIP2/YLR129W:EMG1/YLR186W:UTP14/YML093W:ESF2/YNR054C:RCL1/YOL010W:NOC4/YPR144C
90305	nucleic acid phosphodiester bond hydrolysis	19 out of 152 genes, 12.5%	123 out of 7164 background genes, 1.7%	4.37e-09	0	0	BUD23/YCR047C:PWP2/YCR057C:HO/YDL227C:UTP6/YDR449C:LCP5/YER127W:DBP8/YHR169W:UTP18/YJL069C:UTP11/YKL099C:LAS1/YKR063C:GRC3/YLL035W:FCF2/YLR051C:DIP2/YLR129W:EMG1/YLR186W:UTP14/YML093W:ESF2/YNR054C:RCL1/YOL010W:RRP36/YOR287C:RRS1/YOR294W:NOC4/YPR144C
71840	cellular component organization or biogenesis	89 out of 152 genes, 58.6%	2313 out of 7164 background genes, 32.3%	8.75e-09	0	0	MAK16/YAL025C:ALK2/YBL009W:POL12/YBL035C:PRS4/YBL068W:TIM12/YBR091C:PHO5/YBR093C:REI1/YBR267W:EFM2/YBR271W:BUD23/YCR047C:PWP2/YCR057C:RSA4/YCR072C:SIR2/YDL042C:PRP11/YDL043C:SYO1/YDL063C:FAL1/YDR021W:PPH3/YDR075W:DPB4/YDR121W:BFR2/YDR299W:SSF2/YDR312W:UTP5/YDR398W:UTP6/YDR449C:SNM1/YDR478W:PUF6/YDR496C:NSA2/YER126C:LCP5/YER127W:PEA2/YER149C:SPT2/YER161C:BUD27/YFL023W:PAC10/YGR078C:BUB1/YGR188C:RP…
10467	gene expression	79 out of 152 genes, 52.0%	1932 out of 7164 background genes, 27.0%	1.96e-08	0	0	MAK16/YAL025C:POP8/YBL018C:TOD6/YBL054W:KTI11/YBL071W-A:EFM2/YBR271W:ADF1/YCL058W-A:BUD23/YCR047C:PWP2/YCR057C:SIR2/YDL042C:PRP11/YDL043C:FAL1/YDR021W:TRM1/YDR120C:DPB4/YDR121W:TRM82/YDR165W:BFR2/YDR299W:UTP5/YDR398W:UTP6/YDR449C:SNM1/YDR478W:PUF6/YDR496C:NSA2/YER126C:LCP5/YER127W:SPT2/YER161C:BUD27/YFL023W:RPP1/YHR062C:RRP3/YHR065C:SSF1/YHR066W:IPI1/YHR085W:RPF1/YHR088W:DBP8/YHR169W:UTP9/YHR196W…
44260	cellular macromolecule metabolic process	99 out of 152 genes, 65.1%	2875 out of 7164 background genes, 40.1%	1.62e-07	0	0	MAK16/YAL025C:ALK2/YBL009W:POP8/YBL018C:POL12/YBL035C:TOD6/YBL054W:KTI11/YBL071W-A:EFM2/YBR271W:ADF1/YCL058W-A:BUD23/YCR047C:PWP2/YCR057C:SIR2/YDL042C:PRP11/YDL043C:HO/YDL227C:FAL1/YDR021W:PPH3/YDR075W:TRM1/YDR120C:DPB4/YDR121W:TRM82/YDR165W:CSN9/YDR179C:BFR2/YDR299W:UTP5/YDR398W:UTP6/YDR449C:SNM1/YDR478W:PUF6/YDR496C:NSA2/YER126C:LCP5/YER127W:SPT2/YER161C:BUD27/YFL023W:CUL3/YGR003W:FMP48/YGR052W…
43170	macromolecule metabolic process	100 out of 152 genes, 65.8%	2951 out of 7164 background genes, 41.2%	3.16e-07	0	0	MAK16/YAL025C:ALK2/YBL009W:POP8/YBL018C:POL12/YBL035C:TOD6/YBL054W:KTI11/YBL071W-A:EFM2/YBR271W:ADF1/YCL058W-A:BUD23/YCR047C:PWP2/YCR057C:SIR2/YDL042C:PRP11/YDL043C:HO/YDL227C:FAL1/YDR021W:PPH3/YDR075W:TRM1/YDR120C:DPB4/YDR121W:TRM82/YDR165W:CSN9/YDR179C:BFR2/YDR299W:UTP5/YDR398W:UTP6/YDR449C:SNM1/YDR478W:PUF6/YDR496C:NSA2/YER126C:LCP5/YER127W:SPT2/YER161C:BUD27/YFL023W:CUL3/YGR003W:FMP48/YGR052W…
463	maturation of LSU-rRNA from tricistronic rRNA transcript (SSU-rRNA, 5.8S rRNA, LSU-rRNA)	10 out of 152 genes, 6.6%	35 out of 7164 background genes, 0.5%	9.12e-07	0	0	MAK16/YAL025C:NSA2/YER126C:SSF1/YHR066W:IPI1/YHR085W:RPF1/YHR088W:DBP7/YKR024C:LAS1/YKR063C:GRC3/YLL035W:DBP9/YLR276C:NOP8/YOL144W
470	maturation of LSU-rRNA	10 out of 152 genes, 6.6%	41 out of 7164 background genes, 0.6%	4.99e-06	0	0	MAK16/YAL025C:NSA2/YER126C:SSF1/YHR066W:IPI1/YHR085W:RPF1/YHR088W:DBP7/YKR024C:LAS1/YKR063C:GRC3/YLL035W:DBP9/YLR276C:NOP8/YOL144W
27	ribosomal large subunit assembly	8 out of 152 genes, 5.3%	35 out of 7164 background genes, 0.5%	0.00028	0	0	RSA4/YCR072C:SSF2/YDR312W:SSF1/YHR066W:IPI1/YHR085W:RPF1/YHR088W:DRS1/YLL008W:IPI3/YNL182C:REX4/YOL080C
22618	ribonucleoprotein complex assembly	15 out of 152 genes, 9.9%	149 out of 7164 background genes, 2.1%	0.00029	0	0	RSA4/YCR072C:PRP11/YDL043C:SSF2/YDR312W:BUD27/YFL023W:SSF1/YHR066W:IPI1/YHR085W:RPF1/YHR088W:SHQ1/YIL104C:DRS1/YLL008W:RLP24/YLR009W:CWC24/YLR323C:NAF1/YNL124W:IPI3/YNL182C:ESF2/YNR054C:REX4/YOL080C
71826	ribonucleoprotein complex subunit organization	15 out of 152 genes, 9.9%	159 out of 7164 background genes, 2.2%	0.00067	0	0	RSA4/YCR072C:PRP11/YDL043C:SSF2/YDR312W:BUD27/YFL023W:SSF1/YHR066W:IPI1/YHR085W:RPF1/YHR088W:SHQ1/YIL104C:DRS1/YLL008W:RLP24/YLR009W:CWC24/YLR323C:NAF1/YNL124W:IPI3/YNL182C:ESF2/YNR054C:REX4/YOL080C
71704	organic substance metabolic process	107 out of 152 genes, 70.4%	3713 out of 7164 background genes, 51.8%	0.0011	0	0	MAK16/YAL025C:ALK2/YBL009W:POP8/YBL018C:POL12/YBL035C:TOD6/YBL054W:PRS4/YBL068W:KTI11/YBL071W-A:EFM2/YBR271W:ADF1/YCL058W-A:BUD23/YCR047C:PWP2/YCR057C:SIR2/YDL042C:PRP11/YDL043C:HO/YDL227C:FAL1/YDR021W:PPH3/YDR075W:TRM1/YDR120C:DPB4/YDR121W:TRM82/YDR165W:CSN9/YDR179C:BFR2/YDR299W:UTP5/YDR398W:UTP6/YDR449C:SNM1/YDR478W:PUF6/YDR496C:NSA2/YER126C:LCP5/YER127W:SPT2/YER161C:BUD27/YFL023W:CUL3/YGR003W:…
8152	metabolic process	110 out of 152 genes, 72.4%	3866 out of 7164 background genes, 54.0%	0.00113	0	0	MAK16/YAL025C:PHO11/YAR071W:ALK2/YBL009W:POP8/YBL018C:POL12/YBL035C:TOD6/YBL054W:PRS4/YBL068W:KTI11/YBL071W-A:PHO5/YBR093C:EFM2/YBR271W:ADF1/YCL058W-A:BUD23/YCR047C:PWP2/YCR057C:SIR2/YDL042C:PRP11/YDL043C:HO/YDL227C:FAL1/YDR021W:PPH3/YDR075W:TRM1/YDR120C:DPB4/YDR121W:TRM82/YDR165W:CSN9/YDR179C:BFR2/YDR299W:UTP5/YDR398W:UTP6/YDR449C:SNM1/YDR478W:PUF6/YDR496C:NSA2/YER126C:LCP5/YER127W:SPT2/YER161C:…
42255	ribosome assembly	9 out of 152 genes, 5.9%	56 out of 7164 background genes, 0.8%	0.00127	0	0	RSA4/YCR072C:SSF2/YDR312W:SSF1/YHR066W:IPI1/YHR085W:RPF1/YHR088W:DRS1/YLL008W:IPI3/YNL182C:ESF2/YNR054C:REX4/YOL080C
44237	cellular metabolic process	107 out of 152 genes, 70.4%	3729 out of 7164 background genes, 52.1%	0.00143	0	0	MAK16/YAL025C:PHO11/YAR071W:ALK2/YBL009W:POP8/YBL018C:POL12/YBL035C:TOD6/YBL054W:PRS4/YBL068W:KTI11/YBL071W-A:PHO5/YBR093C:EFM2/YBR271W:ADF1/YCL058W-A:BUD23/YCR047C:PWP2/YCR057C:SIR2/YDL042C:PRP11/YDL043C:HO/YDL227C:FAL1/YDR021W:PPH3/YDR075W:TRM1/YDR120C:DPB4/YDR121W:TRM82/YDR165W:CSN9/YDR179C:BFR2/YDR299W:UTP5/YDR398W:UTP6/YDR449C:SNM1/YDR478W:PUF6/YDR496C:NSA2/YER126C:LCP5/YER127W:SPT2/YER161C:…
9987	cellular process	129 out of 152 genes, 84.9%	4920 out of 7164 background genes, 68.7%	0.00172	0	0	MAK16/YAL025C:PHO11/YAR071W:ALK2/YBL009W:POP8/YBL018C:POL12/YBL035C:TOD6/YBL054W:PRS4/YBL068W:KTI11/YBL071W-A:TIM12/YBR091C:PHO5/YBR093C:REI1/YBR267W:EFM2/YBR271W:PHO89/YBR296C:ADF1/YCL058W-A:BUD23/YCR047C:PWP2/YCR057C:RSA4/YCR072C:SIR2/YDL042C:PRP11/YDL043C:HO/YDL227C:FAL1/YDR021W:PPH3/YDR075W:TRM1/YDR120C:DPB4/YDR121W:TRM82/YDR165W:CSN9/YDR179C:ATC1/YDR184C:BFR2/YDR299W:SSF2/YDR312W:UTP5/YDR398…
44238	primary metabolic process	102 out of 152 genes, 67.1%	3504 out of 7164 background genes, 48.9%	0.00204	0	0	MAK16/YAL025C:ALK2/YBL009W:POP8/YBL018C:POL12/YBL035C:TOD6/YBL054W:KTI11/YBL071W-A:EFM2/YBR271W:ADF1/YCL058W-A:BUD23/YCR047C:PWP2/YCR057C:SIR2/YDL042C:PRP11/YDL043C:HO/YDL227C:FAL1/YDR021W:PPH3/YDR075W:TRM1/YDR120C:DPB4/YDR121W:TRM82/YDR165W:CSN9/YDR179C:BFR2/YDR299W:UTP5/YDR398W:UTP6/YDR449C:SNM1/YDR478W:PUF6/YDR496C:NSA2/YER126C:LCP5/YER127W:SPT2/YER161C:BUD27/YFL023W:CUL3/YGR003W:FMP48/YGR052W…
8033	tRNA processing	11 out of 152 genes, 7.2%	106 out of 7164 background genes, 1.5%	0.00766	0	0	POP8/YBL018C:KTI11/YBL071W-A:TRM1/YDR120C:TRM82/YDR165W:RPP1/YHR062C:SAP185/YJL098W:TRM2/YKR056W:DUS1/YML080W:GCD10/YNL062C:NCS2/YNL119W:TRM11/YOL124C

## Sheet: Jhd2_Set1_down_GO terms
GO terms for genes down-regulated in both set1Δ and jhd2Δ
GOID	GO_term	Cluster frequency	Background frequency	P-value	FDR	Expected FP	Gene(s) annotated to the term
6112	energy reserve metabolic process	6 out of 65 genes, 9.2%	34 out of 7164 background genes, 0.5%	0.00012	0	0	GLC3/YEL011W:GIP2/YER054C:RGI1/YER067W:GSY1/YFR015C:IGD1/YFR017C:PGM2/YMR105C
55114	oxidation-reduction process	10 out of 65 genes, 15.4%	160 out of 7164 background genes, 2.2%	0.00036	0	0	DLD1/YDL174C:GLC3/YEL011W:GIP2/YER054C:RGI1/YER067W:GSY1/YFR015C:IGD1/YFR017C:GUT2/YIL155C:ISF1/YMR081C:PGM2/YMR105C:ALD4/YOR374W
5977	glycogen metabolic process	5 out of 65 genes, 7.7%	32 out of 7164 background genes, 0.4%	0.00217	0	0	GLC3/YEL011W:GIP2/YER054C:GSY1/YFR015C:IGD1/YFR017C:PGM2/YMR105C
15980	energy derivation by oxidation of organic compounds	8 out of 65 genes, 12.3%	133 out of 7164 background genes, 1.9%	0.00585	0	0	DLD1/YDL174C:GLC3/YEL011W:GIP2/YER054C:RGI1/YER067W:GSY1/YFR015C:IGD1/YFR017C:ISF1/YMR081C:PGM2/YMR105C

## Sheet: 4-way-up-GO terms
GO terms for genes up-regulated in all four mutant strains (set1Δ, jhd2Δ, SET1 overexpressing and SET1G990E overexpressing strains)
GOID	GO_term	Cluster frequency	Background frequency	P-value	FDR	Expected FP	Gene(s) annotated to the term
34470	ncRNA processing	48 out of 96 genes, 50.0%	412 out of 7167 background genes, 5.7%	4.83e-32	0	0	MAK16/YAL025C:KTI11/YBL071W-A:BUD23/YCR047C:PWP2/YCR057C:FAL1/YDR021W:TRM1/YDR120C:TRM82/YDR165W:BFR2/YDR299W:UTP5/YDR398W:UTP6/YDR449C:SNM1/YDR478W:LCP5/YER127W:SSF1/YHR066W:IPI1/YHR085W:DBP8/YHR169W:UTP9/YHR196W:AIR1/YIL079C:UTP18/YJL069C:SAP185/YJL098W:DHR2/YKL078W:UTP11/YKL099C:DBP7/YKR024C:TRM2/YKR056W:DRS1/YLL008W:SOF1/YLL011W:GRC3/YLL035W:BMT6/YLR063W:DIP2/YLR129W:EMG1/YLR186W:UTP21/YLR409…
34660	ncRNA metabolic process	48 out of 96 genes, 50.0%	473 out of 7167 background genes, 6.6%	3.48e-29	0	0	MAK16/YAL025C:KTI11/YBL071W-A:BUD23/YCR047C:PWP2/YCR057C:FAL1/YDR021W:TRM1/YDR120C:TRM82/YDR165W:BFR2/YDR299W:UTP5/YDR398W:UTP6/YDR449C:SNM1/YDR478W:LCP5/YER127W:SSF1/YHR066W:IPI1/YHR085W:DBP8/YHR169W:UTP9/YHR196W:AIR1/YIL079C:UTP18/YJL069C:SAP185/YJL098W:DHR2/YKL078W:UTP11/YKL099C:DBP7/YKR024C:TRM2/YKR056W:DRS1/YLL008W:SOF1/YLL011W:GRC3/YLL035W:BMT6/YLR063W:DIP2/YLR129W:EMG1/YLR186W:UTP21/YLR409…
42254	ribosome biogenesis	45 out of 96 genes, 46.9%	413 out of 7167 background genes, 5.8%	2.77e-28	0	0	MAK16/YAL025C:REI1/YBR267W:BUD23/YCR047C:PWP2/YCR057C:RSA4/YCR072C:SYO1/YDL063C:FAL1/YDR021W:BFR2/YDR299W:SSF2/YDR312W:UTP5/YDR398W:UTP6/YDR449C:SNM1/YDR478W:PUF6/YDR496C:LCP5/YER127W:CIC1/YHR052W:SSF1/YHR066W:IPI1/YHR085W:DBP8/YHR169W:UTP9/YHR196W:UTP18/YJL069C:DHR2/YKL078W:UTP11/YKL099C:DBP7/YKR024C:DRS1/YLL008W:SOF1/YLL011W:GRC3/YLL035W:RLP24/YLR009W:BMT6/YLR063W:DIP2/YLR129W:EMG1/YLR186W:UTP2…
22613	ribonucleoprotein complex biogenesis	48 out of 96 genes, 50.0%	495 out of 7167 background genes, 6.9%	2.96e-28	0	0	MAK16/YAL025C:REI1/YBR267W:BUD23/YCR047C:PWP2/YCR057C:RSA4/YCR072C:SYO1/YDL063C:FAL1/YDR021W:BFR2/YDR299W:SSF2/YDR312W:UTP5/YDR398W:UTP6/YDR449C:SNM1/YDR478W:PUF6/YDR496C:LCP5/YER127W:BUD27/YFL023W:CIC1/YHR052W:SSF1/YHR066W:IPI1/YHR085W:DBP8/YHR169W:UTP9/YHR196W:SHQ1/YIL104C:UTP18/YJL069C:DHR2/YKL078W:UTP11/YKL099C:DBP7/YKR024C:DRS1/YLL008W:SOF1/YLL011W:GRC3/YLL035W:RLP24/YLR009W:BMT6/YLR063W:DIP…
6396	RNA processing	50 out of 96 genes, 52.1%	589 out of 7167 background genes, 8.2%	5.9e-27	0	0	MAK16/YAL025C:KTI11/YBL071W-A:BUD23/YCR047C:PWP2/YCR057C:FAL1/YDR021W:TRM1/YDR120C:TRM82/YDR165W:BFR2/YDR299W:UTP5/YDR398W:UTP6/YDR449C:SNM1/YDR478W:LCP5/YER127W:SSF1/YHR066W:IPI1/YHR085W:DBP8/YHR169W:UTP9/YHR196W:AIR1/YIL079C:FKH1/YIL131C:UTP18/YJL069C:SAP185/YJL098W:DHR2/YKL078W:UTP11/YKL099C:DBP7/YKR024C:TRM2/YKR056W:DRS1/YLL008W:SOF1/YLL011W:GRC3/YLL035W:BMT6/YLR063W:DIP2/YLR129W:EMG1/YLR186W…
16072	rRNA metabolic process	39 out of 96 genes, 40.6%	322 out of 7167 background genes, 4.5%	1.62e-25	0	0	MAK16/YAL025C:BUD23/YCR047C:PWP2/YCR057C:FAL1/YDR021W:BFR2/YDR299W:UTP5/YDR398W:UTP6/YDR449C:SNM1/YDR478W:LCP5/YER127W:SSF1/YHR066W:IPI1/YHR085W:DBP8/YHR169W:UTP9/YHR196W:AIR1/YIL079C:UTP18/YJL069C:DHR2/YKL078W:UTP11/YKL099C:DBP7/YKR024C:DRS1/YLL008W:SOF1/YLL011W:GRC3/YLL035W:BMT6/YLR063W:DIP2/YLR129W:EMG1/YLR186W:UTP21/YLR409C:BUD22/YMR014W:UTP15/YMR093W:RNT1/YMR239C:IPI3/YNL182C:JJJ1/YNL227C:TR…
6364	rRNA processing	37 out of 96 genes, 38.5%	305 out of 7167 background genes, 4.3%	5.5e-24	0	0	MAK16/YAL025C:BUD23/YCR047C:PWP2/YCR057C:FAL1/YDR021W:BFR2/YDR299W:UTP5/YDR398W:UTP6/YDR449C:SNM1/YDR478W:LCP5/YER127W:SSF1/YHR066W:IPI1/YHR085W:DBP8/YHR169W:UTP9/YHR196W:UTP18/YJL069C:DHR2/YKL078W:UTP11/YKL099C:DBP7/YKR024C:DRS1/YLL008W:SOF1/YLL011W:GRC3/YLL035W:BMT6/YLR063W:DIP2/YLR129W:EMG1/YLR186W:UTP21/YLR409C:BUD22/YMR014W:UTP15/YMR093W:RNT1/YMR239C:IPI3/YNL182C:JJJ1/YNL227C:ESF2/YNR054C:RC…
16070	RNA metabolic process	61 out of 96 genes, 63.5%	1323 out of 7167 background genes, 18.5%	5.67e-20	0	0	MAK16/YAL025C:TOD6/YBL054W:KTI11/YBL071W-A:ADF1/YCL058W-A:BUD23/YCR047C:PWP2/YCR057C:FAL1/YDR021W:TRM1/YDR120C:TRM82/YDR165W:BFR2/YDR299W:UTP5/YDR398W:UTP6/YDR449C:SNM1/YDR478W:LCP5/YER127W:SSF1/YHR066W:IPI1/YHR085W:DBP8/YHR169W:UTP9/YHR196W:AIR1/YIL079C:FKH1/YIL131C:MCM10/YIL150C:UTP18/YJL069C:SAP185/YJL098W:RPA12/YJR063W:DHR2/YKL078W:UTP11/YKL099C:DBP7/YKR024C:TRM2/YKR056W:BAS1/YKR099W:DRS1/YLL…
90304	nucleic acid metabolic process	64 out of 96 genes, 66.7%	1585 out of 7167 background genes, 22.1%	2.88e-18	0	0	MAK16/YAL025C:TOD6/YBL054W:KTI11/YBL071W-A:ADF1/YCL058W-A:BUD23/YCR047C:PWP2/YCR057C:HO/YDL227C:FAL1/YDR021W:PPH3/YDR075W:TRM1/YDR120C:TRM82/YDR165W:BFR2/YDR299W:UTP5/YDR398W:UTP6/YDR449C:SNM1/YDR478W:LCP5/YER127W:SSF1/YHR066W:IPI1/YHR085W:DBP8/YHR169W:UTP9/YHR196W:AIR1/YIL079C:FKH1/YIL131C:MCM10/YIL150C:UTP18/YJL069C:SAP185/YJL098W:RPA12/YJR063W:DHR2/YKL078W:UTP11/YKL099C:DBP7/YKR024C:TRM2/YKR05…
30490	maturation of SSU-rRNA	22 out of 96 genes, 22.9%	112 out of 7167 background genes, 1.6%	1.03e-17	0	0	BUD23/YCR047C:PWP2/YCR057C:FAL1/YDR021W:BFR2/YDR299W:UTP5/YDR398W:UTP6/YDR449C:LCP5/YER127W:DBP8/YHR169W:UTP9/YHR196W:UTP18/YJL069C:DHR2/YKL078W:UTP11/YKL099C:SOF1/YLL011W:DIP2/YLR129W:EMG1/YLR186W:BUD22/YMR014W:UTP15/YMR093W:ESF2/YNR054C:RCL1/YOL010W:NOB1/YOR056C:RRS1/YOR294W:NOC4/YPR144C
42274	ribosomal small subunit biogenesis	23 out of 96 genes, 24.0%	133 out of 7167 background genes, 1.9%	2.71e-17	0	0	BUD23/YCR047C:PWP2/YCR057C:FAL1/YDR021W:BFR2/YDR299W:UTP5/YDR398W:UTP6/YDR449C:LCP5/YER127W:DBP8/YHR169W:UTP9/YHR196W:UTP18/YJL069C:DHR2/YKL078W:UTP11/YKL099C:SOF1/YLL011W:DIP2/YLR129W:EMG1/YLR186W:UTP21/YLR409C:BUD22/YMR014W:UTP15/YMR093W:ESF2/YNR054C:RCL1/YOL010W:NOB1/YOR056C:RRS1/YOR294W:NOC4/YPR144C
462	maturation of SSU-rRNA from tricistronic rRNA transcript (SSU-rRNA, 5.8S rRNA, LSU-rRNA)	21 out of 96 genes, 21.9%	103 out of 7167 background genes, 1.4%	3.65e-17	0	0	BUD23/YCR047C:PWP2/YCR057C:FAL1/YDR021W:BFR2/YDR299W:UTP5/YDR398W:UTP6/YDR449C:LCP5/YER127W:DBP8/YHR169W:UTP9/YHR196W:UTP18/YJL069C:DHR2/YKL078W:UTP11/YKL099C:SOF1/YLL011W:DIP2/YLR129W:EMG1/YLR186W:UTP15/YMR093W:ESF2/YNR054C:RCL1/YOL010W:NOB1/YOR056C:RRS1/YOR294W:NOC4/YPR144C
44085	cellular component biogenesis	51 out of 96 genes, 53.1%	1099 out of 7167 background genes, 15.3%	2.33e-15	0	0	MAK16/YAL025C:REI1/YBR267W:BUD23/YCR047C:PWP2/YCR057C:RSA4/YCR072C:SYO1/YDL063C:FAL1/YDR021W:BFR2/YDR299W:SSF2/YDR312W:UTP5/YDR398W:UTP6/YDR449C:SNM1/YDR478W:PUF6/YDR496C:LCP5/YER127W:PEA2/YER149C:BUD27/YFL023W:BUB1/YGR188C:CIC1/YHR052W:SSF1/YHR066W:IPI1/YHR085W:DBP8/YHR169W:UTP9/YHR196W:SHQ1/YIL104C:UTP18/YJL069C:DHR2/YKL078W:UTP11/YKL099C:DBP7/YKR024C:DRS1/YLL008W:SOF1/YLL011W:GRC3/YLL035W:RLP2…
6139	nucleobase-containing compound metabolic process	64 out of 96 genes, 66.7%	1791 out of 7167 background genes, 25.0%	2.57e-15	0	0	MAK16/YAL025C:TOD6/YBL054W:KTI11/YBL071W-A:ADF1/YCL058W-A:BUD23/YCR047C:PWP2/YCR057C:HO/YDL227C:FAL1/YDR021W:PPH3/YDR075W:TRM1/YDR120C:TRM82/YDR165W:BFR2/YDR299W:UTP5/YDR398W:UTP6/YDR449C:SNM1/YDR478W:LCP5/YER127W:SSF1/YHR066W:IPI1/YHR085W:DBP8/YHR169W:UTP9/YHR196W:AIR1/YIL079C:FKH1/YIL131C:MCM10/YIL150C:UTP18/YJL069C:SAP185/YJL098W:RPA12/YJR063W:DHR2/YKL078W:UTP11/YKL099C:DBP7/YKR024C:TRM2/YKR05…
6725	cellular aromatic compound metabolic process	65 out of 96 genes, 67.7%	1862 out of 7167 background genes, 26.0%	3.54e-15	0	0	MAK16/YAL025C:TOD6/YBL054W:KTI11/YBL071W-A:ADF1/YCL058W-A:BUD23/YCR047C:PWP2/YCR057C:HO/YDL227C:FAL1/YDR021W:PPH3/YDR075W:TRM1/YDR120C:TRM82/YDR165W:BFR2/YDR299W:UTP5/YDR398W:UTP6/YDR449C:SNM1/YDR478W:LCP5/YER127W:SSF1/YHR066W:IPI1/YHR085W:DBP8/YHR169W:UTP9/YHR196W:AIR1/YIL079C:FKH1/YIL131C:MCM10/YIL150C:UTP18/YJL069C:SAP185/YJL098W:RPA12/YJR063W:DHR2/YKL078W:UTP11/YKL099C:DBP7/YKR024C:TRM2/YKR05…
1901360	organic cyclic compound metabolic process	66 out of 96 genes, 68.8%	1936 out of 7167 background genes, 27.0%	5.1e-15	0	0	MAK16/YAL025C:TOD6/YBL054W:KTI11/YBL071W-A:ADF1/YCL058W-A:BUD23/YCR047C:PWP2/YCR057C:HO/YDL227C:FAL1/YDR021W:PPH3/YDR075W:TRM1/YDR120C:TRM82/YDR165W:BFR2/YDR299W:UTP5/YDR398W:UTP6/YDR449C:SNM1/YDR478W:LCP5/YER127W:SSF1/YHR066W:IPI1/YHR085W:DBP8/YHR169W:UTP9/YHR196W:AIR1/YIL079C:FKH1/YIL131C:MCM10/YIL150C:UTP18/YJL069C:SAP185/YJL098W:RPA12/YJR063W:DHR2/YKL078W:UTP11/YKL099C:DBP7/YKR024C:TRM2/YKR05…
46483	heterocycle metabolic process	65 out of 96 genes, 67.7%	1882 out of 7167 background genes, 26.3%	6.41e-15	0	0	MAK16/YAL025C:TOD6/YBL054W:KTI11/YBL071W-A:ADF1/YCL058W-A:BUD23/YCR047C:PWP2/YCR057C:HO/YDL227C:FAL1/YDR021W:PPH3/YDR075W:TRM1/YDR120C:TRM82/YDR165W:BFR2/YDR299W:UTP5/YDR398W:UTP6/YDR449C:SNM1/YDR478W:LCP5/YER127W:SSF1/YHR066W:IPI1/YHR085W:DBP8/YHR169W:UTP9/YHR196W:AIR1/YIL079C:FKH1/YIL131C:MCM10/YIL150C:UTP18/YJL069C:SAP185/YJL098W:RPA12/YJR063W:DHR2/YKL078W:UTP11/YKL099C:DBP7/YKR024C:TRM2/YKR05…
42273	ribosomal large subunit biogenesis	19 out of 96 genes, 19.8%	98 out of 7167 background genes, 1.4%	6.86e-15	0	0	MAK16/YAL025C:REI1/YBR267W:RSA4/YCR072C:SYO1/YDL063C:SSF2/YDR312W:PUF6/YDR496C:CIC1/YHR052W:SSF1/YHR066W:IPI1/YHR085W:DBP7/YKR024C:DRS1/YLL008W:GRC3/YLL035W:RLP24/YLR009W:IPI3/YNL182C:JJJ1/YNL227C:REX4/YOL080C:NOP8/YOL144W:YTM1/YOR272W:RRS1/YOR294W
34641	cellular nitrogen compound metabolic process	66 out of 96 genes, 68.8%	1949 out of 7167 background genes, 27.2%	7.43e-15	0	0	MAK16/YAL025C:TOD6/YBL054W:KTI11/YBL071W-A:ADF1/YCL058W-A:BUD23/YCR047C:PWP2/YCR057C:HO/YDL227C:FAL1/YDR021W:PPH3/YDR075W:TRM1/YDR120C:TRM82/YDR165W:BFR2/YDR299W:UTP5/YDR398W:UTP6/YDR449C:SNM1/YDR478W:LCP5/YER127W:SSF1/YHR066W:IPI1/YHR085W:DBP8/YHR169W:UTP9/YHR196W:AIR1/YIL079C:FKH1/YIL131C:MCM10/YIL150C:UTP18/YJL069C:SAP185/YJL098W:RPA12/YJR063W:DHR2/YKL078W:UTP11/YKL099C:DBP7/YKR024C:TRM2/YKR05…
10467	gene expression	66 out of 96 genes, 68.8%	1960 out of 7167 background genes, 27.3%	1.01e-14	0	0	MAK16/YAL025C:TOD6/YBL054W:KTI11/YBL071W-A:EFM2/YBR271W:ADF1/YCL058W-A:BUD23/YCR047C:PWP2/YCR057C:FAL1/YDR021W:TRM1/YDR120C:TRM82/YDR165W:BFR2/YDR299W:UTP5/YDR398W:UTP6/YDR449C:SNM1/YDR478W:PUF6/YDR496C:LCP5/YER127W:BUD27/YFL023W:BUB1/YGR188C:SSF1/YHR066W:IPI1/YHR085W:DBP8/YHR169W:UTP9/YHR196W:AIR1/YIL079C:FKH1/YIL131C:MCM10/YIL150C:UTP18/YJL069C:SAP185/YJL098W:RPA12/YJR063W:DHR2/YKL078W:UTP11/YK…
6807	nitrogen compound metabolic process	66 out of 96 genes, 68.8%	2112 out of 7167 background genes, 29.5%	6.4e-13	0	0	MAK16/YAL025C:TOD6/YBL054W:KTI11/YBL071W-A:ADF1/YCL058W-A:BUD23/YCR047C:PWP2/YCR057C:HO/YDL227C:FAL1/YDR021W:PPH3/YDR075W:TRM1/YDR120C:TRM82/YDR165W:BFR2/YDR299W:UTP5/YDR398W:UTP6/YDR449C:SNM1/YDR478W:LCP5/YER127W:SSF1/YHR066W:IPI1/YHR085W:DBP8/YHR169W:UTP9/YHR196W:AIR1/YIL079C:FKH1/YIL131C:MCM10/YIL150C:UTP18/YJL069C:SAP185/YJL098W:RPA12/YJR063W:DHR2/YKL078W:UTP11/YKL099C:DBP7/YKR024C:TRM2/YKR05…
478	endonucleolytic cleavage involved in rRNA processing	14 out of 96 genes, 14.6%	50 out of 7167 background genes, 0.7%	6.51e-13	0	0	BUD23/YCR047C:PWP2/YCR057C:UTP6/YDR449C:LCP5/YER127W:DBP8/YHR169W:UTP18/YJL069C:UTP11/YKL099C:GRC3/YLL035W:DIP2/YLR129W:EMG1/YLR186W:ESF2/YNR054C:RCL1/YOL010W:RRS1/YOR294W:NOC4/YPR144C
479	endonucleolytic cleavage of tricistronic rRNA transcript (SSU-rRNA, 5.8S rRNA, LSU-rRNA)	14 out of 96 genes, 14.6%	50 out of 7167 background genes, 0.7%	6.51e-13	0	0	BUD23/YCR047C:PWP2/YCR057C:UTP6/YDR449C:LCP5/YER127W:DBP8/YHR169W:UTP18/YJL069C:UTP11/YKL099C:GRC3/YLL035W:DIP2/YLR129W:EMG1/YLR186W:ESF2/YNR054C:RCL1/YOL010W:RRS1/YOR294W:NOC4/YPR144C
90502	RNA phosphodiester bond hydrolysis, endonucleolytic	14 out of 96 genes, 14.6%	51 out of 7167 background genes, 0.7%	8.88e-13	0	0	BUD23/YCR047C:PWP2/YCR057C:UTP6/YDR449C:LCP5/YER127W:DBP8/YHR169W:UTP18/YJL069C:UTP11/YKL099C:GRC3/YLL035W:DIP2/YLR129W:EMG1/YLR186W:ESF2/YNR054C:RCL1/YOL010W:RRS1/YOR294W:NOC4/YPR144C
447	endonucleolytic cleavage in ITS1 to separate SSU-rRNA from 5.8S rRNA and LSU-rRNA from tricistronic rRNA transcript (SSU-rRNA, 5.8S rRNA, LSU-rRNA)	13 out of 96 genes, 13.5%	46 out of 7167 background genes, 0.6%	6.27e-12	0	0	BUD23/YCR047C:PWP2/YCR057C:UTP6/YDR449C:LCP5/YER127W:DBP8/YHR169W:UTP18/YJL069C:UTP11/YKL099C:DIP2/YLR129W:EMG1/YLR186W:ESF2/YNR054C:RCL1/YOL010W:RRS1/YOR294W:NOC4/YPR144C
480	endonucleolytic cleavage in 5'-ETS of tricistronic rRNA transcript (SSU-rRNA, 5.8S rRNA, LSU-rRNA)	11 out of 96 genes, 11.5%	32 out of 7167 background genes, 0.4%	6.48e-11	0	0	PWP2/YCR057C:UTP6/YDR449C:LCP5/YER127W:DBP8/YHR169W:UTP18/YJL069C:UTP11/YKL099C:DIP2/YLR129W:EMG1/YLR186W:ESF2/YNR054C:RCL1/YOL010W:NOC4/YPR144C
460	maturation of 5.8S rRNA	15 out of 96 genes, 15.6%	83 out of 7167 background genes, 1.2%	6.89e-11	0	0	MAK16/YAL025C:BUD23/YCR047C:PWP2/YCR057C:UTP6/YDR449C:LCP5/YER127W:DBP8/YHR169W:UTP18/YJL069C:UTP11/YKL099C:GRC3/YLL035W:DIP2/YLR129W:EMG1/YLR186W:ESF2/YNR054C:RCL1/YOL010W:RRS1/YOR294W:NOC4/YPR144C
466	maturation of 5.8S rRNA from tricistronic rRNA transcript (SSU-rRNA, 5.8S rRNA, LSU-rRNA)	15 out of 96 genes, 15.6%	83 out of 7167 background genes, 1.2%	6.89e-11	0	0	MAK16/YAL025C:BUD23/YCR047C:PWP2/YCR057C:UTP6/YDR449C:LCP5/YER127W:DBP8/YHR169W:UTP18/YJL069C:UTP11/YKL099C:GRC3/YLL035W:DIP2/YLR129W:EMG1/YLR186W:ESF2/YNR054C:RCL1/YOL010W:RRS1/YOR294W:NOC4/YPR144C
469	cleavage involved in rRNA processing	14 out of 96 genes, 14.6%	72 out of 7167 background genes, 1.0%	1.63e-10	0	0	BUD23/YCR047C:PWP2/YCR057C:UTP6/YDR449C:LCP5/YER127W:DBP8/YHR169W:UTP18/YJL069C:UTP11/YKL099C:GRC3/YLL035W:DIP2/YLR129W:EMG1/YLR186W:ESF2/YNR054C:RCL1/YOL010W:RRS1/YOR294W:NOC4/YPR144C
90501	RNA phosphodiester bond hydrolysis	14 out of 96 genes, 14.6%	73 out of 7167 background genes, 1.0%	2e-10	0	0	BUD23/YCR047C:PWP2/YCR057C:UTP6/YDR449C:LCP5/YER127W:DBP8/YHR169W:UTP18/YJL069C:UTP11/YKL099C:GRC3/YLL035W:DIP2/YLR129W:EMG1/YLR186W:ESF2/YNR054C:RCL1/YOL010W:RRS1/YOR294W:NOC4/YPR144C
44260	cellular macromolecule metabolic process	71 out of 96 genes, 74.0%	2857 out of 7167 background genes, 39.9%	4.27e-09	0	0	MAK16/YAL025C:TOD6/YBL054W:KTI11/YBL071W-A:EFM2/YBR271W:ADF1/YCL058W-A:BUD23/YCR047C:PWP2/YCR057C:HO/YDL227C:FAL1/YDR021W:PPH3/YDR075W:TRM1/YDR120C:TRM82/YDR165W:BFR2/YDR299W:UTP5/YDR398W:UTP6/YDR449C:SNM1/YDR478W:PUF6/YDR496C:LCP5/YER127W:BUD27/YFL023W:BTN2/YGR142W:BUB1/YGR188C:SSF1/YHR066W:IPI1/YHR085W:DBP8/YHR169W:UTP9/YHR196W:AIR1/YIL079C:FKH1/YIL131C:MCM10/YIL150C:UTP18/YJL069C:SAP185/YJL098…
43170	macromolecule metabolic process	72 out of 96 genes, 75.0%	2938 out of 7167 background genes, 41.0%	4.67e-09	0	0	MAK16/YAL025C:TOD6/YBL054W:KTI11/YBL071W-A:EFM2/YBR271W:ADF1/YCL058W-A:BUD23/YCR047C:PWP2/YCR057C:HO/YDL227C:FAL1/YDR021W:PPH3/YDR075W:TRM1/YDR120C:TRM82/YDR165W:BFR2/YDR299W:UTP5/YDR398W:UTP6/YDR449C:SNM1/YDR478W:PUF6/YDR496C:LCP5/YER127W:BUD27/YFL023W:BTN2/YGR142W:BUB1/YGR188C:CIC1/YHR052W:SSF1/YHR066W:IPI1/YHR085W:DBP8/YHR169W:UTP9/YHR196W:AIR1/YIL079C:FKH1/YIL131C:MCM10/YIL150C:UTP18/YJL069C:…
472	endonucleolytic cleavage to generate mature 5'-end of SSU-rRNA from (SSU-rRNA, 5.8S rRNA, LSU-rRNA)	10 out of 96 genes, 10.4%	34 out of 7167 background genes, 0.5%	5.3e-09	0	0	PWP2/YCR057C:UTP6/YDR449C:DBP8/YHR169W:UTP18/YJL069C:UTP11/YKL099C:DIP2/YLR129W:EMG1/YLR186W:ESF2/YNR054C:RCL1/YOL010W:NOC4/YPR144C
34471	ncRNA 5'-end processing	10 out of 96 genes, 10.4%	35 out of 7167 background genes, 0.5%	7.34e-09	0	0	PWP2/YCR057C:UTP6/YDR449C:DBP8/YHR169W:UTP18/YJL069C:UTP11/YKL099C:DIP2/YLR129W:EMG1/YLR186W:ESF2/YNR054C:RCL1/YOL010W:NOC4/YPR144C
967	rRNA 5'-end processing	10 out of 96 genes, 10.4%	35 out of 7167 background genes, 0.5%	7.34e-09	0	0	PWP2/YCR057C:UTP6/YDR449C:DBP8/YHR169W:UTP18/YJL069C:UTP11/YKL099C:DIP2/YLR129W:EMG1/YLR186W:ESF2/YNR054C:RCL1/YOL010W:NOC4/YPR144C
966	RNA 5'-end processing	10 out of 96 genes, 10.4%	36 out of 7167 background genes, 0.5%	1e-08	0	0	PWP2/YCR057C:UTP6/YDR449C:DBP8/YHR169W:UTP18/YJL069C:UTP11/YKL099C:DIP2/YLR129W:EMG1/YLR186W:ESF2/YNR054C:RCL1/YOL010W:NOC4/YPR144C
90305	nucleic acid phosphodiester bond hydrolysis	16 out of 96 genes, 16.7%	139 out of 7167 background genes, 1.9%	1.35e-08	0	0	BUD23/YCR047C:PWP2/YCR057C:HO/YDL227C:UTP6/YDR449C:LCP5/YER127W:DBP8/YHR169W:UTP18/YJL069C:UTP11/YKL099C:GRC3/YLL035W:DIP2/YLR129W:EMG1/YLR186W:RNT1/YMR239C:ESF2/YNR054C:RCL1/YOL010W:RRS1/YOR294W:NOC4/YPR144C
71840	cellular component organization or biogenesis	58 out of 96 genes, 60.4%	2268 out of 7167 background genes, 31.6%	2.23e-06	0	0	MAK16/YAL025C:REI1/YBR267W:EFM2/YBR271W:BUD23/YCR047C:PWP2/YCR057C:RSA4/YCR072C:SYO1/YDL063C:FAL1/YDR021W:PPH3/YDR075W:BFR2/YDR299W:SSF2/YDR312W:UTP5/YDR398W:UTP6/YDR449C:SNM1/YDR478W:PUF6/YDR496C:LCP5/YER127W:PEA2/YER149C:BUD27/YFL023W:BUB1/YGR188C:CIC1/YHR052W:SSF1/YHR066W:IPI1/YHR085W:DBP8/YHR169W:UTP9/YHR196W:SHQ1/YIL104C:FKH1/YIL131C:UTP18/YJL069C:DHR2/YKL078W:UTP11/YKL099C:DBP7/YKR024C:DRS1…
44238	primary metabolic process	74 out of 96 genes, 77.1%	3537 out of 7167 background genes, 49.4%	8.83e-06	0	0	MAK16/YAL025C:TOD6/YBL054W:KTI11/YBL071W-A:EFM2/YBR271W:ADF1/YCL058W-A:BUD23/YCR047C:PWP2/YCR057C:HO/YDL227C:FAL1/YDR021W:PPH3/YDR075W:TRM1/YDR120C:TRM82/YDR165W:BFR2/YDR299W:UTP5/YDR398W:UTP6/YDR449C:SNM1/YDR478W:PUF6/YDR496C:LCP5/YER127W:BUD27/YFL023W:BTN2/YGR142W:BUB1/YGR188C:CIC1/YHR052W:SSF1/YHR066W:IPI1/YHR085W:DBP8/YHR169W:UTP9/YHR196W:AIR1/YIL079C:FKH1/YIL131C:MCM10/YIL150C:UTP18/YJL069C:…
71704	organic substance metabolic process	75 out of 96 genes, 78.1%	3722 out of 7167 background genes, 51.9%	4e-05	0	0	MAK16/YAL025C:TOD6/YBL054W:KTI11/YBL071W-A:EFM2/YBR271W:ADF1/YCL058W-A:BUD23/YCR047C:PWP2/YCR057C:HO/YDL227C:FAL1/YDR021W:PPH3/YDR075W:TRM1/YDR120C:TRM82/YDR165W:BFR2/YDR299W:UTP5/YDR398W:UTP6/YDR449C:SNM1/YDR478W:PUF6/YDR496C:LCP5/YER127W:BUD27/YFL023W:BTN2/YGR142W:BUB1/YGR188C:CIC1/YHR052W:SSF1/YHR066W:IPI1/YHR085W:DBP8/YHR169W:UTP9/YHR196W:AIR1/YIL079C:FKH1/YIL131C:MCM10/YIL150C:UTP18/YJL069C:…
8152	metabolic process	76 out of 96 genes, 79.2%	3856 out of 7167 background genes, 53.8%	8.06e-05	0	0	MAK16/YAL025C:TOD6/YBL054W:KTI11/YBL071W-A:EFM2/YBR271W:ADF1/YCL058W-A:BUD23/YCR047C:PWP2/YCR057C:HO/YDL227C:FAL1/YDR021W:PPH3/YDR075W:TRM1/YDR120C:TRM82/YDR165W:BFR2/YDR299W:UTP5/YDR398W:UTP6/YDR449C:SNM1/YDR478W:PUF6/YDR496C:LCP5/YER127W:BUD27/YFL023W:BTN2/YGR142W:BUB1/YGR188C:YGR283C:CIC1/YHR052W:SSF1/YHR066W:IPI1/YHR085W:DBP8/YHR169W:UTP9/YHR196W:AIR1/YIL079C:FKH1/YIL131C:MCM10/YIL150C:UTP18/…
27	ribosomal large subunit assembly	7 out of 96 genes, 7.3%	35 out of 7167 background genes, 0.5%	0.00014	0	0	RSA4/YCR072C:SSF2/YDR312W:SSF1/YHR066W:IPI1/YHR085W:DRS1/YLL008W:IPI3/YNL182C:REX4/YOL080C
9451	RNA modification	13 out of 96 genes, 13.5%	169 out of 7167 background genes, 2.4%	0.00015	0	0	KTI11/YBL071W-A:BUD23/YCR047C:TRM1/YDR120C:TRM82/YDR165W:SAP185/YJL098W:TRM2/YKR056W:BMT6/YLR063W:EMG1/YLR186W:DUS1/YML080W:GCD10/YNL062C:NCS2/YNL119W:TRM11/YOL124C:RRP9/YPR137W
6400	tRNA modification	9 out of 96 genes, 9.4%	75 out of 7167 background genes, 1.0%	0.00026	0	0	KTI11/YBL071W-A:TRM1/YDR120C:TRM82/YDR165W:SAP185/YJL098W:TRM2/YKR056W:DUS1/YML080W:GCD10/YNL062C:NCS2/YNL119W:TRM11/YOL124C
22618	ribonucleoprotein complex assembly	12 out of 96 genes, 12.5%	151 out of 7167 background genes, 2.1%	0.00031	0	0	RSA4/YCR072C:SSF2/YDR312W:BUD27/YFL023W:SSF1/YHR066W:IPI1/YHR085W:SHQ1/YIL104C:DRS1/YLL008W:RLP24/YLR009W:NAF1/YNL124W:IPI3/YNL182C:ESF2/YNR054C:REX4/YOL080C
42255	ribosome assembly	8 out of 96 genes, 8.3%	58 out of 7167 background genes, 0.8%	0.00039	0	0	RSA4/YCR072C:SSF2/YDR312W:SSF1/YHR066W:IPI1/YHR085W:DRS1/YLL008W:IPI3/YNL182C:ESF2/YNR054C:REX4/YOL080C
44237	cellular metabolic process	73 out of 96 genes, 76.0%	3736 out of 7167 background genes, 52.1%	0.00049	0	0	MAK16/YAL025C:TOD6/YBL054W:KTI11/YBL071W-A:EFM2/YBR271W:ADF1/YCL058W-A:BUD23/YCR047C:PWP2/YCR057C:HO/YDL227C:FAL1/YDR021W:PPH3/YDR075W:TRM1/YDR120C:TRM82/YDR165W:BFR2/YDR299W:UTP5/YDR398W:UTP6/YDR449C:SNM1/YDR478W:PUF6/YDR496C:LCP5/YER127W:BUD27/YFL023W:BTN2/YGR142W:BUB1/YGR188C:SSF1/YHR066W:IPI1/YHR085W:DBP8/YHR169W:UTP9/YHR196W:AIR1/YIL079C:FKH1/YIL131C:MCM10/YIL150C:UTP18/YJL069C:SAP185/YJL098…
71826	ribonucleoprotein complex subunit organization	12 out of 96 genes, 12.5%	161 out of 7167 background genes, 2.2%	0.00061	0	0	RSA4/YCR072C:SSF2/YDR312W:BUD27/YFL023W:SSF1/YHR066W:IPI1/YHR085W:SHQ1/YIL104C:DRS1/YLL008W:RLP24/YLR009W:NAF1/YNL124W:IPI3/YNL182C:ESF2/YNR054C:REX4/YOL080C
6399	tRNA metabolic process	11 out of 96 genes, 11.5%	159 out of 7167 background genes, 2.2%	0.00359	0	0	KTI11/YBL071W-A:TRM1/YDR120C:TRM82/YDR165W:AIR1/YIL079C:SAP185/YJL098W:TRM2/YKR056W:DUS1/YML080W:GCD10/YNL062C:NCS2/YNL119W:TRF5/YNL299W:TRM11/YOL124C
8033	tRNA processing	9 out of 96 genes, 9.4%	105 out of 7167 background genes, 1.5%	0.00453	0	0	KTI11/YBL071W-A:TRM1/YDR120C:TRM82/YDR165W:SAP185/YJL098W:TRM2/YKR056W:DUS1/YML080W:GCD10/YNL062C:NCS2/YNL119W:TRM11/YOL124C
6360	transcription from RNA polymerase I promoter	7 out of 96 genes, 7.3%	64 out of 7167 background genes, 0.9%	0.00945	0	0	UTP5/YDR398W:UTP9/YHR196W:RPA12/YJR063W:GRC3/YLL035W:RRN11/YML043C:UTP15/YMR093W:RPC19/YNL113W

## Sheet: 4-way-down-GO terms
GO terms for genes down-regulated in all four mutant strains (set1Δ, jhd2Δ, SET1 overexpressing and SET1G990E overexpressing strains)
GOID	GO_term	Cluster frequency	Background frequency	P-value	FDR	Expected FP	Gene(s) annotated to the term
6112	energy reserve metabolic process	6 out of 45 genes, 13.3%	34 out of 7167 background genes, 0.5%	8.84e-06	0	0	GLC3/YEL011W:GIP2/YER054C:RGI1/YER067W:GSY1/YFR015C:IGD1/YFR017C:PGM2/YMR105C
55114	oxidation-reduction process	9 out of 45 genes, 20.0%	172 out of 7167 background genes, 2.4%	0.00016	0	0	GLC3/YEL011W:GIP2/YER054C:RGI1/YER067W:GSY1/YFR015C:IGD1/YFR017C:GUT2/YIL155C:ISF1/YMR081C:PGM2/YMR105C:ALD4/YOR374W
5977	glycogen metabolic process	5 out of 45 genes, 11.1%	32 out of 7167 background genes, 0.4%	0.00024	0	0	GLC3/YEL011W:GIP2/YER054C:GSY1/YFR015C:IGD1/YFR017C:PGM2/YMR105C
44042	glucan metabolic process	5 out of 45 genes, 11.1%	48 out of 7167 background genes, 0.7%	0.00188	0	0	GLC3/YEL011W:GIP2/YER054C:GSY1/YFR015C:IGD1/YFR017C:PGM2/YMR105C
6073	cellular glucan metabolic process	5 out of 45 genes, 11.1%	48 out of 7167 background genes, 0.7%	0.00188	0	0	GLC3/YEL011W:GIP2/YER054C:GSY1/YFR015C:IGD1/YFR017C:PGM2/YMR105C
15980	energy derivation by oxidation of organic compounds	7 out of 45 genes, 15.6%	136 out of 7167 background genes, 1.9%	0.00327	0	0	GLC3/YEL011W:GIP2/YER054C:RGI1/YER067W:GSY1/YFR015C:IGD1/YFR017C:ISF1/YMR081C:PGM2/YMR105C
44264	cellular polysaccharide metabolic process	5 out of 45 genes, 11.1%	60 out of 7167 background genes, 0.8%	0.00568	0	0	GLC3/YEL011W:GIP2/YER054C:GSY1/YFR015C:IGD1/YFR017C:PGM2/YMR105C
6091	generation of precursor metabolites and energy	7 out of 45 genes, 15.6%	159 out of 7167 background genes, 2.2%	0.00896	0	0	GLC3/YEL011W:GIP2/YER054C:RGI1/YER067W:GSY1/YFR015C:IGD1/YFR017C:ISF1/YMR081C:PGM2/YMR105C
5976	polysaccharide metabolic process	5 out of 45 genes, 11.1%	66 out of 7167 background genes, 0.9%	0.00903	0	0	GLC3/YEL011W:GIP2/YER054C:GSY1/YFR015C:IGD1/YFR017C:PGM2/YMR105C
