# Supplementary material for: Counteracting H3K4 methylation modulators Set1 and Jhd2 co-regulate chromatin dynamics and gene transcription
Source: Nat Commun. 2016 Jun 21;7:11949. doi: 10.1038/ncomms11949 (PMC4919544; doi:10.1038/ncomms11949)
Supplement: Supplementary Data 4 — Transcription rates and GO terms for genes in the k-means clusters co-regulated by Set1 and Jhd2. [file ncomms11949-s5.xlsx]

## Sheet: Sheet1
Supplementary Data 4. Transcription rates and GO terms for genes in the clusters co-regulated by Set1 and Jhd2
Clusters_Txnrate_intersect: lists of genes in the six k-means clusters were intersected with lists of yeast genes sorted into five groups based on their transcription rate (mRNA/h): <1 , 1-3.9, 4.0-15.9, 16-50 and >50. For statistically significant intersections (correlation p-value <0.05), the common genes present in the intersection are listed.
GO_Cluster x_Txnrate: GO terms for genes present in the intersection between k-means cluster and a group of yeast belonging to a specified transcription rate (Txnrate)

## Sheet: Clusters_Txnrate_intersect
Lists of genes in the six k-means clusters were intersected with lists of yeast genes sorted into five groups based on their transcription rate (mRNA/h): <1 , 1-3.9, 4.0-15.9, 16-50 and >50. For statistically significant intersections (correlation p-value <0.05), the common genes present in the intersection are listed.
#Intersect	Cluster	#A	FractionAIntersect	Transcription rate (mRNA/h)	#B	FractionBIntersect	FoldEnrichment	CorrPVal	AntiCorrPVal	Common genes
84	Cluster 1	415	0.2024	<1	1380	0.0609	0.8816(84/95.2820)	0.925	0.075
150	Cluster 1	415	0.3614	1 to 3.9	2154	0.0696	1.0058(150/149.1300)	0.478	0.522
97	Cluster 1	415	0.2337	4 to 15.9	1094	0.0887	1.2851(97/75.4830)	0.001	0.999	YMR229C, YLR449W, YKL160W, YPL086C, YKL008C, YER048C, YNL124W, YNL121C, YER002W, YOL151W, YOR206W, YJL178C, YJL173C, YPL225W, YBR149W, YBR146W, YBR154C, YNL110C, YOR056C, YKL186C, YDR144C, YDL007W, YHR013C, YER021W, YEL044W, YPL129W, YPR036W, YBR164C, YEL038W, YEL036C, YER110C, YMR049C, YDR384C, YOR212W, YMR290C, YKR026C, YML085C, YBL001C, YPL263C, YLR130C, YCR009C, YPL271W, YER124C, YJL014W, YEL…
16	Cluster 1	415	0.0386	16-50	255	0.0627	0.8976(16/17.8260)	0.722	0.278
13	Cluster 1	415	0.0313	>50	180	0.0722	1.0545(13/12.3280)	0.444	0.556
265	Cluster 2	1302	0.2035	<1	1380	0.192	0.8852(265/299.3800)	0.997	0.003
528	Cluster 2	1302	0.4055	1 to 3.9	2154	0.2451	1.1278(528/468.1600)	<1/1000	1	YDR473C, YGR216C, YCL045C, YKL174C, YLR442C, YPL095C, YIL002C, YGR218W, YNL102W, YLR443W, YBR274W, YDR347W, YLR210W, YDR348C, YBR271W, YBR270C, YBR059C, YPR024W, YNL320W, YNR012W, YNR013C, YBR058C, YDR352W, YKR039W, YPR178W, YBR125C, YDR243C, YIL007C, YMR225C, YIL106W, YKL179C, YDR246W, YOR336W, YIL104C, YIL103W, YMR220W, YMR221C, YLR225C, YPL089C, YBR281C, YER149C, YGR206W, YBR130C, YAL053W, YBR…
264	Cluster 2	1302	0.2028	4 to 15.9	1094	0.2413	1.1105(264/237.7230)	0.02	0.98	YLR214W, YOR046C, YLR216C, YKL172W, YKL170W, YPL243W, YER136W, YLR447C, YER031C, YOR332W, YNR016C, YDR127W, YBR052C, YNL217W, YDR468C, YMR079W, YOL020W, YER141W, YDR245W, YHR181W, YGR210C, YOR335C, YDR487C, YLR229C, YPR163C, YDR017C, YJL079C, YGR208W, YJL145W, YMR091C, YDR120C, YLR221C, YJL080C, YNL315C, YNR021W, YNL312W, YGL099W, YPL093W, YER156C, YPL091W, YPR016C, YGR200C, YOR039W, YOR067C, YBR…
57	Cluster 2	1302	0.0438	16-50	255	0.2235	1.0289(57/55.4000)	0.429	0.571
40	Cluster 2	1302	0.0307	>50	180	0.2222	1.0265(40/38.9680)	0.446	0.554
173	Cluster 3	608	0.2845	<1	1380	0.1254	1.2386(173/139.6720)	0.002	0.998	YER139C, YGR215W, YMR084W, YPL241C, YDR132C, YBR272C, YER143W, YPR179C, YDR247W, YBR128C, YER142C, YER140W, YDR484W, YDR486C, YDR013W, YPR162C, YOL036W, YPR013C, YER157W, YDL209C, YPL109C, YDR151C, YKL197C, YER007W, YNL127W, YPL110C, YEL057C, YOL159C, YFR008W, YKR078W, YPL120W, YPL123C, YJL051W, YNR045W, YDR363W, YNR049C, YLR306W, YNL331C, YNL260C, YPR061C, YBR013C, YMR041C, YBR168W, YMR154C, YDR…
234	Cluster 3	608	0.3849	1 to 3.9	2154	0.1086	1.0758(234/217.5110)	0.078	0.922
78	Cluster 3	608	0.1283	4 to 15.9	1094	0.0713	0.7021(78/111.0880)	1	0
9	Cluster 3	608	0.0148	16-50	255	0.0353	0.3460(9/26.0110)	1	0
9	Cluster 3	608	0.0148	>50	180	0.05	0.4901(9/18.3650)	0.993	0.007
343	Cluster 4	1461	0.2348	<1	1380	0.2486	1.0219(343/335.6360)	0.315	0.685
551	Cluster 4	1461	0.3771	1 to 3.9	2154	0.2558	1.0491(551/525.1880)	0.059	0.941
236	Cluster 4	1461	0.1615	4 to 15.9	1094	0.2157	0.8839(236/267.0000)	0.997	0.003
33	Cluster 4	1461	0.0226	16-50	255	0.1294	0.5302(33/62.2380)	1	0
13	Cluster 4	1461	0.0089	>50	180	0.0722	0.2979(13/43.6330)	1	0
277	Cluster 5	1353	0.2047	<1	1380	0.2007	0.8903(277/311.1140)	0.996	0.004
515	Cluster 5	1353	0.3806	1 to 3.9	2154	0.2391	1.0609(515/485.4230)	0.029	0.971	YKL175W, YDR239C, YKL176C, YDL202W, YMR088C, YOR047C, YPR174C, YNL219C, YDL207W, YIL005W, YDR027C, YNL101W, YPR172W, YDR476C, YLR218C, YOR040W, YNL103W, YER026C, YBR276C, YER028C, YNL107W, YEL071W, YDR135C, YBR273C, YJL091C, YNL321W, YOL027C, YOR330C, YPR022C, YJL156C, YDR128W, YNR011C, YBR279W, YJL154C, YIL009W, YGL084C, YGL086W, YBR122C, YDR466W, YGR211W, YMR222C, YPR029C, YNL212W, YIL105C, YBR…
304	Cluster 5	1353	0.2247	4 to 15.9	1094	0.2779	1.2313(304/246.8860)	<1/1000	1	YAL060W, YHR190W, YDR238C, YPR173C, YKR048C, YNL104C, YNR018W, YER030W, YNL322C, YJL151C, YPR023C, YHR188C, YDR129C, YMR226C, YIL109C, YPL246C, YBR127C, YDL100C, YDL213C, YDR483W, YPL252C, YHL003C, YNL208W, YMR108W, YDR339C, YLR432W, YLR222C, YOL038W, YDR119W, YAL049C, YDR007W, YOL030W, YGL097W, YER154W, YLR009W, YMR215W, YDR232W, YOR323C, YDR234W, YER159C, YKL195W, YKR066C, YDL226C, YDR156W, YKL…
58	Cluster 5	1353	0.0429	16-50	255	0.2275	1.0002(58/57.9880)	0.527	0.473
51	Cluster 5	1353	0.0377	>50	180	0.2833	1.2547(51/40.6480)	0.044	0.956	YHL001W, YOL039W, YKL006W, YDL229W, YEL054C, YJL177W, YPR043W, YOL040C, YKL180W, YHR010W, YIL018W, YJL190C, YLR406C, YLR264W, YDR382W, YMR142C, YMR143W, YEL027W, YJL189W, YHL015W, YER117W, YNL096C, YDR500C, YGR118W, YGL189C, YGL076C, YDL192W, YDL191W, YLR185W, YLL045C, YGR085C, YBR106W, YGL147C, YHR203C, YDL081C, YGL135W, YPL037C, YDR418W, YCR031C, YLR388W, YPR132W, YOL127W, YHR141C, YML024W, YNL…
5	Cluster 6	198	0.0253	<1	1380	0.0036	0.1093(5/45.7440)	1	0
31	Cluster 6	198	0.1566	1 to 3.9	2154	0.0144	0.4346(31/71.3250)	1	0
56	Cluster 6	198	0.2828	4 to 15.9	1094	0.0512	1.5557(56/35.9960)	<1/1000	1	YCL043C, YER036C, YER145C, YDR011W, YGR204W, YPL256C, YDR481C, YBR069C, YPL106C, YBR068C, YDR492W, YHR005C, YOR204W, YLR304C, YHR018C, YDR365C, YEL046C, YPL135W, YGR108W, YLR257W, YOR375C, YKR013W, YMR145C, YOR027W, YGL209W, YMR058W, YNL231C, YJL012C, YMR120C, YOR230W, YLR027C, YJL212C, YFL031W, YJR045C, YGR086C, YPL004C, YML052W, YGR079W, YKL081W, YGR260W, YMR015C, YDR072C, YBL042C, YLL026W, YER…
57	Cluster 6	198	0.2879	16-50	255	0.2235	6.7368(57/8.4610)	<1/1000	1	YKR042W, YDR226W, YDR345C, YER043C, YHR179W, YDR497C, YCL064C, YHR007C, YJR104C, YLR420W, YMR246W, YPL231W, YLR413W, YEL040W, YPR149W, YER177W, YPR145W, YBR158W, YLR109W, YLR259C, YHL033C, YDL022W, YJL034W, YDR381W, YGL055W, YDR508C, YBR196C, YPR074C, YER131W, YGL225W, YLR180W, YMR186W, YBL030C, YLR367W, YML056C, YNL064C, YGR159C, YMR305C, YLR058C, YGR155W, YLR056W, YKL096W, YDR077W, YPL028W, YGR…
44	Cluster 6	198	0.2222	>50	180	0.2444	7.3702(44/5.9700)	<1/1000	1	YDR471W, YJL158C, YOR063W, YDR155C, YNL112W, YLR300W, YPL131W, YEL034W, YOR369C, YAL003W, YBR189W, YGR234W, YDL055C, YAL038W, YIL053W, YLR249W, YEL009C, YBL027W, YLR029C, YCR012W, YNL178W, YLR167W, YGL030W, YLL024C, YOL109W, YGR060W, YKL216W, YGL123W, YOL120C, YDL130W, YLR075W, YDR050C, YNL301C, YGL253W, YLR061W, YJR123W, YDR064W, YGL103W, YKL056C, YER056C, YDR033W, YBL092W, YKL152C, YLR340W

## Sheet: GO_Cluster1_4-15.9
GO terms for genes present in the intersection between k-means cluster 1 and a group of yeast belonging to transcription rate of 4-15.9 mRNA/h
GOID	GO_term	Cluster frequency	Background frequency	P-value	FDR	Expected FP	Gene(s) annotated to the term
42273	ribosomal large subunit biogenesis	11 out of 97 genes, 11.3%	98 out of 7165 background genes, 1.4%	2.87e-05	0	0	MAK21/YDR060W:NOP16/YER002W:PRP43/YGL120C:ERB1/YMR049C:RRP5/YMR229C:HAS1/YMR290C:NOP2/YNL061W:NOP15/YNL110C:NOC2/YOR206W:YTM1/YOR272W:RRS1/YOR294W

## Sheet: GO_Cluster2_1-3.9
GO terms for genes present in the intersection between k-means cluster 2 and a group of yeast belonging to transcription rate of 1-3.9 mRNA/h
GOID	GO_term	Cluster frequency	Background frequency	P-value	FDR	Expected FP	Gene(s) annotated to the term
9987	cellular process	435 out of 528 genes, 82.4%	4876 out of 7165 background genes, 68.1%	1.46e-11	0	0	MYO4/YAL029C:FLC2/YAL053W:PEX22/YAL055W:RFT1/YBL020W:HEK2/YBL032W:MRPL16/YBL038W:COR1/YBL045C:SEC17/YBL050W:PTC3/YBL056W:UBP13/YBL067C:NUP170/YBL079W:BOI1/YBL085W:RER2/YBR002C:FLR1/YBR008C:MNN2/YBR015C:KAP104/YBR017C:FUR4/YBR021W:ZTA1/YBR046C:UBP14/YBR058C:AKL1/YBR059C:SIF2/YBR103W:YMC2/YBR104W:PTC4/YBR125C:SHE3/YBR130C:ADH5/YBR145W:UBS1/YBR165W:MBA1/YBR185C:PCS60/YBR222C:ISW1/YBR245C:RRT2/YBR246…
8152	metabolic process	366 out of 528 genes, 69.3%	3861 out of 7165 background genes, 53.9%	6.41e-11	0	0	MYO4/YAL029C:FLC2/YAL053W:PEX22/YAL055W:HEK2/YBL032W:MRPL16/YBL038W:COR1/YBL045C:SEC17/YBL050W:PTC3/YBL056W:NUP170/YBL079W:RER2/YBR002C:MNN2/YBR015C:UBP14/YBR058C:AKL1/YBR059C:SIF2/YBR103W:PTC4/YBR125C:SHE3/YBR130C:ADH5/YBR145W:UBS1/YBR165W:MBA1/YBR185C:PCS60/YBR222C:ISW1/YBR245C:RRT2/YBR246W:SHG1/YBR258C:TSC10/YBR265W:EFM2/YBR271W:CHK1/YBR274W:DUG2/YBR281C:BSD2/YBR290W:EMC1/YCL045C:SPB1/YCL054W:…
71704	organic substance metabolic process	349 out of 528 genes, 66.1%	3711 out of 7165 background genes, 51.8%	5.15e-09	0	0	MYO4/YAL029C:FLC2/YAL053W:PEX22/YAL055W:HEK2/YBL032W:MRPL16/YBL038W:PTC3/YBL056W:NUP170/YBL079W:RER2/YBR002C:MNN2/YBR015C:UBP14/YBR058C:AKL1/YBR059C:SIF2/YBR103W:PTC4/YBR125C:SHE3/YBR130C:ADH5/YBR145W:UBS1/YBR165W:MBA1/YBR185C:PCS60/YBR222C:ISW1/YBR245C:RRT2/YBR246W:SHG1/YBR258C:TSC10/YBR265W:EFM2/YBR271W:CHK1/YBR274W:DUG2/YBR281C:BSD2/YBR290W:EMC1/YCL045C:SPB1/YCL054W:YIH1/YCR059C:PUS9/YDL036C:M…
44237	cellular metabolic process	348 out of 528 genes, 65.9%	3724 out of 7165 background genes, 52.0%	1.77e-08	0	0	MYO4/YAL029C:FLC2/YAL053W:PEX22/YAL055W:HEK2/YBL032W:MRPL16/YBL038W:COR1/YBL045C:SEC17/YBL050W:PTC3/YBL056W:NUP170/YBL079W:RER2/YBR002C:MNN2/YBR015C:UBP14/YBR058C:AKL1/YBR059C:SIF2/YBR103W:PTC4/YBR125C:SHE3/YBR130C:ADH5/YBR145W:UBS1/YBR165W:MBA1/YBR185C:PCS60/YBR222C:ISW1/YBR245C:RRT2/YBR246W:SHG1/YBR258C:TSC10/YBR265W:EFM2/YBR271W:CHK1/YBR274W:DUG2/YBR281C:BSD2/YBR290W:EMC1/YCL045C:SPB1/YCL054W:…
44699	single-organism process	331 out of 528 genes, 62.7%	3546 out of 7165 background genes, 49.5%	2.34e-07	0	0	MYO4/YAL029C:FLC2/YAL053W:PEX22/YAL055W:RFT1/YBL020W:HEK2/YBL032W:MRPL16/YBL038W:COR1/YBL045C:SEC17/YBL050W:PTC3/YBL056W:UBP13/YBL067C:NUP170/YBL079W:BOI1/YBL085W:RER2/YBR002C:FLR1/YBR008C:MNN2/YBR015C:KAP104/YBR017C:FUR4/YBR021W:UBP14/YBR058C:AKL1/YBR059C:SIF2/YBR103W:YMC2/YBR104W:SHE3/YBR130C:ADH5/YBR145W:UBS1/YBR165W:MBA1/YBR185C:PCS60/YBR222C:ISW1/YBR245C:RRT2/YBR246W:SHG1/YBR258C:RGD1/YBR260…
43170	macromolecule metabolic process	282 out of 528 genes, 53.4%	2952 out of 7165 background genes, 41.2%	4.01e-06	0	0	MYO4/YAL029C:FLC2/YAL053W:PEX22/YAL055W:HEK2/YBL032W:MRPL16/YBL038W:PTC3/YBL056W:NUP170/YBL079W:RER2/YBR002C:MNN2/YBR015C:UBP14/YBR058C:AKL1/YBR059C:SIF2/YBR103W:PTC4/YBR125C:SHE3/YBR130C:UBS1/YBR165W:MBA1/YBR185C:ISW1/YBR245C:RRT2/YBR246W:SHG1/YBR258C:EFM2/YBR271W:CHK1/YBR274W:BSD2/YBR290W:EMC1/YCL045C:SPB1/YCL054W:YIH1/YCR059C:PUS9/YDL036C:MBP1/YDL056W:ASM4/YDL088C:RAM1/YDL090C:QRI7/YDL104C:NUP…
44238	primary metabolic process	322 out of 528 genes, 61.0%	3499 out of 7165 background genes, 48.8%	5.53e-06	0	0	MYO4/YAL029C:FLC2/YAL053W:PEX22/YAL055W:HEK2/YBL032W:MRPL16/YBL038W:PTC3/YBL056W:NUP170/YBL079W:RER2/YBR002C:MNN2/YBR015C:UBP14/YBR058C:AKL1/YBR059C:SIF2/YBR103W:PTC4/YBR125C:SHE3/YBR130C:ADH5/YBR145W:UBS1/YBR165W:MBA1/YBR185C:ISW1/YBR245C:RRT2/YBR246W:SHG1/YBR258C:TSC10/YBR265W:EFM2/YBR271W:CHK1/YBR274W:BSD2/YBR290W:EMC1/YCL045C:SPB1/YCL054W:YIH1/YCR059C:PUS9/YDL036C:MBP1/YDL056W:RAM1/YDL090C:QR…
44763	single-organism cellular process	296 out of 528 genes, 56.1%	3152 out of 7165 background genes, 44.0%	6.95e-06	0	0	MYO4/YAL029C:FLC2/YAL053W:PEX22/YAL055W:RFT1/YBL020W:HEK2/YBL032W:MRPL16/YBL038W:COR1/YBL045C:SEC17/YBL050W:PTC3/YBL056W:UBP13/YBL067C:NUP170/YBL079W:BOI1/YBL085W:RER2/YBR002C:FLR1/YBR008C:MNN2/YBR015C:KAP104/YBR017C:FUR4/YBR021W:UBP14/YBR058C:AKL1/YBR059C:SIF2/YBR103W:YMC2/YBR104W:SHE3/YBR130C:ADH5/YBR145W:MBA1/YBR185C:PCS60/YBR222C:ISW1/YBR245C:RRT2/YBR246W:SHG1/YBR258C:RGD1/YBR260C:TSC10/YBR26…
16070	RNA metabolic process	147 out of 528 genes, 27.8%	1325 out of 7165 background genes, 18.5%	4.04e-05	0	0	NUP170/YBL079W:SIF2/YBR103W:ISW1/YBR245C:SPB1/YCL054W:PUS9/YDL036C:MBP1/YDL056W:QRI7/YDL104C:NUP84/YDL116W:RPC53/YDL150W:DHH1/YDL160C:PCL9/YDL179W:MAF1/YDR005C:TMA64/YDR117C:SWI5/YDR146C:PRP28/YDR243C:MHR1/YDR296W:CFT1/YDR301W:DOT1/YDR440W:YHP1/YDR451C:TOM1/YDR457W:TFB3/YDR460W:STP1/YDR463W:SPP41/YDR464W:PRP3/YDR473C:RBA50/YDR527W:SWI4/YER111C:SPT2/YER161C:CHD1/YER164W:DEG1/YFL001W:EPL1/YFL024C:O…
44260	cellular macromolecule metabolic process	271 out of 528 genes, 51.3%	2872 out of 7165 background genes, 40.1%	5.31e-05	0	0	MYO4/YAL029C:FLC2/YAL053W:PEX22/YAL055W:HEK2/YBL032W:MRPL16/YBL038W:PTC3/YBL056W:NUP170/YBL079W:RER2/YBR002C:MNN2/YBR015C:UBP14/YBR058C:AKL1/YBR059C:SIF2/YBR103W:PTC4/YBR125C:SHE3/YBR130C:UBS1/YBR165W:MBA1/YBR185C:ISW1/YBR245C:RRT2/YBR246W:SHG1/YBR258C:EFM2/YBR271W:CHK1/YBR274W:BSD2/YBR290W:EMC1/YCL045C:SPB1/YCL054W:YIH1/YCR059C:PUS9/YDL036C:MBP1/YDL056W:RAM1/YDL090C:QRI7/YDL104C:NUP84/YDL116W:BP…
36211	protein modification process	86 out of 528 genes, 16.3%	658 out of 7165 background genes, 9.2%	6.23e-05	0	0	PEX22/YAL055W:PTC3/YBL056W:RER2/YBR002C:MNN2/YBR015C:AKL1/YBR059C:SIF2/YBR103W:PTC4/YBR125C:UBS1/YBR165W:RRT2/YBR246W:SHG1/YBR258C:EFM2/YBR271W:CHK1/YBR274W:YIH1/YCR059C:RAM1/YDL090C:BPL1/YDL141W:CLB3/YDL155W:DBF4/YDR052C:MTQ2/YDR140W:RKM4/YDR257C:PEX10/YDR265W:HEL2/YDR266C:SIP1/YDR422C:GPI17/YDR434W:DOT1/YDR440W:TOM1/YDR457W:PFA5/YDR459C:TFB3/YDR460W:GIN4/YDR507C:YND1/YER005W:UBC6/YER100W:YCK3/Y…
6464	cellular protein modification process	86 out of 528 genes, 16.3%	658 out of 7165 background genes, 9.2%	6.23e-05	0	0	PEX22/YAL055W:PTC3/YBL056W:RER2/YBR002C:MNN2/YBR015C:AKL1/YBR059C:SIF2/YBR103W:PTC4/YBR125C:UBS1/YBR165W:RRT2/YBR246W:SHG1/YBR258C:EFM2/YBR271W:CHK1/YBR274W:YIH1/YCR059C:RAM1/YDL090C:BPL1/YDL141W:CLB3/YDL155W:DBF4/YDR052C:MTQ2/YDR140W:RKM4/YDR257C:PEX10/YDR265W:HEL2/YDR266C:SIP1/YDR422C:GPI17/YDR434W:DOT1/YDR440W:TOM1/YDR457W:PFA5/YDR459C:TFB3/YDR460W:GIN4/YDR507C:YND1/YER005W:UBC6/YER100W:YCK3/Y…
65007	biological regulation	162 out of 528 genes, 30.7%	1529 out of 7165 background genes, 21.3%	0.00015	0	0	FLC2/YAL053W:PEX22/YAL055W:RFT1/YBL020W:HEK2/YBL032W:PTC3/YBL056W:UBP13/YBL067C:NUP170/YBL079W:UBP14/YBR058C:AKL1/YBR059C:SIF2/YBR103W:MBA1/YBR185C:LDH1/YBR204C:ISW1/YBR245C:RGD1/YBR260C:EFM2/YBR271W:CHK1/YBR274W:YIH1/YCR059C:MBP1/YDL056W:NUP84/YDL116W:RGT2/YDL138W:CLB3/YDL155W:DHH1/YDL160C:PCL9/YDL179W:YPD1/YDL235C:MAF1/YDR005C:DBF4/YDR052C:TMN2/YDR107C:MTQ2/YDR140W:SWI5/YDR146C:SLY1/YDR189W:DPL…
6807	nitrogen compound metabolic process	208 out of 528 genes, 39.4%	2097 out of 7165 background genes, 29.3%	0.0002	0	0	MYO4/YAL029C:HEK2/YBL032W:NUP170/YBL079W:SIF2/YBR103W:SHE3/YBR130C:ADH5/YBR145W:ISW1/YBR245C:TSC10/YBR265W:CHK1/YBR274W:DUG2/YBR281C:SPB1/YCL054W:PUS9/YDL036C:MBP1/YDL056W:QRI7/YDL104C:NUP84/YDL116W:RPC53/YDL150W:DHH1/YDL160C:PCL9/YDL179W:MAF1/YDR005C:DBF4/YDR052C:TMA64/YDR117C:SWI5/YDR146C:PRP28/YDR243C:DPL1/YDR294C:MHR1/YDR296W:CFT1/YDR301W:DOT1/YDR440W:YHP1/YDR451C:TOM1/YDR457W:TFB3/YDR460W:ST…
43412	macromolecule modification	99 out of 528 genes, 18.8%	819 out of 7165 background genes, 11.4%	0.00027	0	0	PEX22/YAL055W:PTC3/YBL056W:RER2/YBR002C:MNN2/YBR015C:AKL1/YBR059C:SIF2/YBR103W:PTC4/YBR125C:UBS1/YBR165W:RRT2/YBR246W:SHG1/YBR258C:EFM2/YBR271W:CHK1/YBR274W:SPB1/YCL054W:YIH1/YCR059C:PUS9/YDL036C:RAM1/YDL090C:QRI7/YDL104C:BPL1/YDL141W:CLB3/YDL155W:DBF4/YDR052C:MTQ2/YDR140W:RKM4/YDR257C:PEX10/YDR265W:HEL2/YDR266C:SIP1/YDR422C:GPI17/YDR434W:DOT1/YDR440W:TOM1/YDR457W:PFA5/YDR459C:TFB3/YDR460W:GIN4/Y…
1903047	mitotic cell cycle process	49 out of 528 genes, 9.3%	315 out of 7165 background genes, 4.4%	0.00044	0	0	KAP104/YBR017C:MBP1/YDL056W:CLB3/YDL155W:PCL9/YDL179W:SHS1/YDL225W:DBF4/YDR052C:SWI5/YDR146C:DOT1/YDR440W:YHP1/YDR451C:TOM1/YDR457W:GIN4/YDR507C:SWI4/YER111C:PEA2/YER149C:BCK2/YER167W:CDC4/YFL009W:CDC14/YFR028C:SMC2/YFR031C:ALK1/YGL021W:BUD9/YGR041W:RSR1/YGR152C:RIM101/YHL027W:SLT2/YHR030C:YHR127W:MOB1/YIL106W:SWE1/YJL187C:ASH1/YKL185W:SAP190/YKR028W:TVP38/YKR088C:CLB4/YLR210W:BUD6/YLR319C:CHS5/Y…
90304	nucleic acid metabolic process	163 out of 528 genes, 30.9%	1580 out of 7165 background genes, 22.1%	0.00087	0	0	MYO4/YAL029C:HEK2/YBL032W:NUP170/YBL079W:SIF2/YBR103W:SHE3/YBR130C:ISW1/YBR245C:CHK1/YBR274W:SPB1/YCL054W:PUS9/YDL036C:MBP1/YDL056W:QRI7/YDL104C:NUP84/YDL116W:RPC53/YDL150W:DHH1/YDL160C:PCL9/YDL179W:MAF1/YDR005C:DBF4/YDR052C:TMA64/YDR117C:SWI5/YDR146C:PRP28/YDR243C:MHR1/YDR296W:CFT1/YDR301W:DOT1/YDR440W:YHP1/YDR451C:TOM1/YDR457W:TFB3/YDR460W:STP1/YDR463W:SPP41/YDR464W:PRP3/YDR473C:RBA50/YDR527W:S…
50794	regulation of cellular process	135 out of 528 genes, 25.6%	1252 out of 7165 background genes, 17.5%	0.00106	0	0	PEX22/YAL055W:PTC3/YBL056W:UBP13/YBL067C:NUP170/YBL079W:UBP14/YBR058C:AKL1/YBR059C:SIF2/YBR103W:MBA1/YBR185C:ISW1/YBR245C:RGD1/YBR260C:EFM2/YBR271W:CHK1/YBR274W:YIH1/YCR059C:MBP1/YDL056W:NUP84/YDL116W:RGT2/YDL138W:CLB3/YDL155W:DHH1/YDL160C:PCL9/YDL179W:YPD1/YDL235C:MAF1/YDR005C:DBF4/YDR052C:MTQ2/YDR140W:SWI5/YDR146C:SLY1/YDR189W:DPL1/YDR294C:MHR1/YDR296W:TRS120/YDR407C:SIP1/YDR422C:DOT1/YDR440W:Y…
278	mitotic cell cycle	49 out of 528 genes, 9.3%	327 out of 7165 background genes, 4.6%	0.00139	0	0	KAP104/YBR017C:MBP1/YDL056W:CLB3/YDL155W:PCL9/YDL179W:SHS1/YDL225W:DBF4/YDR052C:SWI5/YDR146C:DOT1/YDR440W:YHP1/YDR451C:TOM1/YDR457W:GIN4/YDR507C:SWI4/YER111C:PEA2/YER149C:BCK2/YER167W:CDC4/YFL009W:CDC14/YFR028C:SMC2/YFR031C:ALK1/YGL021W:BUD9/YGR041W:RSR1/YGR152C:RIM101/YHL027W:SLT2/YHR030C:YHR127W:MOB1/YIL106W:SWE1/YJL187C:ASH1/YKL185W:SAP190/YKR028W:TVP38/YKR088C:CLB4/YLR210W:BUD6/YLR319C:CHS5/Y…
34641	cellular nitrogen compound metabolic process	191 out of 528 genes, 36.2%	1944 out of 7165 background genes, 27.1%	0.00199	0	0	MYO4/YAL029C:HEK2/YBL032W:NUP170/YBL079W:SIF2/YBR103W:SHE3/YBR130C:ADH5/YBR145W:ISW1/YBR245C:CHK1/YBR274W:DUG2/YBR281C:SPB1/YCL054W:PUS9/YDL036C:MBP1/YDL056W:QRI7/YDL104C:NUP84/YDL116W:RPC53/YDL150W:DHH1/YDL160C:PCL9/YDL179W:MAF1/YDR005C:DBF4/YDR052C:TMA64/YDR117C:SWI5/YDR146C:PRP28/YDR243C:MHR1/YDR296W:CFT1/YDR301W:DOT1/YDR440W:YHP1/YDR451C:TOM1/YDR457W:TFB3/YDR460W:STP1/YDR463W:SPP41/YDR464W:PR…
1901360	organic cyclic compound metabolic process	188 out of 528 genes, 35.6%	1923 out of 7165 background genes, 26.8%	0.00367	0	0	MYO4/YAL029C:HEK2/YBL032W:NUP170/YBL079W:SIF2/YBR103W:SHE3/YBR130C:ADH5/YBR145W:ISW1/YBR245C:CHK1/YBR274W:SPB1/YCL054W:PUS9/YDL036C:MBP1/YDL056W:QRI7/YDL104C:NUP84/YDL116W:RPC53/YDL150W:DHH1/YDL160C:PCL9/YDL179W:MAF1/YDR005C:DBF4/YDR052C:TMA64/YDR117C:SWI5/YDR146C:PRP28/YDR243C:MHR1/YDR296W:CFT1/YDR301W:DOT1/YDR440W:YHP1/YDR451C:TOM1/YDR457W:TFB3/YDR460W:STP1/YDR463W:SPP41/YDR464W:PRP3/YDR473C:RB…
6725	cellular aromatic compound metabolic process	180 out of 528 genes, 34.1%	1849 out of 7165 background genes, 25.8%	0.00934	0	0	MYO4/YAL029C:HEK2/YBL032W:NUP170/YBL079W:SIF2/YBR103W:SHE3/YBR130C:ADH5/YBR145W:ISW1/YBR245C:CHK1/YBR274W:SPB1/YCL054W:PUS9/YDL036C:MBP1/YDL056W:QRI7/YDL104C:NUP84/YDL116W:RPC53/YDL150W:DHH1/YDL160C:PCL9/YDL179W:MAF1/YDR005C:DBF4/YDR052C:TMA64/YDR117C:SWI5/YDR146C:PRP28/YDR243C:MHR1/YDR296W:CFT1/YDR301W:DOT1/YDR440W:YHP1/YDR451C:TOM1/YDR457W:TFB3/YDR460W:STP1/YDR463W:SPP41/YDR464W:PRP3/YDR473C:RB…

## Sheet: GO_Cluster2_4-15.9
GO terms for genes present in the intersection between k-means cluster 2 and a group of yeast belonging to transcription rate of 4-15.9 mRNA/h
GOID	GO_term	Cluster frequency	Background frequency	P-value	FDR	Expected FP	Gene(s) annotated to the term
42254	ribosome biogenesis	44 out of 264 genes, 16.7%	412 out of 7165 background genes, 5.8%	7.1e-08	0	0	MAK16/YAL025C:UTP20/YBL004W:MAK5/YBR142W:RRP43/YCR035C:RSA4/YCR072C:NOP14/YDL148C:RRP8/YDR083W:RLI1/YDR091C:ARX1/YDR101C:SSF2/YDR312W:BCP1/YDR361C:UTP6/YDR449C:PUF6/YDR496C:NUG1/YER006W:LCP5/YER127W:LSG1/YGL099W:ROK1/YGL171W:UTP22/YGR090W:SDA1/YGR245C:RRP3/YHR065C:RRP4/YHR069C:IPI1/YHR085W:IMP3/YHR148W:RIX1/YHR197W:RPS14B/YJL191W:RRP14/YKL082C:EBP2/YKL172W:RPF2/YKR081C:SOF1/YLL011W:RIX7/YLL034C:D…
34660	ncRNA metabolic process	50 out of 264 genes, 18.9%	524 out of 7165 background genes, 7.3%	1.83e-07	0	0	MAK16/YAL025C:UTP20/YBL004W:NCL1/YBL024W:ILS1/YBL076C:MAK5/YBR142W:RRP43/YCR035C:TRM3/YDL112W:NOP14/YDL148C:RRP8/YDR083W:TRM1/YDR120C:CIA1/YDR267C:UTP6/YDR449C:NUG1/YER006W:LCP5/YER127W:ARC1/YGL105W:ROK1/YGL171W:TAN1/YGL232W:GUS1/YGL245W:UTP22/YGR090W:TYS1/YGR185C:ELP2/YGR200C:RRP3/YHR065C:RRP4/YHR069C:TRM5/YHR070W:IPI1/YHR085W:IMP3/YHR148W:RIX1/YHR197W:RPC17/YJL011C:GCD14/YJL125C:RPS14B/YJL191W:…
42273	ribosomal large subunit biogenesis	20 out of 264 genes, 7.6%	98 out of 7165 background genes, 1.4%	2.33e-07	0	0	MAK16/YAL025C:MAK5/YBR142W:RSA4/YCR072C:RRP8/YDR083W:RLI1/YDR091C:SSF2/YDR312W:PUF6/YDR496C:NUG1/YER006W:LSG1/YGL099W:SDA1/YGR245C:IPI1/YHR085W:RIX1/YHR197W:RRP14/YKL082C:RPF2/YKR081C:RIX7/YLL034C:RSA3/YLR221C:BRX1/YOL077C:NOP4/YPL043W:NOG1/YPL093W:TIF6/YPR016C
9987	cellular process	222 out of 264 genes, 84.1%	4876 out of 7165 background genes, 68.1%	1.12e-06	0	0	MAK16/YAL025C:UTP20/YBL004W:NCL1/YBL024W:TOD6/YBL054W:SHP1/YBL058W:PRS4/YBL068W:ILS1/YBL076C:ROX3/YBL093C:ATP1/YBL099W:GRX7/YBR014C:PDX3/YBR035C:ATP3/YBR039W:CST26/YBR042C:RPG1/YBR079C:IST2/YBR086C:LYS2/YBR115C:MAK5/YBR142W:GDT1/YBR187W:TAE1/YBR261C:MRPL37/YBR268W:LEU2/YCL018W:ELO2/YCR034W:RRP43/YCR035C:RSA4/YCR072C:TSC13/YDL015C:SUB2/YDL084W:SRP14/YDL092W:TRM3/YDL112W:NOP14/YDL148C:CDC36/YDL165W…
22613	ribonucleoprotein complex biogenesis	46 out of 264 genes, 17.4%	494 out of 7165 background genes, 6.9%	2.46e-06	0	0	MAK16/YAL025C:UTP20/YBL004W:MAK5/YBR142W:RRP43/YCR035C:RSA4/YCR072C:NOP14/YDL148C:RRP8/YDR083W:RLI1/YDR091C:ARX1/YDR101C:SSF2/YDR312W:BCP1/YDR361C:UTP6/YDR449C:PUF6/YDR496C:NUG1/YER006W:LCP5/YER127W:LSG1/YGL099W:ROK1/YGL171W:UTP22/YGR090W:SDA1/YGR245C:RRP3/YHR065C:RRP4/YHR069C:IPI1/YHR085W:IMP3/YHR148W:RIX1/YHR197W:RPS14B/YJL191W:SUI2/YJR007W:RRP14/YKL082C:EBP2/YKL172W:RPF2/YKR081C:SOF1/YLL011W:R…
71704	organic substance metabolic process	183 out of 264 genes, 69.3%	3711 out of 7165 background genes, 51.8%	2.54e-06	0	0	MAK16/YAL025C:UTP20/YBL004W:NCL1/YBL024W:TOD6/YBL054W:SHP1/YBL058W:PRS4/YBL068W:ILS1/YBL076C:ROX3/YBL093C:ATP1/YBL099W:PDX3/YBR035C:ATP3/YBR039W:CST26/YBR042C:RPG1/YBR079C:IST2/YBR086C:LYS2/YBR115C:MAK5/YBR142W:TAE1/YBR261C:MRPL37/YBR268W:LEU2/YCL018W:ELO2/YCR034W:RRP43/YCR035C:TSC13/YDL015C:SUB2/YDL084W:TRM3/YDL112W:NOP14/YDL148C:CDC36/YDL165W:VMA1/YDL185W:OST4/YDL232W:KCS1/YDR017C:ARO3/YDR035W:…
44237	cellular metabolic process	183 out of 264 genes, 69.3%	3724 out of 7165 background genes, 52.0%	3.62e-06	0	0	MAK16/YAL025C:UTP20/YBL004W:NCL1/YBL024W:TOD6/YBL054W:SHP1/YBL058W:PRS4/YBL068W:ILS1/YBL076C:ROX3/YBL093C:ATP1/YBL099W:PDX3/YBR035C:ATP3/YBR039W:CST26/YBR042C:RPG1/YBR079C:IST2/YBR086C:LYS2/YBR115C:MAK5/YBR142W:TAE1/YBR261C:MRPL37/YBR268W:LEU2/YCL018W:ELO2/YCR034W:RRP43/YCR035C:TSC13/YDL015C:SUB2/YDL084W:TRM3/YDL112W:NOP14/YDL148C:CDC36/YDL165W:VMA1/YDL185W:OST4/YDL232W:KCS1/YDR017C:ARO3/YDR035W:…
1901564	organonitrogen compound metabolic process	50 out of 264 genes, 18.9%	584 out of 7165 background genes, 8.2%	7.89e-06	0	0	ILS1/YBL076C:ATP1/YBL099W:PDX3/YBR035C:ATP3/YBR039W:LYS2/YBR115C:LEU2/YCL018W:ELO2/YCR034W:HEM13/YDR044W:BMH2/YDR099W:ATP5/YDR298C:RIB3/YDR487C:GRX2/YDR513W:QCR7/YDR529C:CAB1/YDR531W:RIP1/YEL024W:COX15/YER141W:LPD1/YFL018C:DUG1/YFR044C:PNC1/YGL037C:ARC1/YGL105W:COX4/YGL187C:ARO8/YGL202W:GUS1/YGL245W:TYS1/YGR185C:SER2/YGR208W:CAB4/YGR277C:THR1/YHR025W:DAL2/YIR029W:TDH1/YJL052W:RPE1/YJL121C:CYC1/YJ…
34470	ncRNA processing	40 out of 264 genes, 15.2%	413 out of 7165 background genes, 5.8%	1.02e-05	0	0	MAK16/YAL025C:UTP20/YBL004W:NCL1/YBL024W:MAK5/YBR142W:RRP43/YCR035C:TRM3/YDL112W:NOP14/YDL148C:RRP8/YDR083W:TRM1/YDR120C:CIA1/YDR267C:UTP6/YDR449C:NUG1/YER006W:LCP5/YER127W:ROK1/YGL171W:TAN1/YGL232W:UTP22/YGR090W:ELP2/YGR200C:RRP3/YHR065C:RRP4/YHR069C:TRM5/YHR070W:IPI1/YHR085W:IMP3/YHR148W:RIX1/YHR197W:GCD14/YJL125C:RPS14B/YJL191W:EBP2/YKL172W:RPF2/YKR081C:SOF1/YLL011W:DIP2/YLR129W:DUS1/YML080W:U…
6807	nitrogen compound metabolic process	119 out of 264 genes, 45.1%	2097 out of 7165 background genes, 29.3%	1.87e-05	0	0	MAK16/YAL025C:UTP20/YBL004W:NCL1/YBL024W:TOD6/YBL054W:ILS1/YBL076C:ROX3/YBL093C:ATP1/YBL099W:PDX3/YBR035C:ATP3/YBR039W:LYS2/YBR115C:MAK5/YBR142W:LEU2/YCL018W:ELO2/YCR034W:RRP43/YCR035C:SUB2/YDL084W:TRM3/YDL112W:NOP14/YDL148C:CDC36/YDL165W:VMA1/YDL185W:HEM13/YDR044W:RRP8/YDR083W:BMH2/YDR099W:TRM1/YDR120C:CIA1/YDR267C:ATP5/YDR298C:UTP6/YDR449C:RIB3/YDR487C:GRX2/YDR513W:QCR7/YDR529C:CAB1/YDR531W:RIP…
460	maturation of 5.8S rRNA	16 out of 264 genes, 6.1%	83 out of 7165 background genes, 1.2%	3.57e-05	0	0	MAK16/YAL025C:UTP20/YBL004W:MAK5/YBR142W:RRP43/YCR035C:NOP14/YDL148C:UTP6/YDR449C:LCP5/YER127W:ROK1/YGL171W:RRP4/YHR069C:RPF2/YKR081C:DIP2/YLR129W:UTP14/YML093W:RCL1/YOL010W:RRP6/YOR001W:PNO1/YOR145C:TIF6/YPR016C
466	maturation of 5.8S rRNA from tricistronic rRNA transcript (SSU-rRNA, 5.8S rRNA, LSU-rRNA)	16 out of 264 genes, 6.1%	83 out of 7165 background genes, 1.2%	3.57e-05	0	0	MAK16/YAL025C:UTP20/YBL004W:MAK5/YBR142W:RRP43/YCR035C:NOP14/YDL148C:UTP6/YDR449C:LCP5/YER127W:ROK1/YGL171W:RRP4/YHR069C:RPF2/YKR081C:DIP2/YLR129W:UTP14/YML093W:RCL1/YOL010W:RRP6/YOR001W:PNO1/YOR145C:TIF6/YPR016C
19637	organophosphate metabolic process	34 out of 264 genes, 12.9%	335 out of 7165 background genes, 4.7%	4.62e-05	0	0	PRS4/YBL068W:ATP1/YBL099W:PDX3/YBR035C:ATP3/YBR039W:CST26/YBR042C:IST2/YBR086C:KCS1/YDR017C:ATP5/YDR298C:QCR7/YDR529C:CAB1/YDR531W:RIP1/YEL024W:PMI40/YER003C:PNC1/YGL037C:COX4/YGL187C:CAB4/YGR277C:PRS3/YHL011C:TDH1/YJL052W:RPE1/YJL121C:SFH5/YJL145W:CYC1/YJR048W:ATP7/YKL016C:YNK1/YKL067W:YPK1/YKL126W:GPI13/YLL031C:ATP14/YLR295C:AMD1/YML035C:TCB3/YML072C:PLB1/YMR008C:SEC14/YMR079W:YMR315W:TYE7/YOR3…
8152	metabolic process	184 out of 264 genes, 69.7%	3861 out of 7165 background genes, 53.9%	6e-05	0	0	MAK16/YAL025C:UTP20/YBL004W:NCL1/YBL024W:TOD6/YBL054W:SHP1/YBL058W:PRS4/YBL068W:ILS1/YBL076C:ROX3/YBL093C:ATP1/YBL099W:PDX3/YBR035C:ATP3/YBR039W:CST26/YBR042C:RPG1/YBR079C:IST2/YBR086C:LYS2/YBR115C:MAK5/YBR142W:TAE1/YBR261C:MRPL37/YBR268W:LEU2/YCL018W:ELO2/YCR034W:RRP43/YCR035C:TSC13/YDL015C:SUB2/YDL084W:TRM3/YDL112W:NOP14/YDL148C:CDC36/YDL165W:INH1/YDL181W:VMA1/YDL185W:OST4/YDL232W:KCS1/YDR017C:…
34641	cellular nitrogen compound metabolic process	108 out of 264 genes, 40.9%	1944 out of 7165 background genes, 27.1%	0.00049	0	0	MAK16/YAL025C:UTP20/YBL004W:NCL1/YBL024W:TOD6/YBL054W:ILS1/YBL076C:ROX3/YBL093C:ATP1/YBL099W:PDX3/YBR035C:ATP3/YBR039W:MAK5/YBR142W:RRP43/YCR035C:SUB2/YDL084W:TRM3/YDL112W:NOP14/YDL148C:CDC36/YDL165W:VMA1/YDL185W:HEM13/YDR044W:RRP8/YDR083W:BMH2/YDR099W:TRM1/YDR120C:CIA1/YDR267C:ATP5/YDR298C:UTP6/YDR449C:RIB3/YDR487C:GRX2/YDR513W:QCR7/YDR529C:CAB1/YDR531W:RIP1/YEL024W:PMI40/YER003C:NUG1/YER006W:SR…
33753	establishment of ribosome localization	11 out of 264 genes, 4.2%	46 out of 7165 background genes, 0.6%	0.00051	0	0	RLI1/YDR091C:ARX1/YDR101C:BCP1/YDR361C:NUG1/YER006W:LSG1/YGL099W:SDA1/YGR245C:RIX1/YHR197W:RIX7/YLL034C:RNA1/YMR235C:NOG1/YPL093W:TIF6/YPR016C
54	ribosomal subunit export from nucleus	11 out of 264 genes, 4.2%	46 out of 7165 background genes, 0.6%	0.00051	0	0	RLI1/YDR091C:ARX1/YDR101C:BCP1/YDR361C:NUG1/YER006W:LSG1/YGL099W:SDA1/YGR245C:RIX1/YHR197W:RIX7/YLL034C:RNA1/YMR235C:NOG1/YPL093W:TIF6/YPR016C
71426	ribonucleoprotein complex export from nucleus	11 out of 264 genes, 4.2%	46 out of 7165 background genes, 0.6%	0.00051	0	0	RLI1/YDR091C:ARX1/YDR101C:BCP1/YDR361C:NUG1/YER006W:LSG1/YGL099W:SDA1/YGR245C:RIX1/YHR197W:RIX7/YLL034C:RNA1/YMR235C:NOG1/YPL093W:TIF6/YPR016C
71428	rRNA-containing ribonucleoprotein complex export from nucleus	11 out of 264 genes, 4.2%	46 out of 7165 background genes, 0.6%	0.00051	0	0	RLI1/YDR091C:ARX1/YDR101C:BCP1/YDR361C:NUG1/YER006W:LSG1/YGL099W:SDA1/YGR245C:RIX1/YHR197W:RIX7/YLL034C:RNA1/YMR235C:NOG1/YPL093W:TIF6/YPR016C
6364	rRNA processing	30 out of 264 genes, 11.4%	305 out of 7165 background genes, 4.3%	0.0006	0	0	MAK16/YAL025C:UTP20/YBL004W:MAK5/YBR142W:RRP43/YCR035C:NOP14/YDL148C:RRP8/YDR083W:UTP6/YDR449C:NUG1/YER006W:LCP5/YER127W:ROK1/YGL171W:UTP22/YGR090W:RRP3/YHR065C:RRP4/YHR069C:IPI1/YHR085W:IMP3/YHR148W:RIX1/YHR197W:RPS14B/YJL191W:EBP2/YKL172W:RPF2/YKR081C:SOF1/YLL011W:DIP2/YLR129W:UTP14/YML093W:RNT1/YMR239C:RCL1/YOL010W:RRP6/YOR001W:PNO1/YOR145C:NOP4/YPL043W:RPS9A/YPL081W:NOG1/YPL093W:TIF6/YPR016C
33750	ribosome localization	11 out of 264 genes, 4.2%	47 out of 7165 background genes, 0.7%	0.00064	0	0	RLI1/YDR091C:ARX1/YDR101C:BCP1/YDR361C:NUG1/YER006W:LSG1/YGL099W:SDA1/YGR245C:RIX1/YHR197W:RIX7/YLL034C:RNA1/YMR235C:NOG1/YPL093W:TIF6/YPR016C
44281	small molecule metabolic process	51 out of 264 genes, 19.3%	691 out of 7165 background genes, 9.6%	0.00067	0	0	ILS1/YBL076C:ATP1/YBL099W:ATP3/YBR039W:LYS2/YBR115C:LEU2/YCL018W:ELO2/YCR034W:TSC13/YDL015C:KCS1/YDR017C:ARO3/YDR035W:ARO1/YDR127W:ATP5/YDR298C:RIB3/YDR487C:QCR7/YDR529C:CAB1/YDR531W:RIP1/YEL024W:PMI40/YER003C:PDA1/YER178W:LPD1/YFL018C:ERG26/YGL001C:PNC1/YGL037C:ARC1/YGL105W:SNF4/YGL115W:COX4/YGL187C:ARO8/YGL202W:GUS1/YGL245W:TYS1/YGR185C:SER2/YGR208W:CAB4/YGR277C:THR1/YHR025W:TDH1/YJL052W:RPE1/Y…
1901137	carbohydrate derivative biosynthetic process	23 out of 264 genes, 8.7%	197 out of 7165 background genes, 2.7%	0.00068	0	0	PRS4/YBL068W:ATP1/YBL099W:ATP3/YBR039W:OST4/YDL232W:BMH2/YDR099W:MNN10/YDR245W:ATP5/YDR298C:CAB1/YDR531W:GDA1/YEL042W:MNN1/YER001W:PMI40/YER003C:CAB4/YGR277C:PRS3/YHL011C:SVP26/YHR181W:MNN5/YJL186W:ATP7/YKL016C:GPI13/YLL031C:ATP14/YLR295C:SWP1/YMR149W:ALG8/YOR067C:MNN9/YPL050C:ATP4/YPL078C:DPM1/YPR183W
1901135	carbohydrate derivative metabolic process	30 out of 264 genes, 11.4%	308 out of 7165 background genes, 4.3%	0.00073	0	0	PRS4/YBL068W:ATP1/YBL099W:ATP3/YBR039W:OST4/YDL232W:BMH2/YDR099W:MNN10/YDR245W:ATP5/YDR298C:QCR7/YDR529C:CAB1/YDR531W:RIP1/YEL024W:GDA1/YEL042W:MNN1/YER001W:PMI40/YER003C:COX4/YGL187C:CAB4/YGR277C:PRS3/YHL011C:SVP26/YHR181W:TDH1/YJL052W:RPE1/YJL121C:MNN5/YJL186W:CYC1/YJR048W:ATP7/YKL016C:GPI13/YLL031C:ATP14/YLR295C:SWP1/YMR149W:ALG8/YOR067C:TYE7/YOR344C:MNN9/YPL050C:ATP4/YPL078C:DPM1/YPR183W
71166	ribonucleoprotein complex localization	11 out of 264 genes, 4.2%	48 out of 7165 background genes, 0.7%	0.0008	0	0	RLI1/YDR091C:ARX1/YDR101C:BCP1/YDR361C:NUG1/YER006W:LSG1/YGL099W:SDA1/YGR245C:RIX1/YHR197W:RIX7/YLL034C:RNA1/YMR235C:NOG1/YPL093W:TIF6/YPR016C
44085	cellular component biogenesis	70 out of 264 genes, 26.5%	1107 out of 7165 background genes, 15.5%	0.00147	0	0	MAK16/YAL025C:UTP20/YBL004W:SHP1/YBL058W:ROX3/YBL093C:MAK5/YBR142W:RRP43/YCR035C:RSA4/YCR072C:SRP14/YDL092W:NOP14/YDL148C:RRP8/YDR083W:RLI1/YDR091C:BMH2/YDR099W:ARX1/YDR101C:MNN10/YDR245W:CIA1/YDR267C:SSF2/YDR312W:BCP1/YDR361C:UTP6/YDR449C:PUF6/YDR496C:QCR7/YDR529C:GIM4/YEL003W:PMI40/YER003C:NUG1/YER006W:LCP5/YER127W:RPN11/YFR004W:LSG1/YGL099W:ROK1/YGL171W:UTP22/YGR090W:SMI1/YGR229C:SDA1/YGR245C:…
44238	primary metabolic process	166 out of 264 genes, 62.9%	3499 out of 7165 background genes, 48.8%	0.0018	0	0	MAK16/YAL025C:UTP20/YBL004W:NCL1/YBL024W:TOD6/YBL054W:SHP1/YBL058W:ILS1/YBL076C:ROX3/YBL093C:ATP1/YBL099W:ATP3/YBR039W:CST26/YBR042C:RPG1/YBR079C:IST2/YBR086C:LYS2/YBR115C:MAK5/YBR142W:TAE1/YBR261C:MRPL37/YBR268W:LEU2/YCL018W:ELO2/YCR034W:RRP43/YCR035C:TSC13/YDL015C:SUB2/YDL084W:TRM3/YDL112W:NOP14/YDL148C:CDC36/YDL165W:VMA1/YDL185W:OST4/YDL232W:KCS1/YDR017C:RRP8/YDR083W:RLI1/YDR091C:BMH2/YDR099W:…
16072	rRNA metabolic process	30 out of 264 genes, 11.4%	322 out of 7165 background genes, 4.5%	0.00187	0	0	MAK16/YAL025C:UTP20/YBL004W:MAK5/YBR142W:RRP43/YCR035C:NOP14/YDL148C:RRP8/YDR083W:UTP6/YDR449C:NUG1/YER006W:LCP5/YER127W:ROK1/YGL171W:UTP22/YGR090W:RRP3/YHR065C:RRP4/YHR069C:IPI1/YHR085W:IMP3/YHR148W:RIX1/YHR197W:RPS14B/YJL191W:EBP2/YKL172W:RPF2/YKR081C:SOF1/YLL011W:DIP2/YLR129W:UTP14/YML093W:RNT1/YMR239C:RCL1/YOL010W:RRP6/YOR001W:PNO1/YOR145C:NOP4/YPL043W:RPS9A/YPL081W:NOG1/YPL093W:TIF6/YPR016C
19693	ribose phosphate metabolic process	17 out of 264 genes, 6.4%	125 out of 7165 background genes, 1.7%	0.00245	0	0	PRS4/YBL068W:ATP1/YBL099W:ATP3/YBR039W:ATP5/YDR298C:QCR7/YDR529C:CAB1/YDR531W:RIP1/YEL024W:COX4/YGL187C:CAB4/YGR277C:PRS3/YHL011C:TDH1/YJL052W:RPE1/YJL121C:CYC1/YJR048W:ATP7/YKL016C:ATP14/YLR295C:TYE7/YOR344C:ATP4/YPL078C
46034	ATP metabolic process	10 out of 264 genes, 3.8%	46 out of 7165 background genes, 0.6%	0.00424	0	0	ATP1/YBL099W:ATP3/YBR039W:ATP5/YDR298C:QCR7/YDR529C:RIP1/YEL024W:COX4/YGL187C:CYC1/YJR048W:ATP7/YKL016C:ATP14/YLR295C:ATP4/YPL078C
6399	tRNA metabolic process	19 out of 264 genes, 7.2%	160 out of 7165 background genes, 2.2%	0.00499	0	0	NCL1/YBL024W:ILS1/YBL076C:RRP43/YCR035C:TRM3/YDL112W:TRM1/YDR120C:CIA1/YDR267C:ARC1/YGL105W:TAN1/YGL232W:GUS1/YGL245W:TYS1/YGR185C:ELP2/YGR200C:RRP4/YHR069C:TRM5/YHR070W:GCD14/YJL125C:DUS1/YML080W:GCD10/YNL062C:YNL247W:RRP6/YOR001W:ALA1/YOR335C
46483	heterocycle metabolic process	101 out of 264 genes, 38.3%	1869 out of 7165 background genes, 26.1%	0.00579	0	0	MAK16/YAL025C:UTP20/YBL004W:NCL1/YBL024W:TOD6/YBL054W:ILS1/YBL076C:ROX3/YBL093C:ATP1/YBL099W:PDX3/YBR035C:ATP3/YBR039W:MAK5/YBR142W:RRP43/YCR035C:SUB2/YDL084W:TRM3/YDL112W:NOP14/YDL148C:CDC36/YDL165W:VMA1/YDL185W:HEM13/YDR044W:RRP8/YDR083W:BMH2/YDR099W:TRM1/YDR120C:CIA1/YDR267C:ATP5/YDR298C:UTP6/YDR449C:RIB3/YDR487C:QCR7/YDR529C:CAB1/YDR531W:RIP1/YEL024W:PMI40/YER003C:NUG1/YER006W:SRB4/YER022W:LC…
9141	nucleoside triphosphate metabolic process	11 out of 264 genes, 4.2%	58 out of 7165 background genes, 0.8%	0.00582	0	0	ATP1/YBL099W:ATP3/YBR039W:ATP5/YDR298C:QCR7/YDR529C:RIP1/YEL024W:COX4/YGL187C:CYC1/YJR048W:ATP7/YKL016C:YNK1/YKL067W:ATP14/YLR295C:ATP4/YPL078C
9205	purine ribonucleoside triphosphate metabolic process	10 out of 264 genes, 3.8%	48 out of 7165 background genes, 0.7%	0.00637	0	0	ATP1/YBL099W:ATP3/YBR039W:ATP5/YDR298C:QCR7/YDR529C:RIP1/YEL024W:COX4/YGL187C:CYC1/YJR048W:ATP7/YKL016C:ATP14/YLR295C:ATP4/YPL078C
6163	purine nucleotide metabolic process	15 out of 264 genes, 5.7%	107 out of 7165 background genes, 1.5%	0.00654	0	0	ATP1/YBL099W:ATP3/YBR039W:ATP5/YDR298C:QCR7/YDR529C:CAB1/YDR531W:RIP1/YEL024W:COX4/YGL187C:CAB4/YGR277C:TDH1/YJL052W:CYC1/YJR048W:ATP7/YKL016C:ATP14/YLR295C:AMD1/YML035C:TYE7/YOR344C:ATP4/YPL078C
9117	nucleotide metabolic process	20 out of 264 genes, 7.6%	178 out of 7165 background genes, 2.5%	0.00661	0	0	ATP1/YBL099W:ATP3/YBR039W:ATP5/YDR298C:QCR7/YDR529C:CAB1/YDR531W:RIP1/YEL024W:PMI40/YER003C:PNC1/YGL037C:COX4/YGL187C:CAB4/YGR277C:TDH1/YJL052W:RPE1/YJL121C:CYC1/YJR048W:ATP7/YKL016C:YNK1/YKL067W:ATP14/YLR295C:AMD1/YML035C:YMR315W:TYE7/YOR344C:ATP4/YPL078C
1901360	organic cyclic compound metabolic process	103 out of 264 genes, 39.0%	1923 out of 7165 background genes, 26.8%	0.00664	0	0	MAK16/YAL025C:UTP20/YBL004W:NCL1/YBL024W:TOD6/YBL054W:ILS1/YBL076C:ROX3/YBL093C:ATP1/YBL099W:PDX3/YBR035C:ATP3/YBR039W:MAK5/YBR142W:RRP43/YCR035C:SUB2/YDL084W:TRM3/YDL112W:NOP14/YDL148C:CDC36/YDL165W:VMA1/YDL185W:HEM13/YDR044W:RRP8/YDR083W:BMH2/YDR099W:TRM1/YDR120C:CIA1/YDR267C:ATP5/YDR298C:UTP6/YDR449C:RIB3/YDR487C:QCR7/YDR529C:CAB1/YDR531W:RIP1/YEL024W:PMI40/YER003C:NUG1/YER006W:SRB4/YER022W:LC…
42274	ribosomal small subunit biogenesis	17 out of 264 genes, 6.4%	135 out of 7165 background genes, 1.9%	0.00711	0	0	UTP20/YBL004W:NOP14/YDL148C:UTP6/YDR449C:LCP5/YER127W:ROK1/YGL171W:UTP22/YGR090W:RRP3/YHR065C:IMP3/YHR148W:RPS14B/YJL191W:RRP14/YKL082C:SOF1/YLL011W:DIP2/YLR129W:UTP14/YML093W:TMA23/YMR269W:RCL1/YOL010W:PNO1/YOR145C:RPS9A/YPL081W
9144	purine nucleoside triphosphate metabolic process	10 out of 264 genes, 3.8%	50 out of 7165 background genes, 0.7%	0.00937	0	0	ATP1/YBL099W:ATP3/YBR039W:ATP5/YDR298C:QCR7/YDR529C:RIP1/YEL024W:COX4/YGL187C:CYC1/YJR048W:ATP7/YKL016C:ATP14/YLR295C:ATP4/YPL078C
9199	ribonucleoside triphosphate metabolic process	10 out of 264 genes, 3.8%	50 out of 7165 background genes, 0.7%	0.00937	0	0	ATP1/YBL099W:ATP3/YBR039W:ATP5/YDR298C:QCR7/YDR529C:RIP1/YEL024W:COX4/YGL187C:CYC1/YJR048W:ATP7/YKL016C:ATP14/YLR295C:ATP4/YPL078C

## Sheet: GO_Cluster5_1-3.9
GO terms for genes present in the intersection between k-means cluster 5 and a group of yeast belonging to transcription rate of 1-3.9 mRNA/h
GOID	GO_term	Cluster frequency	Background frequency	P-value	FDR	Expected FP	Gene(s) annotated to the term
44699	single-organism process	370 out of 515 genes, 71.8%	3546 out of 7165 background genes, 49.5%	1.54e-23	0	0	DEP1/YAL013W:FUN30/YAL019W:ATS1/YAL020C:CCR4/YAL021C:FUN26/YAL022C:DRS2/YAL026C:CDC24/YAL041W:OAF1/YAL051W:RFA1/YAR007C:BUD14/YAR014C:SCT1/YBL011W:RIB1/YBL033C:PSY4/YBL046W:EDE1/YBL047C:YBL055C:SKT5/YBL061C:ALG3/YBL082C:ECM21/YBL101C:NTH2/YBR001C:CHS3/YBR023C:CSG2/YBR036C:CHS2/YBR038W:CYC8/YBR112C:MRPL36/YBR122C:TPS1/YBR126C:HSL7/YBR133C:CKS1/YBR135W:SMY2/YBR172C:EHT1/YBR177C:TAF5/YBR198C:KTR4/YB…
44763	single-organism cellular process	323 out of 515 genes, 62.7%	3152 out of 7165 background genes, 44.0%	9.6e-16	0	0	DEP1/YAL013W:FUN30/YAL019W:ATS1/YAL020C:CCR4/YAL021C:FUN26/YAL022C:DRS2/YAL026C:CDC24/YAL041W:OAF1/YAL051W:RFA1/YAR007C:BUD14/YAR014C:SCT1/YBL011W:RIB1/YBL033C:PSY4/YBL046W:EDE1/YBL047C:YBL055C:SKT5/YBL061C:ALG3/YBL082C:NTH2/YBR001C:CHS3/YBR023C:CSG2/YBR036C:CHS2/YBR038W:CYC8/YBR112C:MRPL36/YBR122C:TPS1/YBR126C:HSL7/YBR133C:CKS1/YBR135W:EHT1/YBR177C:TAF5/YBR198C:KTR4/YBR199W:MCM7/YBR202W:UBX7/YBR…
9987	cellular process	424 out of 515 genes, 82.3%	4876 out of 7165 background genes, 68.1%	4.55e-11	0	0	SWC3/YAL011W:DEP1/YAL013W:FUN30/YAL019W:ATS1/YAL020C:CCR4/YAL021C:FUN26/YAL022C:DRS2/YAL026C:CDC24/YAL041W:OAF1/YAL051W:RFA1/YAR007C:BUD14/YAR014C:SCT1/YBL011W:RRN6/YBL014C:RIB1/YBL033C:PSY4/YBL046W:EDE1/YBL047C:YBL055C:SKT5/YBL061C:ALG3/YBL082C:NTH2/YBR001C:CHS3/YBR023C:CSG2/YBR036C:CHS2/YBR038W:CYC8/YBR112C:MRPL36/YBR122C:TPS1/YBR126C:HSL7/YBR133C:CKS1/YBR135W:EHT1/YBR177C:TAF5/YBR198C:KTR4/YBR…
65007	biological regulation	180 out of 515 genes, 35.0%	1529 out of 7165 background genes, 21.3%	1.45e-10	0	0	DEP1/YAL013W:FUN30/YAL019W:CCR4/YAL021C:DRS2/YAL026C:CDC24/YAL041W:OAF1/YAL051W:RFA1/YAR007C:BUD14/YAR014C:PSY4/YBL046W:EDE1/YBL047C:CSG2/YBR036C:CYC8/YBR112C:HSL7/YBR133C:CKS1/YBR135W:MCM7/YBR202W:PPS1/YBR276C:PAF1/YBR279W:NFS1/YCL017C:RSC6/YCR052W:HCM1/YCR065W:PAT1/YCR077C:ABP1/YCR088W:MED2/YDL005C:SIR2/YDL042C:SRF1/YDL133W:GLE1/YDL207W:WHI4/YDL224C:SOK1/YDR006C:DNF2/YDR093W:YCF1/YDR135C:UPC2/Y…
16043	cellular component organization	215 out of 515 genes, 41.7%	1960 out of 7165 background genes, 27.4%	2.78e-10	0	0	SWC3/YAL011W:DEP1/YAL013W:FUN30/YAL019W:ATS1/YAL020C:DRS2/YAL026C:CDC24/YAL041W:OAF1/YAL051W:RFA1/YAR007C:BUD14/YAR014C:EDE1/YBL047C:YBL055C:CHS3/YBR023C:CYC8/YBR112C:MRPL36/YBR122C:CKS1/YBR135W:TAF5/YBR198C:MCM7/YBR202W:PAF1/YBR279W:NFS1/YCL017C:LSB5/YCL034W:IMG1/YCR046C:RSC6/YCR052W:HCM1/YCR065W:PAT1/YCR077C:ABP1/YCR088W:MED2/YDL005C:SIR2/YDL042C:USO1/YDL058W:CYK3/YDL117W:ENT1/YDL161W:CDC9/YDL1…
50789	regulation of biological process	159 out of 515 genes, 30.9%	1317 out of 7165 background genes, 18.4%	1.07e-09	0	0	DEP1/YAL013W:FUN30/YAL019W:CCR4/YAL021C:CDC24/YAL041W:OAF1/YAL051W:BUD14/YAR014C:PSY4/YBL046W:EDE1/YBL047C:CYC8/YBR112C:HSL7/YBR133C:CKS1/YBR135W:MCM7/YBR202W:PPS1/YBR276C:PAF1/YBR279W:RSC6/YCR052W:HCM1/YCR065W:PAT1/YCR077C:ABP1/YCR088W:MED2/YDL005C:SIR2/YDL042C:SRF1/YDL133W:GLE1/YDL207W:WHI4/YDL224C:SOK1/YDR006C:YCF1/YDR135C:UPC2/YDR213W:AKR1/YDR264C:RSC3/YDR303C:TFB1/YDR311W:SAC7/YDR389W:RPT3/Y…
50794	regulation of cellular process	152 out of 515 genes, 29.5%	1252 out of 7165 background genes, 17.5%	2.83e-09	0	0	DEP1/YAL013W:FUN30/YAL019W:CCR4/YAL021C:CDC24/YAL041W:OAF1/YAL051W:BUD14/YAR014C:PSY4/YBL046W:EDE1/YBL047C:CYC8/YBR112C:HSL7/YBR133C:CKS1/YBR135W:MCM7/YBR202W:PPS1/YBR276C:PAF1/YBR279W:RSC6/YCR052W:HCM1/YCR065W:PAT1/YCR077C:ABP1/YCR088W:MED2/YDL005C:SIR2/YDL042C:GLE1/YDL207W:SOK1/YDR006C:YCF1/YDR135C:UPC2/YDR213W:AKR1/YDR264C:RSC3/YDR303C:TFB1/YDR311W:SAC7/YDR389W:RPT3/YDR394W:PPM1/YDR435C:ADA2/Y…
6996	organelle organization	168 out of 515 genes, 32.6%	1450 out of 7165 background genes, 20.2%	6.89e-09	0	0	SWC3/YAL011W:DEP1/YAL013W:FUN30/YAL019W:ATS1/YAL020C:DRS2/YAL026C:CDC24/YAL041W:OAF1/YAL051W:RFA1/YAR007C:BUD14/YAR014C:CYC8/YBR112C:MRPL36/YBR122C:CKS1/YBR135W:TAF5/YBR198C:MCM7/YBR202W:PAF1/YBR279W:NFS1/YCL017C:LSB5/YCL034W:IMG1/YCR046C:RSC6/YCR052W:HCM1/YCR065W:PAT1/YCR077C:ABP1/YCR088W:SIR2/YDL042C:USO1/YDL058W:ENT1/YDL161W:CDC9/YDL164C:MRPL11/YDL202W:TIM22/YDL217C:RSM10/YDR041W:YCF1/YDR135C:…
32774	RNA biosynthetic process	97 out of 515 genes, 18.8%	678 out of 7165 background genes, 9.5%	1.06e-08	0	0	DEP1/YAL013W:FUN30/YAL019W:CCR4/YAL021C:OAF1/YAL051W:BUD14/YAR014C:RRN6/YBL014C:CYC8/YBR112C:CKS1/YBR135W:TAF5/YBR198C:MCM7/YBR202W:PAF1/YBR279W:RSC6/YCR052W:HCM1/YCR065W:MED2/YDL005C:SIR2/YDL042C:UPC2/YDR213W:RSC3/YDR303C:TFB1/YDR311W:TFC6/YDR362C:SPT3/YDR392W:RPT3/YDR394W:ADA2/YDR448W:EMI2/YDR516C:MCM3/YEL032W:POL5/YEL055C:MIG3/YER028C:ARG5,6/YER069W:RPH1/YER169W:GAT1/YFL021W:RSC8/YFR037C:PDR1/…
6351	transcription, DNA-templated	96 out of 515 genes, 18.6%	676 out of 7165 background genes, 9.4%	2.18e-08	0	0	DEP1/YAL013W:FUN30/YAL019W:CCR4/YAL021C:OAF1/YAL051W:BUD14/YAR014C:RRN6/YBL014C:CYC8/YBR112C:CKS1/YBR135W:TAF5/YBR198C:MCM7/YBR202W:PAF1/YBR279W:RSC6/YCR052W:HCM1/YCR065W:MED2/YDL005C:SIR2/YDL042C:UPC2/YDR213W:RSC3/YDR303C:TFB1/YDR311W:TFC6/YDR362C:SPT3/YDR392W:RPT3/YDR394W:ADA2/YDR448W:EMI2/YDR516C:MCM3/YEL032W:POL5/YEL055C:MIG3/YER028C:ARG5,6/YER069W:RPH1/YER169W:GAT1/YFL021W:RSC8/YFR037C:PDR1/…
97659	nucleic acid-templated transcription	96 out of 515 genes, 18.6%	676 out of 7165 background genes, 9.4%	2.18e-08	0	0	DEP1/YAL013W:FUN30/YAL019W:CCR4/YAL021C:OAF1/YAL051W:BUD14/YAR014C:RRN6/YBL014C:CYC8/YBR112C:CKS1/YBR135W:TAF5/YBR198C:MCM7/YBR202W:PAF1/YBR279W:RSC6/YCR052W:HCM1/YCR065W:MED2/YDL005C:SIR2/YDL042C:UPC2/YDR213W:RSC3/YDR303C:TFB1/YDR311W:TFC6/YDR362C:SPT3/YDR392W:RPT3/YDR394W:ADA2/YDR448W:EMI2/YDR516C:MCM3/YEL032W:POL5/YEL055C:MIG3/YER028C:ARG5,6/YER069W:RPH1/YER169W:GAT1/YFL021W:RSC8/YFR037C:PDR1/…
50896	response to stimulus	125 out of 515 genes, 24.3%	985 out of 7165 background genes, 13.7%	2.82e-08	0	0	DEP1/YAL013W:FUN30/YAL019W:DRS2/YAL026C:CDC24/YAL041W:OAF1/YAL051W:RFA1/YAR007C:PSY4/YBL046W:EDE1/YBL047C:YBL055C:CYC8/YBR112C:TPS1/YBR126C:MCM7/YBR202W:PPS1/YBR276C:PAF1/YBR279W:MXR2/YCL033C:HCM1/YCR065W:YCR102C:CDC9/YDL164C:UFD2/YDL190C:SOK1/YDR006C:DNF2/YDR093W:YCF1/YDR135C:UPC2/YDR213W:AHA1/YDR214W:AKR1/YDR264C:TFB1/YDR311W:SAC7/YDR389W:PDR15/YDR406W:PKH3/YDR466W:MCM3/YEL032W:PRB1/YEL060C:ISC…
51179	localization	153 out of 515 genes, 29.7%	1321 out of 7165 background genes, 18.4%	1.09e-07	0	0	SYN8/YAL014C:FUN26/YAL022C:DRS2/YAL026C:CDC24/YAL041W:RFA1/YAR007C:BUD14/YAR014C:EDE1/YBL047C:ECM21/YBL101C:CYC8/YBR112C:SMY2/YBR172C:LSB5/YCL034W:ADP1/YCR011C:ERS1/YCR075C:ABP1/YCR088W:ERP3/YDL018C:USO1/YDL058W:ENT1/YDL161W:GLE1/YDL207W:TIM22/YDL217C:VPS54/YDR027C:DNF2/YDR093W:YCF1/YDR135C:UPC2/YDR213W:AKR1/YDR264C:CCC2/YDR270W:PEX3/YDR329C:MSN5/YDR335W:PDR15/YDR406W:NHX1/YDR456W:GRH1/YDR517W:SI…
51234	establishment of localization	139 out of 515 genes, 27.0%	1169 out of 7165 background genes, 16.3%	1.84e-07	0	0	SYN8/YAL014C:FUN26/YAL022C:DRS2/YAL026C:RFA1/YAR007C:BUD14/YAR014C:EDE1/YBL047C:ECM21/YBL101C:CYC8/YBR112C:SMY2/YBR172C:LSB5/YCL034W:ADP1/YCR011C:ERS1/YCR075C:ERP3/YDL018C:USO1/YDL058W:ENT1/YDL161W:GLE1/YDL207W:TIM22/YDL217C:VPS54/YDR027C:DNF2/YDR093W:YCF1/YDR135C:UPC2/YDR213W:AKR1/YDR264C:CCC2/YDR270W:PEX3/YDR329C:MSN5/YDR335W:PDR15/YDR406W:NHX1/YDR456W:GRH1/YDR517W:SIT1/YEL065W:BIM1/YER016W:TMN…
71840	cellular component organization or biogenesis	232 out of 515 genes, 45.0%	2300 out of 7165 background genes, 32.1%	1.96e-07	0	0	SWC3/YAL011W:DEP1/YAL013W:FUN30/YAL019W:ATS1/YAL020C:DRS2/YAL026C:CDC24/YAL041W:OAF1/YAL051W:RFA1/YAR007C:BUD14/YAR014C:EDE1/YBL047C:YBL055C:SKT5/YBL061C:CHS3/YBR023C:CYC8/YBR112C:MRPL36/YBR122C:CKS1/YBR135W:TAF5/YBR198C:MCM7/YBR202W:ROT2/YBR229C:PAF1/YBR279W:NFS1/YCL017C:LSB5/YCL034W:IMG1/YCR046C:RSC6/YCR052W:PWP2/YCR057C:HCM1/YCR065W:PAT1/YCR077C:ABP1/YCR088W:MED2/YDL005C:SIR2/YDL042C:USO1/YDL0…
18130	heterocycle biosynthetic process	112 out of 515 genes, 21.7%	873 out of 7165 background genes, 12.2%	2.27e-07	0	0	DEP1/YAL013W:FUN30/YAL019W:CCR4/YAL021C:OAF1/YAL051W:BUD14/YAR014C:RRN6/YBL014C:RIB1/YBL033C:CYC8/YBR112C:CKS1/YBR135W:TAF5/YBR198C:MCM7/YBR202W:PAF1/YBR279W:RSC6/YCR052W:HCM1/YCR065W:MED2/YDL005C:SIR2/YDL042C:QRI1/YDL103C:CAB5/YDR196C:UPC2/YDR213W:RSC3/YDR303C:TFB1/YDR311W:TFC6/YDR362C:SPT3/YDR392W:RPT3/YDR394W:ADA2/YDR448W:EMI2/YDR516C:MCM3/YEL032W:POL5/YEL055C:HEM14/YER014W:PRO3/YER023W:MIG3/Y…
34654	nucleobase-containing compound biosynthetic process	104 out of 515 genes, 20.2%	791 out of 7165 background genes, 11.0%	2.94e-07	0	0	DEP1/YAL013W:FUN30/YAL019W:CCR4/YAL021C:OAF1/YAL051W:BUD14/YAR014C:RRN6/YBL014C:CYC8/YBR112C:CKS1/YBR135W:TAF5/YBR198C:MCM7/YBR202W:PAF1/YBR279W:RSC6/YCR052W:HCM1/YCR065W:MED2/YDL005C:SIR2/YDL042C:QRI1/YDL103C:CAB5/YDR196C:UPC2/YDR213W:RSC3/YDR303C:TFB1/YDR311W:TFC6/YDR362C:SPT3/YDR392W:RPT3/YDR394W:ADA2/YDR448W:EMI2/YDR516C:MCM3/YEL032W:POL5/YEL055C:MIG3/YER028C:ARG5,6/YER069W:RPH1/YER169W:GAT1/…
43933	macromolecular complex subunit organization	110 out of 515 genes, 21.4%	861 out of 7165 background genes, 12.0%	4.51e-07	0	0	SWC3/YAL011W:DEP1/YAL013W:FUN30/YAL019W:DRS2/YAL026C:OAF1/YAL051W:BUD14/YAR014C:CYC8/YBR112C:CKS1/YBR135W:TAF5/YBR198C:MCM7/YBR202W:PAF1/YBR279W:LSB5/YCL034W:RSC6/YCR052W:HCM1/YCR065W:PAT1/YCR077C:ABP1/YCR088W:MED2/YDL005C:SIR2/YDL042C:USO1/YDL058W:ENT1/YDL161W:GLE1/YDL207W:NGG1/YDR176W:COX20/YDR231C:RSC3/YDR303C:SWR1/YDR334W:SPT3/YDR392W:RPT3/YDR394W:PPM1/YDR435C:ADA2/YDR448W:MCM3/YEL032W:BIM1/Y…
19438	aromatic compound biosynthetic process	109 out of 515 genes, 21.2%	852 out of 7165 background genes, 11.9%	5.13e-07	0	0	DEP1/YAL013W:FUN30/YAL019W:CCR4/YAL021C:OAF1/YAL051W:BUD14/YAR014C:RRN6/YBL014C:CYC8/YBR112C:CKS1/YBR135W:TAF5/YBR198C:MCM7/YBR202W:PAF1/YBR279W:RSC6/YCR052W:HCM1/YCR065W:MED2/YDL005C:SIR2/YDL042C:QRI1/YDL103C:CAB5/YDR196C:UPC2/YDR213W:RSC3/YDR303C:TFB1/YDR311W:TFC6/YDR362C:SPT3/YDR392W:RPT3/YDR394W:ADA2/YDR448W:EMI2/YDR516C:MCM3/YEL032W:POL5/YEL055C:HEM14/YER014W:MIG3/YER028C:ARG5,6/YER069W:RPH1…
1901362	organic cyclic compound biosynthetic process	114 out of 515 genes, 22.1%	909 out of 7165 background genes, 12.7%	6.23e-07	0	0	DEP1/YAL013W:FUN30/YAL019W:CCR4/YAL021C:OAF1/YAL051W:BUD14/YAR014C:RRN6/YBL014C:RIB1/YBL033C:CYC8/YBR112C:CKS1/YBR135W:TAF5/YBR198C:MCM7/YBR202W:PAF1/YBR279W:RSC6/YCR052W:HCM1/YCR065W:MED2/YDL005C:SIR2/YDL042C:QRI1/YDL103C:CAB5/YDR196C:UPC2/YDR213W:RSC3/YDR303C:TFB1/YDR311W:TFC6/YDR362C:SPT3/YDR392W:RPT3/YDR394W:ADA2/YDR448W:EMI2/YDR516C:MCM3/YEL032W:POL5/YEL055C:HEM14/YER014W:PRO3/YER023W:MIG3/Y…
51171	regulation of nitrogen compound metabolic process	89 out of 515 genes, 17.3%	647 out of 7165 background genes, 9.0%	7.91e-07	0	0	DEP1/YAL013W:FUN30/YAL019W:CCR4/YAL021C:OAF1/YAL051W:BUD14/YAR014C:CYC8/YBR112C:CKS1/YBR135W:MCM7/YBR202W:PAF1/YBR279W:RSC6/YCR052W:HCM1/YCR065W:MED2/YDL005C:SIR2/YDL042C:UPC2/YDR213W:RSC3/YDR303C:TFB1/YDR311W:RPT3/YDR394W:ADA2/YDR448W:EMI2/YDR516C:MCM3/YEL032W:MIG3/YER028C:ARG5,6/YER069W:RPH1/YER169W:GAT1/YFL021W:RSC8/YFR037C:PDR1/YGL013C:MIG1/YGL035C:AFT1/YGL071W:HSF1/YGL073W:RTF1/YGL244W:KSS1/…
1902578	single-organism localization	128 out of 515 genes, 24.9%	1073 out of 7165 background genes, 15.0%	1.09e-06	0	0	FUN26/YAL022C:DRS2/YAL026C:ECM21/YBL101C:CYC8/YBR112C:SMY2/YBR172C:ADP1/YCR011C:ERS1/YCR075C:USO1/YDL058W:GLE1/YDL207W:TIM22/YDL217C:VPS54/YDR027C:DNF2/YDR093W:YCF1/YDR135C:UPC2/YDR213W:AKR1/YDR264C:CCC2/YDR270W:PEX3/YDR329C:MSN5/YDR335W:NHX1/YDR456W:GRH1/YDR517W:SIT1/YEL065W:BIM1/YER016W:TMN3/YER113C:UBP3/YER151C:BLM10/YFL007W:FET5/YFL041W:AFT1/YGL071W:GUP1/YGL084C:MAD1/YGL086W:FLC3/YGL139W:TIP2…
19222	regulation of metabolic process	118 out of 515 genes, 22.9%	964 out of 7165 background genes, 13.5%	1.3e-06	0	0	DEP1/YAL013W:FUN30/YAL019W:CCR4/YAL021C:OAF1/YAL051W:BUD14/YAR014C:CYC8/YBR112C:CKS1/YBR135W:MCM7/YBR202W:PPS1/YBR276C:PAF1/YBR279W:RSC6/YCR052W:HCM1/YCR065W:PAT1/YCR077C:MED2/YDL005C:SIR2/YDL042C:SRF1/YDL133W:GLE1/YDL207W:WHI4/YDL224C:UPC2/YDR213W:RSC3/YDR303C:TFB1/YDR311W:SAC7/YDR389W:RPT3/YDR394W:PPM1/YDR435C:ADA2/YDR448W:EMI2/YDR516C:MCM3/YEL032W:BIM1/YER016W:MIG3/YER028C:ARG5,6/YER069W:RPH1/…
80090	regulation of primary metabolic process	110 out of 515 genes, 21.4%	878 out of 7165 background genes, 12.3%	1.48e-06	0	0	DEP1/YAL013W:FUN30/YAL019W:CCR4/YAL021C:OAF1/YAL051W:BUD14/YAR014C:CYC8/YBR112C:CKS1/YBR135W:MCM7/YBR202W:PPS1/YBR276C:PAF1/YBR279W:RSC6/YCR052W:HCM1/YCR065W:PAT1/YCR077C:MED2/YDL005C:SIR2/YDL042C:GLE1/YDL207W:UPC2/YDR213W:RSC3/YDR303C:TFB1/YDR311W:RPT3/YDR394W:ADA2/YDR448W:EMI2/YDR516C:MCM3/YEL032W:BIM1/YER016W:MIG3/YER028C:ARG5,6/YER069W:RPH1/YER169W:ECM32/YER176W:BLM10/YFL007W:GAT1/YFL021W:RSC…
1903506	regulation of nucleic acid-templated transcription	79 out of 515 genes, 15.3%	555 out of 7165 background genes, 7.7%	1.76e-06	0	0	DEP1/YAL013W:FUN30/YAL019W:CCR4/YAL021C:OAF1/YAL051W:BUD14/YAR014C:CYC8/YBR112C:CKS1/YBR135W:MCM7/YBR202W:PAF1/YBR279W:RSC6/YCR052W:HCM1/YCR065W:MED2/YDL005C:SIR2/YDL042C:UPC2/YDR213W:RSC3/YDR303C:TFB1/YDR311W:RPT3/YDR394W:ADA2/YDR448W:EMI2/YDR516C:MCM3/YEL032W:MIG3/YER028C:ARG5,6/YER069W:RPH1/YER169W:GAT1/YFL021W:RSC8/YFR037C:PDR1/YGL013C:MIG1/YGL035C:AFT1/YGL071W:HSF1/YGL073W:RTF1/YGL244W:KSS1/…
2001141	regulation of RNA biosynthetic process	79 out of 515 genes, 15.3%	555 out of 7165 background genes, 7.7%	1.76e-06	0	0	DEP1/YAL013W:FUN30/YAL019W:CCR4/YAL021C:OAF1/YAL051W:BUD14/YAR014C:CYC8/YBR112C:CKS1/YBR135W:MCM7/YBR202W:PAF1/YBR279W:RSC6/YCR052W:HCM1/YCR065W:MED2/YDL005C:SIR2/YDL042C:UPC2/YDR213W:RSC3/YDR303C:TFB1/YDR311W:RPT3/YDR394W:ADA2/YDR448W:EMI2/YDR516C:MCM3/YEL032W:MIG3/YER028C:ARG5,6/YER069W:RPH1/YER169W:GAT1/YFL021W:RSC8/YFR037C:PDR1/YGL013C:MIG1/YGL035C:AFT1/YGL071W:HSF1/YGL073W:RTF1/YGL244W:KSS1/…
6355	regulation of transcription, DNA-templated	79 out of 515 genes, 15.3%	555 out of 7165 background genes, 7.7%	1.76e-06	0	0	DEP1/YAL013W:FUN30/YAL019W:CCR4/YAL021C:OAF1/YAL051W:BUD14/YAR014C:CYC8/YBR112C:CKS1/YBR135W:MCM7/YBR202W:PAF1/YBR279W:RSC6/YCR052W:HCM1/YCR065W:MED2/YDL005C:SIR2/YDL042C:UPC2/YDR213W:RSC3/YDR303C:TFB1/YDR311W:RPT3/YDR394W:ADA2/YDR448W:EMI2/YDR516C:MCM3/YEL032W:MIG3/YER028C:ARG5,6/YER069W:RPH1/YER169W:GAT1/YFL021W:RSC8/YFR037C:PDR1/YGL013C:MIG1/YGL035C:AFT1/YGL071W:HSF1/YGL073W:RTF1/YGL244W:KSS1/…
6810	transport	132 out of 515 genes, 25.6%	1128 out of 7165 background genes, 15.7%	1.98e-06	0	0	SYN8/YAL014C:FUN26/YAL022C:DRS2/YAL026C:BUD14/YAR014C:EDE1/YBL047C:ECM21/YBL101C:CYC8/YBR112C:SMY2/YBR172C:LSB5/YCL034W:ADP1/YCR011C:ERS1/YCR075C:ERP3/YDL018C:USO1/YDL058W:ENT1/YDL161W:GLE1/YDL207W:TIM22/YDL217C:VPS54/YDR027C:DNF2/YDR093W:YCF1/YDR135C:UPC2/YDR213W:AKR1/YDR264C:CCC2/YDR270W:PEX3/YDR329C:MSN5/YDR335W:PDR15/YDR406W:NHX1/YDR456W:GRH1/YDR517W:SIT1/YEL065W:BIM1/YER016W:TMN3/YER113C:UBP…
44271	cellular nitrogen compound biosynthetic process	110 out of 515 genes, 21.4%	883 out of 7165 background genes, 12.3%	2.08e-06	0	0	DEP1/YAL013W:FUN30/YAL019W:CCR4/YAL021C:OAF1/YAL051W:BUD14/YAR014C:RRN6/YBL014C:RIB1/YBL033C:CYC8/YBR112C:CKS1/YBR135W:TAF5/YBR198C:MCM7/YBR202W:PAF1/YBR279W:RSC6/YCR052W:HCM1/YCR065W:MED2/YDL005C:SIR2/YDL042C:QRI1/YDL103C:CAB5/YDR196C:UPC2/YDR213W:RSC3/YDR303C:TFB1/YDR311W:TFC6/YDR362C:SPT3/YDR392W:RPT3/YDR394W:ADA2/YDR448W:EMI2/YDR516C:MCM3/YEL032W:POL5/YEL055C:HEM14/YER014W:ISC1/YER019W:MIG3/Y…
31323	regulation of cellular metabolic process	111 out of 515 genes, 21.6%	899 out of 7165 background genes, 12.5%	2.92e-06	0	0	DEP1/YAL013W:FUN30/YAL019W:CCR4/YAL021C:OAF1/YAL051W:BUD14/YAR014C:CYC8/YBR112C:CKS1/YBR135W:MCM7/YBR202W:PPS1/YBR276C:PAF1/YBR279W:RSC6/YCR052W:HCM1/YCR065W:PAT1/YCR077C:MED2/YDL005C:SIR2/YDL042C:GLE1/YDL207W:UPC2/YDR213W:RSC3/YDR303C:TFB1/YDR311W:RPT3/YDR394W:PPM1/YDR435C:ADA2/YDR448W:EMI2/YDR516C:MCM3/YEL032W:BIM1/YER016W:MIG3/YER028C:ARG5,6/YER069W:RPH1/YER169W:ECM32/YER176W:BLM10/YFL007W:GAT…
19219	regulation of nucleobase-containing compound metabolic process	86 out of 515 genes, 16.7%	633 out of 7165 background genes, 8.8%	3.08e-06	0	0	DEP1/YAL013W:FUN30/YAL019W:CCR4/YAL021C:OAF1/YAL051W:BUD14/YAR014C:CYC8/YBR112C:CKS1/YBR135W:MCM7/YBR202W:PAF1/YBR279W:RSC6/YCR052W:HCM1/YCR065W:MED2/YDL005C:SIR2/YDL042C:UPC2/YDR213W:RSC3/YDR303C:TFB1/YDR311W:RPT3/YDR394W:ADA2/YDR448W:EMI2/YDR516C:MCM3/YEL032W:MIG3/YER028C:ARG5,6/YER069W:RPH1/YER169W:GAT1/YFL021W:RSC8/YFR037C:PDR1/YGL013C:MIG1/YGL035C:AFT1/YGL071W:HSF1/YGL073W:RTF1/YGL244W:KSS1/…
51252	regulation of RNA metabolic process	79 out of 515 genes, 15.3%	572 out of 7165 background genes, 8.0%	7.38e-06	0	0	DEP1/YAL013W:FUN30/YAL019W:CCR4/YAL021C:OAF1/YAL051W:BUD14/YAR014C:CYC8/YBR112C:CKS1/YBR135W:MCM7/YBR202W:PAF1/YBR279W:RSC6/YCR052W:HCM1/YCR065W:MED2/YDL005C:SIR2/YDL042C:UPC2/YDR213W:RSC3/YDR303C:TFB1/YDR311W:RPT3/YDR394W:ADA2/YDR448W:EMI2/YDR516C:MCM3/YEL032W:MIG3/YER028C:ARG5,6/YER069W:RPH1/YER169W:GAT1/YFL021W:RSC8/YFR037C:PDR1/YGL013C:MIG1/YGL035C:AFT1/YGL071W:HSF1/YGL073W:RTF1/YGL244W:KSS1/…
60255	regulation of macromolecule metabolic process	107 out of 515 genes, 20.8%	873 out of 7165 background genes, 12.2%	9.51e-06	0	0	DEP1/YAL013W:FUN30/YAL019W:CCR4/YAL021C:OAF1/YAL051W:BUD14/YAR014C:CYC8/YBR112C:CKS1/YBR135W:MCM7/YBR202W:PPS1/YBR276C:PAF1/YBR279W:RSC6/YCR052W:HCM1/YCR065W:PAT1/YCR077C:MED2/YDL005C:SIR2/YDL042C:GLE1/YDL207W:WHI4/YDL224C:UPC2/YDR213W:RSC3/YDR303C:TFB1/YDR311W:RPT3/YDR394W:ADA2/YDR448W:EMI2/YDR516C:MCM3/YEL032W:BIM1/YER016W:MIG3/YER028C:ARG5,6/YER069W:RPH1/YER169W:ECM32/YER176W:BLM10/YFL007W:GAT…
44765	single-organism transport	117 out of 515 genes, 22.7%	986 out of 7165 background genes, 13.8%	1.06e-05	0	0	FUN26/YAL022C:DRS2/YAL026C:ECM21/YBL101C:CYC8/YBR112C:SMY2/YBR172C:ADP1/YCR011C:ERS1/YCR075C:USO1/YDL058W:GLE1/YDL207W:TIM22/YDL217C:VPS54/YDR027C:DNF2/YDR093W:YCF1/YDR135C:UPC2/YDR213W:AKR1/YDR264C:CCC2/YDR270W:PEX3/YDR329C:MSN5/YDR335W:NHX1/YDR456W:GRH1/YDR517W:SIT1/YEL065W:BIM1/YER016W:TMN3/YER113C:UBP3/YER151C:BLM10/YFL007W:FET5/YFL041W:AFT1/YGL071W:GUP1/YGL084C:MAD1/YGL086W:FLC3/YGL139W:TIP2…
6366	transcription from RNA polymerase II promoter	70 out of 515 genes, 13.6%	486 out of 7165 background genes, 6.8%	1.08e-05	0	0	DEP1/YAL013W:FUN30/YAL019W:CCR4/YAL021C:OAF1/YAL051W:CYC8/YBR112C:TAF5/YBR198C:PAF1/YBR279W:RSC6/YCR052W:HCM1/YCR065W:MED2/YDL005C:UPC2/YDR213W:RSC3/YDR303C:TFB1/YDR311W:SPT3/YDR392W:RPT3/YDR394W:ADA2/YDR448W:EMI2/YDR516C:MIG3/YER028C:RPH1/YER169W:GAT1/YFL021W:RSC8/YFR037C:PDR1/YGL013C:MIG1/YGL035C:AFT1/YGL071W:HSF1/YGL073W:TAF6/YGL112C:RTF1/YGL244W:ASK10/YGR097W:SPT6/YGR116W:TFG1/YGR186W:RAD2/YG…
51716	cellular response to stimulus	107 out of 515 genes, 20.8%	882 out of 7165 background genes, 12.3%	1.69e-05	0	0	DEP1/YAL013W:FUN30/YAL019W:DRS2/YAL026C:CDC24/YAL041W:OAF1/YAL051W:RFA1/YAR007C:PSY4/YBL046W:EDE1/YBL047C:YBL055C:CYC8/YBR112C:TPS1/YBR126C:MCM7/YBR202W:PPS1/YBR276C:PAF1/YBR279W:MXR2/YCL033C:HCM1/YCR065W:CDC9/YDL164C:UFD2/YDL190C:SOK1/YDR006C:DNF2/YDR093W:UPC2/YDR213W:AHA1/YDR214W:AKR1/YDR264C:TFB1/YDR311W:SAC7/YDR389W:PKH3/YDR466W:MCM3/YEL032W:PRB1/YEL060C:GPA2/YER020W:MIG3/YER028C:TSC11/YER093…
48523	negative regulation of cellular process	71 out of 515 genes, 13.8%	503 out of 7165 background genes, 7.0%	1.99e-05	0	0	DEP1/YAL013W:FUN30/YAL019W:CCR4/YAL021C:OAF1/YAL051W:BUD14/YAR014C:PSY4/YBL046W:CYC8/YBR112C:MCM7/YBR202W:PPS1/YBR276C:PAF1/YBR279W:PAT1/YCR077C:ABP1/YCR088W:MED2/YDL005C:SIR2/YDL042C:SAC7/YDR389W:ADA2/YDR448W:MCM3/YEL032W:BIM1/YER016W:MIG3/YER028C:BEM2/YER155C:RPH1/YER169W:MIG1/YGL035C:HSF1/YGL073W:MAD1/YGL086W:CDC20/YGL116W:KIP3/YGL216W:RTF1/YGL244W:SPT6/YGR116W:YTA7/YGR270W:OPI1/YHL020C:PCL5/Y…
31326	regulation of cellular biosynthetic process	91 out of 515 genes, 17.7%	711 out of 7165 background genes, 9.9%	2.07e-05	0	0	DEP1/YAL013W:FUN30/YAL019W:CCR4/YAL021C:OAF1/YAL051W:BUD14/YAR014C:CYC8/YBR112C:CKS1/YBR135W:MCM7/YBR202W:PAF1/YBR279W:RSC6/YCR052W:HCM1/YCR065W:PAT1/YCR077C:MED2/YDL005C:SIR2/YDL042C:GLE1/YDL207W:UPC2/YDR213W:RSC3/YDR303C:TFB1/YDR311W:RPT3/YDR394W:ADA2/YDR448W:EMI2/YDR516C:MCM3/YEL032W:MIG3/YER028C:ARG5,6/YER069W:RPH1/YER169W:ECM32/YER176W:GAT1/YFL021W:RSC8/YFR037C:PDR1/YGL013C:MIG1/YGL035C:AFT1…
9889	regulation of biosynthetic process	91 out of 515 genes, 17.7%	712 out of 7165 background genes, 9.9%	2.22e-05	0	0	DEP1/YAL013W:FUN30/YAL019W:CCR4/YAL021C:OAF1/YAL051W:BUD14/YAR014C:CYC8/YBR112C:CKS1/YBR135W:MCM7/YBR202W:PAF1/YBR279W:RSC6/YCR052W:HCM1/YCR065W:PAT1/YCR077C:MED2/YDL005C:SIR2/YDL042C:GLE1/YDL207W:UPC2/YDR213W:RSC3/YDR303C:TFB1/YDR311W:RPT3/YDR394W:ADA2/YDR448W:EMI2/YDR516C:MCM3/YEL032W:MIG3/YER028C:ARG5,6/YER069W:RPH1/YER169W:ECM32/YER176W:GAT1/YFL021W:RSC8/YFR037C:PDR1/YGL013C:MIG1/YGL035C:AFT1…
1902589	single-organism organelle organization	115 out of 515 genes, 22.3%	977 out of 7165 background genes, 13.6%	2.4e-05	0	0	DEP1/YAL013W:FUN30/YAL019W:ATS1/YAL020C:CDC24/YAL041W:RFA1/YAR007C:BUD14/YAR014C:MRPL36/YBR122C:TAF5/YBR198C:PAF1/YBR279W:NFS1/YCL017C:LSB5/YCL034W:IMG1/YCR046C:RSC6/YCR052W:HCM1/YCR065W:ABP1/YCR088W:USO1/YDL058W:ENT1/YDL161W:CDC9/YDL164C:MRPL11/YDL202W:TIM22/YDL217C:RSM10/YDR041W:YCF1/YDR135C:NGG1/YDR176W:RSC3/YDR303C:PEX3/YDR329C:SAC7/YDR389W:SPT3/YDR392W:MRP20/YDR405W:ADA2/YDR448W:BIM1/YER016W…
7010	cytoskeleton organization	43 out of 515 genes, 8.3%	242 out of 7165 background genes, 3.4%	2.79e-05	0	0	ATS1/YAL020C:CDC24/YAL041W:BUD14/YAR014C:LSB5/YCL034W:HCM1/YCR065W:ABP1/YCR088W:ENT1/YDL161W:SAC7/YDR389W:BIM1/YER016W:TSC11/YER093C:BEM2/YER155C:KIP3/YGL216W:MYO1/YHR023W:CDC12/YHR107C:DMA1/YHR115C:SLM1/YIL105C:STH1/YIL126W:TPM2/YIL138C:MLP2/YIL149C:BBC1/YJL020C:MHP1/YJL042W:PBS2/YJL128C:ARP3/YJR065C:ASK1/YKL052C:POM34/YLR018C:ENT2/YLR206W:CDC3/YLR314C:CRN1/YLR429W:NDC1/YML031W:HOF1/YMR032W:POM1…
48519	negative regulation of biological process	73 out of 515 genes, 14.2%	528 out of 7165 background genes, 7.4%	2.97e-05	0	0	DEP1/YAL013W:FUN30/YAL019W:CCR4/YAL021C:OAF1/YAL051W:BUD14/YAR014C:PSY4/YBL046W:CYC8/YBR112C:MCM7/YBR202W:PPS1/YBR276C:PAF1/YBR279W:PAT1/YCR077C:ABP1/YCR088W:MED2/YDL005C:SIR2/YDL042C:SAC7/YDR389W:ADA2/YDR448W:MCM3/YEL032W:BIM1/YER016W:MIG3/YER028C:BEM2/YER155C:RPH1/YER169W:MIG1/YGL035C:HSF1/YGL073W:MAD1/YGL086W:CDC20/YGL116W:KIP3/YGL216W:RTF1/YGL244W:KSS1/YGR040W:SPT6/YGR116W:YTA7/YGR270W:OPI1/Y…
2000112	regulation of cellular macromolecule biosynthetic process	87 out of 515 genes, 16.9%	678 out of 7165 background genes, 9.5%	4.09e-05	0	0	DEP1/YAL013W:FUN30/YAL019W:CCR4/YAL021C:OAF1/YAL051W:BUD14/YAR014C:CYC8/YBR112C:CKS1/YBR135W:MCM7/YBR202W:PAF1/YBR279W:RSC6/YCR052W:HCM1/YCR065W:PAT1/YCR077C:MED2/YDL005C:SIR2/YDL042C:GLE1/YDL207W:UPC2/YDR213W:RSC3/YDR303C:TFB1/YDR311W:RPT3/YDR394W:ADA2/YDR448W:EMI2/YDR516C:MCM3/YEL032W:MIG3/YER028C:ARG5,6/YER069W:RPH1/YER169W:ECM32/YER176W:GAT1/YFL021W:RSC8/YFR037C:PDR1/YGL013C:MIG1/YGL035C:AFT1…
10468	regulation of gene expression	87 out of 515 genes, 16.9%	679 out of 7165 background genes, 9.5%	4.39e-05	0	0	DEP1/YAL013W:FUN30/YAL019W:CCR4/YAL021C:OAF1/YAL051W:BUD14/YAR014C:CYC8/YBR112C:CKS1/YBR135W:MCM7/YBR202W:PAF1/YBR279W:RSC6/YCR052W:HCM1/YCR065W:PAT1/YCR077C:MED2/YDL005C:SIR2/YDL042C:GLE1/YDL207W:WHI4/YDL224C:UPC2/YDR213W:RSC3/YDR303C:TFB1/YDR311W:RPT3/YDR394W:ADA2/YDR448W:EMI2/YDR516C:MCM3/YEL032W:MIG3/YER028C:ARG5,6/YER069W:RPH1/YER169W:ECM32/YER176W:GAT1/YFL021W:RSC8/YFR037C:PDR1/YGL013C:MIG1…
10556	regulation of macromolecule biosynthetic process	87 out of 515 genes, 16.9%	683 out of 7165 background genes, 9.5%	5.81e-05	0	0	DEP1/YAL013W:FUN30/YAL019W:CCR4/YAL021C:OAF1/YAL051W:BUD14/YAR014C:CYC8/YBR112C:CKS1/YBR135W:MCM7/YBR202W:PAF1/YBR279W:RSC6/YCR052W:HCM1/YCR065W:PAT1/YCR077C:MED2/YDL005C:SIR2/YDL042C:GLE1/YDL207W:UPC2/YDR213W:RSC3/YDR303C:TFB1/YDR311W:RPT3/YDR394W:ADA2/YDR448W:EMI2/YDR516C:MCM3/YEL032W:MIG3/YER028C:ARG5,6/YER069W:RPH1/YER169W:ECM32/YER176W:GAT1/YFL021W:RSC8/YFR037C:PDR1/YGL013C:MIG1/YGL035C:AFT1…
16568	chromatin modification	39 out of 515 genes, 7.6%	217 out of 7165 background genes, 3.0%	9.62e-05	0	0	SWC3/YAL011W:DEP1/YAL013W:FUN30/YAL019W:OAF1/YAL051W:CYC8/YBR112C:CKS1/YBR135W:TAF5/YBR198C:PAF1/YBR279W:RSC6/YCR052W:NGG1/YDR176W:RSC3/YDR303C:SWR1/YDR334W:SPT3/YDR392W:ADA2/YDR448W:RPH1/YER169W:IOC3/YFR013W:RSC8/YFR037C:TAF6/YGL112C:RTF1/YGL244W:SPT6/YGR116W:YTA7/YGR270W:SNF6/YHL025W:YRB2/YIL063C:STH1/YIL126W:FKH1/YIL131C:ASF1/YJL115W:HIF1/YLL022C:BRE2/YLR015W:SFH1/YLR321C:PHO23/YNL097C:YAF9/YN…
71822	protein complex subunit organization	66 out of 515 genes, 12.8%	480 out of 7165 background genes, 6.7%	0.00019	0	0	SWC3/YAL011W:FUN30/YAL019W:BUD14/YAR014C:CYC8/YBR112C:LSB5/YCL034W:RSC6/YCR052W:HCM1/YCR065W:ABP1/YCR088W:USO1/YDL058W:ENT1/YDL161W:GLE1/YDL207W:COX20/YDR231C:RSC3/YDR303C:SWR1/YDR334W:RPT3/YDR394W:PPM1/YDR435C:BIM1/YER016W:ECM32/YER176W:BLM10/YFL007W:BUD27/YFL023W:RSC8/YFR037C:KIP3/YGL216W:SPT6/YGR116W:NUP57/YGR119C:ECM29/YHL030W:SAM35/YHR083W:SFB3/YHR098C:CDC12/YHR107C:DMA1/YHR115C:SNL1/YIL016W…
6325	chromatin organization	43 out of 515 genes, 8.3%	261 out of 7165 background genes, 3.6%	0.00027	0	0	SWC3/YAL011W:DEP1/YAL013W:FUN30/YAL019W:OAF1/YAL051W:CYC8/YBR112C:CKS1/YBR135W:TAF5/YBR198C:PAF1/YBR279W:RSC6/YCR052W:PAT1/YCR077C:SIR2/YDL042C:NGG1/YDR176W:RSC3/YDR303C:SWR1/YDR334W:SPT3/YDR392W:ADA2/YDR448W:RPH1/YER169W:IOC3/YFR013W:RSC8/YFR037C:TAF6/YGL112C:RTF1/YGL244W:SPT6/YGR116W:YTA7/YGR270W:SNF6/YHL025W:YRB2/YIL063C:STH1/YIL126W:FKH1/YIL131C:ASF1/YJL115W:HIF1/YLL022C:BRE2/YLR015W:SFH1/YLR…
278	mitotic cell cycle	50 out of 515 genes, 9.7%	327 out of 7165 background genes, 4.6%	0.00029	0	0	CCR4/YAL021C:CDC24/YAL041W:HSL7/YBR133C:CKS1/YBR135W:PAF1/YBR279W:RSC6/YCR052W:CYK3/YDL117W:CDC53/YDL132W:CDC9/YDL164C:RSC3/YDR303C:BIM1/YER016W:RSC8/YFR037C:AFT1/YGL071W:MAD1/YGL086W:CDC20/YGL116W:KIP3/YGL216W:SPT6/YGR116W:ZPR1/YGR211W:CDC12/YHR107C:DMA1/YHR115C:MET30/YIL046W:STH1/YIL126W:FKH1/YIL131C:SMC3/YJL074C:NET1/YJL076W:CDC11/YJR076C:BUD4/YJR092W:ASK1/YKL052C:SIS2/YKR072C:CDC3/YLR314C:SFH…
6357	regulation of transcription from RNA polymerase II promoter	58 out of 515 genes, 11.3%	409 out of 7165 background genes, 5.7%	0.00042	0	0	DEP1/YAL013W:FUN30/YAL019W:CCR4/YAL021C:OAF1/YAL051W:CYC8/YBR112C:PAF1/YBR279W:RSC6/YCR052W:HCM1/YCR065W:MED2/YDL005C:UPC2/YDR213W:TFB1/YDR311W:RPT3/YDR394W:ADA2/YDR448W:EMI2/YDR516C:MIG3/YER028C:RPH1/YER169W:GAT1/YFL021W:PDR1/YGL013C:MIG1/YGL035C:AFT1/YGL071W:HSF1/YGL073W:RTF1/YGL244W:ASK10/YGR097W:SPT6/YGR116W:TFG1/YGR186W:YTA7/YGR270W:OPI1/YHL020C:SNF6/YHL025W:STE12/YHR084W:MET30/YIL046W:STH1/…
7049	cell cycle	79 out of 515 genes, 15.3%	632 out of 7165 background genes, 8.8%	0.00061	0	0	CCR4/YAL021C:CDC24/YAL041W:RFA1/YAR007C:BUD14/YAR014C:PSY4/YBL046W:EDE1/YBL047C:CHS3/YBR023C:CHS2/YBR038W:HSL7/YBR133C:CKS1/YBR135W:MCM7/YBR202W:PPS1/YBR276C:PAF1/YBR279W:RSC6/YCR052W:HCM1/YCR065W:CYK3/YDL117W:CDC53/YDL132W:CDC9/YDL164C:VPS54/YDR027C:MSS4/YDR208W:RSC3/YDR303C:EMI2/YDR516C:MCM3/YEL032W:BIM1/YER016W:GPA2/YER020W:SPO73/YER046W:RSC8/YFR037C:AFT1/YGL071W:MAD1/YGL086W:CDC20/YGL116W:KIP…
22402	cell cycle process	74 out of 515 genes, 14.4%	589 out of 7165 background genes, 8.2%	0.00124	0	0	CCR4/YAL021C:CDC24/YAL041W:RFA1/YAR007C:BUD14/YAR014C:PSY4/YBL046W:EDE1/YBL047C:CHS3/YBR023C:CHS2/YBR038W:HSL7/YBR133C:MCM7/YBR202W:PPS1/YBR276C:PAF1/YBR279W:RSC6/YCR052W:HCM1/YCR065W:CYK3/YDL117W:CDC53/YDL132W:VPS54/YDR027C:MSS4/YDR208W:RSC3/YDR303C:EMI2/YDR516C:MCM3/YEL032W:BIM1/YER016W:GPA2/YER020W:SPO73/YER046W:RSC8/YFR037C:AFT1/YGL071W:MAD1/YGL086W:CDC20/YGL116W:KIP3/YGL216W:SHE10/YGL228W:SP…
51276	chromosome organization	64 out of 515 genes, 12.4%	494 out of 7165 background genes, 6.9%	0.00263	0	0	SWC3/YAL011W:DEP1/YAL013W:FUN30/YAL019W:OAF1/YAL051W:RFA1/YAR007C:CYC8/YBR112C:CKS1/YBR135W:TAF5/YBR198C:MCM7/YBR202W:PAF1/YBR279W:RSC6/YCR052W:PAT1/YCR077C:SIR2/YDL042C:CDC9/YDL164C:NGG1/YDR176W:RSC3/YDR303C:SWR1/YDR334W:SPT3/YDR392W:ADA2/YDR448W:BIM1/YER016W:RPH1/YER169W:IOC3/YFR013W:RSC8/YFR037C:AFT1/YGL071W:MAD1/YGL086W:TAF6/YGL112C:CDC20/YGL116W:RTF1/YGL244W:SPT6/YGR116W:YTA7/YGR270W:SNF6/YH…
6811	ion transport	38 out of 515 genes, 7.4%	237 out of 7165 background genes, 3.3%	0.00286	0	0	DRS2/YAL026C:ERS1/YCR075C:DNF2/YDR093W:YCF1/YDR135C:CCC2/YDR270W:NHX1/YDR456W:FET5/YFL041W:AFT1/YGL071W:FLC3/YGL139W:MDM34/YGL219C:VHT1/YGR065C:MEP1/YGR121C:YKE4/YIL023C:AVT7/YIL088C:POR2/YIL114C:QDR2/YIL121W:KCH1/YJR054W:ZRT3/YKL175W:TPO1/YLL028W:CSC1/YLR241W:DIC1/YLR348C:CSR1/YLR380W:YMD8/YML038C:GTR1/YML121W:VBA1/YMR088C:MME1/YMR166C:AVT4/YNL101W:PDR17/YNL264C:VNX1/YNL321W:MDM38/YOL027C:ENB1/Y…
1903047	mitotic cell cycle process	46 out of 515 genes, 8.9%	315 out of 7165 background genes, 4.4%	0.00349	0	0	CCR4/YAL021C:CDC24/YAL041W:HSL7/YBR133C:PAF1/YBR279W:RSC6/YCR052W:CYK3/YDL117W:CDC53/YDL132W:RSC3/YDR303C:BIM1/YER016W:RSC8/YFR037C:AFT1/YGL071W:MAD1/YGL086W:CDC20/YGL116W:KIP3/YGL216W:SPT6/YGR116W:CDC12/YHR107C:DMA1/YHR115C:MET30/YIL046W:STH1/YIL126W:FKH1/YIL131C:SMC3/YJL074C:NET1/YJL076W:CDC11/YJR076C:BUD4/YJR092W:ASK1/YKL052C:CDC3/YLR314C:SFH1/YLR321C:YOX1/YML027W:TEM1/YML064C:HOF1/YMR032W:CSM…
6950	response to stress	78 out of 515 genes, 15.1%	652 out of 7165 background genes, 9.1%	0.00428	0	0	DEP1/YAL013W:FUN30/YAL019W:RFA1/YAR007C:PSY4/YBL046W:EDE1/YBL047C:YBL055C:CYC8/YBR112C:TPS1/YBR126C:MCM7/YBR202W:PAF1/YBR279W:MXR2/YCL033C:HCM1/YCR065W:CDC9/YDL164C:UPC2/YDR213W:AHA1/YDR214W:TFB1/YDR311W:MCM3/YEL032W:PRB1/YEL060C:ISC1/YER019W:MIG3/YER028C:UBP3/YER151C:RSC8/YFR037C:MIG1/YGL035C:AFT1/YGL071W:HSF1/YGL073W:RTF1/YGL244W:ASK10/YGR097W:SPT6/YGR116W:ZPR1/YGR211W:RAD2/YGR258C:OPI1/YHL020C…
44710	single-organism metabolic process	176 out of 515 genes, 34.2%	1827 out of 7165 background genes, 25.5%	0.00502	0	0	DEP1/YAL013W:FUN30/YAL019W:OAF1/YAL051W:RFA1/YAR007C:SCT1/YBL011W:RIB1/YBL033C:SKT5/YBL061C:ALG3/YBL082C:NTH2/YBR001C:CHS3/YBR023C:CSG2/YBR036C:CHS2/YBR038W:CYC8/YBR112C:MRPL36/YBR122C:TPS1/YBR126C:EHT1/YBR177C:TAF5/YBR198C:KTR4/YBR199W:MCM7/YBR202W:PPS1/YBR276C:PAF1/YBR279W:ILV6/YCL009C:NFS1/YCL017C:IMG1/YCR046C:ARE1/YCR048W:QRI1/YDL103C:CDC9/YDL164C:SFA1/YDL168W:MRPL11/YDL202W:RSM10/YDR041W:EKI…
71824	protein-DNA complex subunit organization	28 out of 515 genes, 5.4%	154 out of 7165 background genes, 2.1%	0.00576	0	0	SWC3/YAL011W:FUN30/YAL019W:CYC8/YBR112C:TAF5/YBR198C:MCM7/YBR202W:RSC6/YCR052W:MED2/YDL005C:RSC3/YDR303C:SWR1/YDR334W:RPT3/YDR394W:MCM3/YEL032W:RSC8/YFR037C:TAF6/YGL112C:SPT6/YGR116W:TFG1/YGR186W:STH1/YIL126W:SRS2/YJL092W:ASF1/YJL115W:HIF1/YLL022C:SFH1/YLR321C:TAF11/YML015C:BDP1/YNL039W:YAF9/YNL107W:SGO1/YOR073W:TAF3/YPL011C:MOT1/YPL082C:ARP7/YPR034W:SPN1/YPR133C
31324	negative regulation of cellular metabolic process	55 out of 515 genes, 10.7%	413 out of 7165 background genes, 5.8%	0.00653	0	0	DEP1/YAL013W:FUN30/YAL019W:CCR4/YAL021C:OAF1/YAL051W:CYC8/YBR112C:MCM7/YBR202W:PPS1/YBR276C:PAF1/YBR279W:PAT1/YCR077C:MED2/YDL005C:SIR2/YDL042C:ADA2/YDR448W:MCM3/YEL032W:BIM1/YER016W:MIG3/YER028C:RPH1/YER169W:MIG1/YGL035C:MAD1/YGL086W:CDC20/YGL116W:RTF1/YGL244W:SPT6/YGR116W:YTA7/YGR270W:OPI1/YHL020C:PCL5/YHR071W:STE12/YHR084W:DMA1/YHR115C:YRB2/YIL063C:STH1/YIL126W:FKH1/YIL131C:NET1/YJL076W:SRS2/Y…
48522	positive regulation of cellular process	64 out of 515 genes, 12.4%	508 out of 7165 background genes, 7.1%	0.00689	0	0	DEP1/YAL013W:CCR4/YAL021C:OAF1/YAL051W:EDE1/YBL047C:CKS1/YBR135W:PAF1/YBR279W:RSC6/YCR052W:HCM1/YCR065W:MED2/YDL005C:UPC2/YDR213W:RPT3/YDR394W:ADA2/YDR448W:EMI2/YDR516C:BIM1/YER016W:GAT1/YFL021W:PDR1/YGL013C:MIG1/YGL035C:AFT1/YGL071W:HSF1/YGL073W:MAD1/YGL086W:CDC20/YGL116W:RTF1/YGL244W:ASK10/YGR097W:SPT6/YGR116W:CLC1/YGR167W:YTA7/YGR270W:OPI1/YHL020C:SNF6/YHL025W:STE12/YHR084W:CDC12/YHR107C:BCY1/…
6348	chromatin silencing at telomere	19 out of 515 genes, 3.7%	83 out of 7165 background genes, 1.2%	0.0069	0	0	DEP1/YAL013W:FUN30/YAL019W:OAF1/YAL051W:MCM7/YBR202W:PAF1/YBR279W:SIR2/YDL042C:ADA2/YDR448W:MCM3/YEL032W:RTF1/YGL244W:YRB2/YIL063C:ASF1/YJL115W:HIF1/YLL022C:BRE2/YLR015W:GTR1/YML121W:PHO23/YNL097C:YAF9/YNL107W:SIN3/YOL004W:HST2/YPL015C:CTI6/YPL181W
8152	metabolic process	326 out of 515 genes, 63.3%	3861 out of 7165 background genes, 53.9%	0.00728	0	0	DEP1/YAL013W:FUN30/YAL019W:ATS1/YAL020C:CCR4/YAL021C:OAF1/YAL051W:RFA1/YAR007C:BUD14/YAR014C:SCT1/YBL011W:RRN6/YBL014C:RIB1/YBL033C:PSY4/YBL046W:YBL055C:SKT5/YBL061C:ALG3/YBL082C:NTH2/YBR001C:CHS3/YBR023C:CSG2/YBR036C:CHS2/YBR038W:CYC8/YBR112C:MRPL36/YBR122C:TPS1/YBR126C:HSL7/YBR133C:CKS1/YBR135W:EHT1/YBR177C:TAF5/YBR198C:KTR4/YBR199W:MCM7/YBR202W:UBX7/YBR273C:PPS1/YBR276C:PAF1/YBR279W:ILV6/YCL00…
10605	negative regulation of macromolecule metabolic process	52 out of 515 genes, 10.1%	384 out of 7165 background genes, 5.4%	0.00744	0	0	DEP1/YAL013W:FUN30/YAL019W:CCR4/YAL021C:OAF1/YAL051W:CYC8/YBR112C:MCM7/YBR202W:PPS1/YBR276C:PAF1/YBR279W:PAT1/YCR077C:MED2/YDL005C:SIR2/YDL042C:ADA2/YDR448W:MCM3/YEL032W:BIM1/YER016W:MIG3/YER028C:RPH1/YER169W:MIG1/YGL035C:MAD1/YGL086W:CDC20/YGL116W:RTF1/YGL244W:SPT6/YGR116W:YTA7/YGR270W:OPI1/YHL020C:STE12/YHR084W:DMA1/YHR115C:YRB2/YIL063C:STH1/YIL126W:FKH1/YIL131C:NET1/YJL076W:SRS2/YJL092W:ASF1/Y…
10558	negative regulation of macromolecule biosynthetic process	43 out of 515 genes, 8.3%	295 out of 7165 background genes, 4.1%	0.00794	0	0	DEP1/YAL013W:FUN30/YAL019W:CCR4/YAL021C:OAF1/YAL051W:CYC8/YBR112C:MCM7/YBR202W:PAF1/YBR279W:PAT1/YCR077C:MED2/YDL005C:SIR2/YDL042C:ADA2/YDR448W:MCM3/YEL032W:MIG3/YER028C:RPH1/YER169W:MIG1/YGL035C:RTF1/YGL244W:SPT6/YGR116W:YTA7/YGR270W:OPI1/YHL020C:STE12/YHR084W:YRB2/YIL063C:STH1/YIL126W:FKH1/YIL131C:NET1/YJL076W:ASF1/YJL115W:HIF1/YLL022C:BRE2/YLR015W:RGR1/YLR071C:HAP1/YLR256W:SPT5/YML010W:YOX1/YM…
2000113	negative regulation of cellular macromolecule biosynthetic process	43 out of 515 genes, 8.3%	295 out of 7165 background genes, 4.1%	0.00794	0	0	DEP1/YAL013W:FUN30/YAL019W:CCR4/YAL021C:OAF1/YAL051W:CYC8/YBR112C:MCM7/YBR202W:PAF1/YBR279W:PAT1/YCR077C:MED2/YDL005C:SIR2/YDL042C:ADA2/YDR448W:MCM3/YEL032W:MIG3/YER028C:RPH1/YER169W:MIG1/YGL035C:RTF1/YGL244W:SPT6/YGR116W:YTA7/YGR270W:OPI1/YHL020C:STE12/YHR084W:YRB2/YIL063C:STH1/YIL126W:FKH1/YIL131C:NET1/YJL076W:ASF1/YJL115W:HIF1/YLL022C:BRE2/YLR015W:RGR1/YLR071C:HAP1/YLR256W:SPT5/YML010W:YOX1/YM…
71704	organic substance metabolic process	315 out of 515 genes, 61.2%	3711 out of 7165 background genes, 51.8%	0.00879	0	0	DEP1/YAL013W:FUN30/YAL019W:ATS1/YAL020C:CCR4/YAL021C:OAF1/YAL051W:RFA1/YAR007C:BUD14/YAR014C:SCT1/YBL011W:RRN6/YBL014C:RIB1/YBL033C:PSY4/YBL046W:YBL055C:SKT5/YBL061C:ALG3/YBL082C:NTH2/YBR001C:CHS3/YBR023C:CSG2/YBR036C:CHS2/YBR038W:CYC8/YBR112C:MRPL36/YBR122C:TPS1/YBR126C:HSL7/YBR133C:CKS1/YBR135W:EHT1/YBR177C:TAF5/YBR198C:KTR4/YBR199W:MCM7/YBR202W:UBX7/YBR273C:PPS1/YBR276C:PAF1/YBR279W:ILV6/YCL00…
31327	negative regulation of cellular biosynthetic process	45 out of 515 genes, 8.7%	316 out of 7165 background genes, 4.4%	0.00895	0	0	DEP1/YAL013W:FUN30/YAL019W:CCR4/YAL021C:OAF1/YAL051W:CYC8/YBR112C:MCM7/YBR202W:PAF1/YBR279W:PAT1/YCR077C:MED2/YDL005C:SIR2/YDL042C:ADA2/YDR448W:MCM3/YEL032W:MIG3/YER028C:RPH1/YER169W:MIG1/YGL035C:RTF1/YGL244W:SPT6/YGR116W:YTA7/YGR270W:OPI1/YHL020C:STE12/YHR084W:YRB2/YIL063C:STH1/YIL126W:FKH1/YIL131C:NET1/YJL076W:ASF1/YJL115W:HIF1/YLL022C:BRE2/YLR015W:RGR1/YLR071C:HAP1/YLR256W:CSR1/YLR380W:SPT5/YM…
9890	negative regulation of biosynthetic process	45 out of 515 genes, 8.7%	316 out of 7165 background genes, 4.4%	0.00895	0	0	DEP1/YAL013W:FUN30/YAL019W:CCR4/YAL021C:OAF1/YAL051W:CYC8/YBR112C:MCM7/YBR202W:PAF1/YBR279W:PAT1/YCR077C:MED2/YDL005C:SIR2/YDL042C:ADA2/YDR448W:MCM3/YEL032W:MIG3/YER028C:RPH1/YER169W:MIG1/YGL035C:RTF1/YGL244W:SPT6/YGR116W:YTA7/YGR270W:OPI1/YHL020C:STE12/YHR084W:YRB2/YIL063C:STH1/YIL126W:FKH1/YIL131C:NET1/YJL076W:ASF1/YJL115W:HIF1/YLL022C:BRE2/YLR015W:RGR1/YLR071C:HAP1/YLR256W:CSR1/YLR380W:SPT5/YM…

## Sheet: GO_Cluster5_4-15.9
GO terms for genes present in the intersection between k-means cluster 5 and a group of yeast belonging to transcription rate of 4-15.9 mRNA/h
GOID	GO_term	Cluster frequency	Background frequency	P-value	FDR	Expected FP	Gene(s) annotated to the term
44281	small molecule metabolic process	65 out of 304 genes, 21.4%	691 out of 7165 background genes, 9.6%	2.76e-07	0	0	CYS3/YAL012W:BDH1/YAL060W:CDS1/YBR029C:VID24/YBR105C:PDB1/YBR221C:HIS7/YBR248C:ATP16/YDL004W:IDP1/YDL066W:YDL124W:LYS21/YDL131W:TRP1/YDR007W:LYS4/YDR234W:PRO1/YDR300C:ADE8/YDR408C:SAM2/YDR502C:GPP2/YER062C:VTC1/YER072W:ILV1/YER086W:FRS2/YFL022C:HXK1/YFR053C:ERG4/YGL012W:TRP5/YGL026C:ADE6/YGR061C:CHO2/YGR157W:RNR4/YGR180C:QCR9/YGR183C:MES1/YGR264C:BIO2/YGR286C:DED81/YHR019C:NCP1/YHR042W:ERG9/YHR19…
1901564	organonitrogen compound metabolic process	55 out of 304 genes, 18.1%	584 out of 7165 background genes, 8.2%	8.42e-06	0	0	CYS3/YAL012W:CDS1/YBR029C:HIS7/YBR248C:ATP16/YDL004W:IDP1/YDL066W:LYS21/YDL131W:TRP1/YDR007W:HEM1/YDR232W:LYS4/YDR234W:SUR2/YDR297W:PRO1/YDR300C:ADE8/YDR408C:SAM2/YDR502C:PCM1/YEL058W:ILV1/YER086W:FRS2/YFL022C:HXK1/YFR053C:TRP5/YGL026C:ADE6/YGR061C:CHO2/YGR157W:QCR9/YGR183C:MES1/YGR264C:BIO2/YGR286C:LAG1/YHL003C:DED81/YHR019C:BAR1/YIL015W:LYS12/YIL094C:LCB3/YJL134W:ILV3/YJR016C:MAE1/YKL029C:DPS1/…
71704	organic substance metabolic process	205 out of 304 genes, 67.4%	3711 out of 7165 background genes, 51.8%	1.17e-05	0	0	CYS3/YAL012W:TPD3/YAL016W:PMT2/YAL023C:RBG1/YAL036C:CYC3/YAL039C:BDH1/YAL060W:LDB7/YBL006C:PIM1/YBL022C:PRE7/YBL041W:MAP2/YBL091C:CDS1/YBR029C:HMT1/YBR034C:RDH54/YBR073W:VID24/YBR105C:CNS1/YBR155W:KTR3/YBR205W:PDB1/YBR221C:HIS7/YBR248C:GBP2/YCL011C:BUD23/YCR047C:MCD1/YDL003W:ATP16/YDL004W:DBP10/YDL031W:LHP1/YDL051W:SLC1/YDL052C:IDP1/YDL066W:PMT1/YDL095W:RPN6/YDL097C:GET3/YDL100C:YDL124W:LYS21/YDL…
8152	metabolic process	211 out of 304 genes, 69.4%	3861 out of 7165 background genes, 53.9%	1.22e-05	0	0	CYS3/YAL012W:TPD3/YAL016W:PMT2/YAL023C:RBG1/YAL036C:CYC3/YAL039C:BDH1/YAL060W:LDB7/YBL006C:PIM1/YBL022C:PRE7/YBL041W:MAP2/YBL091C:IPP1/YBR011C:CDS1/YBR029C:HMT1/YBR034C:RDH54/YBR073W:VID24/YBR105C:CNS1/YBR155W:KTR3/YBR205W:PDB1/YBR221C:HIS7/YBR248C:GBP2/YCL011C:BUD23/YCR047C:MCD1/YDL003W:ATP16/YDL004W:DBP10/YDL031W:LHP1/YDL051W:SLC1/YDL052C:IDP1/YDL066W:PMT1/YDL095W:RPN6/YDL097C:GET3/YDL100C:YDL1…
6520	cellular amino acid metabolic process	29 out of 304 genes, 9.5%	213 out of 7165 background genes, 3.0%	1.82e-05	0	0	CYS3/YAL012W:CDS1/YBR029C:HIS7/YBR248C:IDP1/YDL066W:LYS21/YDL131W:TRP1/YDR007W:LYS4/YDR234W:PRO1/YDR300C:SAM2/YDR502C:ILV1/YER086W:FRS2/YFL022C:TRP5/YGL026C:MES1/YGR264C:DED81/YHR019C:LYS12/YIL094C:ILV3/YJR016C:MAE1/YKL029C:DPS1/YLL018C:FRS1/YLR060W:MET17/YLR303W:MCM1/YMR043W:ILV2/YMR108W:LEU4/YNL104C:CIT1/YNR001C:LEU9/YOR108W:IDH2/YOR136W:PRO2/YOR323C:CDC60/YPL160W:HTS1/YPR033C
10499	proteasomal ubiquitin-independent protein catabolic process	8 out of 304 genes, 2.6%	14 out of 7165 background genes, 0.2%	2.2e-05	0	0	PRE7/YBL041W:PRE1/YER012W:PRE4/YFR050C:PUP2/YGR253C:PRE5/YMR314W:PRE6/YOL038W:PUP1/YOR157C:PRE10/YOR362C
44283	small molecule biosynthetic process	33 out of 304 genes, 10.9%	273 out of 7165 background genes, 3.8%	3.64e-05	0	0	CYS3/YAL012W:BDH1/YAL060W:HIS7/YBR248C:IDP1/YDL066W:LYS21/YDL131W:TRP1/YDR007W:LYS4/YDR234W:PRO1/YDR300C:GPP2/YER062C:ILV1/YER086W:ERG4/YGL012W:TRP5/YGL026C:CHO2/YGR157W:BIO2/YGR286C:NCP1/YHR042W:ERG9/YHR190W:LYS12/YIL094C:ERG20/YJL167W:ILV3/YJR016C:ERG27/YLR100W:MET17/YLR303W:ERG6/YML008C:MCM1/YMR043W:ILV2/YMR108W:LEU4/YNL104C:NSG2/YNL156C:CIT1/YNR001C:MVD1/YNR043W:RIB4/YOL143C:LEU9/YOR108W:IDH2…
9987	cellular process	248 out of 304 genes, 81.6%	4876 out of 7165 background genes, 68.1%	4.56e-05	0	0	CYS3/YAL012W:TPD3/YAL016W:PMT2/YAL023C:RBG1/YAL036C:CYC3/YAL039C:LDB7/YBL006C:SLA1/YBL007C:PIM1/YBL022C:PRE7/YBL041W:MAP2/YBL091C:IPP1/YBR011C:CDS1/YBR029C:HMT1/YBR034C:RDH54/YBR073W:VID24/YBR105C:VMA2/YBR127C:CNS1/YBR155W:KTR3/YBR205W:PDB1/YBR221C:HIS7/YBR248C:REI1/YBR267W:GBP2/YCL011C:BUD23/YCR047C:MCD1/YDL003W:ATP16/YDL004W:DBP10/YDL031W:PRM7/YDL039C:LHP1/YDL051W:SLC1/YDL052C:IDP1/YDL066W:PMT1…
1901566	organonitrogen compound biosynthetic process	37 out of 304 genes, 12.2%	338 out of 7165 background genes, 4.7%	7.29e-05	0	0	CYS3/YAL012W:HIS7/YBR248C:ATP16/YDL004W:IDP1/YDL066W:LYS21/YDL131W:TRP1/YDR007W:HEM1/YDR232W:LYS4/YDR234W:PRO1/YDR300C:ADE8/YDR408C:SAM2/YDR502C:PCM1/YEL058W:ILV1/YER086W:TRP5/YGL026C:ADE6/YGR061C:CHO2/YGR157W:BIO2/YGR286C:LAG1/YHL003C:LYS12/YIL094C:LCB3/YJL134W:ILV3/YJR016C:MET17/YLR303W:ORM2/YLR350W:IMD3/YLR432W:MCM1/YMR043W:ILV2/YMR108W:LEU4/YNL104C:ADE12/YNL220W:CIT1/YNR001C:RIB4/YOL143C:LEU9…
44711	single-organism biosynthetic process	65 out of 304 genes, 21.4%	798 out of 7165 background genes, 11.1%	9.49e-05	0	0	CYS3/YAL012W:BDH1/YAL060W:CDS1/YBR029C:VID24/YBR105C:PDB1/YBR221C:HIS7/YBR248C:ATP16/YDL004W:SLC1/YDL052C:IDP1/YDL066W:LYS21/YDL131W:RPO21/YDL140C:TRP1/YDR007W:MSS116/YDR194C:HEM1/YDR232W:LYS4/YDR234W:PRO1/YDR300C:ADE8/YDR408C:SAM2/YDR502C:PCM1/YEL058W:GPP2/YER062C:ILV1/YER086W:SCS2/YER120W:ERG4/YGL012W:TRP5/YGL026C:SCS3/YGL126W:ADE6/YGR061C:CHO2/YGR157W:RNR4/YGR180C:PXR1/YGR280C:BIO2/YGR286C:LAG…
43436	oxoacid metabolic process	38 out of 304 genes, 12.5%	362 out of 7165 background genes, 5.1%	0.00015	0	0	CYS3/YAL012W:CDS1/YBR029C:PDB1/YBR221C:HIS7/YBR248C:IDP1/YDL066W:LYS21/YDL131W:TRP1/YDR007W:LYS4/YDR234W:PRO1/YDR300C:SAM2/YDR502C:VTC1/YER072W:ILV1/YER086W:FRS2/YFL022C:HXK1/YFR053C:TRP5/YGL026C:MES1/YGR264C:BIO2/YGR286C:DED81/YHR019C:LYS12/YIL094C:PHO90/YJL198W:ILV3/YJR016C:MAE1/YKL029C:DPS1/YLL018C:FRS1/YLR060W:MET17/YLR303W:GLO1/YML004C:MCM1/YMR043W:ILV2/YMR108W:LAT1/YNL071W:LEU4/YNL104C:CIT1…
6082	organic acid metabolic process	38 out of 304 genes, 12.5%	363 out of 7165 background genes, 5.1%	0.00016	0	0	CYS3/YAL012W:CDS1/YBR029C:PDB1/YBR221C:HIS7/YBR248C:IDP1/YDL066W:LYS21/YDL131W:TRP1/YDR007W:LYS4/YDR234W:PRO1/YDR300C:SAM2/YDR502C:VTC1/YER072W:ILV1/YER086W:FRS2/YFL022C:HXK1/YFR053C:TRP5/YGL026C:MES1/YGR264C:BIO2/YGR286C:DED81/YHR019C:LYS12/YIL094C:PHO90/YJL198W:ILV3/YJR016C:MAE1/YKL029C:DPS1/YLL018C:FRS1/YLR060W:MET17/YLR303W:GLO1/YML004C:MCM1/YMR043W:ILV2/YMR108W:LAT1/YNL071W:LEU4/YNL104C:CIT1…
8652	cellular amino acid biosynthetic process	19 out of 304 genes, 6.2%	114 out of 7165 background genes, 1.6%	0.00024	0	0	CYS3/YAL012W:HIS7/YBR248C:IDP1/YDL066W:LYS21/YDL131W:TRP1/YDR007W:LYS4/YDR234W:PRO1/YDR300C:ILV1/YER086W:TRP5/YGL026C:LYS12/YIL094C:ILV3/YJR016C:MET17/YLR303W:MCM1/YMR043W:ILV2/YMR108W:LEU4/YNL104C:CIT1/YNR001C:LEU9/YOR108W:IDH2/YOR136W:PRO2/YOR323C
19752	carboxylic acid metabolic process	36 out of 304 genes, 11.8%	349 out of 7165 background genes, 4.9%	0.00049	0	0	CYS3/YAL012W:CDS1/YBR029C:PDB1/YBR221C:HIS7/YBR248C:IDP1/YDL066W:LYS21/YDL131W:TRP1/YDR007W:LYS4/YDR234W:PRO1/YDR300C:SAM2/YDR502C:ILV1/YER086W:FRS2/YFL022C:HXK1/YFR053C:TRP5/YGL026C:MES1/YGR264C:BIO2/YGR286C:DED81/YHR019C:LYS12/YIL094C:ILV3/YJR016C:MAE1/YKL029C:DPS1/YLL018C:FRS1/YLR060W:MET17/YLR303W:GLO1/YML004C:MCM1/YMR043W:ILV2/YMR108W:LAT1/YNL071W:LEU4/YNL104C:CIT1/YNR001C:PFK27/YOL136C:PEX1…
6508	proteolysis	33 out of 304 genes, 10.9%	311 out of 7165 background genes, 4.3%	0.0008	0	0	TPD3/YAL016W:PMT2/YAL023C:PIM1/YBL022C:PRE7/YBL041W:MAP2/YBL091C:VID24/YBR105C:PMT1/YDL095W:RPN6/YDL097C:RPN5/YDL147W:SKP1/YDR328C:RPN9/YDR427W:PRE1/YER012W:PRE4/YFR050C:RPT6/YGL048C:PHB1/YGR132C:PHB2/YGR231C:PUP2/YGR253C:ECM14/YHR132C:RPN10/YHR200W:RPN2/YIL075C:ESS1/YJR017C:MAP1/YLR244C:SEC61/YLR378C:DSK2/YMR276W:PRE5/YMR314W:PRE6/YOL038W:RPT5/YOR117W:PUP1/YOR157C:ENV9/YOR246C:RPT4/YOR259C:PRE10…
44237	cellular metabolic process	199 out of 304 genes, 65.5%	3724 out of 7165 background genes, 52.0%	0.0008	0	0	CYS3/YAL012W:TPD3/YAL016W:PMT2/YAL023C:RBG1/YAL036C:CYC3/YAL039C:LDB7/YBL006C:PIM1/YBL022C:PRE7/YBL041W:MAP2/YBL091C:IPP1/YBR011C:CDS1/YBR029C:HMT1/YBR034C:RDH54/YBR073W:VID24/YBR105C:CNS1/YBR155W:KTR3/YBR205W:PDB1/YBR221C:HIS7/YBR248C:GBP2/YCL011C:BUD23/YCR047C:MCD1/YDL003W:ATP16/YDL004W:DBP10/YDL031W:LHP1/YDL051W:SLC1/YDL052C:IDP1/YDL066W:PMT1/YDL095W:RPN6/YDL097C:GET3/YDL100C:YDL124W:LYS21/YDL…
44699	single-organism process	191 out of 304 genes, 62.8%	3546 out of 7165 background genes, 49.5%	0.00117	0	0	CYS3/YAL012W:TPD3/YAL016W:PMT2/YAL023C:ERV46/YAL042W:BDH1/YAL060W:LDB7/YBL006C:SLA1/YBL007C:CDS1/YBR029C:HMT1/YBR034C:RDH54/YBR073W:VID24/YBR105C:VMA2/YBR127C:KTR3/YBR205W:PDB1/YBR221C:HIS7/YBR248C:REI1/YBR267W:GBP2/YCL011C:BUD23/YCR047C:MCD1/YDL003W:ATP16/YDL004W:NPC2/YDL046W:SLC1/YDL052C:IDP1/YDL066W:PMT1/YDL095W:GET3/YDL100C:YDL124W:VCX1/YDL128W:LYS21/YDL131W:RPO21/YDL140C:DLD1/YDL174C:SEC31/Y…
1901607	alpha-amino acid biosynthetic process	17 out of 304 genes, 5.6%	103 out of 7165 background genes, 1.4%	0.0012	0	0	CYS3/YAL012W:HIS7/YBR248C:IDP1/YDL066W:LYS21/YDL131W:TRP1/YDR007W:LYS4/YDR234W:PRO1/YDR300C:ILV1/YER086W:TRP5/YGL026C:LYS12/YIL094C:MET17/YLR303W:MCM1/YMR043W:LEU4/YNL104C:CIT1/YNR001C:LEU9/YOR108W:IDH2/YOR136W:PRO2/YOR323C
44238	primary metabolic process	189 out of 304 genes, 62.2%	3499 out of 7165 background genes, 48.8%	0.0012	0	0	CYS3/YAL012W:TPD3/YAL016W:PMT2/YAL023C:RBG1/YAL036C:CYC3/YAL039C:LDB7/YBL006C:PIM1/YBL022C:PRE7/YBL041W:MAP2/YBL091C:CDS1/YBR029C:HMT1/YBR034C:RDH54/YBR073W:VID24/YBR105C:CNS1/YBR155W:KTR3/YBR205W:HIS7/YBR248C:GBP2/YCL011C:BUD23/YCR047C:MCD1/YDL003W:ATP16/YDL004W:DBP10/YDL031W:LHP1/YDL051W:SLC1/YDL052C:IDP1/YDL066W:PMT1/YDL095W:RPN6/YDL097C:GET3/YDL100C:LYS21/YDL131W:RPO21/YDL140C:CCT4/YDL143W:RP…
51603	proteolysis involved in cellular protein catabolic process	27 out of 304 genes, 8.9%	234 out of 7165 background genes, 3.3%	0.00171	0	0	TPD3/YAL016W:PMT2/YAL023C:PIM1/YBL022C:PRE7/YBL041W:VID24/YBR105C:PMT1/YDL095W:RPN6/YDL097C:RPN5/YDL147W:SKP1/YDR328C:RPN9/YDR427W:PRE1/YER012W:PRE4/YFR050C:RPT6/YGL048C:PUP2/YGR253C:RPN10/YHR200W:RPN2/YIL075C:ESS1/YJR017C:SEC61/YLR378C:DSK2/YMR276W:PRE5/YMR314W:PRE6/YOL038W:RPT5/YOR117W:PUP1/YOR157C:RPT4/YOR259C:PRE10/YOR362C:PEP4/YPL154C:RPN7/YPR108W
44257	cellular protein catabolic process	28 out of 304 genes, 9.2%	251 out of 7165 background genes, 3.5%	0.00215	0	0	TPD3/YAL016W:PMT2/YAL023C:PIM1/YBL022C:PRE7/YBL041W:VID24/YBR105C:PMT1/YDL095W:RPN6/YDL097C:RPN5/YDL147W:SKP1/YDR328C:RPN9/YDR427W:PRE1/YER012W:PRE4/YFR050C:RPT6/YGL048C:PUP2/YGR253C:RPN10/YHR200W:RPN2/YIL075C:SNA3/YJL151C:ESS1/YJR017C:SEC61/YLR378C:DSK2/YMR276W:PRE5/YMR314W:PRE6/YOL038W:RPT5/YOR117W:PUP1/YOR157C:RPT4/YOR259C:PRE10/YOR362C:PEP4/YPL154C:RPN7/YPR108W
19941	modification-dependent protein catabolic process	25 out of 304 genes, 8.2%	216 out of 7165 background genes, 3.0%	0.00397	0	0	TPD3/YAL016W:PMT2/YAL023C:PRE7/YBL041W:VID24/YBR105C:PMT1/YDL095W:RPN6/YDL097C:RPN5/YDL147W:SKP1/YDR328C:RPN9/YDR427W:PRE1/YER012W:PRE4/YFR050C:RPT6/YGL048C:PUP2/YGR253C:RPN10/YHR200W:RPN2/YIL075C:ESS1/YJR017C:SEC61/YLR378C:DSK2/YMR276W:PRE5/YMR314W:PRE6/YOL038W:RPT5/YOR117W:PUP1/YOR157C:RPT4/YOR259C:PRE10/YOR362C:RPN7/YPR108W
6511	ubiquitin-dependent protein catabolic process	25 out of 304 genes, 8.2%	216 out of 7165 background genes, 3.0%	0.00397	0	0	TPD3/YAL016W:PMT2/YAL023C:PRE7/YBL041W:VID24/YBR105C:PMT1/YDL095W:RPN6/YDL097C:RPN5/YDL147W:SKP1/YDR328C:RPN9/YDR427W:PRE1/YER012W:PRE4/YFR050C:RPT6/YGL048C:PUP2/YGR253C:RPN10/YHR200W:RPN2/YIL075C:ESS1/YJR017C:SEC61/YLR378C:DSK2/YMR276W:PRE5/YMR314W:PRE6/YOL038W:RPT5/YOR117W:PUP1/YOR157C:RPT4/YOR259C:PRE10/YOR362C:RPN7/YPR108W
6807	nitrogen compound metabolic process	125 out of 304 genes, 41.1%	2097 out of 7165 background genes, 29.3%	0.00422	0	0	CYS3/YAL012W:LDB7/YBL006C:CDS1/YBR029C:HMT1/YBR034C:RDH54/YBR073W:HIS7/YBR248C:GBP2/YCL011C:BUD23/YCR047C:MCD1/YDL003W:ATP16/YDL004W:DBP10/YDL031W:LHP1/YDL051W:IDP1/YDL066W:YDL124W:LYS21/YDL131W:RPO21/YDL140C:TRP1/YDR007W:RPA14/YDR156W:RVB1/YDR190C:MSS116/YDR194C:HEM1/YDR232W:LYS4/YDR234W:RRP45/YDR280W:SUR2/YDR297W:BFR2/YDR299W:PRO1/YDR300C:UTP4/YDR324C:FCF1/YDR339C:ADE8/YDR408C:RRP17/YDR412W:NPL…
30163	protein catabolic process	28 out of 304 genes, 9.2%	260 out of 7165 background genes, 3.6%	0.0043	0	0	TPD3/YAL016W:PMT2/YAL023C:PIM1/YBL022C:PRE7/YBL041W:VID24/YBR105C:PMT1/YDL095W:RPN6/YDL097C:RPN5/YDL147W:SKP1/YDR328C:RPN9/YDR427W:PRE1/YER012W:PRE4/YFR050C:RPT6/YGL048C:PUP2/YGR253C:RPN10/YHR200W:RPN2/YIL075C:SNA3/YJL151C:ESS1/YJR017C:SEC61/YLR378C:DSK2/YMR276W:PRE5/YMR314W:PRE6/YOL038W:RPT5/YOR117W:PUP1/YOR157C:RPT4/YOR259C:PRE10/YOR362C:PEP4/YPL154C:RPN7/YPR108W
1901362	organic cyclic compound biosynthetic process	66 out of 304 genes, 21.7%	909 out of 7165 background genes, 12.7%	0.00494	0	0	LDB7/YBL006C:HMT1/YBR034C:HIS7/YBR248C:ATP16/YDL004W:RPO21/YDL140C:TRP1/YDR007W:RPA14/YDR156W:RVB1/YDR190C:MSS116/YDR194C:HEM1/YDR232W:PRO1/YDR300C:UTP4/YDR324C:ADE8/YDR408C:NPL3/YDR432W:SAM2/YDR502C:DOT6/YER088C:SCS2/YER120W:BUR6/YER159C:ERG4/YGL012W:CKB1/YGL019W:TRP5/YGL026C:RPT6/YGL048C:RME1/YGR044C:ADE6/YGR061C:UTP8/YGR128C:RNR4/YGR180C:BIO2/YGR286C:SRB2/YHR041C:NCP1/YHR042W:ERG9/YHR190W:NOT3…
1901605	alpha-amino acid metabolic process	19 out of 304 genes, 6.2%	140 out of 7165 background genes, 2.0%	0.00592	0	0	CYS3/YAL012W:CDS1/YBR029C:HIS7/YBR248C:IDP1/YDL066W:LYS21/YDL131W:TRP1/YDR007W:LYS4/YDR234W:PRO1/YDR300C:SAM2/YDR502C:ILV1/YER086W:TRP5/YGL026C:LYS12/YIL094C:MET17/YLR303W:MCM1/YMR043W:LEU4/YNL104C:CIT1/YNR001C:LEU9/YOR108W:IDH2/YOR136W:PRO2/YOR323C
16053	organic acid biosynthetic process	20 out of 304 genes, 6.6%	155 out of 7165 background genes, 2.2%	0.00736	0	0	CYS3/YAL012W:HIS7/YBR248C:IDP1/YDL066W:LYS21/YDL131W:TRP1/YDR007W:LYS4/YDR234W:PRO1/YDR300C:ILV1/YER086W:TRP5/YGL026C:BIO2/YGR286C:LYS12/YIL094C:ILV3/YJR016C:MET17/YLR303W:MCM1/YMR043W:ILV2/YMR108W:LEU4/YNL104C:CIT1/YNR001C:LEU9/YOR108W:IDH2/YOR136W:PRO2/YOR323C
46394	carboxylic acid biosynthetic process	20 out of 304 genes, 6.6%	155 out of 7165 background genes, 2.2%	0.00736	0	0	CYS3/YAL012W:HIS7/YBR248C:IDP1/YDL066W:LYS21/YDL131W:TRP1/YDR007W:LYS4/YDR234W:PRO1/YDR300C:ILV1/YER086W:TRP5/YGL026C:BIO2/YGR286C:LYS12/YIL094C:ILV3/YJR016C:MET17/YLR303W:MCM1/YMR043W:ILV2/YMR108W:LEU4/YNL104C:CIT1/YNR001C:LEU9/YOR108W:IDH2/YOR136W:PRO2/YOR323C
43632	modification-dependent macromolecule catabolic process	26 out of 304 genes, 8.6%	238 out of 7165 background genes, 3.3%	0.00739	0	0	TPD3/YAL016W:PMT2/YAL023C:PRE7/YBL041W:VID24/YBR105C:PMT1/YDL095W:RPN6/YDL097C:RPN5/YDL147W:RRP45/YDR280W:SKP1/YDR328C:RPN9/YDR427W:PRE1/YER012W:PRE4/YFR050C:RPT6/YGL048C:PUP2/YGR253C:RPN10/YHR200W:RPN2/YIL075C:ESS1/YJR017C:SEC61/YLR378C:DSK2/YMR276W:PRE5/YMR314W:PRE6/YOL038W:RPT5/YOR117W:PUP1/YOR157C:RPT4/YOR259C:PRE10/YOR362C:RPN7/YPR108W

## Sheet: GO_Cluster5_>50
GO terms for genes present in the intersection between k-means cluster 5 and a group of yeast belonging to transcription rate of >50 mRNA/h
GOID	GO_term	Cluster frequency	Background frequency	P-value	FDR	Expected FP	Gene(s) annotated to the term
2181	cytoplasmic translation	43 out of 51 genes, 84.3%	171 out of 7165 background genes, 2.4%	5.8e-62	0	0	RPS14A/YCR031C:RPP1A/YDL081C:RPL35A/YDL191W:SSB1/YDL229W:RPP2B/YDR382W:RPL12B/YDR418W:RPS17B/YDR447C:RPL37B/YDR500C:RPL12A/YEL054C:RPL23B/YER117W:RPL7A/YGL076C:RPL1B/YGL135W:RPL9A/YGL147C:RPS26A/YGL189C:RPL11B/YGR085C:RPL14B/YHL001W:RPS20/YHL015W:RPL27A/YHR010W:RPL42B/YHR141C:RPS4B/YHR203C:RPL2B/YIL018W:RPS21B/YJL136C:RPL17B/YJL177W:RPL39/YJL189W:RPS22A/YJL190C:RPL14A/YKL006W:RPS27A/YKL156W:RPL17…
6412	translation	45 out of 51 genes, 88.2%	706 out of 7165 background genes, 9.9%	2.45e-37	0	0	RPS14A/YCR031C:RPP1A/YDL081C:RPL35A/YDL191W:SSB1/YDL229W:RPP2B/YDR382W:RPL12B/YDR418W:RPS17B/YDR447C:RPL37B/YDR500C:RPL12A/YEL054C:RPL23B/YER117W:RPL7A/YGL076C:RPL1B/YGL135W:RPL9A/YGL147C:RPS26A/YGL189C:RPL11B/YGR085C:RPS23A/YGR118W:RPL14B/YHL001W:RPS20/YHL015W:RPL27A/YHR010W:RPL42B/YHR141C:RPS4B/YHR203C:RPL2B/YIL018W:RPS21B/YJL136C:RPL17B/YJL177W:RPL39/YJL189W:RPS22A/YJL190C:RPL14A/YKL006W:RPS27…
19538	protein metabolic process	48 out of 51 genes, 94.1%	1633 out of 7165 background genes, 22.8%	1.47e-25	0	0	PHO88/YBR106W:RPS14A/YCR031C:RPP1A/YDL081C:RPL35A/YDL191W:SSB1/YDL229W:RPP2B/YDR382W:RPL12B/YDR418W:RPS17B/YDR447C:RPL37B/YDR500C:RPL12A/YEL054C:RPL23B/YER117W:RPL7A/YGL076C:RPL1B/YGL135W:RPL9A/YGL147C:RPS26A/YGL189C:RPL11B/YGR085C:RPS23A/YGR118W:RPL14B/YHL001W:RPS20/YHL015W:RPL27A/YHR010W:RPL42B/YHR141C:RPS4B/YHR203C:RPL2B/YIL018W:RPS21B/YJL136C:RPL17B/YJL177W:RPL39/YJL189W:RPS22A/YJL190C:RPL14A…
44267	cellular protein metabolic process	47 out of 51 genes, 92.2%	1595 out of 7165 background genes, 22.3%	2.08e-24	0	0	RPS14A/YCR031C:RPP1A/YDL081C:RPL35A/YDL191W:SSB1/YDL229W:RPP2B/YDR382W:RPL12B/YDR418W:RPS17B/YDR447C:RPL37B/YDR500C:RPL12A/YEL054C:RPL23B/YER117W:RPL7A/YGL076C:RPL1B/YGL135W:RPL9A/YGL147C:RPS26A/YGL189C:RPL11B/YGR085C:RPS23A/YGR118W:RPL14B/YHL001W:RPS20/YHL015W:RPL27A/YHR010W:RPL42B/YHR141C:RPS4B/YHR203C:RPL2B/YIL018W:RPS21B/YJL136C:RPL17B/YJL177W:RPL39/YJL189W:RPS22A/YJL190C:RPL14A/YKL006W:RPS27…
10467	gene expression	47 out of 51 genes, 92.2%	1707 out of 7165 background genes, 23.8%	4.88e-23	0	0	PHO88/YBR106W:RPS14A/YCR031C:RPP1A/YDL081C:RPL35A/YDL191W:SSB1/YDL229W:RPP2B/YDR382W:RPL12B/YDR418W:RPS17B/YDR447C:RPL37B/YDR500C:RPL12A/YEL054C:RPL23B/YER117W:RPL7A/YGL076C:RPL1B/YGL135W:RPL9A/YGL147C:RPS26A/YGL189C:RPL11B/YGR085C:RPS23A/YGR118W:RPL14B/YHL001W:RPS20/YHL015W:RPL27A/YHR010W:RPL42B/YHR141C:RPS4B/YHR203C:RPL2B/YIL018W:RPS21B/YJL136C:RPL17B/YJL177W:RPL39/YJL189W:RPS22A/YJL190C:RPL14A…
34645	cellular macromolecule biosynthetic process	46 out of 51 genes, 90.2%	1630 out of 7165 background genes, 22.7%	1.88e-22	0	0	RPS14A/YCR031C:RPP1A/YDL081C:RPL35A/YDL191W:SSB1/YDL229W:RPP2B/YDR382W:RPL12B/YDR418W:RPS17B/YDR447C:RPL37B/YDR500C:RPL12A/YEL054C:RPL23B/YER117W:RPL7A/YGL076C:RPL1B/YGL135W:RPL9A/YGL147C:RPS26A/YGL189C:RPL11B/YGR085C:RPS23A/YGR118W:RPL14B/YHL001W:RPS20/YHL015W:RPL27A/YHR010W:RPL42B/YHR141C:RPS4B/YHR203C:RPL2B/YIL018W:RPS21B/YJL136C:RPL17B/YJL177W:RPL39/YJL189W:RPS22A/YJL190C:RPL14A/YKL006W:RPS27…
9059	macromolecule biosynthetic process	46 out of 51 genes, 90.2%	1637 out of 7165 background genes, 22.8%	2.29e-22	0	0	RPS14A/YCR031C:RPP1A/YDL081C:RPL35A/YDL191W:SSB1/YDL229W:RPP2B/YDR382W:RPL12B/YDR418W:RPS17B/YDR447C:RPL37B/YDR500C:RPL12A/YEL054C:RPL23B/YER117W:RPL7A/YGL076C:RPL1B/YGL135W:RPL9A/YGL147C:RPS26A/YGL189C:RPL11B/YGR085C:RPS23A/YGR118W:RPL14B/YHL001W:RPS20/YHL015W:RPL27A/YHR010W:RPL42B/YHR141C:RPS4B/YHR203C:RPL2B/YIL018W:RPS21B/YJL136C:RPL17B/YJL177W:RPL39/YJL189W:RPS22A/YJL190C:RPL14A/YKL006W:RPS27…
44249	cellular biosynthetic process	46 out of 51 genes, 90.2%	2063 out of 7165 background genes, 28.8%	7.4e-18	0	0	RPS14A/YCR031C:RPP1A/YDL081C:RPL35A/YDL191W:SSB1/YDL229W:RPP2B/YDR382W:RPL12B/YDR418W:RPS17B/YDR447C:RPL37B/YDR500C:RPL12A/YEL054C:RPL23B/YER117W:RPL7A/YGL076C:RPL1B/YGL135W:RPL9A/YGL147C:RPS26A/YGL189C:RPL11B/YGR085C:RPS23A/YGR118W:RPL14B/YHL001W:RPS20/YHL015W:RPL27A/YHR010W:RPL42B/YHR141C:RPS4B/YHR203C:RPL2B/YIL018W:RPS21B/YJL136C:RPL17B/YJL177W:RPL39/YJL189W:RPS22A/YJL190C:RPL14A/YKL006W:RPS27…
1901576	organic substance biosynthetic process	46 out of 51 genes, 90.2%	2103 out of 7165 background genes, 29.4%	1.74e-17	0	0	RPS14A/YCR031C:RPP1A/YDL081C:RPL35A/YDL191W:SSB1/YDL229W:RPP2B/YDR382W:RPL12B/YDR418W:RPS17B/YDR447C:RPL37B/YDR500C:RPL12A/YEL054C:RPL23B/YER117W:RPL7A/YGL076C:RPL1B/YGL135W:RPL9A/YGL147C:RPS26A/YGL189C:RPL11B/YGR085C:RPS23A/YGR118W:RPL14B/YHL001W:RPS20/YHL015W:RPL27A/YHR010W:RPL42B/YHR141C:RPS4B/YHR203C:RPL2B/YIL018W:RPS21B/YJL136C:RPL17B/YJL177W:RPL39/YJL189W:RPS22A/YJL190C:RPL14A/YKL006W:RPS27…
9058	biosynthetic process	46 out of 51 genes, 90.2%	2133 out of 7165 background genes, 29.8%	3.26e-17	0	0	RPS14A/YCR031C:RPP1A/YDL081C:RPL35A/YDL191W:SSB1/YDL229W:RPP2B/YDR382W:RPL12B/YDR418W:RPS17B/YDR447C:RPL37B/YDR500C:RPL12A/YEL054C:RPL23B/YER117W:RPL7A/YGL076C:RPL1B/YGL135W:RPL9A/YGL147C:RPS26A/YGL189C:RPL11B/YGR085C:RPS23A/YGR118W:RPL14B/YHL001W:RPS20/YHL015W:RPL27A/YHR010W:RPL42B/YHR141C:RPS4B/YHR203C:RPL2B/YIL018W:RPS21B/YJL136C:RPL17B/YJL177W:RPL39/YJL189W:RPS22A/YJL190C:RPL14A/YKL006W:RPS27…
43170	macromolecule metabolic process	48 out of 51 genes, 94.1%	2952 out of 7165 background genes, 41.2%	2.01e-13	0	0	PHO88/YBR106W:RPS14A/YCR031C:RPP1A/YDL081C:RPL35A/YDL191W:SSB1/YDL229W:RPP2B/YDR382W:RPL12B/YDR418W:RPS17B/YDR447C:RPL37B/YDR500C:RPL12A/YEL054C:RPL23B/YER117W:RPL7A/YGL076C:RPL1B/YGL135W:RPL9A/YGL147C:RPS26A/YGL189C:RPL11B/YGR085C:RPS23A/YGR118W:RPL14B/YHL001W:RPS20/YHL015W:RPL27A/YHR010W:RPL42B/YHR141C:RPS4B/YHR203C:RPL2B/YIL018W:RPS21B/YJL136C:RPL17B/YJL177W:RPL39/YJL189W:RPS22A/YJL190C:RPL14A…
44260	cellular macromolecule metabolic process	47 out of 51 genes, 92.2%	2872 out of 7165 background genes, 40.1%	1.04e-12	0	0	RPS14A/YCR031C:RPP1A/YDL081C:RPL35A/YDL191W:SSB1/YDL229W:RPP2B/YDR382W:RPL12B/YDR418W:RPS17B/YDR447C:RPL37B/YDR500C:RPL12A/YEL054C:RPL23B/YER117W:RPL7A/YGL076C:RPL1B/YGL135W:RPL9A/YGL147C:RPS26A/YGL189C:RPL11B/YGR085C:RPS23A/YGR118W:RPL14B/YHL001W:RPS20/YHL015W:RPL27A/YHR010W:RPL42B/YHR141C:RPS4B/YHR203C:RPL2B/YIL018W:RPS21B/YJL136C:RPL17B/YJL177W:RPL39/YJL189W:RPS22A/YJL190C:RPL14A/YKL006W:RPS27…
42254	ribosome biogenesis	22 out of 51 genes, 43.1%	412 out of 7165 background genes, 5.8%	1.68e-12	0	0	RPS14A/YCR031C:RPL35A/YDL191W:SSB1/YDL229W:RPL12B/YDR418W:RPS17B/YDR447C:RPL12A/YEL054C:RPL7A/YGL076C:RPS26A/YGL189C:RPL11B/YGR085C:RPS23A/YGR118W:RPS20/YHL015W:RPS21B/YJL136C:RPS27A/YKL156W:RPL8B/YLL045C:RPS28B/YLR264W:RPS17A/YML024W:RPS16A/YMR143W:RPS7B/YNL096C:RPS15/YOL040C:RPL25/YOL127W:RPS7A/YOR096W:RPS23B/YPR132W
22613	ribonucleoprotein complex biogenesis	22 out of 51 genes, 43.1%	494 out of 7165 background genes, 6.9%	7.18e-11	0	0	RPS14A/YCR031C:RPL35A/YDL191W:SSB1/YDL229W:RPL12B/YDR418W:RPS17B/YDR447C:RPL12A/YEL054C:RPL7A/YGL076C:RPS26A/YGL189C:RPL11B/YGR085C:RPS23A/YGR118W:RPS20/YHL015W:RPS21B/YJL136C:RPS27A/YKL156W:RPL8B/YLL045C:RPS28B/YLR264W:RPS17A/YML024W:RPS16A/YMR143W:RPS7B/YNL096C:RPS15/YOL040C:RPL25/YOL127W:RPS7A/YOR096W:RPS23B/YPR132W
44238	primary metabolic process	48 out of 51 genes, 94.1%	3499 out of 7165 background genes, 48.8%	5e-10	0	0	PHO88/YBR106W:RPS14A/YCR031C:RPP1A/YDL081C:RPL35A/YDL191W:SSB1/YDL229W:RPP2B/YDR382W:RPL12B/YDR418W:RPS17B/YDR447C:RPL37B/YDR500C:RPL12A/YEL054C:RPL23B/YER117W:RPL7A/YGL076C:RPL1B/YGL135W:RPL9A/YGL147C:RPS26A/YGL189C:RPL11B/YGR085C:RPS23A/YGR118W:RPL14B/YHL001W:RPS20/YHL015W:RPL27A/YHR010W:RPL42B/YHR141C:RPS4B/YHR203C:RPL2B/YIL018W:RPS21B/YJL136C:RPL17B/YJL177W:RPL39/YJL189W:RPS22A/YJL190C:RPL14A…
8152	metabolic process	49 out of 51 genes, 96.1%	3861 out of 7165 background genes, 53.9%	2.97e-09	0	0	PHO88/YBR106W:RPS14A/YCR031C:RPP1A/YDL081C:RPL35A/YDL191W:ARF1/YDL192W:SSB1/YDL229W:RPP2B/YDR382W:RPL12B/YDR418W:RPS17B/YDR447C:RPL37B/YDR500C:RPL12A/YEL054C:RPL23B/YER117W:RPL7A/YGL076C:RPL1B/YGL135W:RPL9A/YGL147C:RPS26A/YGL189C:RPL11B/YGR085C:RPS23A/YGR118W:RPL14B/YHL001W:RPS20/YHL015W:RPL27A/YHR010W:RPL42B/YHR141C:RPS4B/YHR203C:RPL2B/YIL018W:RPS21B/YJL136C:RPL17B/YJL177W:RPL39/YJL189W:RPS22A/Y…
71704	organic substance metabolic process	48 out of 51 genes, 94.1%	3711 out of 7165 background genes, 51.8%	7.23e-09	0	0	PHO88/YBR106W:RPS14A/YCR031C:RPP1A/YDL081C:RPL35A/YDL191W:SSB1/YDL229W:RPP2B/YDR382W:RPL12B/YDR418W:RPS17B/YDR447C:RPL37B/YDR500C:RPL12A/YEL054C:RPL23B/YER117W:RPL7A/YGL076C:RPL1B/YGL135W:RPL9A/YGL147C:RPS26A/YGL189C:RPL11B/YGR085C:RPS23A/YGR118W:RPL14B/YHL001W:RPS20/YHL015W:RPL27A/YHR010W:RPL42B/YHR141C:RPS4B/YHR203C:RPL2B/YIL018W:RPS21B/YJL136C:RPL17B/YJL177W:RPL39/YJL189W:RPS22A/YJL190C:RPL14A…
44237	cellular metabolic process	48 out of 51 genes, 94.1%	3724 out of 7165 background genes, 52.0%	8.47e-09	0	0	RPS14A/YCR031C:RPP1A/YDL081C:RPL35A/YDL191W:ARF1/YDL192W:SSB1/YDL229W:RPP2B/YDR382W:RPL12B/YDR418W:RPS17B/YDR447C:RPL37B/YDR500C:RPL12A/YEL054C:RPL23B/YER117W:RPL7A/YGL076C:RPL1B/YGL135W:RPL9A/YGL147C:RPS26A/YGL189C:RPL11B/YGR085C:RPS23A/YGR118W:RPL14B/YHL001W:RPS20/YHL015W:RPL27A/YHR010W:RPL42B/YHR141C:RPS4B/YHR203C:RPL2B/YIL018W:RPS21B/YJL136C:RPL17B/YJL177W:RPL39/YJL189W:RPS22A/YJL190C:RPL14A/…
42255	ribosome assembly	8 out of 51 genes, 15.7%	57 out of 7165 background genes, 0.8%	7.98e-07	0	0	RPS14A/YCR031C:RPL12B/YDR418W:RPS17B/YDR447C:RPL12A/YEL054C:RPL11B/YGR085C:RPS27A/YKL156W:RPS17A/YML024W:RPL25/YOL127W
9987	cellular process	50 out of 51 genes, 98.0%	4876 out of 7165 background genes, 68.1%	1.18e-05	0	0	RPS14A/YCR031C:RPP1A/YDL081C:RPL35A/YDL191W:ARF1/YDL192W:SSB1/YDL229W:RPP2B/YDR382W:RPL12B/YDR418W:RPS17B/YDR447C:RPL37B/YDR500C:VMA3/YEL027W:RPL12A/YEL054C:RPL23B/YER117W:RPL7A/YGL076C:RPL1B/YGL135W:RPL9A/YGL147C:RPS26A/YGL189C:ACB1/YGR037C:RPL11B/YGR085C:RPS23A/YGR118W:RPL14B/YHL001W:RPS20/YHL015W:RPL27A/YHR010W:RPL42B/YHR141C:RPS4B/YHR203C:RPL2B/YIL018W:RPS21B/YJL136C:RPL17B/YJL177W:RPL39/YJL1…
42274	ribosomal small subunit biogenesis	9 out of 51 genes, 17.6%	135 out of 7165 background genes, 1.9%	6.03e-05	0	0	RPS14A/YCR031C:RPS17B/YDR447C:RPS23A/YGR118W:RPS20/YHL015W:RPS21B/YJL136C:RPS27A/YKL156W:RPS17A/YML024W:RPS16A/YMR143W:RPS23B/YPR132W
70925	organelle assembly	8 out of 51 genes, 15.7%	122 out of 7165 background genes, 1.7%	0.00033	0	0	RPS14A/YCR031C:RPL12B/YDR418W:RPS17B/YDR447C:RPL12A/YEL054C:RPL11B/YGR085C:RPS27A/YKL156W:RPS17A/YML024W:RPL25/YOL127W
44085	cellular component biogenesis	22 out of 51 genes, 43.1%	1107 out of 7165 background genes, 15.5%	0.00034	0	0	RPS14A/YCR031C:RPL35A/YDL191W:SSB1/YDL229W:RPL12B/YDR418W:RPS17B/YDR447C:RPL12A/YEL054C:RPL7A/YGL076C:RPS26A/YGL189C:RPL11B/YGR085C:RPS23A/YGR118W:RPS20/YHL015W:RPS21B/YJL136C:RPS27A/YKL156W:RPL8B/YLL045C:RPS28B/YLR264W:RPS17A/YML024W:RPS16A/YMR143W:RPS7B/YNL096C:RPS15/YOL040C:RPL25/YOL127W:RPS7A/YOR096W:RPS23B/YPR132W
28	ribosomal small subunit assembly	4 out of 51 genes, 7.8%	16 out of 7165 background genes, 0.2%	0.00066	0	0	RPS14A/YCR031C:RPS17B/YDR447C:RPS27A/YKL156W:RPS17A/YML024W
42273	ribosomal large subunit biogenesis	7 out of 51 genes, 13.7%	98 out of 7165 background genes, 1.4%	0.00086	0	0	RPL35A/YDL191W:RPL12B/YDR418W:RPL12A/YEL054C:RPL7A/YGL076C:RPL11B/YGR085C:RPL8B/YLL045C:RPL25/YOL127W
6450	regulation of translational fidelity	4 out of 51 genes, 7.8%	18 out of 7165 background genes, 0.3%	0.0011	0	0	SSB1/YDL229W:RPS23A/YGR118W:RPL31B/YLR406C:RPS23B/YPR132W
6364	rRNA processing	11 out of 51 genes, 21.6%	305 out of 7165 background genes, 4.3%	0.00122	0	0	RPS14A/YCR031C:RPL35A/YDL191W:SSB1/YDL229W:RPL7A/YGL076C:RPS23A/YGR118W:RPS20/YHL015W:RPS21B/YJL136C:RPS27A/YKL156W:RPL8B/YLL045C:RPS16A/YMR143W:RPS23B/YPR132W
462	maturation of SSU-rRNA from tricistronic rRNA transcript (SSU-rRNA, 5.8S rRNA, LSU-rRNA)	7 out of 51 genes, 13.7%	105 out of 7165 background genes, 1.5%	0.00137	0	0	RPS14A/YCR031C:RPS23A/YGR118W:RPS20/YHL015W:RPS21B/YJL136C:RPS27A/YKL156W:RPS16A/YMR143W:RPS23B/YPR132W
22618	ribonucleoprotein complex assembly	8 out of 51 genes, 15.7%	150 out of 7165 background genes, 2.1%	0.00154	0	0	RPS14A/YCR031C:RPL12B/YDR418W:RPS17B/YDR447C:RPL12A/YEL054C:RPL11B/YGR085C:RPS27A/YKL156W:RPS17A/YML024W:RPL25/YOL127W
16072	rRNA metabolic process	11 out of 51 genes, 21.6%	322 out of 7165 background genes, 4.5%	0.00204	0	0	RPS14A/YCR031C:RPL35A/YDL191W:SSB1/YDL229W:RPL7A/YGL076C:RPS23A/YGR118W:RPS20/YHL015W:RPS21B/YJL136C:RPS27A/YKL156W:RPL8B/YLL045C:RPS16A/YMR143W:RPS23B/YPR132W
30490	maturation of SSU-rRNA	7 out of 51 genes, 13.7%	114 out of 7165 background genes, 1.6%	0.00236	0	0	RPS14A/YCR031C:RPS23A/YGR118W:RPS20/YHL015W:RPS21B/YJL136C:RPS27A/YKL156W:RPS16A/YMR143W:RPS23B/YPR132W
71826	ribonucleoprotein complex subunit organization	8 out of 51 genes, 15.7%	160 out of 7165 background genes, 2.2%	0.00247	0	0	RPS14A/YCR031C:RPL12B/YDR418W:RPS17B/YDR447C:RPL12A/YEL054C:RPL11B/YGR085C:RPS27A/YKL156W:RPS17A/YML024W:RPL25/YOL127W
6448	regulation of translational elongation	4 out of 51 genes, 7.8%	26 out of 7165 background genes, 0.4%	0.00513	0	0	SSB1/YDL229W:RPS23A/YGR118W:RPL31B/YLR406C:RPS23B/YPR132W

## Sheet: GO_Cluster6_4-15.9
GO terms for genes present in the intersection between k-means cluster 6 and a group of yeast belonging to transcription rate of 4-15.9 mRNA/h
GOID	GO_term	Cluster frequency	Background frequency	P-value	FDR	Expected FP	Gene(s) annotated to the term
44699	single-organism process	47 out of 56 genes, 83.9%	3546 out of 7165 background genes, 49.5%	2.97e-05	0	0	ADE1/YAR015W:FUI1/YBL042C:BAP2/YBR068C:TAT1/YBR069C:HIS4/YCL030C:SNQ2/YDR011W:BAP3/YDR046C:IPT1/YDR072C:PHO8/YDR481C:IZH1/YDR492W:GLY1/YEL046C:ARB1/YER036C:MET6/YER091C:FTR1/YER145C:HAC1/YFL031W:MIG2/YGL209W:ADE5,7/YGL234W:MUP1/YGR055W:CLB1/YGR108W:ADE3/YGR204W:TNA1/YGR260W:GPA1/YHR005C:ARG4/YHR018C:VTC4/YJL012C:OPT1/YJL212C:SSC1/YJR045C:UGP1/YKL035W:STE6/YKL209C:PRY2/YKR013W:PTR2/YKR093W:HSP104/…
44281	small molecule metabolic process	19 out of 56 genes, 33.9%	691 out of 7165 background genes, 9.6%	0.0002	0	0	ADE1/YAR015W:HIS4/YCL030C:PHO8/YDR481C:GLY1/YEL046C:MET6/YER091C:ADE5,7/YGL234W:ADE3/YGR204W:ARG4/YHR018C:VTC4/YJL012C:UGP1/YKL035W:AAT2/YLR027C:ACO1/YLR304C:ERG5/YMR015C:ADE17/YMR120C:NDE1/YMR145C:PDR16/YNL231C:MDH2/YOL126C:GLN4/YOR168W:GDH1/YOR375C
6820	anion transport	9 out of 56 genes, 16.1%	146 out of 7165 background genes, 2.0%	0.0006	0	0	BAP2/YBR068C:TAT1/YBR069C:BAP3/YDR046C:FTR1/YER145C:MUP1/YGR055W:TNA1/YGR260W:FET3/YMR058W:PDR16/YNL231C:LYP1/YNL268W
6810	transport	23 out of 56 genes, 41.1%	1128 out of 7165 background genes, 15.7%	0.00173	0	0	FUI1/YBL042C:BAP2/YBR068C:TAT1/YBR069C:BAP3/YDR046C:ARB1/YER036C:FTR1/YER145C:MUP1/YGR055W:PIL1/YGR086C:TNA1/YGR260W:GPA1/YHR005C:VTC4/YJL012C:OPT1/YJL212C:SSC1/YJR045C:STE6/YKL209C:PRY2/YKR013W:PTR2/YKR093W:SUR7/YML052W:FET3/YMR058W:PDR16/YNL231C:LYP1/YNL268W:MDH2/YOL126C:WTM1/YOR230W:LSP1/YPL004C
51179	localization	25 out of 56 genes, 44.6%	1321 out of 7165 background genes, 18.4%	0.00206	0	0	FUI1/YBL042C:BAP2/YBR068C:TAT1/YBR069C:BAP3/YDR046C:ARB1/YER036C:FTR1/YER145C:MUP1/YGR055W:PIL1/YGR086C:TNA1/YGR260W:GPA1/YHR005C:VTC4/YJL012C:OPT1/YJL212C:SSC1/YJR045C:STE6/YKL209C:PRY2/YKR013W:PTR2/YKR093W:HSP104/YLL026W:SUR7/YML052W:FET3/YMR058W:PDR16/YNL231C:LYP1/YNL268W:MDH2/YOL126C:STI1/YOR027W:WTM1/YOR230W:LSP1/YPL004C
71705	nitrogen compound transport	10 out of 56 genes, 17.9%	219 out of 7165 background genes, 3.1%	0.00228	0	0	FUI1/YBL042C:BAP2/YBR068C:TAT1/YBR069C:BAP3/YDR046C:MUP1/YGR055W:TNA1/YGR260W:OPT1/YJL212C:STE6/YKL209C:PTR2/YKR093W:LYP1/YNL268W
51234	establishment of localization	23 out of 56 genes, 41.1%	1169 out of 7165 background genes, 16.3%	0.00321	0	0	FUI1/YBL042C:BAP2/YBR068C:TAT1/YBR069C:BAP3/YDR046C:ARB1/YER036C:FTR1/YER145C:MUP1/YGR055W:PIL1/YGR086C:TNA1/YGR260W:GPA1/YHR005C:VTC4/YJL012C:OPT1/YJL212C:SSC1/YJR045C:STE6/YKL209C:PRY2/YKR013W:PTR2/YKR093W:SUR7/YML052W:FET3/YMR058W:PDR16/YNL231C:LYP1/YNL268W:MDH2/YOL126C:WTM1/YOR230W:LSP1/YPL004C
46942	carboxylic acid transport	6 out of 56 genes, 10.7%	69 out of 7165 background genes, 1.0%	0.00537	0	0	BAP2/YBR068C:TAT1/YBR069C:BAP3/YDR046C:MUP1/YGR055W:TNA1/YGR260W:LYP1/YNL268W
6865	amino acid transport	5 out of 56 genes, 8.9%	41 out of 7165 background genes, 0.6%	0.00555	0	0	BAP2/YBR068C:TAT1/YBR069C:BAP3/YDR046C:MUP1/YGR055W:LYP1/YNL268W
15849	organic acid transport	6 out of 56 genes, 10.7%	70 out of 7165 background genes, 1.0%	0.00584	0	0	BAP2/YBR068C:TAT1/YBR069C:BAP3/YDR046C:MUP1/YGR055W:TNA1/YGR260W:LYP1/YNL268W
43436	oxoacid metabolic process	12 out of 56 genes, 21.4%	362 out of 7165 background genes, 5.1%	0.00647	0	0	HIS4/YCL030C:GLY1/YEL046C:MET6/YER091C:ADE3/YGR204W:ARG4/YHR018C:VTC4/YJL012C:AAT2/YLR027C:ACO1/YLR304C:NDE1/YMR145C:MDH2/YOL126C:GLN4/YOR168W:GDH1/YOR375C
71702	organic substance transport	16 out of 56 genes, 28.6%	636 out of 7165 background genes, 8.9%	0.00663	0	0	FUI1/YBL042C:BAP2/YBR068C:TAT1/YBR069C:BAP3/YDR046C:MUP1/YGR055W:TNA1/YGR260W:GPA1/YHR005C:OPT1/YJL212C:SSC1/YJR045C:STE6/YKL209C:PRY2/YKR013W:PTR2/YKR093W:PDR16/YNL231C:LYP1/YNL268W:MDH2/YOL126C:WTM1/YOR230W
6082	organic acid metabolic process	12 out of 56 genes, 21.4%	363 out of 7165 background genes, 5.1%	0.00665	0	0	HIS4/YCL030C:GLY1/YEL046C:MET6/YER091C:ADE3/YGR204W:ARG4/YHR018C:VTC4/YJL012C:AAT2/YLR027C:ACO1/YLR304C:NDE1/YMR145C:MDH2/YOL126C:GLN4/YOR168W:GDH1/YOR375C
15711	organic anion transport	7 out of 56 genes, 12.5%	112 out of 7165 background genes, 1.6%	0.0088	0	0.04	BAP2/YBR068C:TAT1/YBR069C:BAP3/YDR046C:MUP1/YGR055W:TNA1/YGR260W:PDR16/YNL231C:LYP1/YNL268W

## Sheet: GO_Cluster6_16-50
GO terms for genes present in the intersection between k-means cluster 6 and a group of yeast belonging to transcription rate of 16-50 mRNA/h
GOID	GO_term	Cluster frequency	Background frequency	P-value	FDR	Expected FP	Gene(s) annotated to the term
44281	small molecule metabolic process	21 out of 57 genes, 36.8%	691 out of 7165 background genes, 9.6%	1.11e-05	0	0	PHO3/YBR092C:PGI1/YBR196C:CHA1/YCL064C:GPD1/YDL022W:ADK1/YDR226W:SAH1/YER043C:OLE1/YGL055W:CYS4/YGR155W:ERG1/YGR175C:ERG11/YHR007C:ERG3/YLR056W:SHM2/YLR058C:SAM1/YLR180W:ILV5/YLR355C:URA4/YLR420W:ERG13/YML126C:PFK2/YMR205C:ERG10/YPL028W:FAS2/YPL231W:TKL1/YPR074C:ASN1/YPR145W
44699	single-organism process	46 out of 57 genes, 80.7%	3546 out of 7165 background genes, 49.5%	0.00045	0	0	PET9/YBL030C:PHO3/YBR092C:AMN1/YBR158W:PGI1/YBR196C:CHA1/YCL064C:GPD1/YDL022W:ADK1/YDR226W:HXT3/YDR345C:YRA1/YDR381W:ITR1/YDR497C:GNP1/YDR508C:SAH1/YER043C:FCY2/YER056C:RPS26B/YER131W:BMH1/YER177W:OLE1/YGL055W:VRG4/YGL225W:CYS4/YGR155W:ERG1/YGR175C:ERG11/YHR007C:OYE2/YHR179W:KAR2/YJL034W:SOD1/YJR104C:CWP1/YKL096W:UTH1/YKR042W:ERG3/YLR056W:SHM2/YLR058C:AHP1/YLR109W:SAM1/YLR180W:HSP60/YLR259C:FKS1/…
16129	phytosteroid biosynthetic process	5 out of 57 genes, 8.8%	30 out of 7165 background genes, 0.4%	0.00139	0	0	ERG1/YGR175C:ERG11/YHR007C:ERG3/YLR056W:ERG13/YML126C:ERG10/YPL028W
44108	cellular alcohol biosynthetic process	5 out of 57 genes, 8.8%	30 out of 7165 background genes, 0.4%	0.00139	0	0	ERG1/YGR175C:ERG11/YHR007C:ERG3/YLR056W:ERG13/YML126C:ERG10/YPL028W
6696	ergosterol biosynthetic process	5 out of 57 genes, 8.8%	30 out of 7165 background genes, 0.4%	0.00139	0	0	ERG1/YGR175C:ERG11/YHR007C:ERG3/YLR056W:ERG13/YML126C:ERG10/YPL028W
97384	cellular lipid biosynthetic process	5 out of 57 genes, 8.8%	30 out of 7165 background genes, 0.4%	0.00139	0	0	ERG1/YGR175C:ERG11/YHR007C:ERG3/YLR056W:ERG13/YML126C:ERG10/YPL028W
16128	phytosteroid metabolic process	5 out of 57 genes, 8.8%	32 out of 7165 background genes, 0.4%	0.00194	0	0	ERG1/YGR175C:ERG11/YHR007C:ERG3/YLR056W:ERG13/YML126C:ERG10/YPL028W
8204	ergosterol metabolic process	5 out of 57 genes, 8.8%	32 out of 7165 background genes, 0.4%	0.00194	0	0	ERG1/YGR175C:ERG11/YHR007C:ERG3/YLR056W:ERG13/YML126C:ERG10/YPL028W
9987	cellular process	53 out of 57 genes, 93.0%	4876 out of 7165 background genes, 68.1%	0.00271	0	0	PET9/YBL030C:ECM33/YBR078W:PHO3/YBR092C:AMN1/YBR158W:PGI1/YBR196C:CHA1/YCL064C:GPD1/YDL022W:SED1/YDR077W:ADK1/YDR226W:HXT3/YDR345C:YRA1/YDR381W:ITR1/YDR497C:GNP1/YDR508C:UTR2/YEL040W:SAH1/YER043C:FCY2/YER056C:RPS26B/YER131W:BMH1/YER177W:OLE1/YGL055W:RPS25A/YGR027C:CYS4/YGR155W:NSR1/YGR159C:ERG1/YGR175C:SCW4/YGR279C:RPL8A/YHL033C:ERG11/YHR007C:OYE2/YHR179W:KAR2/YJL034W:SOD1/YJR104C:CWP1/YKL096W:UT…
44107	cellular alcohol metabolic process	5 out of 57 genes, 8.8%	35 out of 7165 background genes, 0.5%	0.00308	0	0	ERG1/YGR175C:ERG11/YHR007C:ERG3/YLR056W:ERG13/YML126C:ERG10/YPL028W
44283	small molecule biosynthetic process	11 out of 57 genes, 19.3%	273 out of 7165 background genes, 3.8%	0.00332	0	0	SAH1/YER043C:OLE1/YGL055W:CYS4/YGR155W:ERG1/YGR175C:ERG11/YHR007C:ERG3/YLR056W:ILV5/YLR355C:ERG13/YML126C:ERG10/YPL028W:FAS2/YPL231W:ASN1/YPR145W
16126	sterol biosynthetic process	5 out of 57 genes, 8.8%	36 out of 7165 background genes, 0.5%	0.00355	0	0	ERG1/YGR175C:ERG11/YHR007C:ERG3/YLR056W:ERG13/YML126C:ERG10/YPL028W
6694	steroid biosynthetic process	5 out of 57 genes, 8.8%	36 out of 7165 background genes, 0.5%	0.00355	0	0	ERG1/YGR175C:ERG11/YHR007C:ERG3/YLR056W:ERG13/YML126C:ERG10/YPL028W
44763	single-organism cellular process	41 out of 57 genes, 71.9%	3152 out of 7165 background genes, 44.0%	0.0073	0	0	PET9/YBL030C:PHO3/YBR092C:AMN1/YBR158W:PGI1/YBR196C:CHA1/YCL064C:GPD1/YDL022W:ADK1/YDR226W:HXT3/YDR345C:YRA1/YDR381W:ITR1/YDR497C:GNP1/YDR508C:SAH1/YER043C:FCY2/YER056C:BMH1/YER177W:OLE1/YGL055W:CYS4/YGR155W:ERG1/YGR175C:ERG11/YHR007C:OYE2/YHR179W:KAR2/YJL034W:SOD1/YJR104C:CWP1/YKL096W:UTH1/YKR042W:ERG3/YLR056W:SHM2/YLR058C:AHP1/YLR109W:SAM1/YLR180W:HSP60/YLR259C:FKS1/YLR342W:ILV5/YLR355C:URA4/YL…

[truncated: 1 more sheets: GO_Cluster6_>50]
